# Supplementary material for: Multi-omics analysis indicates an association between TAPBP and prostate cancer
Source: PLoS One. 2025 Nov 21;20(11):e0336438. doi: 10.1371/journal.pone.0336438 (PMC12637951; doi:10.1371/journal.pone.0336438)
Supplement: S1 File — (ZIP) [file pone.0336438.s001.zip]

Archive with 46 entries (46 files):
- ATF6B het.xls
- ATF6B OR.xls
- ATF6B pleio.xls
- __MACOSX/._ATF6B pleio.xls
- ATF6B.csv
- ATF6B.xlsx
- CHMP2B het.xls
- CHMP2B OR.xls
- CHMP2B pleio.xls
- CHMP2B.csv
- CHMP2B.xlsx
- EGF het.xls
- EGF OR.xls
- EGF pleio.xls
- EGF.csv
- EGF.xlsx
- GAS1 het.xls
- GAS1 OR.xls
- GAS1 pleio.xls
- GAS1.csv
- GAS1.xlsx
- MMP7 het.xls
- MMP7 OR.xls
- MMP7 pleio.xls
- MMP7.csv
- MMP7.xlsx
- MSMB het.xls
- MSMB OR.xls
- MSMB pleio.xls
- MSMB.csv
- MSMB.linear
- MSMB.xlsx
- PLG het.xls
- PLG OR.xls
- PLG pleio.xls
- PLG.csv
- PLG.linear
- PLG.xlsx
- TAPBP het.xls
- __MACOSX/._TAPBP het.xls
- TAPBP OR.xls
- TAPBP pleio.xls
- __MACOSX/._TAPBP pleio.xls
- TAPBP.csv
- __MACOSX/._TAPBP.csv
- TAPBP.xlsx
