# Supplementary material for: Multi-omics analysis indicates an association between TAPBP and prostate cancer
Source: PLoS One. 2025 Nov 21;20(11):e0336438. doi: 10.1371/journal.pone.0336438 (PMC12637951; doi:10.1371/journal.pone.0336438)
Supplement: S1 File — (ZIP) [file pone.0336438.s001.zip › ATF6B OR.xls]

## Sheet: Sheet1
	id.exposure	id.outcome	outcome	exposure	method	nsnp	b	se	pval	lo_ci	up_ci	or	or_lci95	or_uci95
1	rspnkx	S6gPrb	PA	ATF6B	MR Egger	11	0.121032	0.243303	0.630797	-0.355843	0.597906	1.12866	0.700583	1.81831
2	rspnkx	S6gPrb	PA	ATF6B	Weighted median	11	0.241402	0.0629259	0.000124905	0.118068	0.364737	1.27303	1.12532	1.44014
3	rspnkx	S6gPrb	PA	ATF6B	Inverse variance weighted	11	0.259767	0.0855615	0.00239722	0.092066	0.427467	1.29663	1.09644	1.53337
4	rspnkx	S6gPrb	PA	ATF6B	Simple mode	11	0.121698	0.140548	0.406847	-0.153775	0.397172	1.12941	0.857465	1.48761
5	rspnkx	S6gPrb	PA	ATF6B	Weighted mode	11	0.217341	0.0663227	0.00833085	0.0873481	0.347333	1.24277	1.09128	1.41529
