# Supplementary material for: Multi-omics analysis indicates an association between TAPBP and prostate cancer
Source: PLoS One. 2025 Nov 21;20(11):e0336438. doi: 10.1371/journal.pone.0336438 (PMC12637951; doi:10.1371/journal.pone.0336438)
Supplement: S1 File — (ZIP) [file pone.0336438.s001.zip › ATF6B pleio.xls]

## Sheet: Sheet1
	id.exposure	id.outcome	outcome	exposure	egger_intercept	se	pval
1	rspnkx	S6gPrb	PA	ATF6B	0.0242253	0.0395832	0.555675
