# Supplementary material for: Multi-omics analysis indicates an association between TAPBP and prostate cancer
Source: PLoS One. 2025 Nov 21;20(11):e0336438. doi: 10.1371/journal.pone.0336438 (PMC12637951; doi:10.1371/journal.pone.0336438)
Supplement: S1 File — (ZIP) [file pone.0336438.s001.zip › ATF6B.xlsx]

## Sheet: Sheet1
SNP	A1	A2	EAF	BETA	SE	P
rs2857694	T	A	0.393872	0.101496	0.016828	1.7059e-09
rs3763295	G	A	0.135381	-0.0194173	0.0243462	0.425157
rs114469043	G	A	0.0169832	0.0143375	0.0639154	0.822515
rs2844472	G	A	0.371967	0.103417	0.0169777	1.17695e-09
rs3130070	G	A	0.178636	-0.0907615	0.0219362	3.55082e-05
rs2260050	G	A	0.369541	0.104687	0.0169941	7.656e-10
rs2260000	G	A	0.372037	0.104532	0.0169829	7.90293e-10
rs2844470	T	A	0.0963538	0.0297521	0.0279848	0.287748
rs2736171	G	A	0.39304	0.100561	0.016817	2.34236e-09
rs3132450	G	A	0.106266	-0.0900361	0.0272589	0.000961227
rs35012663	T	A	0.0127547	-0.0648011	0.0742464	0.38281
rs2736165	G	A	0.0275198	-0.06988	0.0516116	0.175792
rs3130624	G	A	0.178566	-0.0889563	0.0219388	5.07156e-05
rs3130626	G	A	0.178289	-0.0896183	0.0219445	4.47725e-05
rs10947220	G	A	0.0213503	-0.00915155	0.0574502	0.873441
rs2736157	G	A	0.178359	-0.0885726	0.0219436	5.48435e-05
rs2242659	G	A	0.364342	-0.0758653	0.0173388	1.22883e-05
rs35201773	G	A	0.0155968	0.00902251	0.066507	0.892092
rs2261033	G	A	0.468182	0.123609	0.0165535	9.15182e-14
rs11229	G	A	0.178497	-0.0897543	0.0219398	4.34332e-05
rs28366152	C	A	0.0567032	-0.0512836	0.0360894	0.155356
rs368669046	C	A	0.0183696	0.0226203	0.0613849	0.712512
rs2178899	T	A	0.121239	0.000677238	0.0255357	0.978842
rs115247800	G	A	0.0185082	-0.044309	0.0614003	0.470539
rs743400	G	A	0.0566339	-0.0505549	0.0361078	0.161523
rs1077393	G	A	0.493345	0.0975623	0.0164707	3.29859e-09
rs1052486	G	A	0.493276	0.0979913	0.0164681	2.80078e-09
rs12055599	C	A	0.0576043	-0.150355	0.0358171	2.7271e-05
rs114919178	G	A	0.0253709	0.216069	0.0523821	3.75134e-05
rs41267058	G	A	0.0128934	-0.0657008	0.0738607	0.373752
rs805302	C	A	0.363302	-0.0762556	0.0173574	1.13261e-05
rs805301	C	A	0.363372	-0.0759643	0.0173535	1.21763e-05
rs805300	G	A	0.0279357	-0.0704777	0.0507177	0.164691
rs9380266	C	A	0.0593373	-0.153276	0.0351604	1.32276e-05
rs3117583	G	A	0.178289	-0.0893176	0.0219447	4.74889e-05
rs813115	G	A	0.36351	-0.0743963	0.0173516	1.82984e-05
rs113947529	T	A	0.0242617	0.00314446	0.0536697	0.953281
rs3117581	G	A	0.106682	-0.0904405	0.0272035	0.000889918
rs805263	C	A	0.023222	-0.0723484	0.0559318	0.195876
rs143479464	C	A	0.0241924	0.00642867	0.0537396	0.904783
rs762320	G	A	0.0747955	-0.0136082	0.0315274	0.666022
rs707974	G	A	0.0991959	0.220106	0.0277033	2.2357e-15
rs7029	G	A	0.259393	-0.0442552	0.0190763	0.0203741
rs76072474	G	A	0.0210731	-0.0512118	0.0579917	0.377218
rs805259	G	A	0.0279357	-0.0704777	0.0507177	0.164691
rs805257	G	A	0.367669	-0.0731826	0.0172785	2.30921e-05
rs9267529	C	A	0.0718841	-0.0673826	0.0323608	0.0373569
rs115820082	G	A	0.0155275	0.0120955	0.0666454	0.855987
rs201330033	C	A	0.187578	-0.0257654	0.0213481	0.227503
rs9267531	G	A	0.106682	-0.0904405	0.0272035	0.000889918
rs5872	T	A	0.31055	0.152588	0.0177071	8.33036e-18
rs805268	C	A	0.026272	-0.0758574	0.0527525	0.150482
rs707919	G	A	0.310481	0.153065	0.0177059	6.56179e-18
rs805271	T	A	0.259531	-0.0443469	0.0190696	0.0200713
rs805269	G	A	0.0279357	-0.0704777	0.0507177	0.164691
rs13295	G	A	0.0718841	-0.0673826	0.0323608	0.0373569
rs11575852	G	A	0.0253015	0.215195	0.0525933	4.32931e-05
rs2736198	T	A	0.0279357	-0.0704777	0.0507177	0.164691
rs9267536	C	A	0.0399279	-0.111032	0.0421528	0.00845563
rs28366155	G	A	0.0567032	-0.051799	0.0360893	0.151245
rs12529661	T	A	0.135311	-0.0195962	0.0243639	0.421243
rs805276	G	A	0.259601	-0.0432538	0.019077	0.0233999
rs9267539	C	A	0.106613	-0.0893953	0.0272098	0.00102321
rs2295663	G	A	0.0576736	-0.148038	0.0358007	3.58888e-05
rs28366157	G	A	0.0502565	-0.0334856	0.0381662	0.380319
rs34406901	G	A	0.0630805	0.0579253	0.0341412	0.0898078
rs12525100	T	A	0.024747	-0.0139138	0.053339	0.79421
rs17200976	G	A	0.0198253	0.0321186	0.058844	0.585203
rs805287	G	A	0.278664	-0.0433287	0.0187485	0.0208583
rs805286	G	A	0.259462	-0.0589007	0.0192188	0.00218659
rs805294	G	A	0.350478	-0.079789	0.0175393	5.47434e-06
rs805306	G	A	0.350478	-0.0807581	0.0175441	4.23288e-06
rs115204832	G	A	0.0116456	-0.098645	0.0780404	0.206262
rs3131380	G	A	0.106821	-0.0909346	0.0271716	0.00082204
rs3749953	G	A	0.127963	-0.0229213	0.0248417	0.356197
rs116043458	G	A	0.0268266	0.0245517	0.0519587	0.636568
rs1150793	G	A	0.067309	-0.0877959	0.0333047	0.00840339
rs9267560	G	A	0.0401359	-0.115842	0.0419824	0.00580731
rs3131378	G	A	0.106821	-0.0909346	0.0271716	0.00082204
rs3117577	G	A	0.106474	-0.0912021	0.0272004	0.000803602
rs9461718	C	A	0.0219049	-0.073149	0.0575096	0.203434
rs707938	G	A	0.313531	-0.0622205	0.0179509	0.00053105
rs17201144	G	A	0.0608623	0.0562245	0.034673	0.104941
rs113525864	C	A	0.0305698	-0.101563	0.048085	0.0347081
rs707931	G	A	0.0698738	-0.0889431	0.0327474	0.00662255
rs707929	G	A	0.327395	-0.0740196	0.0177684	3.13866e-05
rs707928	G	A	0.329544	-0.0742967	0.0177618	2.91165e-05
rs707927	G	A	0.0234992	-0.0536192	0.0556199	0.335063
rs707923	C	A	0.172952	-0.0396942	0.0220016	0.0712497
rs9469053	G	A	0.0449189	-0.0445039	0.0403515	0.270105
rs6899983	C	A	0.0201719	0.0420182	0.0585799	0.473225
rs12207158	T	A	0.0628033	-0.0638306	0.0341197	0.0614153
rs75943791	T	A	0.0566339	-0.0399641	0.0360157	0.267197
rs67497292	G	A	0.0395813	-0.0544609	0.0426338	0.201498
rs139101252	C	A	0.0188548	-0.0383261	0.060872	0.528965
rs681331	C	A	0.106197	-0.0917155	0.027264	0.000772261
rs523727	G	A	0.170317	-0.0444454	0.0221399	0.0447354
rs12212242	G	A	0.0442257	-0.0552494	0.040489	0.172436
rs34286262	G	A	0.0192014	-0.0948178	0.0610198	0.120256
rs553414	G	A	0.106197	-0.0917155	0.027264	0.000772261
rs34378923	G	A	0.0138639	0.0463279	0.0706129	0.511792
rs1008438	C	A	0.375225	-0.0873498	0.0173083	4.6053e-07
rs2844459	G	A	0.334466	0.167447	0.0173844	7.92361e-22
rs62395828	G	A	0.0497712	0.0775049	0.0378712	0.0407395
rs114691438	G	A	0.0257868	-0.0193759	0.0522008	0.710514
rs7755290	G	A	0.0404131	-0.0331547	0.0421759	0.431833
rs78292716	G	A	0.019756	-0.0788043	0.060201	0.190569
rs73402166	G	A	0.060793	-0.0835561	0.0350205	0.0170622
rs10456397	T	A	0.0223208	-0.10368	0.0560847	0.0645526
rs115238300	G	A	0.0337585	-0.0139983	0.0459154	0.760472
rs3130679	G	A	0.106336	-0.0937193	0.027231	0.000581489
rs34287387	G	A	0.0125468	-0.0664273	0.0748364	0.374767
rs41284527	G	A	0.0454735	-0.0344934	0.0398194	0.386384
rs2736429	G	A	0.372383	-0.090119	0.0173475	2.10421e-07
rs9267650	T	A	0.0484542	-0.0734508	0.038811	0.0584608
rs2507954	G	A	0.35748	0.156587	0.0171182	7.46364e-20
rs13118	T	A	0.027797	-0.0985722	0.0503097	0.0501152
rs41267082	C	A	0.0419382	-0.00867811	0.041433	0.834104
rs35092817	C	A	0.0126161	-0.0741952	0.074637	0.320217
rs515688	G	A	0.106336	-0.0914039	0.0272321	0.000793511
rs117478982	G	A	0.0136559	0.0494101	0.0707601	0.485027
rs57165260	C	A	0.0950367	-0.0374818	0.0284296	0.18741
rs542418	G	A	0.316304	-0.109349	0.0179792	1.24798e-09
rs28381639	G	A	0.0388881	-0.241185	0.0432787	2.59658e-08
rs614549	G	A	0.370442	0.156753	0.0170042	3.88623e-20
rs111975965	T	A	0.0440871	0.0312478	0.0404146	0.439441
rs504653	G	A	0.385762	0.134479	0.0168506	1.68121e-15
rs9267657	G	A	0.02648	-0.118314	0.0516946	0.0221246
rs6907185	G	A	0.0784001	-0.0308437	0.0308862	0.31801
rs41267090	T	A	0.0576043	0.210508	0.0351885	2.30555e-09
rs652888	G	A	0.203868	-0.13402	0.0207424	1.10673e-10
rs9501598	G	A	0.0275891	-0.0585867	0.0511459	0.252048
rs610265	G	A	0.0700125	-0.0327709	0.032391	0.311701
rs612496	G	A	0.0699432	-0.0324842	0.0324033	0.316138
rs35009002	C	A	0.0221822	-0.0984421	0.0560703	0.0791835
rs2844457	T	A	0.35949	0.185803	0.0171673	4.32142e-27
rs9469069	G	A	0.0275891	-0.0585867	0.0511459	0.252048
rs1265941	C	A	0.0702204	-0.0334675	0.0323882	0.301487
rs28732165	C	A	0.0390961	-0.235814	0.0430986	4.61257e-08
rs115067530	G	A	0.0402745	-0.046668	0.0421621	0.268386
rs2844452	G	A	0.453348	0.163471	0.0166355	1.19842e-22
rs9267676	T	A	0.0732705	-0.152357	0.0317872	1.67571e-06
rs497309	C	A	0.106405	-0.0965344	0.0271633	0.000382057
rs17201417	C	A	0.0448496	-0.067002	0.0403742	0.0970535
rs3020644	G	A	0.397477	0.183228	0.0168748	2.96402e-27
rs9332733	G	A	0.011715	0.0382745	0.0768957	0.618678
rs2257331	G	A	0.0671011	-0.0369874	0.0330653	0.26334
rs577449462	C	A	0.0667545	-0.0350334	0.0331684	0.2909
rs1265911	G	A	0.0669624	-0.0357337	0.033092	0.280254
rs623529	G	A	0.0671704	-0.034317	0.0330524	0.299184
rs1265905	G	A	0.106266	-0.0964232	0.0271951	0.000394186
rs34191899	C	A	0.0204492	-0.107582	0.0582021	0.0645826
rs512559	G	A	0.0409677	-0.0440691	0.0417787	0.291541
rs4151659	G	A	0.0116456	-0.145322	0.0770958	0.0594759
rs1270942	G	A	0.106266	-0.0964232	0.0271951	0.000394186
rs34555781	C	A	0.0404825	-0.070874	0.0421381	0.0926224
rs438999	G	A	0.0932344	-0.0278304	0.0285028	0.328894
rs2734331	G	A	0.0431166	-0.0131293	0.0409398	0.748449
rs9296004	C	A	0.0786774	-0.0785408	0.0309821	0.0112644
rs474534	G	A	0.116456	-0.0813261	0.0257904	0.00162069
rs115085021	C	A	0.0191321	-0.0292933	0.0604599	0.62804
rs389884	G	A	0.104672	-0.0948776	0.0273928	0.000536093
rs374780	G	A	0.0419382	-0.0504936	0.0412873	0.221377
rs377370	G	A	0.130112	-0.0440633	0.0248454	0.0761882
rs547921	G	A	0.130875	-0.0435913	0.02479	0.0787177
rs116196017	G	A	0.01629	0.00943348	0.0654494	0.885399
rs4713496	G	A	0.018023	-0.113605	0.0626401	0.0697789
rs554941446	C	A	0.0223901	-0.0583744	0.0563686	0.300431
rs6463	C	A	0.326286	0.235759	0.0175407	1.07567e-40
rs2894232	G	A	0.105088	-0.0550379	0.0273106	0.043915
rs61740337	G	A	0.0666852	-0.038437	0.0331448	0.246222
rs187862025	G	A	0.0257175	-0.00860351	0.052699	0.87032
rs35214850	C	A	0.0804104	-0.171532	0.0305916	2.13285e-08
rs115521560	C	A	0.046028	0.224229	0.0394044	1.31674e-08
rs369580	G	A	0.144323	-0.109658	0.0237893	4.10496e-06
rs112600309	G	A	0.0097047	0.0856061	0.0835172	0.305392
rs2077116	T	A	0.327256	0.233521	0.0175627	7.14294e-40
rs9469077	G	A	0.0743796	-0.0394135	0.0317816	0.214966
rs3021090	G	A	0.0639124	-0.0646981	0.0340808	0.057687
rs150622545	G	A	0.059268	-0.0472617	0.0348743	0.175396
rs28361051	G	A	0.0122695	0.298774	0.0751388	7.06828e-05
rs9469082	G	A	0.0975322	-0.0462248	0.028312	0.102577
rs7774197	C	A	0.0641203	-0.0636453	0.034037	0.0615396
rs144438015	C	A	0.011507	0.0139131	0.0775559	0.857633
rs204900	C	A	0.0976016	-0.0476747	0.0283047	0.0921599
rs1150753	G	A	0.104048	-0.0975868	0.0274665	0.00038338
rs149228301	G	A	0.011507	0.0139131	0.0775559	0.857633
rs518287	C	A	0.0216969	-0.0182346	0.0568367	0.748353
rs3807039	C	A	0.111812	-0.0276192	0.0262508	0.292777
rs8283	G	A	0.177665	-0.127556	0.0219643	6.61346e-09
rs115341494	G	A	0.0115763	0.0394596	0.077333	0.609888
rs62402722	C	A	0.026272	-0.126461	0.0523035	0.0156382
rs35152141	T	A	0.0217663	-0.0873491	0.0565621	0.122558
rs204892	G	A	0.0472064	-0.0550747	0.0391279	0.159305
rs9267802	G	A	0.298212	0.247661	0.0179631	1.05634e-42
rs13211318	C	A	0.0960072	-0.18646	0.0282947	4.71031e-11
rs439343	G	A	0.0322335	-0.00192104	0.0467666	0.967236
rs204999	G	A	0.26272	-0.14629	0.0190129	1.61261e-14
rs77619009	G	A	0.0567725	-0.042265	0.035567	0.234746
rs3134952	T	A	0.200957	-0.15176	0.0208808	4.03464e-13
rs9296009	T	A	0.205532	0.027922	0.0205506	0.174285
rs114334832	G	A	0.0114377	0.196423	0.0782205	0.0120556
rs28732179	C	A	0.0471371	-0.221781	0.0394987	2.04012e-08
rs9267814	G	A	0.0123388	0.30284	0.0749347	5.36884e-05
rs2849013	G	A	0.0408984	-0.0526754	0.0418078	0.207732
rs9267815	G	A	0.200541	-0.149108	0.0208705	9.92105e-13
rs41268920	C	A	0.0481769	0.266788	0.0387884	6.57655e-12
rs1802036	G	A	0.0372938	-0.264132	0.0441672	2.33387e-09
rs79690458	T	A	0.0770137	0.195531	0.0307697	2.21613e-10
rs3131297	T	A	0.200402	-0.149303	0.0208721	9.30906e-13
rs3132965	G	A	0.200541	-0.148125	0.0208714	1.39618e-12
rs1062070	G	A	0.173645	-0.143802	0.0221196	8.50521e-11
rs3131300	G	A	0.173645	-0.143802	0.0221196	8.50521e-11
rs1800624	T	A	0.25253	0.193559	0.019023	3.73317e-24
rs1800625	G	A	0.173645	-0.143802	0.0221196	8.50521e-11
rs1004095	C	A	0.351726	0.0933577	0.0173305	7.39495e-08
rs204995	G	A	0.228546	-0.124074	0.0198784	4.57581e-10
rs41268932	G	A	0.0411757	0.289116	0.0418455	5.29211e-12
rs204993	G	A	0.266394	-0.0487041	0.0188534	0.00980537
rs2071292	G	A	0.0177457	0.119828	0.062359	0.0546968
rs176095	G	A	0.217593	-0.130313	0.0202446	1.29713e-10
rs45592033	G	A	0.0404131	-0.0944222	0.0424667	0.0262169
rs1044507	C	A	0.0220435	-0.0904448	0.055881	0.105593
rs8192576	G	A	0.0110218	0.162645	0.0791414	0.039903
rs2071278	G	A	0.14259	-0.0723151	0.0240471	0.00264558
rs115418659	G	A	0.0185082	-0.121736	0.0618544	0.049094
rs3132935	G	A	0.199847	-0.111508	0.020977	1.09418e-07
rs2849017	G	A	0.0589907	0.207389	0.0353833	4.79816e-09
rs141048173	G	A	0.0152502	0.142219	0.0671876	0.034315
rs116753971	T	A	0.0347983	0.0100888	0.0457736	0.825562
rs16869834	G	A	0.0551088	-0.0654099	0.0366118	0.074047
rs2071285	T	A	0.05906	0.20594	0.0353674	6.03288e-09
rs41270472	C	A	0.0261334	-0.122024	0.0524338	0.0199819
rs206014	G	A	0.167129	0.0454618	0.0221665	0.0403109
rs9267836	G	A	0.0122002	-0.159159	0.0762748	0.0369551
rs80074882	G	A	0.0209344	0.0678834	0.0581689	0.243247
rs2256594	G	A	0.163524	0.0416766	0.0223309	0.0620369
rs394657	G	A	0.448565	0.034168	0.0167948	0.0419441
rs915896	T	A	0.275683	-0.0140941	0.0186608	0.450105
rs3134796	G	A	0.127132	-0.0957197	0.0252418	0.000150592
rs443198	G	A	0.35644	-0.053161	0.0174023	0.00226006
rs391755	G	A	0.067309	-0.0205302	0.0332829	0.53736
rs9296011	G	A	0.0411757	-0.0748586	0.0420487	0.0750718
rs2395106	G	A	0.384999	-0.0314785	0.0170584	0.0650294
rs9267845	T	A	0.384999	-0.0314574	0.0170584	0.0652095
rs114094908	G	A	0.00921946	-0.00963989	0.0868397	0.911613
rs370055	C	A	0.201373	-0.0837846	0.0207737	5.55867e-05
rs17208153	C	A	0.0924026	-0.111617	0.0286092	9.64942e-05
rs1475961	G	A	0.384999	-0.0314574	0.0170584	0.0652095
rs482759	G	A	0.183627	0.0399328	0.0215861	0.0643648
rs479835	T	A	0.0478303	-0.0892743	0.0391405	0.0225853
rs9378123	G	A	0.131776	-0.102988	0.0246732	3.02724e-05
rs374205	G	A	0.0759739	0.00345633	0.0314985	0.912626
rs495089	G	A	0.194649	-0.104621	0.0211221	7.46814e-07
rs436845	G	A	0.262027	0.120359	0.0188643	1.87706e-10
rs440261	G	A	0.251698	0.128001	0.0190853	2.13998e-11
rs6913558	G	A	0.453903	0.0329588	0.0166917	0.0483559
rs6941515	T	A	0.315056	0.0860799	0.0178269	1.40288e-06
rs6918601	C	A	0.252599	0.125239	0.0190671	5.44167e-11
rs2555467	T	A	0.0624567	-0.0865722	0.0345537	0.0122519
rs3130299	G	A	0.252599	0.125239	0.0190671	5.44167e-11
rs548330	G	A	0.0354222	-0.0484558	0.0451251	0.282944
rs3130303	G	A	0.138777	-0.089294	0.024266	0.000235115
rs6906128	C	A	0.291557	0.0944362	0.0183072	2.55689e-07
rs511027	T	A	0.108623	-0.0406752	0.026962	0.131441
rs76827949	G	A	0.0478996	-0.0258046	0.0393712	0.51222
rs12526104	G	A	0.0880355	0.0528868	0.0291924	0.07008
rs146341946	G	A	0.0481769	-0.0241914	0.039273	0.537927
rs419132	G	A	0.26889	0.0609136	0.0185614	0.00103658
rs9267947	G	A	0.454388	-0.0493495	0.0166901	0.00311843
rs427037	G	A	0.230764	0.084454	0.0194454	1.4239e-05
rs9267954	T	A	0.254956	0.0444292	0.0192746	0.0211916
rs9267956	G	A	0.381949	0.107912	0.0171986	3.71113e-10
rs412492	T	A	0.431235	0.105432	0.0168839	4.49196e-10
rs693294	G	A	0.431305	0.106097	0.0168851	3.50294e-10
rs9267958	C	A	0.427423	0.104698	0.0168956	6.08127e-10
rs9296013	C	A	0.0306391	0.11648	0.0482551	0.0158107
rs12529483	C	A	0.175794	-0.00472042	0.021888	0.829257
rs9267970	G	A	0.427284	0.104826	0.016892	5.74766e-10
rs3130311	G	A	0.427353	0.104826	0.0168937	5.77172e-10
rs3130312	G	A	0.427353	0.104826	0.0168937	5.77172e-10
rs3130313	G	A	0.427353	0.104826	0.0168937	5.77172e-10
rs9267987	G	A	0.38084	0.108324	0.0171972	3.17316e-10
rs10223710	G	A	0.179745	-0.0024506	0.0216993	0.910085
rs41264778	T	A	0.179745	-0.0024506	0.0216993	0.910085
rs3115573	G	A	0.427284	0.104826	0.016892	5.74766e-10
rs4959089	G	A	0.179676	-0.00290908	0.0217109	0.893413
rs6921945	C	A	0.179745	-0.0024506	0.0216993	0.910085
rs76306371	G	A	0.0110911	0.109865	0.0789178	0.163922
rs9296017	G	A	0.179814	-0.00290635	0.0216978	0.893449
rs9296018	G	A	0.179814	-0.00290635	0.0216978	0.893449
rs41264790	C	A	0.179814	-0.00290635	0.0216978	0.893449
rs9267996	G	A	0.38084	0.108324	0.0171972	3.17316e-10
rs3115570	G	A	0.429502	0.10435	0.0168701	6.52874e-10
rs3130319	G	A	0.167267	-0.109314	0.0225128	1.22514e-06
rs9268000	C	A	0.370927	0.112212	0.0172819	8.97047e-11
rs6457514	G	A	0.226951	-0.0724117	0.0199697	0.00028975
rs6457516	T	A	0.226951	-0.0724117	0.0199697	0.00028975
rs6908464	G	A	0.226951	-0.0724117	0.0199697	0.00028975
rs6908470	C	A	0.226951	-0.0724117	0.0199697	0.00028975
rs9268015	G	A	0.226951	-0.0724117	0.0199697	0.00028975
rs9268020	T	A	0.226951	-0.0724117	0.0199697	0.00028975
rs62404605	T	A	0.0242617	0.0161608	0.0542989	0.765996
rs3130324	G	A	0.215375	-0.0703626	0.020329	0.000540906
rs9268025	G	A	0.226951	-0.0724117	0.0199697	0.00028975
rs9268026	G	A	0.103771	-0.0807669	0.0276243	0.0034691
rs9268027	G	A	0.22709	-0.0731783	0.0199686	0.000249439
rs9268029	C	A	0.227506	-0.0697749	0.0199601	0.000475637
rs9268035	G	A	0.397061	0.0998392	0.0170924	5.41007e-09
rs3130325	T	A	0.226951	-0.0724117	0.0199697	0.00028975
rs140736091	T	A	0.0285595	0.11897	0.0498159	0.0169572
rs3130329	G	A	0.226951	-0.0718048	0.019962	0.00032398
rs3130330	G	A	0.226951	-0.0718048	0.019962	0.00032398
rs3130332	T	A	0.226951	-0.0718048	0.019962	0.00032398
rs9268076	G	A	0.226951	-0.0718048	0.019962	0.00032398
rs2395114	G	A	0.397061	0.100146	0.0170922	4.85669e-09
rs114437433	T	A	0.0126161	-0.0819002	0.0750555	0.275224
rs7767228	T	A	0.226327	-0.0730877	0.0199968	0.000259038
rs9268080	G	A	0.226951	-0.0718048	0.019962	0.00032398
rs3096683	G	A	0.167059	-0.108506	0.0225191	1.47666e-06
rs3096682	C	A	0.226951	-0.0718048	0.019962	0.00032398
rs3096681	G	A	0.226951	-0.0718048	0.019962	0.00032398
rs3096680	G	A	0.226951	-0.0718048	0.019962	0.00032398
rs17201917	G	A	0.149244	0.00283543	0.0233433	0.903325
rs3096668	G	A	0.226951	-0.0718048	0.019962	0.00032398
rs6457527	T	A	0.0507417	0.0141742	0.037904	0.708452
rs9268084	G	A	0.16699	-0.109421	0.0225204	1.2061e-06
rs7749824	G	A	0.226951	-0.0720595	0.0199539	0.000306744
rs28366168	G	A	0.149383	0.00313662	0.0233382	0.893091
rs3132945	G	A	0.226951	-0.0718048	0.019962	0.00032398
rs3096676	C	A	0.226951	-0.0718048	0.019962	0.00032398
rs3096677	C	A	0.215375	-0.0697355	0.0203209	0.000603141
rs140332717	T	A	0.0129627	-0.0857365	0.0736674	0.244531
rs2022539	C	A	0.396853	0.0994013	0.0170883	6.25102e-09
rs13216277	G	A	0.0135866	-0.0727839	0.0716505	0.30975
rs9268096	G	A	0.215375	-0.0697355	0.0203209	0.000603141
rs147264757	C	A	0.0108831	-0.0343007	0.0796425	0.666711
rs9268100	G	A	0.267157	-0.057175	0.0188124	0.00238039
rs2114434	G	A	0.226951	-0.0718048	0.019962	0.00032398
rs2114435	G	A	0.215444	-0.0693706	0.0203121	0.000640769
rs1559870	G	A	0.0517815	0.00813645	0.0375305	0.828374
rs1559871	G	A	0.0517815	0.00813645	0.0375305	0.828374
rs1559872	C	A	0.226951	-0.0718048	0.019962	0.00032398
rs9268116	G	A	0.215375	-0.0697355	0.0203209	0.000603141
rs28752483	G	A	0.149314	0.00267751	0.0233408	0.908675
rs2222988	G	A	0.0517815	0.00813645	0.0375305	0.828374
rs9268123	G	A	0.103771	-0.0807669	0.0276243	0.0034691
rs7454557	G	A	0.396853	0.0994013	0.0170883	6.25102e-09
rs12665632	G	A	0.0178844	-0.0258735	0.0623916	0.678377
rs9268124	G	A	0.167059	-0.108506	0.0225191	1.47666e-06
rs9268132	G	A	0.396853	0.0994013	0.0170883	6.25102e-09
rs9268135	G	A	0.215306	-0.0694612	0.0203216	0.000634096
rs9268139	G	A	0.167059	-0.108506	0.0225191	1.47666e-06
rs9268140	C	A	0.215306	-0.0694211	0.0203216	0.000638709
rs4713517	G	A	0.0115763	-0.0682275	0.0777972	0.38052
rs9268143	G	A	0.235963	-0.0716075	0.0196744	0.00027494
rs118020488	G	A	0.0108831	-0.0343007	0.0796425	0.666711
rs4713518	G	A	0.395882	0.100697	0.0170616	3.75529e-09
rs6927529	G	A	0.215306	-0.0696065	0.0203215	0.000617633
rs482194	G	A	0.395882	0.100697	0.0170616	3.75529e-09
rs4947338	C	A	0.0114377	-0.0716515	0.0782502	0.359869
rs560505	G	A	0.389852	0.104348	0.0170996	1.09906e-09
rs115187461	G	A	0.0115763	-0.0682275	0.0777972	0.38052
rs114058744	T	A	0.0115763	-0.0682275	0.0777972	0.38052
rs517630	T	A	0.050811	0.0129078	0.0378824	0.733313
rs7739069	G	A	0.227021	-0.0715617	0.0199538	0.000337538
rs518374	C	A	0.395813	0.100426	0.0170654	4.1641e-09
rs114069575	G	A	0.0115763	-0.0682275	0.0777972	0.38052
rs114095478	G	A	0.0115763	-0.0682275	0.0777972	0.38052
rs115914229	T	A	0.0115763	-0.0682275	0.0777972	0.38052
rs116298493	G	A	0.0115763	-0.0682275	0.0777972	0.38052
rs11964266	G	A	0.0115763	-0.0682275	0.0777972	0.38052
rs537757	T	A	0.395882	0.100697	0.0170616	3.75529e-09
rs533876	G	A	0.395882	0.100697	0.0170616	3.75529e-09
rs116443035	G	A	0.0115763	-0.0682275	0.0777972	0.38052
rs7775332	T	A	0.227021	-0.0715617	0.0199538	0.000337538
rs477005	G	A	0.39103	0.104448	0.0171237	1.11832e-09
rs9268164	T	A	0.227021	-0.0715617	0.0199538	0.000337538
rs3864299	T	A	0.219326	-0.0666695	0.02015	0.000942025
rs56036302	T	A	0.0284902	0.116973	0.0499962	0.0193292
rs9268165	G	A	0.219326	-0.0666695	0.02015	0.000942025
rs9268169	G	A	0.219326	-0.0666695	0.02015	0.000942025
rs9268170	G	A	0.219326	-0.0666695	0.02015	0.000942025
rs522254	G	A	0.20366	0.0607861	0.0207119	0.00334773
rs6915879	T	A	0.215375	-0.0697355	0.0203209	0.000603141
rs6457536	G	A	0.219326	-0.0666695	0.02015	0.000942025
rs55944243	G	A	0.0284902	0.116973	0.0499962	0.0193292
rs56299948	G	A	0.0284902	0.116973	0.0499962	0.0193292
rs1265776	G	A	0.3972	0.10088	0.0170845	3.6914e-09
rs9268193	C	A	0.103979	-0.0810137	0.0275847	0.00332547
rs113136355	C	A	0.0619021	-0.0431442	0.0343604	0.209289
rs502626	G	A	0.397269	0.100908	0.0170809	3.62786e-09
rs6934546	G	A	0.219326	-0.0666695	0.02015	0.000942025
rs6939410	G	A	0.215375	-0.0697355	0.0203209	0.000603141
rs9268206	G	A	0.226951	-0.0718048	0.019962	0.00032398
rs74209703	G	A	0.0481769	-0.0300254	0.0392725	0.44457
rs1018433	T	A	0.219326	-0.0666695	0.02015	0.000942025
rs3864303	G	A	0.219326	-0.0666695	0.02015	0.000942025
rs6903871	C	A	0.226951	-0.0718048	0.019962	0.00032398
rs9268213	G	A	0.219326	-0.0666695	0.02015	0.000942025
rs9268214	G	A	0.219326	-0.0666695	0.02015	0.000942025
rs9268215	G	A	0.219326	-0.0666695	0.02015	0.000942025
rs6910071	G	A	0.204215	0.0607268	0.020661	0.00330104
rs6909790	G	A	0.219326	-0.0666695	0.02015	0.000942025
rs493136	G	A	0.0507417	0.0122108	0.0379041	0.747349
rs9268218	G	A	0.219326	-0.0666695	0.02015	0.000942025
rs495140	T	A	0.39713	0.101087	0.0170828	3.41917e-09
rs6927448	G	A	0.0115763	-0.0682275	0.0777972	0.38052
rs2022542	G	A	0.0549009	-0.0535351	0.0364277	0.141706
rs580921	G	A	0.377582	0.100253	0.0172861	6.9271e-09
rs539703	C	A	0.39713	0.101087	0.0170828	3.41917e-09
rs570963	G	A	0.107376	0.0243649	0.0270854	0.368386
rs75117278	G	A	0.0203106	0.0785566	0.0587934	0.181543
rs487649	G	A	0.39713	0.101087	0.0170828	3.41917e-09
rs485774	G	A	0.39713	0.101087	0.0170828	3.41917e-09
rs496360	G	A	0.0515735	0.0090821	0.0375936	0.809108
rs117228922	G	A	0.0108831	-0.0343007	0.0796425	0.666711
rs9501178	C	A	0.0481769	0.0652613	0.0390859	0.0950247
rs533885	G	A	0.395051	0.0995585	0.0170802	5.82066e-09
rs510181	C	A	0.400943	0.102055	0.0170589	2.30194e-09
rs471081	T	A	0.400111	0.102684	0.0170653	1.86205e-09
rs9268246	T	A	0.167059	-0.108324	0.0225077	1.51896e-06
rs476885	G	A	0.3972	0.100614	0.0170796	4.01386e-09
rs62403044	T	A	0.0244697	0.0244419	0.054083	0.651331
rs6913605	G	A	0.395328	0.0965241	0.0171137	1.76321e-08
rs6457542	G	A	0.396368	0.102067	0.0170859	2.42888e-09
rs9394086	T	A	0.39713	0.100372	0.0170784	4.36074e-09
rs9405090	G	A	0.397061	0.100524	0.0170768	4.11905e-09
rs2022536	C	A	0.14259	0.0500027	0.0238079	0.0357411
rs1474729	C	A	0.39713	0.100372	0.0170784	4.36074e-09
rs116123674	G	A	0.0284902	0.118109	0.0499959	0.0181848
rs9405091	G	A	0.397338	0.101287	0.017077	3.14659e-09
rs1265755	G	A	0.0516429	0.0100139	0.0375725	0.789845
rs7765585	G	A	0.14252	0.0496364	0.0238109	0.0371403
rs12526151	G	A	0.0944822	0.0368587	0.0283037	0.19287
rs143556382	G	A	0.0181617	0.238515	0.0623642	0.000132119
rs926593	G	A	0.103702	-0.0824834	0.0276087	0.00282137
rs28732192	T	A	0.0638431	-0.125778	0.0343942	0.000257062
rs117794021	G	A	0.0108831	-0.0343007	0.0796425	0.666711
rs1033497	G	A	0.397269	0.10078	0.017081	3.79618e-09
rs7453102	G	A	0.397269	0.10078	0.017081	3.79618e-09
rs2179579	G	A	0.397269	0.10078	0.017081	3.79618e-09
rs2143468	T	A	0.397269	0.10078	0.017081	3.79618e-09
rs9268255	G	A	0.0119229	-0.12922	0.077143	0.0939646
rs3117136	C	A	0.368917	-0.0391414	0.0173421	0.0240366
rs72843221	C	A	0.0944822	0.0387089	0.0283261	0.17181
rs9268267	G	A	0.0517122	0.00949429	0.0375515	0.800404
rs4576282	G	A	0.397269	0.10078	0.017081	3.79618e-09
rs78730788	G	A	0.0927492	0.0354746	0.0285527	0.21412
rs4959025	C	A	0.397269	0.10078	0.017081	3.79618e-09
rs3117135	C	A	0.368848	-0.0396756	0.0173407	0.0221656
rs3117130	G	A	0.365105	-0.0380749	0.0173588	0.0283096
rs28366182	G	A	0.05906	-0.0616968	0.0354877	0.0821586
rs80197836	G	A	0.0203799	0.0839246	0.0586991	0.152834
rs3117121	G	A	0.368987	-0.039355	0.017338	0.0232449
rs28732195	G	A	0.0632192	-0.121953	0.0345341	0.000415974
rs2076538	C	A	0.397061	0.10106	0.0170763	3.40493e-09
rs761188	G	A	0.369056	-0.039715	0.0173339	0.0219823
rs761187	G	A	0.390961	0.104618	0.017112	1.02396e-09
rs2143463	G	A	0.39713	0.101069	0.0170778	3.40486e-09
rs80206624	C	A	0.0944822	0.0396197	0.0283259	0.161943
rs1265761	G	A	0.0518508	0.00634925	0.0374569	0.865402
rs2206618	G	A	0.201927	0.0331893	0.0208497	0.111465
rs2223638	G	A	0.201927	0.0336507	0.0208496	0.106577
rs17202071	G	A	0.0944822	0.0396197	0.0283259	0.161943
rs6907226	G	A	0.201996	0.0334394	0.0208487	0.108779
rs13196329	C	A	0.0135173	-0.0667896	0.0718261	0.352464
rs9268314	G	A	0.201927	0.0329667	0.0208497	0.113886
rs4389802	T	A	0.201996	0.0334394	0.0208487	0.108779
rs137931178	G	A	0.0131013	0.122797	0.073681	0.0956381
rs9268329	G	A	0.397338	0.101035	0.0170772	3.44253e-09
rs9268330	G	A	0.201719	0.0338642	0.0208612	0.104568
rs28366184	G	A	0.0589214	-0.0610576	0.0355221	0.0856825
rs6457553	G	A	0.142451	0.0504766	0.0238271	0.034171
rs6415129	G	A	0.201858	0.0334584	0.0208596	0.108762
rs17202120	G	A	0.021281	0.0105252	0.0575371	0.854859
rs9268343	G	A	0.397269	0.10078	0.017081	3.79618e-09
rs12661244	T	A	0.0944822	0.0388189	0.0283261	0.170596
rs34673422	C	A	0.0131707	-0.070603	0.0727195	0.331633
rs9268362	G	A	0.204908	0.0594954	0.020627	0.00393389
rs9268363	C	A	0.397269	0.10078	0.017081	3.79618e-09
rs9268367	G	A	0.201858	0.0340007	0.0208594	0.103147
rs3129927	C	A	0.10391	-0.0814428	0.0275906	0.00316915
rs9268372	G	A	0.0516429	0.00924482	0.0375725	0.805648
rs9268378	T	A	0.201858	0.0340007	0.0208594	0.103147
rs114437758	G	A	0.0284902	0.118109	0.0499959	0.0181848
rs3129935	G	A	0.171011	-0.101251	0.0222281	5.32234e-06
rs115518187	G	A	0.0275891	-0.115471	0.0511325	0.0239585
rs6903816	G	A	0.201927	0.0335198	0.0208496	0.107945
rs9268384	G	A	0.397269	0.10078	0.017081	3.79618e-09
rs3129939	G	A	0.171011	-0.101251	0.0222281	5.32234e-06
rs3129943	G	A	0.251213	-0.0552266	0.0191476	0.00393498
rs2050190	G	A	0.320047	0.0240935	0.0180076	0.180952
rs9501618	C	A	0.0151116	-0.0653596	0.0684334	0.339568
rs2281276	G	A	0.434077	-0.0153262	0.0167941	0.361486
rs9461739	C	A	0.0105365	-0.0114414	0.080881	0.887511
rs9268401	G	A	0.268474	0.031179	0.018812	0.0974828
rs9391858	G	A	0.150354	-0.0769504	0.0233104	0.000967682
rs73729220	G	A	0.0161514	-0.066077	0.0659946	0.31674
rs9268409	C	A	0.268335	0.0310131	0.0188116	0.0992689
rs2894251	G	A	0.112228	-0.0763778	0.0267089	0.00425339
rs9268416	G	A	0.268335	0.0310131	0.0188116	0.0992689
rs9268417	G	A	0.268474	0.0307611	0.0188055	0.101934
rs17208517	C	A	0.14363	-0.0114089	0.0235856	0.628598
rs17208524	G	A	0.110842	-0.0248068	0.0264505	0.348349
rs9268421	G	A	0.268335	0.0310131	0.0188116	0.0992689
rs9268426	G	A	0.268335	0.0310131	0.0188116	0.0992689
rs9268429	G	A	0.268474	0.0307611	0.0188055	0.101934
rs12528797	G	A	0.110842	-0.0248068	0.0264505	0.348349
rs7757831	G	A	0.0326494	0.0344776	0.0470113	0.463344
rs9268430	C	A	0.0722307	0.0601802	0.0321019	0.0608802
rs9268432	G	A	0.268335	0.0310131	0.0188116	0.0992689
rs62402699	G	A	0.0326494	0.0344776	0.0470113	0.463344
rs9268434	T	A	0.411895	0.0189191	0.0168954	0.262846
rs9268436	G	A	0.268474	0.0307611	0.0188055	0.101934
rs9268437	T	A	0.268404	0.0311877	0.0188051	0.0972666
rs1980495	C	A	0.268474	0.0307611	0.0188055	0.101934
rs1980494	G	A	0.268266	0.0308505	0.018818	0.101171
rs8180672	G	A	0.268474	0.0307611	0.0188055	0.101934
rs56673349	G	A	0.0326494	0.0344776	0.0470113	0.463344
rs9268446	G	A	0.268335	0.0310131	0.0188116	0.0992689
rs148233867	C	A	0.0282823	-0.121042	0.050546	0.0166602
rs2395157	G	A	0.268335	0.0310131	0.0188116	0.0992689
rs9268452	G	A	0.268474	0.0307611	0.0188055	0.101934
rs3117103	T	A	0.112228	-0.0763778	0.0267089	0.00425339
rs76775942	G	A	0.0788853	0.0313938	0.0307572	0.307432
rs9268454	G	A	0.268474	0.0307611	0.0188055	0.101934
rs9268457	G	A	0.268474	0.0307611	0.0188055	0.101934
rs145014988	G	A	0.0100513	-0.0674604	0.0832866	0.417979
rs4373382	C	A	0.412103	0.0188747	0.0168953	0.263965
rs62402701	T	A	0.0268266	0.0310076	0.0516798	0.548529
rs7767173	T	A	0.137737	-0.0139876	0.0240391	0.560673
rs4424066	G	A	0.41238	0.018632	0.0168919	0.270057
rs1555114	G	A	0.143699	-0.0115938	0.0235697	0.62281
rs17202211	G	A	0.137737	-0.0139876	0.0240391	0.560673
rs17202225	G	A	0.137529	-0.0137201	0.0240485	0.568344
rs17208573	G	A	0.143699	-0.0115938	0.0235697	0.62281
rs17208580	T	A	0.143699	-0.0115938	0.0235697	0.62281
rs113163001	G	A	0.0268266	0.0310076	0.0516798	0.548529
rs9268473	G	A	0.412172	0.0188853	0.0168968	0.26374
rs62402732	G	A	0.137737	-0.0139876	0.0240391	0.560673
rs62402738	G	A	0.143768	-0.0110071	0.0235539	0.640289
rs72843287	G	A	0.143768	-0.0110071	0.0235539	0.640289
rs17208615	G	A	0.137807	-0.0133738	0.0240221	0.577731
rs12525722	G	A	0.14363	-0.0106488	0.0235595	0.651286
rs17495592	G	A	0.143768	-0.0110071	0.0235539	0.640289
rs3117097	G	A	0.154027	-0.0644103	0.0232983	0.00571389
rs72847903	G	A	0.137945	-0.0137446	0.0240159	0.567129
rs1143258	G	A	0.143768	-0.0110071	0.0235539	0.640289
rs1143260	G	A	0.137945	-0.0137446	0.0240159	0.567129
rs113373443	G	A	0.137945	-0.0137446	0.0240159	0.567129
rs200277885	G	A	0.143768	-0.0110071	0.0235539	0.640289
rs72847907	G	A	0.143768	-0.0110071	0.0235539	0.640289
rs17423732	C	A	0.137945	-0.0137446	0.0240159	0.567129
rs16870126	G	A	0.0244004	0.0215121	0.0541547	0.691206
rs80301380	G	A	0.137876	-0.0143586	0.0240328	0.55022
rs67722415	G	A	0.143768	-0.0110071	0.0235539	0.640289
rs66987263	G	A	0.137876	-0.0145948	0.0240189	0.543447
rs72847912	G	A	0.137945	-0.0137446	0.0240159	0.567129
rs17202372	G	A	0.137737	-0.0133348	0.0240252	0.578891
rs17208748	G	A	0.137599	-0.0129635	0.0240315	0.589602
rs34525489	G	A	0.137599	-0.0129635	0.0240315	0.589602
rs35837993	G	A	0.143422	-0.0102517	0.0235679	0.663586
rs114516436	G	A	0.143491	-0.0124018	0.0235649	0.598708
rs68190545	G	A	0.143422	-0.0102517	0.0235679	0.663586
rs12661254	G	A	0.0157355	0.0832837	0.0668149	0.212627
rs67588283	G	A	0.143422	-0.0102517	0.0235679	0.663586
rs72847937	G	A	0.143422	-0.0102517	0.0235679	0.663586
rs67808421	T	A	0.137599	-0.0129635	0.0240315	0.589602
rs41499544	G	A	0.14356	-0.0106104	0.0235623	0.652497
rs17202449	G	A	0.0603771	-0.0657184	0.0349945	0.0604269
rs28366191	G	A	0.0603771	-0.0657184	0.0349945	0.0604269
rs9268481	G	A	0.268682	0.031412	0.0188194	0.0951349
rs67603244	G	A	0.174477	0.0080778	0.0217615	0.710502
rs62402758	T	A	0.174477	0.0080778	0.0217615	0.710502
rs62404560	G	A	0.180438	0.00937748	0.021444	0.661906
rs2294880	G	A	0.268196	0.030399	0.0188312	0.10651
rs9268482	T	A	0.268682	0.031412	0.0188194	0.0951349
rs3817965	G	A	0.180438	0.00937748	0.021444	0.661906
rs3763306	G	A	0.174546	0.0079187	0.0217599	0.715935
rs4935352	G	A	0.174477	0.0080778	0.0217615	0.710502
rs17208811	G	A	0.0876196	0.191658	0.029389	7.43462e-11
rs62404561	G	A	0.0841536	0.0461502	0.0298469	0.122092
rs2076524	G	A	0.268682	0.031412	0.0188194	0.0951349
rs58110932	T	A	0.0841536	0.0461502	0.0298469	0.122092
rs79445387	T	A	0.0781922	0.0460556	0.0308257	0.135202
rs73400844	G	A	0.0781922	0.0460556	0.0308257	0.135202
rs3793126	G	A	0.268682	0.031412	0.0188194	0.0951349
rs73400865	G	A	0.0781922	0.0460556	0.0308257	0.135202
rs114693440	G	A	0.0146264	-0.0310612	0.0698561	0.656589
rs73400869	G	A	0.0781922	0.0460556	0.0308257	0.135202
rs62404574	G	A	0.0781228	0.0470399	0.0308355	0.127176
rs28362682	T	A	0.0781922	0.0460556	0.0308257	0.135202
rs3806155	T	A	0.0328573	0.192095	0.046517	3.6756e-05
rs10947264	G	A	0.0841536	0.0461502	0.0298469	0.122092
rs28732204	G	A	0.037987	-0.209191	0.0437585	1.78252e-06
rs62404577	G	A	0.0845695	0.0465205	0.029794	0.118473
rs73400896	G	A	0.0415223	0.0114775	0.04154	0.782327
rs2395158	G	A	0.154374	-0.0642562	0.0232736	0.00577864
rs3763307	T	A	0.268682	0.031412	0.0188194	0.0951349
rs9268494	C	A	0.296201	0.0290695	0.018337	0.112944
rs9268495	T	A	0.296201	0.0290695	0.018337	0.112944
rs3129959	T	A	0.154374	-0.0642562	0.0232736	0.00577864
rs3763313	C	A	0.192777	-0.0429911	0.0210488	0.0411432
rs116023803	G	A	0.0177457	-0.0271408	0.0631156	0.667195
rs3129963	G	A	0.17919	-0.0517563	0.021868	0.017971
rs77709411	C	A	0.0137945	0.184264	0.0703964	0.00887562
rs9380294	C	A	0.019964	-0.00106492	0.0592738	0.985666
rs9268522	T	A	0.213573	0.0512018	0.0203864	0.0120414
rs28366194	T	A	0.0704977	-0.0678702	0.0326759	0.0378302
rs2006174	G	A	0.170248	-0.045247	0.0223397	0.0428622
rs9268528	G	A	0.377582	0.117093	0.0171016	8.16969e-12
rs4959028	G	A	0.0612089	0.0691374	0.0347162	0.0464636
rs6908065	C	A	0.171288	-0.0436531	0.0222803	0.0501203
rs28732207	G	A	0.0380563	-0.206182	0.0436409	2.3503e-06
rs3135380	C	A	0.171635	-0.0447744	0.0222713	0.0444255
rs9268542	G	A	0.382157	0.116438	0.0170525	9.29842e-12
rs9268543	T	A	0.16498	0.138011	0.0223152	6.5651e-10
rs10807101	C	A	0.0203106	-0.0679702	0.0585928	0.24607
rs3135376	G	A	0.171635	-0.0447744	0.0222713	0.0444255
rs3135373	G	A	0.171635	-0.0447744	0.0222713	0.0444255
rs62404607	G	A	0.02648	0.0334907	0.052132	0.52062
rs2187819	G	A	0.171635	-0.0447744	0.0222713	0.0444255
rs3135371	G	A	0.145224	-0.0580864	0.0238997	0.0151054
rs2395161	C	A	0.171635	-0.0447744	0.0222713	0.0444255
rs9461744	G	A	0.0176071	0.100991	0.0633403	0.110885
rs9268559	G	A	0.0236379	-0.0849752	0.0547884	0.120953
rs28732209	C	A	0.0648135	-0.112707	0.0340704	0.00094408
rs3135364	G	A	0.210176	-0.0848639	0.0206195	3.90289e-05
rs3135363	G	A	0.284764	0.00260018	0.0186027	0.888843
rs114926982	G	A	0.029738	0.128656	0.0486747	0.00823097
rs112162078	G	A	0.0998198	0.0639955	0.0276706	0.0207636
rs76568958	G	A	0.0264106	0.033773	0.0521955	0.517622
rs9469109	T	A	0.121378	-0.00636783	0.0256274	0.803772
rs3135349	G	A	0.172813	-0.0443695	0.0221873	0.0455631
rs2395170	C	A	0.178151	-0.0428465	0.0219037	0.0504879
rs114852064	G	A	0.0154582	-0.0259481	0.0670842	0.698917
rs2105903	T	A	0.177388	-0.0492866	0.0219821	0.0249839
rs2105902	T	A	0.14356	-0.0642192	0.0240226	0.00752819
rs3129843	G	A	0.102939	-0.0684919	0.0277036	0.0134473
rs3129844	G	A	0.288438	-0.0461882	0.0184665	0.0123996
rs9268578	G	A	0.378553	0.101612	0.0170528	2.66286e-09
rs3129845	G	A	0.290933	-0.0437313	0.0183974	0.0174782
rs3129846	G	A	0.290933	-0.0437313	0.0183974	0.0174782
rs3129847	G	A	0.288438	-0.0461882	0.0184665	0.0123996
rs3129851	C	A	0.288507	-0.0463862	0.0184669	0.0120315
rs3129855	G	A	0.102939	-0.0684919	0.0277036	0.0134473
rs4988821	G	A	0.288438	-0.0458579	0.0184666	0.0130401
rs9501624	G	A	0.0753501	-0.0421731	0.0316565	0.182833
rs3129857	G	A	0.288507	-0.0463862	0.0184669	0.0120315
rs9268607	G	A	0.381117	0.103225	0.0170696	1.54633e-09
rs17496307	T	A	0.111188	-0.0240229	0.0265364	0.365346
rs7753264	G	A	0.381117	0.103225	0.0170696	1.54633e-09
rs116731373	C	A	0.0103979	-0.0228358	0.0813927	0.779053
rs3129864	G	A	0.288507	-0.0463862	0.0184669	0.0120315
rs5000563	G	A	0.288507	-0.0463862	0.0184669	0.0120315
rs59888944	C	A	0.0237765	0.200136	0.0547625	0.000259403
rs73407164	T	A	0.0237765	0.200136	0.0547625	0.000259403
rs6939115	T	A	0.0104672	-0.023594	0.0811354	0.771215
rs9268628	C	A	0.171635	0.0440726	0.0217381	0.0426545
rs116158373	C	A	0.0135173	-0.00802287	0.0725835	0.91199
rs3129872	T	A	0.288438	-0.045675	0.0184541	0.013344
rs2395179	G	A	0.290933	-0.0432253	0.0183851	0.0187445
rs3135394	G	A	0.103078	-0.0677579	0.0276914	0.0144329
rs3129878	C	A	0.307154	-0.0415675	0.0180936	0.0216265
rs3135393	G	A	0.177665	-0.0480681	0.0219551	0.0286011
rs6926374	G	A	0.447941	0.0813335	0.0166708	1.0902e-06
rs13218331	C	A	0.148967	-0.0744148	0.0234657	0.00152442
rs3135386	G	A	0.19451	-0.0331916	0.0212423	0.118209
rs12529078	G	A	0.149314	-0.0721423	0.0234407	0.00209426
rs12529093	G	A	0.149314	-0.0721423	0.0234407	0.00209426
rs13209045	G	A	0.149314	-0.0721423	0.0234407	0.00209426
rs13209059	G	A	0.149314	-0.0721423	0.0234407	0.00209426
rs28895049	G	A	0.149314	-0.0721423	0.0234407	0.00209426
rs28895073	G	A	0.149244	-0.0724309	0.0234432	0.00201166
rs6937167	G	A	0.014557	-0.0349381	0.070017	0.617798
rs28895077	G	A	0.149314	-0.0721423	0.0234407	0.00209426
rs28895090	G	A	0.149314	-0.0721423	0.0234407	0.00209426
rs28895094	T	A	0.149314	-0.0721423	0.0234407	0.00209426
rs13199014	C	A	0.149314	-0.0721423	0.0234407	0.00209426
rs12528026	G	A	0.067517	0.128601	0.0332827	0.000112566
rs13199443	G	A	0.149314	-0.0721423	0.0234407	0.00209426
rs28895100	G	A	0.149314	-0.0721423	0.0234407	0.00209426
rs6457588	C	A	0.433315	0.0735684	0.0167441	1.13038e-05
rs9268778	T	A	0.433315	0.0735684	0.0167441	1.13038e-05
rs13207824	G	A	0.149383	-0.073233	0.0234377	0.00178762
rs9268792	G	A	0.43283	0.0734583	0.0167227	1.1353e-05
rs28895133	C	A	0.149383	-0.073233	0.0234377	0.00178762
rs7764351	G	A	0.0824206	0.0998687	0.0304419	0.00104068
rs28895143	G	A	0.149383	-0.073233	0.0234377	0.00178762
rs28895144	G	A	0.149314	-0.0731556	0.0234403	0.00180991
rs28895146	G	A	0.149383	-0.073233	0.0234377	0.00178762
rs28895154	G	A	0.149383	-0.073233	0.0234377	0.00178762
rs2097441	C	A	0.43283	0.0734738	0.0167226	1.13049e-05
rs13212453	G	A	0.149383	-0.073233	0.0234377	0.00178762
rs28895168	G	A	0.149383	-0.073233	0.0234377	0.00178762
rs28895169	G	A	0.149383	-0.073233	0.0234377	0.00178762
rs13220258	G	A	0.149383	-0.073233	0.0234377	0.00178762
rs13220667	G	A	0.149383	-0.073233	0.0234377	0.00178762
rs56083136	G	A	0.014557	-0.0349381	0.070017	0.617798
rs59803593	G	A	0.0131707	0.102498	0.0734964	0.163179
rs9501640	C	A	0.014557	-0.0349381	0.070017	0.617798
rs28895192	G	A	0.149383	-0.073233	0.0234377	0.00178762
rs28895196	G	A	0.149383	-0.073233	0.0234377	0.00178762
rs28895199	G	A	0.149383	-0.073233	0.0234377	0.00178762
rs28895205	G	A	0.149383	-0.073233	0.0234377	0.00178762
rs13194925	G	A	0.149383	-0.073233	0.0234377	0.00178762
rs7748085	G	A	0.432899	0.0737385	0.0167242	1.05314e-05
rs41291794	T	A	0.104326	0.0693509	0.0271082	0.0105389
rs13198439	G	A	0.149383	-0.073233	0.0234377	0.00178762
rs13198660	G	A	0.149383	-0.073233	0.0234377	0.00178762
rs28895208	G	A	0.149383	-0.073233	0.0234377	0.00178762
rs28895210	G	A	0.149383	-0.073233	0.0234377	0.00178762
rs28895215	C	A	0.145709	-0.0766725	0.0236305	0.00118132
rs9268828	G	A	0.432899	0.0737385	0.0167242	1.05314e-05
rs74732642	G	A	0.149383	-0.073233	0.0234377	0.00178762
rs9268829	G	A	0.432899	0.0737385	0.0167242	1.05314e-05
rs28895220	T	A	0.149452	-0.0730552	0.0234351	0.00183211
rs28732217	G	A	0.14973	-0.0727348	0.0233992	0.00188813
rs28732219	G	A	0.14973	-0.0727348	0.0233992	0.00188813
rs28732228	C	A	0.050811	-0.139843	0.0377925	0.000216974
rs28732231	G	A	0.14973	-0.0721028	0.0233994	0.00206815
rs17209105	G	A	0.14973	-0.0720749	0.0233995	0.00207643
rs17209126	C	A	0.149591	-0.0736474	0.0234039	0.00165743
rs9268839	G	A	0.416886	0.0179826	0.0168364	0.285521
rs6940440	C	A	0.26376	0.00377689	0.0189354	0.841907
rs9268844	G	A	0.184459	0.108199	0.0213098	3.92211e-07
rs9268847	G	A	0.289131	0.027571	0.0182533	0.13097
rs151171873	T	A	0.0143491	0.109962	0.0698055	0.115241
rs9268854	G	A	0.263621	0.00402006	0.0189486	0.831991
rs9268857	G	A	0.263552	0.00409173	0.0189484	0.82904
rs9268862	C	A	0.263691	0.00396588	0.0189488	0.834224
rs62403109	C	A	0.0596146	-0.06688	0.0352187	0.0576055
rs7747010	G	A	0.263691	0.00396588	0.0189488	0.834224
rs7747025	G	A	0.263691	0.00396588	0.0189488	0.834224
rs7747521	G	A	0.263691	0.00396588	0.0189488	0.834224
rs35458464	G	A	0.108762	-0.0261019	0.0268173	0.330425
rs73397302	T	A	0.0143491	0.109962	0.0698055	0.115241
rs9256933	G	A	0.30757	0.0322886	0.0179885	0.0727022
rs58667488	C	A	0.0164287	0.0866766	0.0654599	0.185506
rs9268889	G	A	0.307778	0.032915	0.0179729	0.0670865
rs9268890	G	A	0.263691	0.00396588	0.0189488	0.834224
rs9268895	G	A	0.263691	0.00396588	0.0189488	0.834224
rs9268903	C	A	0.263621	0.00408874	0.0189486	0.829165
rs9268906	G	A	0.307778	0.032915	0.0179729	0.0670865
rs9268907	G	A	0.263691	0.00396588	0.0189488	0.834224
rs9268910	G	A	0.263691	0.00396588	0.0189488	0.834224
rs9268911	G	A	0.263691	0.00396588	0.0189488	0.834224
rs9268920	G	A	0.263691	0.00396588	0.0189488	0.834224
rs9469120	C	A	0.0503258	-0.0908748	0.0381867	0.0173502
rs9268926	G	A	0.184043	0.109341	0.021346	3.09677e-07
rs113585425	C	A	0.098572	-0.0230706	0.0280128	0.41021
rs9268966	G	A	0.263621	0.00379345	0.0189554	0.841389
rs9268975	T	A	0.263691	0.00396588	0.0189488	0.834224
rs9268976	T	A	0.263691	0.00396588	0.0189488	0.834224
rs9268980	G	A	0.263691	0.00396588	0.0189488	0.834224
rs147132031	G	A	0.0143491	0.109962	0.0698055	0.115241
rs9405036	T	A	0.307778	0.0329747	0.0179729	0.0665925
rs9269030	T	A	0.263691	0.00396588	0.0189488	0.834224
rs9380306	G	A	0.307778	0.032915	0.0179729	0.0670865
rs12525692	T	A	0.108762	-0.0261019	0.0268173	0.330425
rs6924760	T	A	0.0502565	-0.0902462	0.0382652	0.0183784
rs115904037	G	A	0.0114377	-0.0276307	0.0787379	0.725659
rs5026741	G	A	0.263344	0.00281135	0.0189479	0.882053
rs61550563	C	A	0.0503258	-0.0908748	0.0381867	0.0173502
rs9269101	C	A	0.263691	0.00396588	0.0189488	0.834224
rs17209817	G	A	0.0143491	0.109962	0.0698055	0.115241
rs9269111	G	A	0.213365	0.0302756	0.0203181	0.136246
rs9269119	G	A	0.213503	0.0302862	0.0203169	0.136086
rs28895257	G	A	0.416401	0.0181729	0.0168443	0.280679
rs28895259	G	A	0.416332	0.0190503	0.0168473	0.258194
rs29001652	G	A	0.41654	0.0186005	0.0168426	0.269469
rs28732247	G	A	0.41654	0.0186005	0.0168426	0.269469
rs2395193	G	A	0.263691	0.00294795	0.018942	0.876329
rs9270474	G	A	0.43276	0.019717	0.0168078	0.2408
rs114335056	G	A	0.165673	0.136084	0.0222198	9.57694e-10
rs28366287	C	A	0.131845	-0.105808	0.0246831	1.83752e-05
rs9270550	G	A	0.43276	0.019717	0.0168078	0.2408
rs11756836	T	A	0.0872037	-0.0442507	0.0296768	0.135982
rs6910879	G	A	0.0114377	-0.0436864	0.0787369	0.579022
rs28366298	C	A	0.297518	0.0331792	0.0181224	0.0671665
rs28366314	G	A	0.297449	0.0335384	0.0181277	0.0643383
rs9270583	G	A	0.43276	0.019717	0.0168078	0.2408
rs7749350	G	A	0.0872037	-0.0442507	0.0296768	0.135982
rs7753335	C	A	0.0501178	-0.0986937	0.0382511	0.00989517
rs28366318	G	A	0.131845	-0.105808	0.0246831	1.83752e-05
rs9270592	T	A	0.43276	0.019717	0.0168078	0.2408
rs9270593	G	A	0.43276	0.019717	0.0168078	0.2408
rs76288224	G	A	0.102315	0.122409	0.0272742	7.29843e-06
rs28366323	G	A	0.297518	0.0331792	0.0181224	0.0671665
rs116240177	C	A	0.0348676	0.118759	0.0451474	0.00854441
rs28366328	G	A	0.297518	0.0331792	0.0181224	0.0671665
rs17191234	C	A	0.376404	0.0590687	0.0171718	0.000585313
rs28366337	G	A	0.376473	0.0589092	0.0171732	0.000606302
rs28366339	G	A	0.376473	0.0589092	0.0171732	0.000606302
rs28366340	G	A	0.376473	0.0589092	0.0171732	0.000606302
rs2760979	T	A	0.132053	-0.103481	0.0246737	2.77407e-05
rs28366353	G	A	0.376473	0.0589092	0.0171732	0.000606302
rs9270623	C	A	0.231734	-0.014399	0.0198227	0.467622
rs9270655	T	A	0.353806	-0.00879799	0.0175199	0.615562
rs116026620	G	A	0.0101206	-0.0117585	0.0824478	0.886596
rs28383172	G	A	0.122349	-0.116214	0.025464	5.10563e-06
rs9270661	G	A	0.353806	-0.00879799	0.0175199	0.615562
rs9270663	G	A	0.353806	-0.00879799	0.0175199	0.615562
rs71542417	G	A	0.122071	0.00522334	0.0255844	0.838233
rs112481371	G	A	0.0787467	0.0896219	0.0307322	0.00355389
rs9689836	T	A	0.122002	0.00397274	0.0255887	0.876626
rs62405652	C	A	0.0787467	0.0896219	0.0307322	0.00355389
rs592362	G	A	0.241162	-0.0105762	0.0195506	0.58855
rs11757382	C	A	0.189242	0.0496917	0.0211599	0.0188818
rs28605404	G	A	0.109455	-0.023117	0.0267443	0.387413
rs2454137	G	A	0.241162	-0.0105762	0.0195506	0.58855
rs9270868	G	A	0.231734	-0.014399	0.0198227	0.467622
rs680151	G	A	0.363233	-0.00596132	0.0174003	0.731911
rs2858869	G	A	0.122626	-0.115795	0.0254307	5.36629e-06
rs72850016	G	A	0.109455	-0.023117	0.0267443	0.387413
rs13215135	G	A	0.0370858	0.0334193	0.0441259	0.448858
rs36022997	C	A	0.109455	-0.023117	0.0267443	0.387413
rs601945	G	A	0.164148	0.140377	0.02228	3.13988e-10
rs72850021	G	A	0.109455	-0.023117	0.0267443	0.387413
rs117030384	T	A	0.0274504	0.0549336	0.0507351	0.278954
rs615698	G	A	0.363025	-0.00570915	0.017402	0.742866
rs2858867	G	A	0.363025	-0.00570915	0.017402	0.742866
rs112869143	T	A	0.0142798	0.10737	0.0699672	0.124931
rs643889	T	A	0.367254	0.0563305	0.0172233	0.00107826
rs12660719	G	A	0.0498406	-0.0975481	0.0383415	0.0109739
rs481245	C	A	0.363025	-0.00570915	0.017402	0.742866
rs646984	C	A	0.402121	0.0706216	0.0168606	2.8407e-05
rs660895	G	A	0.200679	0.142314	0.0206306	5.71355e-12
rs116018794	C	A	0.011715	-0.0409325	0.0778218	0.59892
rs111378762	G	A	0.0142798	0.10737	0.0699672	0.124931
rs35406945	C	A	0.109455	-0.023117	0.0267443	0.387413
rs73728204	C	A	0.0499099	-0.0978125	0.0383189	0.0107128
rs17211342	G	A	0.452031	0.0504471	0.0166719	0.00248782
rs17205002	G	A	0.109455	-0.023117	0.0267443	0.387413
rs9461778	G	A	0.090323	0.0245463	0.0285798	0.390442
rs17211356	G	A	0.109455	-0.023117	0.0267443	0.387413
rs117504034	G	A	0.0327187	0.113188	0.0464389	0.0148189
rs3997868	G	A	0.200679	0.142314	0.0206306	5.71355e-12
rs12523808	T	A	0.452031	0.0504471	0.0166719	0.00248782
rs115418706	G	A	0.011715	-0.0409325	0.0778218	0.59892
rs2647094	G	A	0.278178	-0.00393479	0.01859	0.832377
rs9271262	G	A	0.278178	-0.00393479	0.01859	0.832377
rs12192104	C	A	0.122487	-0.116856	0.0254551	4.49259e-06
rs148715062	G	A	0.011715	-0.0409325	0.0778218	0.59892
rs9271285	G	A	0.41238	-0.0563351	0.0168562	0.00083573
rs56838463	C	A	0.109455	-0.023117	0.0267443	0.387413
rs9271287	G	A	0.41238	-0.0563351	0.0168562	0.00083573
rs9271288	G	A	0.41238	-0.0563351	0.0168562	0.00083573
rs113636024	G	A	0.0183003	0.236824	0.0621404	0.000139498
rs35421715	G	A	0.109386	-0.0236769	0.0267496	0.376116
rs55660658	G	A	0.109455	-0.023117	0.0267443	0.387413
rs9271296	G	A	0.41238	-0.0563351	0.0168562	0.00083573
rs9271306	G	A	0.41238	-0.0563351	0.0168562	0.00083573
rs4404800	G	A	0.109386	-0.0237625	0.0267496	0.374392
rs34704034	G	A	0.0499099	-0.0978125	0.0383189	0.0107128
rs6935094	T	A	0.0142798	0.10737	0.0699672	0.124931
rs3129751	C	A	0.164633	0.139726	0.0222672	3.69894e-10
rs73728240	T	A	0.0499099	-0.0978125	0.0383189	0.0107128
rs116768665	G	A	0.011715	-0.0409325	0.0778218	0.59892
rs28507026	G	A	0.159226	-0.0515748	0.0228235	0.0238678
rs62406298	G	A	0.067309	0.111612	0.0331111	0.000753316
rs9271328	G	A	0.46229	-0.0741666	0.0167219	9.33061e-06
rs9271329	G	A	0.41245	-0.0562665	0.016853	0.0008461
rs9271334	C	A	0.278178	-0.00395189	0.0185835	0.831602
rs149902168	C	A	0.0309857	-0.140902	0.048451	0.00364711
rs13204672	G	A	0.134202	-0.112322	0.0245002	4.62685e-06
rs62406301	C	A	0.0672397	0.112587	0.0331605	0.000689425
rs13204933	G	A	0.134202	-0.112322	0.0245002	4.62685e-06
rs6605556	G	A	0.165812	0.136055	0.0222271	9.77904e-10
rs151212302	G	A	0.0585055	-0.0201727	0.035101	0.565509
rs6941560	T	A	0.0142798	0.10737	0.0699672	0.124931
rs6931277	T	A	0.165812	0.136055	0.0222271	9.77904e-10
rs35128369	G	A	0.441495	0.100565	0.0167352	1.95492e-09
rs28752513	C	A	0.122487	-0.116856	0.0254551	4.49259e-06
rs35534739	G	A	0.441495	0.100565	0.0167352	1.95492e-09
rs115625939	G	A	0.13136	0.0345161	0.0245121	0.159136
rs34136174	C	A	0.441425	0.100509	0.0167381	2.00883e-09
rs77015620	G	A	0.0498406	-0.0981703	0.0383413	0.0104745
rs28383226	G	A	0.122487	-0.116856	0.0254551	4.49259e-06
rs112827938	T	A	0.0142798	0.10737	0.0699672	0.124931
rs33915496	G	A	0.332039	0.120603	0.0175367	6.61634e-12
rs34985232	G	A	0.441495	0.100565	0.0167352	1.95492e-09
rs28383229	G	A	0.122487	-0.116856	0.0254551	4.49259e-06
rs34541031	G	A	0.109524	-0.0241322	0.0267388	0.366813
rs34537691	G	A	0.441495	0.100565	0.0167352	1.95492e-09
rs28752518	G	A	0.134202	-0.112322	0.0245002	4.62685e-06
rs28587541	G	A	0.109455	-0.023117	0.0267443	0.387413
rs73730375	G	A	0.0498406	-0.0981703	0.0383413	0.0104745
rs73730377	G	A	0.13136	0.0345161	0.0245121	0.159136
rs113232664	G	A	0.0672397	0.112587	0.0331605	0.000689425
rs28752526	G	A	0.334812	0.0443699	0.0174659	0.011094
rs28383254	C	A	0.134202	-0.112322	0.0245002	4.62685e-06
rs13217507	T	A	0.0370165	0.0317598	0.0441628	0.472069
rs13217512	C	A	0.0370165	0.0317598	0.0441628	0.472069
rs28383258	T	A	0.134133	-0.11248	0.0245036	4.50023e-06
rs28383259	T	A	0.134202	-0.112322	0.0245002	4.62685e-06
rs28383260	G	A	0.134202	-0.112322	0.0245002	4.62685e-06
rs61523045	G	A	0.109455	-0.023117	0.0267443	0.387413
rs28383262	T	A	0.134202	-0.112322	0.0245002	4.62685e-06
rs34692256	G	A	0.0672397	0.112587	0.0331605	0.000689425
rs3104412	G	A	0.44191	0.0867467	0.0168428	2.6685e-07
rs28383267	G	A	0.134202	-0.112322	0.0245002	4.62685e-06
rs28383270	G	A	0.134202	-0.112322	0.0245002	4.62685e-06
rs28383274	G	A	0.134202	-0.112322	0.0245002	4.62685e-06
rs28383302	G	A	0.134202	-0.112322	0.0245002	4.62685e-06
rs28383303	G	A	0.134202	-0.112322	0.0245002	4.62685e-06
rs28383306	T	A	0.122487	-0.116856	0.0254551	4.49259e-06
rs111874384	C	A	0.0142798	0.10737	0.0699672	0.124931
rs114812135	T	A	0.0370165	0.0317598	0.0441628	0.472069
rs28383311	T	A	0.231942	-0.0830289	0.0197595	2.67794e-05
rs28688825	G	A	0.154097	0.0272752	0.0229471	0.234631
rs28383315	G	A	0.122487	-0.116856	0.0254551	4.49259e-06
rs9271378	G	A	0.463746	-0.0686649	0.0165993	3.56487e-05
rs9271406	G	A	0.456329	0.0420139	0.0166766	0.0117792
rs9271410	G	A	0.281644	-0.0358118	0.0186239	0.0545321
rs35168703	T	A	0.0672397	0.112587	0.0331605	0.000689425
rs3115665	G	C	0.178636	-0.0907615	0.0219362	3.55082e-05
rs2736173	T	C	0.0253015	0.216083	0.0524472	3.83097e-05
rs3993757	T	C	0.019964	0.0507083	0.0588584	0.388975
rs2736172	T	C	0.371829	0.104398	0.0169843	8.32943e-10
rs147474235	T	C	0.00991266	0.215954	0.0844088	0.0105347
rs2280801	T	C	0.0576043	-0.150355	0.0358171	2.7271e-05
rs3115664	T	C	0.178636	-0.0907615	0.0219362	3.55082e-05
rs28366151	T	C	0.108346	0.0108993	0.026717	0.683319
rs3135044	T	C	0.393179	0.101452	0.016819	1.69983e-09
rs13204983	T	C	0.0127547	-0.0648011	0.0742464	0.38281
rs3130623	T	C	0.187647	-0.0870261	0.0214126	4.87014e-05
rs2736163	T	C	0.0278664	-0.0674406	0.0507764	0.184158
rs17207225	T	C	0.021281	-0.0197997	0.0575368	0.730765
rs11538262	T	C	0.011507	-0.0945059	0.0784987	0.228662
rs41273264	A	C	0.0210731	-0.0512118	0.0579917	0.377218
rs34490239	T	C	0.0125468	-0.0763789	0.0748351	0.307464
rs13716	G	C	0.309649	0.152102	0.0176988	1.01969e-17
rs35502919	A	C	0.0436711	0.272627	0.0405883	1.9979e-11
rs10885	T	C	0.17822	-0.0897378	0.0219353	4.34159e-05
rs1046756	T	C	0.0230833	-0.0663435	0.0560924	0.236946
rs3130046	G	C	0.178289	-0.0893325	0.0219446	4.73503e-05
rs28732153	G	C	0.0375711	-0.257144	0.0440256	5.4213e-09
rs28732154	T	C	0.0571884	-0.149283	0.035925	3.28446e-05
rs755714	T	C	0.310412	0.153171	0.0177051	6.20889e-18
rs3130047	T	C	0.178151	-0.0882699	0.0219483	5.83648e-05
rs9391731	A	C	0.057535	-0.150873	0.0358346	2.58181e-05
rs2077102	A	C	0.135589	-0.0214995	0.0243504	0.377309
rs111635820	T	C	0.0467212	0.0878564	0.0391702	0.0249311
rs71563361	A	C	0.0128934	-0.0657008	0.0738607	0.373752
rs805297	A	C	0.310689	0.152784	0.0176913	7.07781e-18
rs142677973	A	C	0.00991266	0.215954	0.0844088	0.0105347
rs707921	A	C	0.0278664	-0.0674406	0.0507764	0.184158
rs3132449	T	C	0.106682	-0.0904405	0.0272035	0.000889918
rs2242655	G	C	0.135173	-0.0194489	0.0243706	0.424869
rs28732157	T	C	0.057535	-0.150015	0.0358815	2.93845e-05
rs805262	T	C	0.47657	0.064914	0.0165669	8.99998e-05
rs805261	T	C	0.0160128	-0.0461259	0.0668578	0.490273
rs7992	T	C	0.259601	-0.0437345	0.0190699	0.0218552
rs28732158	G	C	0.0576043	-0.149962	0.0358174	2.86226e-05
rs3130618	A	C	0.178289	-0.0893176	0.0219447	4.74889e-05
rs2295665	T	C	0.135242	-0.0195274	0.0243672	0.422938
rs35377600	T	C	0.0169139	0.0180843	0.0640374	0.777643
rs2295664	A	C	0.135242	-0.0195274	0.0243672	0.422938
rs805258	T	C	0.0262027	-0.0725857	0.052819	0.169412
rs16899941	T	C	0.135381	-0.0197717	0.0243461	0.416756
rs36048548	T	C	0.0399972	0.150921	0.0424839	0.000384131
rs4569	T	C	0.25863	-0.0446759	0.0190887	0.0192885
rs35609644	T	C	0.01629	-0.0635184	0.0654453	0.331801
rs11758242	A	C	0.0243311	0.00856439	0.0535999	0.873056
rs9267532	T	C	0.0689727	-0.0660622	0.0329572	0.0450555
rs805266	T	C	0.0278664	-0.0674406	0.0507764	0.184158
rs62395814	G	C	0.0467905	0.087311	0.0391459	0.0257517
rs805270	G	C	0.0262027	-0.0725857	0.052819	0.169412
rs9267533	T	C	0.0718148	-0.0661323	0.0323733	0.041108
rs2280800	A	C	0.135311	-0.0195962	0.0243639	0.421243
rs805290	T	C	0.259393	-0.0438454	0.0190695	0.0215198
rs9267535	G	C	0.0719534	-0.0688626	0.0323483	0.033306
rs79515906	T	C	0.0242617	0.00826565	0.0536696	0.877606
rs75509151	T	C	0.00894219	0.104193	0.0881222	0.2371
rs760294	A	C	0.106474	0.00121582	0.0270615	0.964166
rs707917	G	C	0.259878	-0.0439763	0.0190704	0.0211389
rs805278	T	C	0.0524054	-0.0292451	0.0373943	0.434197
rs139932338	G	C	0.0234299	-0.319791	0.0547273	5.33875e-09
rs805277	T	C	0.261542	-0.0437054	0.0190187	0.021589
rs180766241	G	C	0.0155275	0.0120955	0.0666454	0.855987
rs186090629	A	C	0.0210731	-0.0512118	0.0579917	0.377218
rs112345097	T	C	0.0105365	0.0967003	0.0808731	0.231852
rs1266074	T	C	0.0524054	-0.0292451	0.0373943	0.434197
rs9267540	T	C	0.0719534	-0.0688626	0.0323483	0.033306
rs9267541	G	C	0.0719534	-0.0688626	0.0323483	0.033306
rs1266073	A	C	0.259601	-0.0436577	0.0190769	0.0221367
rs9267542	T	C	0.207195	-0.0415736	0.0205465	0.04307
rs984685	T	C	0.0402052	0.174256	0.0419975	3.37462e-05
rs1266071	T	C	0.0990573	0.219911	0.0277166	2.43778e-15
rs9267544	A	C	0.106059	-0.091345	0.0272758	0.000815386
rs148571474	T	C	0.0257868	-0.0731029	0.0524812	0.163682
rs805295	T	C	0.0275891	-0.0606401	0.0510122	0.234583
rs9267548	T	C	0.0919867	-0.0474882	0.029015	0.101742
rs812561	T	C	0.310134	0.151219	0.017733	1.80296e-17
rs147305559	T	C	0.0169832	0.017471	0.0639153	0.784595
rs805288	T	C	0.26889	-0.0342185	0.0189749	0.0713735
rs17207370	T	C	0.0246777	0.202398	0.0532026	0.000143393
rs442391	T	C	0.0201026	0.0457941	0.0586722	0.435118
rs112665528	T	C	0.016498	-0.0803179	0.0656112	0.220936
rs11575849	T	C	0.0162207	-0.015087	0.0661526	0.819603
rs142319575	T	C	0.00977402	0.104738	0.0838187	0.211493
rs405722	A	C	0.0684875	-0.0888463	0.0331137	0.00731166
rs376510	T	C	0.0668931	-0.0900585	0.0334228	0.00706524
rs4713479	T	C	0.0239845	-0.0736928	0.0545841	0.177034
rs75746146	G	C	0.125191	-0.0210254	0.0251049	0.402336
rs11575845	G	C	0.0506724	-0.0380194	0.0379782	0.316818
rs45565837	T	C	0.0185082	-0.0496928	0.0616327	0.420112
rs805305	G	C	0.350478	-0.0802158	0.0175445	4.90815e-06
rs400547	T	C	0.0672397	-0.0895291	0.0333176	0.00722312
rs112962488	T	C	0.0169139	0.138062	0.0645492	0.0324806
rs378538	T	C	0.0672397	-0.0895291	0.0333176	0.00722312
rs3101018	T	C	0.106405	-0.0918036	0.0272261	0.000750455
rs13194402	T	C	0.0120616	-0.0542612	0.0762736	0.476859
rs2075789	T	C	0.0958686	0.00541283	0.0281899	0.847737
rs3131381	A	C	0.106336	-0.091956	0.0272116	0.000730586
rs28381349	T	C	0.0189242	0.0304776	0.0605453	0.614709
rs1144709	T	C	0.215999	-0.0405776	0.0204028	0.0467582
rs28745895	A	C	0.0286982	-0.103061	0.0494672	0.0372471
rs1144708	T	C	0.350548	-0.0814456	0.0175393	3.48455e-06
rs2293861	T	C	0.152087	-0.0194228	0.0232267	0.403054
rs3828922	T	C	0.152087	-0.0194228	0.0232267	0.403054
rs28745897	T	C	0.0605851	0.0560096	0.0347365	0.106915
rs3117573	G	C	0.106474	-0.0917185	0.0272203	0.00075704
rs9296001	T	C	0.0218356	-0.0779036	0.0575958	0.176228
rs3130486	T	C	0.2587	-0.0574361	0.0190079	0.00252247
rs9469046	T	C	0.0218356	-0.0779036	0.0575958	0.176228
rs28399976	G	C	0.0175378	0.0654183	0.0629598	0.298817
rs707939	A	C	0.350062	0.162274	0.0172449	6.53984e-21
rs3115672	T	C	0.106821	-0.0909346	0.0271716	0.00082204
rs1802127	T	C	0.0196867	0.0300603	0.0594488	0.613118
rs707937	G	C	0.195203	-0.00800255	0.0211305	0.704907
rs6905572	T	C	0.125191	-0.0227754	0.0251046	0.364322
rs9461719	T	C	0.0219049	-0.073149	0.0575096	0.203434
rs187911831	T	C	0.0248163	-0.113928	0.0532541	0.0324418
rs28399999	A	C	0.0194094	0.0297977	0.0598402	0.618532
rs28400002	A	C	0.0156662	-0.0455214	0.0666619	0.494711
rs707934	T	C	0.0693886	-0.0896448	0.0328719	0.00640492
rs115526889	G	C	0.0235686	0.213878	0.0544865	8.74146e-05
rs707932	T	C	0.0908083	-0.0863716	0.0291106	0.00301699
rs191306205	T	C	0.0284209	-0.0166072	0.0496978	0.738266
rs707930	T	C	0.491959	0.13565	0.0165304	2.6842e-16
rs114936741	T	C	0.0286982	-0.103061	0.0494672	0.0372471
rs34585796	T	C	0.0152502	-0.0292653	0.0681377	0.66757
rs743399	T	C	0.189866	-0.0892749	0.0211696	2.50464e-05
rs28732160	T	C	0.0382642	-0.252508	0.0435844	7.1826e-09
rs144343128	T	C	0.0124082	-0.0726357	0.0752373	0.334366
rs707924	T	C	0.170456	-0.0414498	0.0221481	0.0613184
rs12529130	A	C	0.0957993	0.00246671	0.0281968	0.930291
rs112119371	T	C	0.0467212	0.0712711	0.0389955	0.0676398
rs148883936	T	C	0.0125468	0.153877	0.0739934	0.0375972
rs2763980	T	C	0.106059	-0.0917976	0.0272756	0.000767889
rs146752130	A	C	0.0287675	-0.105756	0.0494128	0.0323675
rs9461726	T	C	0.0672397	-0.0691183	0.0333987	0.0385356
rs58556649	T	C	0.0191321	-0.0838024	0.0613573	0.172041
rs143354909	T	C	0.0165673	0.0144568	0.0643905	0.822361
rs114832009	T	C	0.0320948	-0.0057951	0.0469592	0.901788
rs625421	A	C	0.106197	-0.0917155	0.027264	0.000772261
rs2242668	T	C	0.0668238	-0.061307	0.0334455	0.0668375
rs552412	T	C	0.0450575	-0.0746217	0.0402262	0.0636295
rs185687383	T	C	0.0229447	-0.0402236	0.05573	0.470466
rs34814308	T	C	0.0193401	-0.103561	0.060809	0.0886022
rs34636308	T	C	0.0192014	-0.0948178	0.0610198	0.120256
rs2075800	T	C	0.334396	0.164358	0.0173822	4.25736e-21
rs2075799	T	C	0.0702898	-0.0590933	0.0326113	0.0700201
rs7757496	A	C	0.0768751	0.00839079	0.0310842	0.787216
rs115333512	T	C	0.0468598	0.204764	0.0393032	1.94223e-07
rs481825	A	C	0.0450575	-0.0730999	0.0402266	0.0692271
rs35570187	G	C	0.0919867	0.0226803	0.0286592	0.428748
rs34416404	A	C	0.0294607	-0.0161573	0.0492578	0.74291
rs16867582	A	C	0.0223208	-0.10368	0.0560847	0.0645526
rs33934112	A	C	0.0124775	-0.0694102	0.075036	0.354984
rs62395827	T	C	0.0904617	0.0289214	0.0288484	0.316121
rs137858104	T	C	0.0165673	0.0144568	0.0643905	0.822361
rs1265947	T	C	0.106266	-0.0925837	0.0272374	0.000679643
rs116769883	T	C	0.0258561	-0.0256624	0.0521367	0.622583
rs2763979	T	C	0.333772	-0.0987807	0.0178131	3.0366e-08
rs13217108	T	C	0.0223208	-0.10368	0.0560847	0.0645526
rs11576017	T	C	0.0101899	0.148818	0.0832954	0.0740398
rs6457452	T	C	0.0596146	-0.0859708	0.0353449	0.0150259
rs11576012	T	C	0.0268959	0.238555	0.0515431	3.75197e-06
rs539689	G	C	0.501941	0.117936	0.0164767	9.01135e-13
rs34974284	T	C	0.0168446	0.125779	0.0646787	0.0518538
rs7764682	T	C	0.0942049	-0.00627432	0.0284267	0.825318
rs145611070	A	C	0.0258561	-0.0203163	0.0522794	0.697577
rs61504963	A	C	0.0258561	-0.0203163	0.0522794	0.697577
rs3130476	T	C	0.106405	-0.0936333	0.0272253	0.000586719
rs4711279	G	C	0.124428	-0.03141	0.0251471	0.211687
rs11548074	G	C	0.0124775	-0.0694102	0.075036	0.354984
rs111432088	T	C	0.0191321	-0.0330307	0.0602397	0.583489
rs17201241	T	C	0.060793	-0.0835561	0.0350205	0.0170622
rs17201248	T	C	0.0257868	-0.0182735	0.0523437	0.727021
rs6921489	T	C	0.125052	-0.0327104	0.0250952	0.192461
rs11968400	T	C	0.060793	-0.0835561	0.0350205	0.0170622
rs55670660	A	C	0.0165673	0.0144568	0.0643905	0.822361
rs3130478	T	C	0.106336	-0.0937193	0.027231	0.000581489
rs733539	T	C	0.125052	-0.0327104	0.0250952	0.192461
rs599707	T	C	0.106405	-0.0936333	0.0272253	0.000586719
rs41284523	T	C	0.0456121	-0.0325857	0.0397681	0.412589
rs80251156	T	C	0.0125468	-0.0664273	0.0748364	0.374767
rs77121649	T	C	0.0207265	-0.0872343	0.0588418	0.138245
rs646046	T	C	0.14765	-0.0449776	0.0234227	0.0548652
rs9469063	G	C	0.0160128	-0.123512	0.0668442	0.0646788
rs113097060	T	C	0.0196867	-0.0748017	0.0603026	0.214853
rs28732162	T	C	0.0386108	-0.24386	0.0434155	2.01666e-08
rs28895017	A	C	0.0276584	-0.0475948	0.0508233	0.349059
rs149549268	T	C	0.0689034	-0.0180213	0.0328715	0.583548
rs9267578	T	C	0.106059	-0.0928729	0.0272751	0.000665152
rs13220680	T	C	0.037779	-0.039741	0.0437642	0.363871
rs13191375	A	C	0.0286982	-0.0996904	0.0494681	0.0439162
rs55704201	A	C	0.0378483	-0.0405993	0.0437285	0.35321
rs183988210	G	C	0.021489	-0.0395993	0.0563582	0.482306
rs11961665	T	C	0.0236379	-0.0968021	0.0544594	0.0755263
rs4947253	T	C	0.125052	-0.0358694	0.0251104	0.153201
rs2607013	T	C	0.182379	0.190304	0.0214283	8.25691e-19
rs495699	A	C	0.0305005	-0.0974113	0.0483601	0.0440162
rs17201319	T	C	0.0135866	-0.0754446	0.0720211	0.294889
rs12193504	T	C	0.0278664	-0.0991418	0.050253	0.0485504
rs115310850	A	C	0.0121309	-0.00948204	0.0760659	0.9008
rs80260075	T	C	0.124844	-0.0342486	0.0251385	0.173116
rs2395079	T	C	0.155275	-0.0529713	0.0230353	0.0215008
rs3869144	T	C	0.0286982	-0.101741	0.0494676	0.0397485
rs4947332	T	C	0.0300153	-0.0105166	0.0487258	0.829124
rs76116290	G	C	0.0503951	0.0701593	0.0377326	0.0630138
rs11966200	T	C	0.0237072	-0.0965134	0.0543864	0.076008
rs4448084	G	C	0.0230833	-0.102508	0.055054	0.0626495
rs9267652	T	C	0.0263413	-0.12566	0.0518164	0.0153289
rs148659263	T	C	0.0123388	-0.0876592	0.0754384	0.245275
rs62395845	T	C	0.0141411	-0.0839274	0.0710031	0.237235
rs501942	T	C	0.105781	-0.0906141	0.0272997	0.000907112
rs146535109	T	C	0.0707057	-0.0328957	0.0325764	0.312625
rs75367377	T	C	0.0149036	-0.0720581	0.0685644	0.293314
rs9267656	T	C	0.02648	-0.118314	0.0516946	0.0221246
rs2736428	T	C	0.337932	0.187059	0.0174581	1.37465e-26
rs114400264	A	C	0.0497019	-0.0499785	0.0387442	0.197105
rs2075798	A	C	0.0723693	-0.0292237	0.031953	0.360441
rs115646381	T	C	0.0476917	-0.0522714	0.0394418	0.185121
rs74434374	A	C	0.054069	-0.0545996	0.0365096	0.134832
rs2844458	A	C	0.332941	0.19512	0.0174552	8.963e-29
rs142576462	T	C	0.0400665	-0.0422191	0.0423332	0.31865
rs7743807	T	C	0.0402052	-0.0427423	0.0422695	0.311961
rs144007819	T	C	0.0237072	-0.332488	0.0544193	1.04985e-09
rs113973079	T	C	0.0216969	-0.00797208	0.056837	0.888457
rs57393998	A	C	0.0276584	-0.0619443	0.0510859	0.225341
rs76194925	T	C	0.0170525	-0.112571	0.0635222	0.0764115
rs140227267	T	C	0.0137252	0.196488	0.0716384	0.00610729
rs611572	T	C	0.0699432	-0.0324842	0.0324033	0.316138
rs9267661	T	C	0.0178151	-0.121851	0.062489	0.051219
rs115699278	T	C	0.0119229	-0.0093995	0.076255	0.901901
rs9267662	G	C	0.034313	-0.0584779	0.0452977	0.196756
rs115062572	T	C	0.0253015	-0.0688478	0.0530918	0.194752
rs9267663	T	C	0.0343824	-0.0576564	0.0452578	0.20272
rs78852381	G	C	0.02648	-0.0196186	0.0517128	0.70442
rs9394078	T	C	0.0321641	-0.0417505	0.0469116	0.373504
rs45575537	G	C	0.0320948	-0.00590084	0.0469592	0.900005
rs9267665	T	C	0.0341744	-0.0537293	0.0454729	0.237416
rs6939227	A	C	0.0402052	-0.0431066	0.0422695	0.307855
rs143928576	T	C	0.0264106	-0.0276844	0.0517743	0.592865
rs114470326	T	C	0.0478996	-0.0509907	0.0393068	0.194588
rs2844454	T	C	0.0436018	0.274233	0.0405471	1.45422e-11
rs112057082	T	C	0.0246777	-0.0487624	0.054025	0.366774
rs116508221	T	C	0.0470678	-0.0260749	0.039609	0.510361
rs6457457	T	C	0.0678636	-0.0377801	0.0329208	0.251169
rs113421621	T	C	0.0273811	-0.0429968	0.0509266	0.398536
rs77524031	T	C	0.0680022	-0.0415727	0.0330016	0.207812
rs9267673	T	C	0.0865798	-0.156202	0.0294925	1.21632e-07
rs71563389	T	C	0.0397893	-0.0656253	0.0426113	0.123582
rs2844451	T	C	0.0660613	-0.0386737	0.033377	0.24662
rs1313994	G	C	0.065992	-0.0381278	0.0333908	0.253548
rs667340	G	C	0.0663386	-0.0387494	0.0333967	0.245975
rs183369193	T	C	0.0447803	-0.0664063	0.0404014	0.100289
rs12194905	T	C	0.0222515	-0.0880727	0.0559924	0.115777
rs9332731	T	C	0.0185776	0.158475	0.0617334	0.010276
rs556679	T	C	0.111396	-0.0503441	0.0266853	0.0592568
rs7746553	G	C	0.154235	-0.113658	0.0229177	7.23375e-07
rs9332708	T	C	0.0237765	-0.00308215	0.0543255	0.954758
rs181063261	T	C	0.0263413	-0.0285137	0.0518365	0.582289
rs635348	G	C	0.0669624	-0.0357337	0.033092	0.280254
rs7754520	T	C	0.0929572	-0.0296608	0.0285317	0.298573
rs654727	T	C	0.0929572	-0.0296608	0.0285317	0.298573
rs653414	T	C	0.0929572	-0.0296608	0.0285317	0.298573
rs638383	T	C	0.0408984	-0.0447769	0.0418091	0.284213
rs12614	T	C	0.092056	-0.0572761	0.0286216	0.0454133
rs13194698	T	C	0.0119229	-0.0617657	0.0766991	0.420674
rs4151670	T	C	0.02648	-0.00427923	0.0517133	0.934053
rs2072634	T	C	0.0218356	-0.0130059	0.0566699	0.818485
rs4151671	T	C	0.0447803	-0.0753449	0.0403992	0.0622207
rs4151672	T	C	0.0447803	-0.0753449	0.0403992	0.0622207
rs550513	T	C	0.0930265	-0.0274415	0.0285247	0.33607
rs4151664	T	C	0.0568418	-0.204918	0.0360717	1.39245e-08
rs148605898	T	C	0.0110218	0.129829	0.0801618	0.105365
rs34140409	T	C	0.0875503	-0.0599538	0.0292222	0.0402397
rs9267785	T	C	0.0125468	-0.15209	0.074403	0.040976
rs17201466	T	C	0.0370165	-0.0562042	0.0439031	0.20052
rs35664695	T	C	0.0386108	-0.243376	0.0434159	2.15092e-08
rs444921	T	C	0.130251	-0.0426731	0.0248384	0.0858339
rs62404827	T	C	0.0253015	-0.00688033	0.0532483	0.897193
rs454212	T	C	0.13039	-0.0424144	0.0248311	0.0876575
rs453821	T	C	0.13032	-0.0430502	0.0248346	0.0830537
rs113941309	G	C	0.0252322	-0.0104237	0.0533163	0.845001
rs449643	T	C	0.13039	-0.0424144	0.0248311	0.0876575
rs449283	T	C	0.041037	-0.0429559	0.0417483	0.303549
rs45531831	T	C	0.02648	-0.134583	0.0522518	0.0100244
rs116420479	T	C	0.0253709	-0.044395	0.0527323	0.399875
rs41315812	T	C	0.0385415	-0.24284	0.0434513	2.36996e-08
rs550671	T	C	0.130805	-0.0446707	0.0248086	0.0718056
rs6905149	T	C	0.0263413	-0.042241	0.0518352	0.415151
rs114492815	T	C	0.04277	-0.0924999	0.04142	0.0255651
rs12524149	A	C	0.34729	0.202031	0.0173367	4.18742e-31
rs144828902	T	C	0.0117843	0.0602096	0.0766779	0.432346
rs2734325	T	C	0.34424	0.20005	0.0173484	1.69683e-30
rs114632474	T	C	0.0424927	-0.0931003	0.0415384	0.0250367
rs564120245	A	C	0.138431	-0.0364612	0.0242722	0.133096
rs368431488	G	C	0.0253709	-0.0483368	0.0528792	0.360696
rs6906026	T	C	0.0609317	-0.0640503	0.0349509	0.0669062
rs6449	T	C	0.288576	0.27216	0.0179812	5.67394e-51
rs34214527	T	C	0.0763899	-0.177541	0.03124	1.37424e-08
rs9267795	A	C	0.0122695	-0.152751	0.0751996	0.0422634
rs41258944	T	C	0.0567725	-0.203887	0.0360435	1.60238e-08
rs10046127	T	C	0.0457507	-0.0735368	0.0402205	0.0675396
rs62402696	G	C	0.027797	-0.00590602	0.050451	0.906812
rs367364	T	C	0.144323	-0.109658	0.0237893	4.10496e-06
rs11969759	T	C	0.0639124	-0.0657322	0.0340806	0.0538036
rs61745355	T	C	0.0253709	-0.102454	0.0527211	0.0520156
rs2066989	T	C	0.0639124	-0.0657322	0.0340806	0.0538036
rs6902493	T	C	0.327256	0.233788	0.0175566	5.50926e-40
rs9267796	T	C	0.0144184	-0.150226	0.0696352	0.0310128
rs10947230	T	C	0.0639817	-0.0662343	0.0340657	0.0518968
rs2072628	T	C	0.0973936	-0.0475374	0.0283256	0.0933414
rs394439	A	C	0.144461	-0.109354	0.0237702	4.28735e-06
rs369637	T	C	0.144392	-0.109202	0.0237732	4.43249e-06
rs2066982	T	C	0.0974629	-0.0469254	0.0283188	0.0975547
rs2269429	T	C	0.096839	-0.0435765	0.0284052	0.125048
rs204885	T	C	0.0343824	-0.0184393	0.0453554	0.68435
rs9267797	T	C	0.0122695	-0.152751	0.0751996	0.0422634
rs12195671	T	C	0.0221129	-0.072601	0.0561563	0.196109
rs144692407	T	C	0.0115763	0.00328197	0.0773344	0.96615
rs35066946	T	C	0.0973936	-0.0475374	0.0283256	0.0933414
rs9469079	T	C	0.119368	-0.05705	0.0258842	0.0275524
rs150056434	T	C	0.011507	0.0139131	0.0775559	0.857633
rs9469081	T	C	0.0975322	-0.0466961	0.0283119	0.0991199
rs1150756	T	C	0.104395	-0.0982327	0.0274359	0.000345264
rs17207923	T	C	0.0185776	-0.109118	0.0617483	0.0772471
rs115612382	T	C	0.011507	0.0139131	0.0775559	0.857633
rs1150755	T	C	0.144739	-0.109058	0.0237725	4.56061e-06
rs2071295	T	C	0.326494	0.234248	0.0175745	4.67568e-40
rs190967484	T	C	0.0127547	0.295266	0.0737622	6.31871e-05
rs204881	T	C	0.0799945	-0.171608	0.0306796	2.30628e-08
rs112578661	A	C	0.021281	-0.0200403	0.0573471	0.726757
rs9267799	T	C	0.0144877	-0.151428	0.069476	0.0293217
rs204877	G	C	0.0973936	-0.0483296	0.0283254	0.0880083
rs12211410	T	C	0.0797172	-0.178145	0.0307142	6.90918e-09
rs116498230	T	C	0.0121309	0.245548	0.076011	0.00124161
rs17207951	T	C	0.327118	0.234593	0.017559	3.09706e-40
rs1150754	T	C	0.144323	-0.10885	0.0237898	4.8305e-06
rs149995364	T	C	0.011507	0.0139131	0.0775559	0.857633
rs61995676	T	C	0.0228754	-0.0560638	0.0558069	0.315121
rs34878747	T	C	0.046236	-0.0696291	0.0399725	0.0815646
rs169496	T	C	0.0975322	-0.0476944	0.0283117	0.092105
rs116496054	T	C	0.011507	0.0139131	0.0775559	0.857633
rs191791016	A	C	0.0173991	-0.11493	0.0639552	0.0723707
rs185068125	G	C	0.011507	0.0139131	0.0775559	0.857633
rs204899	T	C	0.0953833	-0.0439359	0.0286248	0.124854
rs115461385	T	C	0.0599612	0.191024	0.0350291	5.10843e-08
rs142674470	T	C	0.0228754	-0.0560638	0.0558069	0.315121
rs204898	T	C	0.0424234	-0.0515132	0.0410837	0.209934
rs146818970	T	C	0.0124775	0.301734	0.0745366	5.21669e-05
rs145726416	A	C	0.0122695	0.298774	0.0751388	7.06828e-05
rs17201602	T	C	0.046236	-0.0697899	0.0399725	0.0808625
rs204896	T	C	0.0965618	-0.0480743	0.0284094	0.0906513
rs41270461	T	C	0.0433246	-0.0666929	0.0412633	0.106079
rs61746206	T	C	0.0210731	-0.0158124	0.0576081	0.783722
rs204895	T	C	0.0334812	-0.00741002	0.0459865	0.871992
rs79594290	T	C	0.0589214	-0.0481254	0.0349983	0.16915
rs13199524	T	C	0.0786081	-0.173028	0.0309391	2.3195e-08
rs77913858	T	C	0.0593373	-0.0452027	0.0348162	0.194217
rs56326741	T	C	0.0795092	-0.0391212	0.0306669	0.202108
rs116298992	T	C	0.0253709	-0.143734	0.0531537	0.00686478
rs13194586	G	C	0.0219049	-0.0702089	0.0564008	0.213238
rs439844	T	C	0.0974629	-0.0462695	0.0282962	0.102054
rs55740958	T	C	0.0782615	-0.0430002	0.0311134	0.167
rs393544	G	C	0.0403438	-0.0478122	0.0420558	0.255629
rs411337	T	C	0.0801331	-0.0346474	0.0308404	0.261288
rs114191734	T	C	0.0254402	-0.105363	0.0526545	0.0454267
rs9469084	T	C	0.0797865	-0.033487	0.0308612	0.277921
rs28732174	A	C	0.0955913	-0.183064	0.0283633	1.15816e-10
rs13196724	G	C	0.0285595	-0.061739	0.0503331	0.22001
rs12663951	T	C	0.0146264	-0.146165	0.0694972	0.0354841
rs8111	T	C	0.285942	0.250175	0.0182465	2.95511e-42
rs28732175	T	C	0.0384722	-0.28025	0.0433723	1.10426e-10
rs62402720	G	C	0.0259947	-0.00576529	0.0524384	0.912457
rs204890	T	C	0.0363926	-0.0416269	0.0442341	0.346707
rs62402721	T	C	0.0262027	-0.0106926	0.0522456	0.837844
rs45470497	T	C	0.0124775	0.281807	0.0745474	0.000157941
rs140013811	T	C	0.0249549	0.280749	0.0528826	1.13574e-07
rs35185172	T	C	0.0114377	0.0385369	0.0777783	0.620283
rs143209442	T	C	0.0390268	-0.101108	0.043125	0.0190783
rs3130288	A	C	0.104118	-0.0925992	0.0274836	0.000757674
rs3830076	T	C	0.0673783	0.216378	0.0327378	4.13333e-11
rs28732176	T	C	0.0960072	-0.18646	0.0282947	4.71031e-11
rs75214169	T	C	0.0580896	-0.0586361	0.0352826	0.0965764
rs28732177	T	C	0.074241	-0.20745	0.0317785	7.11675e-11
rs113545074	T	C	0.0207958	0.221212	0.0582976	0.000149136
rs9267803	T	C	0.285595	0.249326	0.0182779	7.54732e-42
rs2555456	T	C	0.0406211	-0.0482504	0.0419315	0.249896
rs145827824	G	C	0.0113684	0.0264828	0.0780046	0.73424
rs6904786	A	C	0.0964924	-0.184614	0.0282471	6.76415e-11
rs114373132	T	C	0.0388881	-0.100707	0.0431932	0.0197515
rs7383258	T	C	0.0409677	-0.0498899	0.0417777	0.232449
rs421602	G	C	0.046236	-0.0585099	0.0395348	0.138928
rs148964320	G	C	0.0113684	0.0264828	0.0780046	0.73424
rs148388130	T	C	0.0114377	0.0243984	0.0777791	0.753767
rs62402747	T	C	0.0256481	-0.131061	0.05289	0.0132351
rs143504217	T	C	0.0216276	-0.358577	0.0569503	3.22673e-10
rs505997	T	C	0.0408984	-0.0526754	0.0418078	0.207732
rs3096696	A	C	0.200541	-0.146259	0.0208733	2.65471e-12
rs3130281	G	C	0.200541	-0.146259	0.0208733	2.65471e-12
rs147191051	T	C	0.0187855	-0.12807	0.0614186	0.037086
rs13212200	G	C	0.0244697	-0.0928284	0.0537588	0.0842543
rs150084830	T	C	0.0126161	0.12218	0.0742156	0.0997497
rs9267812	T	C	0.130043	0.0748096	0.024732	0.00249661
rs4433012	T	C	0.255095	0.193376	0.0190111	3.85781e-24
rs112092191	T	C	0.029738	0.0181461	0.0491667	0.712083
rs34129552	G	C	0.029738	-0.0686639	0.0486916	0.158529
rs1050862	T	C	0.0113684	0.0320032	0.0780044	0.681616
rs3134949	T	C	0.200679	-0.146776	0.0208617	2.16553e-12
rs140776878	T	C	0.0241231	-0.0690345	0.0544384	0.204796
rs11553430	T	C	0.0244697	-0.152107	0.0542131	0.00503387
rs417035	T	C	0.0406211	-0.0556965	0.0420042	0.184891
rs3130348	A	C	0.200402	-0.149303	0.0208721	9.30906e-13
rs115463529	T	C	0.0253015	-0.099499	0.052788	0.0594861
rs3134947	T	C	0.200471	-0.149026	0.0208715	1.02303e-12
rs17493811	G	C	0.0275198	-0.130457	0.0510533	0.0106296
rs3134946	G	C	0.200471	-0.149026	0.0208715	1.02303e-12
rs3096689	G	C	0.200471	-0.149026	0.0208715	1.02303e-12
rs3134945	A	C	0.200471	-0.149026	0.0208715	1.02303e-12
rs139977264	G	C	0.0112297	0.04194	0.0784611	0.592989
rs3134944	T	C	0.200402	-0.148643	0.0208727	1.17167e-12
rs41270464	T	C	0.0403438	-0.0930904	0.0423464	0.0279587
rs3134941	G	C	0.173575	-0.144119	0.0221209	7.75478e-11
rs9391855	T	C	0.0472758	0.259821	0.0392927	4.05012e-11
rs204996	T	C	0.047553	-0.0297413	0.0389515	0.445163
rs184003	A	C	0.0725773	-0.0514997	0.0321115	0.108807
rs2070600	T	C	0.0474837	0.256132	0.0392216	7.00622e-11
rs115111668	T	C	0.0120616	-0.00626308	0.0758361	0.934182
rs169504	A	C	0.17316	-0.0983368	0.0221221	8.91295e-06
rs1051993	A	C	0.0108138	-0.152272	0.0809065	0.0598665
rs204994	T	C	0.216553	-0.128816	0.0202626	2.17802e-10
rs169503	T	C	0.0838763	-0.115096	0.0300727	0.000130669
rs204990	A	C	0.185984	-0.0714479	0.0215906	0.000940203
rs187570181	T	C	0.0256481	-0.0862776	0.0529027	0.102961
rs2071279	A	C	0.275752	0.142979	0.0184629	1.0939e-14
rs2114437	G	C	0.0472758	-0.205859	0.0395224	1.95474e-07
rs8192575	G	C	0.05906	0.20778	0.0353214	4.22068e-09
rs9378121	T	C	0.05906	0.20778	0.0353214	4.22068e-09
rs204987	T	C	0.0320948	-0.012691	0.046959	0.786971
rs8192573	G	C	0.0107445	0.00447513	0.0801315	0.955465
rs9267822	G	C	0.0122695	-0.153242	0.075629	0.0427771
rs2071287	T	C	0.492098	0.0279176	0.0168476	0.0975497
rs151002670	T	C	0.0405518	-0.0921671	0.0423271	0.0294758
rs28986321	A	C	0.0240538	0.263745	0.0537909	9.63789e-07
rs6903053	T	C	0.0573964	-0.162953	0.0360501	6.27682e-06
rs6907458	T	C	0.0573964	-0.162953	0.0360501	6.27682e-06
rs3131296	T	C	0.126854	-0.0994606	0.0252234	8.1167e-05
rs2555457	A	C	0.0589907	0.207389	0.0353833	4.79816e-09
rs56125791	G	C	0.0458894	0.190641	0.0394176	1.34927e-06
rs9267830	T	C	0.293221	0.117319	0.0181908	1.19575e-10
rs9267832	A	C	0.293359	0.117631	0.0181916	1.07048e-10
rs13192229	T	C	0.0219742	-0.0868541	0.0561379	0.121869
rs206018	G	C	0.179052	0.00353221	0.021724	0.870842
rs2555469	G	C	0.05906	0.20594	0.0353674	6.03288e-09
rs2071286	T	C	0.222099	0.188267	0.0199338	4.71805e-21
rs206019	T	C	0.105088	0.107902	0.0268503	5.91324e-05
rs9267835	A	C	0.0113684	-0.146333	0.0784656	0.062231
rs1265795	T	C	0.167337	0.044439	0.0221505	0.0448692
rs78718262	G	C	0.0154582	0.137421	0.0670654	0.0404919
rs8192591	T	C	0.036046	-0.241635	0.0450521	8.4185e-08
rs3134932	A	C	0.392832	0.0703683	0.0170642	3.76954e-05
rs379464	T	C	0.0489394	-0.00196049	0.0384845	0.959373
rs8192590	G	C	0.0153196	0.130071	0.0673527	0.0534978
rs430916	T	C	0.268058	0.116178	0.0186781	5.24777e-10
rs520803	T	C	0.324969	0.064805	0.0177546	0.000264049
rs8192587	G	C	0.0260641	0.0401075	0.0525162	0.445061
rs3830041	T	C	0.0865105	-0.114415	0.0295275	0.00010763
rs9469093	T	C	0.0150423	-0.00746782	0.0682683	0.912897
rs8192565	T	C	0.0980868	0.124304	0.0281341	1.00943e-05
rs3134930	T	C	0.241716	-0.0242188	0.0195854	0.216286
rs3134929	G	C	0.199709	-0.102405	0.0207835	8.52662e-07
rs16869875	T	C	0.0185776	0.161237	0.0610369	0.00826845
rs3130295	T	C	0.232012	-0.0416754	0.0198006	0.0353474
rs371020	T	C	0.183627	0.0399328	0.0215861	0.0643648
rs3134928	T	C	0.232497	0.00971293	0.0197657	0.623156
rs6902805	T	C	0.152502	-0.0704073	0.0230495	0.00226176
rs499606	T	C	0.0712602	-0.0951608	0.0323924	0.00331649
rs499691	T	C	0.201442	-0.0837052	0.0207728	5.64575e-05
rs510321	A	C	0.183696	0.0400231	0.0215848	0.0637469
rs3132950	T	C	0.384999	-0.0314574	0.0170584	0.0652095
rs17208188	T	C	0.0185082	0.161031	0.0611428	0.00846427
rs9296012	T	C	0.152156	-0.0722075	0.0230977	0.00177801
rs409687	T	C	0.176556	-0.107618	0.0219187	9.31471e-07
rs378088	T	C	0.251005	0.12665	0.0190793	3.40867e-11
rs9404942	T	C	0.0533758	-0.0100635	0.0369578	0.785402
rs399950	T	C	0.194233	-0.107074	0.0211362	4.16529e-07
rs28460736	T	C	0.0533758	-0.0100635	0.0369578	0.785402
rs396001	T	C	0.250589	0.12824	0.0190918	1.99651e-11
rs1426713	T	C	0.0786081	-0.155877	0.0312856	6.42694e-07
rs112234915	T	C	0.0701511	0.195836	0.0326322	2.05206e-09
rs9267866	T	C	0.0126161	-0.107764	0.075051	0.151079
rs2856432	T	C	0.252461	0.125871	0.0190665	4.35379e-11
rs9501607	T	C	0.0786081	-0.150744	0.0312583	1.4467e-06
rs404890	A	C	0.391238	0.0557914	0.017079	0.00109331
rs3130297	T	C	0.105365	-0.0844643	0.0274409	0.00209148
rs377763	A	C	0.201165	-0.098674	0.0208671	2.30271e-06
rs389713	T	C	0.252599	0.125239	0.0190671	5.44167e-11
rs389703	T	C	0.252599	0.125239	0.0190671	5.44167e-11
rs73729070	T	C	0.0701511	0.195836	0.0326322	2.05206e-09
rs3134926	G	C	0.315056	0.0860799	0.0178269	1.40288e-06
rs34167643	T	C	0.0110218	-0.0998402	0.079657	0.210109
rs6936346	T	C	0.315056	0.0860799	0.0178269	1.40288e-06
rs9267885	T	C	0.0624567	-0.0865722	0.0345537	0.0122519
rs41315395	A	C	0.176972	0.164181	0.0217344	4.74141e-14
rs7738491	T	C	0.252669	0.125471	0.0190669	5.01465e-11
rs6457504	T	C	0.252599	0.125239	0.0190671	5.44167e-11
rs76375491	T	C	0.0171219	0.140162	0.0636522	0.0276973
rs62404592	A	C	0.0249549	0.0234925	0.0534373	0.66022
rs9267901	T	C	0.0624567	-0.0865722	0.0345537	0.0122519
rs28732180	T	C	0.0372938	-0.224925	0.0442845	3.8878e-07
rs549270	T	C	0.0354222	-0.0484558	0.0451251	0.282944
rs9267913	T	C	0.453764	0.0329016	0.0166879	0.0486959
rs114356017	T	C	0.0222515	0.0438169	0.0561762	0.435422
rs6901158	T	C	0.138847	-0.0884289	0.0242632	0.000269723
rs9267920	T	C	0.143976	-0.0906484	0.0239792	0.000157907
rs3134938	T	C	0.216692	0.04531	0.0202944	0.0256038
rs3134937	T	C	0.254748	-0.0309526	0.0192495	0.107885
rs62404593	T	C	0.0246083	0.0176517	0.0539412	0.743496
rs4947255	T	C	0.0478996	-0.0258046	0.0393712	0.51222
rs424232	T	C	0.288992	0.0292311	0.0182887	0.110017
rs17208216	G	C	0.0160821	-0.0311555	0.0667196	0.640541
rs17208223	T	C	0.0122695	-0.0812444	0.0760814	0.285619
rs143548785	T	C	0.0481769	-0.0241914	0.039273	0.537927
rs507778	T	C	0.35235	0.0319649	0.0174078	0.0663629
rs13194642	T	C	0.137945	0.13098	0.0238839	4.29906e-08
rs9267951	T	C	0.266117	0.0405129	0.0189704	0.032747
rs17576984	T	C	0.0956606	0.0376422	0.0282748	0.183134
rs1894374	A	C	0.175794	-0.00472042	0.021888	0.829257
rs400139	A	C	0.431235	0.106065	0.0168833	3.53198e-10
rs399897	T	C	0.431651	0.106506	0.0168935	3.0612e-10
rs3130310	G	C	0.427284	0.104826	0.016892	5.74766e-10
rs6457508	T	C	0.427284	0.104826	0.016892	5.74766e-10
rs6457510	T	C	0.427284	0.104826	0.016892	5.74766e-10
rs28429183	T	C	0.176071	-0.00563782	0.0218818	0.796685
rs143866510	T	C	0.0126161	-0.0808353	0.0750556	0.281514
rs190655594	A	C	0.01324	0.122105	0.0733047	0.0958126
rs6916062	T	C	0.0388188	-0.223204	0.0433266	2.65053e-07
rs3096701	T	C	0.427284	0.104826	0.016892	5.74766e-10
rs114165089	T	C	0.0303618	0.112047	0.0484555	0.0207857
rs9357138	T	C	0.138847	0.131698	0.0237891	3.20247e-08
rs12525893	T	C	0.175794	-0.00472042	0.021888	0.829257
rs41264786	T	C	0.148759	0.00592235	0.0233868	0.800094
rs2021889	T	C	0.177943	-0.00750697	0.0217576	0.730084
rs3130321	T	C	0.215444	-0.0704065	0.0203284	0.00053639
rs9268014	T	C	0.226951	-0.0724117	0.0199697	0.00028975
rs9268019	T	C	0.226951	-0.0724117	0.0199697	0.00028975
rs112845108	T	C	0.215375	-0.0703626	0.020329	0.000540906
rs9268031	T	C	0.226951	-0.0724117	0.0199697	0.00028975
rs200269610	G	C	0.226951	-0.0724117	0.0199697	0.00028975
rs9268034	G	C	0.226951	-0.0724117	0.0199697	0.00028975
rs147210635	T	C	0.0109524	-0.0288038	0.0794022	0.716796
rs6457524	T	C	0.0508804	0.0126401	0.0378607	0.738496
rs9268045	T	C	0.396992	0.10042	0.0170905	4.39614e-09
rs6457526	T	C	0.226951	-0.0718048	0.019962	0.00032398
rs3096687	T	C	0.215514	-0.0693769	0.0203199	0.000643133
rs3096686	G	C	0.226951	-0.0718048	0.019962	0.00032398
rs9268056	G	C	0.226951	-0.0718048	0.019962	0.00032398
rs9268057	T	C	0.227021	-0.0722442	0.0199614	0.000297554
rs9268059	T	C	0.215375	-0.0697355	0.0203209	0.000603141
rs3132973	T	C	0.226951	-0.0718048	0.019962	0.00032398
rs3115564	G	C	0.223	-0.0748473	0.020121	0.000200843
rs62402977	T	C	0.0244697	0.0186437	0.0540833	0.730313
rs3130331	T	C	0.215444	-0.0693315	0.0203205	0.000648654
rs188302747	G	C	0.0196174	0.0385456	0.0597576	0.518927
rs2395113	G	C	0.0517815	0.00813645	0.0375305	0.828374
rs3115562	T	C	0.0518508	0.00536617	0.0375096	0.886246
rs3096685	T	C	0.226951	-0.0718048	0.019962	0.00032398
rs3096684	T	C	0.215375	-0.0700341	0.0203292	0.000574297
rs3132930	T	C	0.226951	-0.0718048	0.019962	0.00032398
rs2114436	G	C	0.0517815	0.00813645	0.0375305	0.828374
rs3115561	G	C	0.226951	-0.0718048	0.019962	0.00032398
rs9268083	T	C	0.226951	-0.0718048	0.019962	0.00032398
rs142913379	T	C	0.018023	0.232153	0.0625947	0.00020979
rs35150653	T	C	0.0205878	-0.0892243	0.058026	0.124175
rs3130335	T	C	0.226951	-0.0718048	0.019962	0.00032398
rs9268086	T	C	0.397061	0.100146	0.0170922	4.85669e-09
rs3130336	T	C	0.215514	-0.0701981	0.0203195	0.000554037
rs9368709	T	C	0.0135173	0.124982	0.0725687	0.0850668
rs3115559	T	C	0.226951	-0.0718048	0.019962	0.00032398
rs3115557	T	C	0.215306	-0.0693762	0.0203216	0.000643903
rs114872782	T	C	0.0135866	-0.0727839	0.0716505	0.30975
rs28752481	G	C	0.149383	0.00313662	0.0233382	0.893091
rs28895021	A	C	0.037779	-0.21285	0.0440348	1.36812e-06
rs3115553	T	C	0.226951	-0.0718048	0.019962	0.00032398
rs115739548	T	C	0.0302232	0.117343	0.0485543	0.0156849
rs3115552	T	C	0.226951	-0.0718048	0.019962	0.00032398
rs28366171	T	C	0.149383	0.00313662	0.0233382	0.893091
rs3132951	T	C	0.215375	-0.0697355	0.0203209	0.000603141
rs116927611	T	C	0.0178844	-0.0258735	0.0623916	0.678377
rs9268115	T	C	0.39914	0.100528	0.0170161	3.62476e-09
rs150564484	T	C	0.0179537	0.239359	0.0627056	0.000136111
rs4711290	A	C	0.0115763	-0.0682275	0.0777972	0.38052
rs4711291	G	C	0.227021	-0.0715617	0.0199538	0.000337538
rs7757711	T	C	0.215236	-0.0695845	0.0203221	0.000620328
rs7758030	T	C	0.215306	-0.0696065	0.0203215	0.000617633
rs11758680	A	C	0.0178844	-0.0258735	0.0623916	0.678377
rs742694	T	C	0.0115763	-0.0682275	0.0777972	0.38052
rs115983183	T	C	0.0115763	-0.0682275	0.0777972	0.38052
rs17422727	G	C	0.149452	0.00239192	0.0233356	0.918362
rs7751028	A	C	0.0115763	-0.0682275	0.0777972	0.38052
rs9268153	T	C	0.167059	-0.107806	0.022508	1.70399e-06
rs11970194	T	C	0.0115763	-0.0682275	0.0777972	0.38052
rs17422797	T	C	0.0702898	-0.0164799	0.0325145	0.612276
rs114460552	G	C	0.0115763	-0.0682275	0.0777972	0.38052
rs149039681	T	C	0.018231	0.240514	0.0622504	0.000112683
rs11751697	T	C	0.0482462	0.0667195	0.0390019	0.0871851
rs7750783	T	C	0.215306	-0.0696065	0.0203215	0.000617633
rs114555625	T	C	0.0115763	-0.0682275	0.0777972	0.38052
rs115587548	T	C	0.0115763	-0.0682275	0.0777972	0.38052
rs9268156	G	C	0.227021	-0.0715617	0.0199538	0.000337538
rs9268158	T	C	0.10391	-0.0806955	0.0275909	0.0034585
rs116712672	T	C	0.0115763	-0.0682275	0.0777972	0.38052
rs11759575	T	C	0.0482462	0.0667195	0.0390019	0.0871851
rs11759612	T	C	0.0482462	0.0667195	0.0390019	0.0871851
rs114014905	A	C	0.0275198	-0.120648	0.0511906	0.0184582
rs9268163	T	C	0.219188	-0.0669497	0.0201509	0.000896838
rs144936508	T	C	0.0129627	-0.0776846	0.0740721	0.294319
rs7742654	G	C	0.219257	-0.0665421	0.0201506	0.000963802
rs3864301	T	C	0.215375	-0.0697355	0.0203209	0.000603141
rs12660769	G	C	0.090531	0.0453455	0.0288859	0.116503
rs9268167	A	C	0.226951	-0.0718048	0.019962	0.00032398
rs9268168	T	C	0.219326	-0.0666695	0.02015	0.000942025
rs9268172	T	C	0.219188	-0.0664124	0.0201511	0.000986451
rs9268176	T	C	0.215375	-0.0697355	0.0203209	0.000603141
rs9268177	A	C	0.103979	-0.07979	0.0275852	0.00383336
rs7341300	T	C	0.219326	-0.0666695	0.02015	0.000942025
rs9268178	T	C	0.103979	-0.07979	0.0275852	0.00383336
rs9268179	T	C	0.215375	-0.0697355	0.0203209	0.000603141
rs9268180	T	C	0.215375	-0.0697355	0.0203209	0.000603141
rs9268190	T	C	0.219396	-0.0663641	0.0201414	0.000989298
rs9268191	A	C	0.215375	-0.0697355	0.0203209	0.000603141
rs9268192	T	C	0.219326	-0.0666695	0.02015	0.000942025
rs9268195	A	C	0.219326	-0.0666695	0.02015	0.000942025
rs9268196	T	C	0.219326	-0.0666695	0.02015	0.000942025
rs9268197	A	C	0.215375	-0.0697355	0.0203209	0.000603141
rs9268198	T	C	0.219326	-0.0666695	0.02015	0.000942025
rs9268200	T	C	0.219603	-0.0654353	0.0201322	0.00115819
rs3864302	T	C	0.226743	-0.0717934	0.0199711	0.000326738
rs9268202	T	C	0.215514	-0.0694154	0.0203199	0.000638675
rs9268204	T	C	0.219326	-0.0666695	0.02015	0.000942025
rs28732188	A	C	0.0631499	-0.125999	0.0345475	0.000267074
rs9268207	T	C	0.215375	-0.0697355	0.0203209	0.000603141
rs28366179	A	C	0.146264	0.00117401	0.0235079	0.960171
rs1018430	T	C	0.226951	-0.0718048	0.019962	0.00032398
rs2069026	T	C	0.219326	-0.0666695	0.02015	0.000942025
rs114797575	T	C	0.0127547	-0.107811	0.0746525	0.148733
rs6910275	A	C	0.219326	-0.0666695	0.02015	0.000942025
rs28367008	T	C	0.219326	-0.0666695	0.02015	0.000942025
rs9268220	T	C	0.167198	-0.107353	0.0225045	1.87586e-06
rs12661557	T	C	0.149383	0.00217901	0.0233382	0.925615
rs9268221	G	C	0.226951	-0.0718048	0.019962	0.00032398
rs543131	T	C	0.0515735	0.0090821	0.0375936	0.809108
rs116667074	T	C	0.103979	-0.0806416	0.0275848	0.00347303
rs500279	T	C	0.0507417	0.0122108	0.0379041	0.747349
rs149400201	A	C	0.0127547	-0.107811	0.0746525	0.148733
rs546857	T	C	0.391099	0.104736	0.0171198	9.98188e-10
rs980605	T	C	0.0481769	0.0652613	0.0390859	0.0950247
rs572730	T	C	0.39713	0.101087	0.0170828	3.41917e-09
rs115975553	T	C	0.0110218	0.126457	0.0801625	0.114723
rs9268235	T	C	0.103979	-0.0806416	0.0275848	0.00347303
rs521828	T	C	0.274574	-0.0623782	0.0187006	0.000855389
rs150772651	G	C	0.0183003	0.242275	0.0621375	9.74613e-05
rs525607	T	C	0.401012	0.101872	0.0170555	2.44055e-09
rs536693	A	C	0.0515735	0.0090821	0.0375936	0.809108
rs28732190	A	C	0.0386802	-0.216867	0.0434005	5.96393e-07
rs2395143	G	C	0.355192	0.0635731	0.0174622	0.0002739
rs28394230	A	C	0.0474837	0.0772308	0.039388	0.0499442
rs115984418	T	C	0.0128241	-0.0518073	0.074464	0.486616
rs9501613	T	C	0.065576	-0.0542164	0.0338134	0.10889
rs6913664	T	C	0.452932	-0.0549923	0.0167413	0.00102531
rs6457544	T	C	0.391446	0.104142	0.0171224	1.24578e-09
rs12528615	T	C	0.39713	0.100372	0.0170784	4.36074e-09
rs9469098	T	C	0.142798	0.0509504	0.0237854	0.0322202
rs9348880	T	C	0.401081	0.101436	0.0170524	2.83238e-09
rs9348881	G	C	0.401081	0.101436	0.0170524	2.83238e-09
rs75052715	G	C	0.397061	0.100169	0.0170771	4.67047e-09
rs9296021	T	C	0.397061	0.0999492	0.0170772	5.04618e-09
rs116839050	T	C	0.0124082	-0.0396195	0.0748181	0.596444
rs3129949	A	C	0.218564	-0.0844887	0.0201876	2.88318e-05
rs1474727	T	C	0.368917	-0.0399225	0.0173366	0.0213192
rs111377924	T	C	0.0244004	0.0249085	0.0541545	0.645563
rs9348882	T	C	0.39713	0.100372	0.0170784	4.36074e-09
rs115378818	T	C	0.0114377	0.00888389	0.0777796	0.909067
rs9380290	G	C	0.401081	0.101436	0.0170524	2.83238e-09
rs1474728	T	C	0.39713	0.100372	0.0170784	4.36074e-09
rs1265757	T	C	0.103771	-0.0819171	0.0276028	0.00301008
rs62403046	T	C	0.0235686	0.0105912	0.0550382	0.847409
rs9366794	G	C	0.397338	0.101287	0.017077	3.14659e-09
rs973037	T	C	0.397338	0.101287	0.017077	3.14659e-09
rs2022535	T	C	0.400458	0.101622	0.0170587	2.68625e-09
rs973036	G	C	0.400388	0.101678	0.0170571	2.62422e-09
rs78546106	T	C	0.0479689	-0.0347458	0.0393456	0.377215
rs926592	A	C	0.219326	-0.08429	0.0201655	2.95081e-05
rs926591	A	C	0.397338	0.101287	0.017077	3.14659e-09
rs79941607	T	C	0.0478996	-0.0331945	0.0393704	0.399181
rs2273019	T	C	0.373492	-0.0382681	0.0172955	0.026956
rs9968795	T	C	0.0179537	-0.0260299	0.0622791	0.675991
rs10456067	T	C	0.0206571	-0.0875982	0.0579368	0.130588
rs2143467	G	C	0.397269	0.10078	0.017081	3.79618e-09
rs2143466	T	C	0.409885	0.0959027	0.0170193	1.81743e-08
rs9268256	T	C	0.397269	0.10078	0.017081	3.79618e-09
rs3117137	T	C	0.218772	-0.0837129	0.0201782	3.38239e-05
rs9268260	T	C	0.397269	0.10078	0.017081	3.79618e-09
rs9268261	G	C	0.397269	0.10078	0.017081	3.79618e-09
rs1555117	G	C	0.397269	0.10078	0.017081	3.79618e-09
rs7383143	T	C	0.368987	-0.039355	0.017338	0.0232449
rs1555116	A	C	0.397269	0.10078	0.017081	3.79618e-09
rs9268271	T	C	0.3972	0.100722	0.0170846	3.90467e-09
rs4959094	T	C	0.397269	0.10078	0.017081	3.79618e-09
rs116111528	T	C	0.0179537	-0.0260299	0.0622791	0.675991
rs3117131	T	C	0.368987	-0.039355	0.017338	0.0232449
rs9268286	G	C	0.39713	0.100981	0.0170829	3.55065e-09
rs969893	A	C	0.368987	-0.039355	0.017338	0.0232449
rs3117122	T	C	0.368987	-0.039355	0.017338	0.0232449
rs62405785	T	C	0.024539	0.0264241	0.0540116	0.624694
rs1265763	T	C	0.201996	0.0334394	0.0208487	0.108779
rs2022544	T	C	0.142451	0.0515126	0.0238268	0.030654
rs148374786	T	C	0.0106752	0.143974	0.0803611	0.0732404
rs62404805	A	C	0.0244697	0.0268947	0.0540828	0.619001
rs9268302	T	C	0.201996	0.0334394	0.0208487	0.108779
rs6907757	T	C	0.14252	0.0509602	0.0238241	0.0324675
rs6457550	G	C	0.201996	0.0334394	0.0208487	0.108779
rs9268315	T	C	0.201996	0.0334394	0.0208487	0.108779
rs147425711	T	C	0.0178844	-0.0300562	0.0623913	0.630007
rs118043414	A	C	0.0108138	-0.0409566	0.0798849	0.60818
rs9268327	G	C	0.397407	0.100804	0.0170739	3.70961e-09
rs7744155	T	C	0.201788	0.0335638	0.0208604	0.107666
rs9268333	T	C	0.397338	0.101035	0.0170772	3.44253e-09
rs6912095	A	C	0.3972	0.101167	0.0170792	3.298e-09
rs6917075	T	C	0.201858	0.0340007	0.0208594	0.103147
rs9268344	T	C	0.397269	0.10078	0.017081	3.79618e-09
rs9268346	G	C	0.397269	0.10078	0.017081	3.79618e-09
rs9268356	T	C	0.201858	0.0340007	0.0208594	0.103147
rs9268357	G	C	0.397269	0.10078	0.017081	3.79618e-09
rs3129924	T	C	0.171011	-0.101251	0.0222281	5.32234e-06
rs9268364	T	C	0.201788	0.0337028	0.0208604	0.106217
rs9268369	G	C	0.397269	0.10078	0.017081	3.79618e-09
rs7769740	T	C	0.0944822	0.0388189	0.0283261	0.170596
rs7770048	T	C	0.14252	0.051038	0.023824	0.0322037
rs2073046	T	C	0.397269	0.10078	0.017081	3.79618e-09
rs3129937	A	C	0.171011	-0.101251	0.0222281	5.32234e-06
rs1967437	T	C	0.201858	0.0340007	0.0208594	0.103147
rs7763192	G	C	0.126854	0.0402669	0.0249922	0.107186
rs2073044	T	C	0.24539	0.0343987	0.0194003	0.0762531
rs17202141	G	C	0.0285595	-0.109985	0.0501945	0.0284712
rs111625658	T	C	0.0932344	-0.024047	0.0286199	0.400813
rs1967688	T	C	0.471995	-0.0220152	0.0166163	0.185241
rs1980496	T	C	0.372245	-0.004445	0.0172475	0.796632
rs3117110	T	C	0.218564	-0.0344883	0.0202995	0.0893678
rs3117109	T	C	0.103494	-0.0711869	0.027674	0.0101212
rs3129944	G	C	0.224179	-0.0295452	0.0201055	0.141738
rs9268404	T	C	0.268474	0.031179	0.018812	0.0974828
rs12190740	T	C	0.0203106	-0.0650302	0.0585933	0.267097
rs9268405	T	C	0.268404	0.0315909	0.0188117	0.0931324
rs9268406	T	C	0.268404	0.0315909	0.0188117	0.0931324
rs7746327	A	C	0.464509	-0.0140351	0.0167095	0.400965
rs72843268	A	C	0.110842	-0.0248068	0.0264505	0.348349
rs62402697	T	C	0.0268266	0.0310076	0.0516798	0.548529
rs13201101	T	C	0.0523361	-0.157949	0.0373179	2.3394e-05
rs28869508	T	C	0.0273118	-0.0137651	0.0513904	0.78882
rs9268423	T	C	0.268335	0.0310131	0.0188116	0.0992689
rs9268425	T	C	0.268335	0.0310131	0.0188116	0.0992689
rs9268427	T	C	0.268335	0.0310131	0.0188116	0.0992689
rs7758128	A	C	0.0268266	0.0310076	0.0516798	0.548529
rs2395153	G	C	0.379176	0.0152882	0.0171205	0.371897
rs2395154	T	C	0.110842	-0.0248068	0.0264505	0.348349
rs72843270	T	C	0.110703	-0.0247334	0.0264608	0.349965
rs8180659	T	C	0.268404	0.0308459	0.0188052	0.100989
rs8180664	T	C	0.268335	0.0310131	0.0188116	0.0992689
rs8180673	T	C	0.268474	0.0307611	0.0188055	0.101934
rs2395155	T	C	0.268335	0.0310131	0.0188116	0.0992689
rs2395156	A	C	0.268474	0.0307611	0.0188055	0.101934
rs9268448	G	C	0.268474	0.0307611	0.0188055	0.101934
rs9268455	T	C	0.208235	0.0602574	0.0205291	0.00334362
rs9268456	A	C	0.268474	0.0307611	0.0188055	0.101934
rs9268458	A	C	0.274296	0.0318479	0.01871	0.088764
rs6930777	T	C	0.110911	-0.0250143	0.0264268	0.3439
rs9268461	A	C	0.268335	0.0310131	0.0188116	0.0992689
rs9268462	A	C	0.268335	0.0310131	0.0188116	0.0992689
rs7767483	T	C	0.143352	-0.0115831	0.0235837	0.623335
rs182229954	T	C	0.0791626	0.0311616	0.0306597	0.309487
rs1555115	G	C	0.137737	-0.0139876	0.0240391	0.560673
rs17202218	T	C	0.14356	-0.0112353	0.0235753	0.633683
rs28732202	G	C	0.0371551	-0.216899	0.0443647	1.03542e-06
rs60219037	T	C	0.143699	-0.0115938	0.0235697	0.62281
rs66955287	T	C	0.137737	-0.0139876	0.0240391	0.560673
rs62402733	G	C	0.137876	-0.0143586	0.0240328	0.55022
rs62402734	T	C	0.137876	-0.0143586	0.0240328	0.55022
rs62402735	T	C	0.137737	-0.0139876	0.0240391	0.560673
rs62402736	T	C	0.137807	-0.0133738	0.0240221	0.577731
rs144420938	A	C	0.00998198	-0.0635431	0.0835659	0.447043
rs66812458	T	C	0.137807	-0.0133738	0.0240221	0.577731
rs17423649	T	C	0.137807	-0.0133738	0.0240221	0.577731
rs28366190	T	C	0.0605851	-0.0636181	0.0349464	0.068732
rs17208622	T	C	0.138015	-0.0145012	0.0240127	0.545932
rs12529049	T	C	0.137945	-0.0137446	0.0240159	0.567129
rs17208650	T	C	0.137945	-0.0137446	0.0240159	0.567129
rs9268475	T	C	0.268404	0.030668	0.0188119	0.103093
rs17423691	A	C	0.137876	-0.0127505	0.0240191	0.59554
rs62402743	T	C	0.137945	-0.0137446	0.0240159	0.567129
rs17495626	G	C	0.137945	-0.0137446	0.0240159	0.567129
rs111682962	T	C	0.144045	-0.0110821	0.0235428	0.637853
rs67725213	G	C	0.143699	-0.011824	0.0235566	0.615724
rs72847914	T	C	0.138015	-0.0130428	0.0240128	0.587037
rs62402755	T	C	0.137876	-0.0130911	0.0240052	0.585532
rs3817980	T	C	0.137668	-0.0144419	0.0240283	0.547833
rs3817978	T	C	0.137945	-0.0137446	0.0240159	0.567129
rs3817976	T	C	0.137807	-0.0133738	0.0240221	0.577731
rs3817973	T	C	0.412172	0.0190717	0.0168968	0.259054
rs3817972	T	C	0.137945	-0.0137446	0.0240159	0.567129
rs17202358	T	C	0.137529	-0.0123024	0.0240347	0.608765
rs3817969	T	C	0.14356	-0.0106104	0.0235623	0.652497
rs17208727	T	C	0.137599	-0.0129635	0.0240315	0.589602
rs17202379	A	C	0.137599	-0.0129635	0.0240315	0.589602
rs3817967	T	C	0.14356	-0.0106104	0.0235623	0.652497
rs17208762	T	C	0.137599	-0.0129635	0.0240315	0.589602
rs3129953	T	C	0.154235	-0.0635532	0.0232787	0.00634686
rs114951345	T	C	0.137599	-0.0129635	0.0240315	0.589602
rs35194487	T	C	0.143422	-0.0102517	0.0235679	0.663586
rs115880030	T	C	0.143352	-0.0120439	0.0235705	0.609387
rs72847931	T	C	0.143352	-0.0120439	0.0235705	0.609387
rs77542271	G	C	0.0420075	-0.0177497	0.04169	0.670299
rs72847932	T	C	0.144877	-0.00945979	0.0234839	0.687093
rs41443753	A	C	0.143422	-0.0102517	0.0235679	0.663586
rs28732203	T	C	0.0378483	-0.215593	0.043826	8.87819e-07
rs28362677	T	C	0.143699	-0.0109464	0.0235567	0.642174
rs12528939	T	C	0.137876	-0.0136823	0.024019	0.568936
rs2076533	T	C	0.412519	0.0195038	0.0168997	0.248503
rs9268480	T	C	0.268682	0.031412	0.0188194	0.0951349
rs72847948	T	C	0.11098	-0.0246811	0.0264217	0.350272
rs60817888	T	C	0.0324414	0.179646	0.0465855	0.000116138
rs59833897	T	C	0.0323721	0.180547	0.0466293	0.000108914
rs116522341	G	C	0.0346596	0.0149404	0.0457601	0.74406
rs3817962	A	C	0.26882	0.0311595	0.0188133	0.097714
rs3763304	T	C	0.174477	0.0080778	0.0217615	0.710502
rs73400833	T	C	0.0268959	0.034683	0.051618	0.501658
rs115530896	G	C	0.0841536	0.0461502	0.0298469	0.122092
rs60036207	T	C	0.0781922	0.0460556	0.0308257	0.135202
rs28362681	T	C	0.0781922	0.0460556	0.0308257	0.135202
rs60263670	T	C	0.0781922	0.0481081	0.0308252	0.118645
rs57116766	A	C	0.0781922	0.0460556	0.0308257	0.135202
rs115653647	T	C	0.0366699	0.0815763	0.0441653	0.064778
rs2076521	T	C	0.0133786	0.111362	0.0729365	0.126846
rs2076520	T	C	0.268682	0.031412	0.0188194	0.0951349
rs60234039	G	C	0.0841536	0.0461502	0.0298469	0.122092
rs115027829	T	C	0.0781922	0.0460556	0.0308257	0.135202
rs113358109	A	C	0.0781922	0.0460556	0.0308257	0.135202
rs112894468	T	C	0.0786774	0.0441977	0.0307558	0.150747
rs76542357	G	C	0.0781228	0.0451926	0.0308653	0.143186
rs78982396	A	C	0.0781922	0.0460556	0.0308257	0.135202
rs73400850	T	C	0.0781922	0.0460556	0.0308257	0.135202
rs73400852	T	C	0.0780535	0.0452233	0.030846	0.142665
rs114394166	T	C	0.0781922	0.0460556	0.0308257	0.135202
rs116109251	T	C	0.0781228	0.0455342	0.0308359	0.139809
rs3793127	T	C	0.208304	0.0600372	0.0205285	0.00345993
rs62404569	T	C	0.0782615	0.0460516	0.0308156	0.135108
rs62404571	T	C	0.0779842	0.0434463	0.0308859	0.159569
rs73400877	G	C	0.0781922	0.0460556	0.0308257	0.135202
rs10947262	T	C	0.0841536	0.0461502	0.0298469	0.122092
rs10947263	T	C	0.0841536	0.0461502	0.0298469	0.122092
rs9268491	G	C	0.268612	0.0313617	0.0188191	0.0956611
rs73400894	A	C	0.0415223	0.0114775	0.04154	0.782327
rs28362684	A	C	0.014765	-0.033945	0.0695371	0.625454
rs9268492	G	C	0.290378	0.027967	0.0184163	0.128908
rs3763309	A	C	0.208304	0.0600372	0.0205285	0.00345993
rs3763311	T	C	0.279842	0.0308008	0.0185697	0.0972285
rs9268500	T	C	0.0566339	0.0323702	0.0361107	0.370061
rs3763316	T	C	0.268612	0.0323475	0.0188323	0.0859009
rs3763317	T	C	0.443505	0.00933672	0.0167117	0.576387
rs116835963	T	C	0.0200333	0.00165825	0.0591782	0.977646
rs9380293	T	C	0.0201026	-0.00653963	0.059083	0.911869
rs28732205	T	C	0.197213	-0.0424124	0.0207918	0.041401
rs9268516	T	C	0.268612	0.0290131	0.0188464	0.123738
rs17208902	T	C	0.197421	-0.0413596	0.0207893	0.0466873
rs9268517	T	C	0.0397893	-0.0455326	0.0425377	0.284472
rs17208923	T	C	0.014973	0.105315	0.0684072	0.12372
rs12215079	A	C	0.0203106	-0.0688651	0.0585927	0.239906
rs9469108	T	C	0.191945	-0.0366364	0.0210541	0.0818823
rs3129967	T	C	0.339318	0.0522792	0.017649	0.00306493
rs3129969	G	C	0.170387	-0.046166	0.0223247	0.0386819
rs6912701	T	C	0.0180923	-0.0255134	0.0625398	0.683319
rs2395159	T	C	0.171635	-0.0447744	0.0222713	0.0444255
rs150776104	A	C	0.0104672	-0.0219256	0.0811355	0.786988
rs2227138	T	C	0.145224	-0.0591552	0.0238857	0.0132869
rs28732208	T	C	0.153612	-0.0742278	0.0231455	0.00134706
rs3135374	A	C	0.171565	-0.044251	0.0222732	0.0469895
rs3135372	A	C	0.171635	-0.0447744	0.0222713	0.0444255
rs2187820	T	C	0.171635	-0.0447744	0.0222713	0.0444255
rs2157336	T	C	0.171635	-0.0447744	0.0222713	0.0444255
rs4355646	T	C	0.438444	0.128921	0.0167095	1.36782e-14
rs2395164	T	C	0.171635	-0.0447744	0.0222713	0.0444255
rs2395167	T	C	0.171635	-0.0447744	0.0222713	0.0444255
rs12524667	T	C	0.0971163	-0.0311166	0.0282432	0.270611
rs6912382	T	C	0.0628726	0.00836345	0.0342327	0.806996
rs2894255	T	C	0.143838	-0.0626506	0.0240113	0.00909388
rs3135358	T	C	0.170248	-0.0482002	0.0223388	0.030985
rs2157332	T	C	0.378622	0.101631	0.0170491	2.62414e-09
rs9968904	A	C	0.0389574	0.0737588	0.0430065	0.086377
rs3135353	T	C	0.143699	-0.0622554	0.0240174	0.00955853
rs3135351	A	C	0.170248	-0.0480688	0.02235	0.0315311
rs9296027	G	C	0.121378	-0.00636783	0.0256274	0.803772
rs6936452	T	C	0.0514349	-0.159872	0.0378588	2.44192e-05
rs6936656	T	C	0.0514349	-0.159872	0.0378588	2.44192e-05
rs7738751	A	C	0.0516429	-0.155751	0.0377422	3.72139e-05
rs2395171	T	C	0.172605	-0.0452611	0.0222031	0.0415363
rs3135345	T	C	0.169971	-0.0489078	0.0223681	0.0288117
rs9391861	A	C	0.016498	0.102673	0.065326	0.116064
rs9268577	T	C	0.0171219	-0.130762	0.0647142	0.0433574
rs77055720	T	C	0.0264106	0.033773	0.0521955	0.517622
rs3135343	T	C	0.290933	-0.0437313	0.0183974	0.0174782
rs9268582	T	C	0.378622	0.101528	0.0170492	2.72283e-09
rs7754570	G	C	0.0337585	0.0199492	0.04611	0.665286
rs144717024	A	C	0.018023	-0.00272472	0.0626544	0.965314
rs9268588	G	C	0.381117	0.103225	0.0170696	1.54633e-09
rs4959100	T	C	0.108069	-0.00746333	0.026835	0.780929
rs17202724	T	C	0.0996811	0.0612494	0.0276842	0.026968
rs28732210	T	C	0.0382642	-0.201886	0.0435377	3.59659e-06
rs7774047	A	C	0.381117	0.103225	0.0170696	1.54633e-09
rs4988822	T	C	0.288507	-0.0463862	0.0184669	0.0120315
rs4988820	T	C	0.288507	-0.0463862	0.0184669	0.0120315
rs4321864	A	C	0.325731	0.115297	0.0177227	8.25725e-11
rs3135339	G	C	0.288507	-0.0463862	0.0184669	0.0120315
rs9501626	A	C	0.108069	-0.00746333	0.026835	0.780929
rs9268608	T	C	0.381117	0.103225	0.0170696	1.54633e-09
rs7356880	T	C	0.0515735	-0.155807	0.0378179	3.83239e-05
rs3135337	T	C	0.288507	-0.0463862	0.0184669	0.0120315
rs9268613	T	C	0.381117	0.103225	0.0170696	1.54633e-09
rs3135398	T	C	0.288438	-0.0463043	0.0184665	0.0121814
rs4612206	T	C	0.381117	0.103225	0.0170696	1.54633e-09
rs3135396	T	C	0.288507	-0.0463862	0.0184669	0.0120315
rs6939787	T	C	0.0104672	-0.023594	0.0811354	0.771215
rs9268632	G	C	0.288299	-0.0463681	0.0184592	0.0120289
rs16822584	T	C	0.026272	0.0362123	0.052323	0.488902
rs14004	A	C	0.388604	0.0981741	0.0169501	7.24984e-09
rs9268645	G	C	0.380424	0.10184	0.0170727	2.5608e-09
rs114369132	A	C	0.0115763	-0.0340237	0.0782758	0.663819
rs3135392	A	C	0.396576	-0.0335807	0.0169643	0.0477985
rs3129881	T	C	0.288438	-0.0452764	0.0184479	0.0141401
rs17496549	T	C	0.110842	-0.0223448	0.0265814	0.40059
rs6931646	T	C	0.448011	0.0810218	0.0166682	1.19344e-06
rs16822616	A	C	0.110842	-0.0223448	0.0265814	0.40059
rs2239806	T	C	0.180022	-0.0455346	0.0218106	0.0368573
rs11544315	T	C	0.0381256	-0.197845	0.0436945	6.05277e-06
rs2239803	T	C	0.457577	0.0792443	0.0166646	2.02043e-06
rs114475159	T	C	0.0198946	0.00658873	0.0593699	0.911637
rs28732216	A	C	0.162068	-0.0721097	0.0226353	0.0014501
rs114646788	G	C	0.0103979	-0.0228358	0.0813927	0.779053
rs9469112	T	C	0.16394	-0.0707064	0.0225125	0.00169186
rs2894256	A	C	0.432968	0.0734146	0.0167403	1.17359e-05
rs9268693	T	C	0.433246	0.073206	0.0167426	1.24588e-05
rs9268759	T	C	0.433315	0.0735684	0.0167441	1.13038e-05
rs28895072	T	C	0.149244	-0.0724309	0.0234432	0.00201166
rs28895078	G	C	0.149314	-0.0721423	0.0234407	0.00209426
rs28895079	T	C	0.149314	-0.0721423	0.0234407	0.00209426
rs28895080	T	C	0.149383	-0.0722158	0.0234381	0.00206995
rs9461747	T	C	0.067517	0.128601	0.0332827	0.000112566
rs28895083	G	C	0.149314	-0.0721423	0.0234407	0.00209426
rs28895084	T	C	0.149314	-0.0721423	0.0234407	0.00209426
rs28895087	A	C	0.149314	-0.0721423	0.0234407	0.00209426
rs28895088	A	C	0.149314	-0.0721423	0.0234407	0.00209426
rs9268763	T	C	0.363302	0.0934837	0.0172311	5.97354e-08
rs28895089	T	C	0.149314	-0.0721423	0.0234407	0.00209426
rs28895092	A	C	0.149244	-0.0719902	0.0234434	0.00214274
rs28895097	T	C	0.149314	-0.0721423	0.0234407	0.00209426
rs13198982	T	C	0.149314	-0.0721423	0.0234407	0.00209426
rs28752488	A	C	0.0595453	-0.0599837	0.0352371	0.0887441
rs9268768	T	C	0.433315	0.0735684	0.0167441	1.13038e-05
rs28895101	T	C	0.149314	-0.0721423	0.0234407	0.00209426
rs28895102	A	C	0.149244	-0.0715283	0.0234436	0.0022885
rs28895110	G	C	0.149314	-0.0721423	0.0234407	0.00209426
rs28895113	G	C	0.149314	-0.0721423	0.0234407	0.00209426
rs28895115	A	C	0.149383	-0.0728705	0.0234378	0.00188389
rs3129893	A	C	0.191806	-0.0367502	0.0213814	0.0856949
rs9268775	T	C	0.0408984	-0.0598962	0.0420276	0.154154
rs13204032	T	C	0.149314	-0.0721423	0.0234407	0.00209426
rs9501632	T	C	0.014557	-0.0349381	0.070017	0.617798
rs28895119	T	C	0.149383	-0.073233	0.0234377	0.00178762
rs28895134	T	C	0.149383	-0.073233	0.0234377	0.00178762
rs28895138	A	C	0.149383	-0.073233	0.0234377	0.00178762
rs28895141	A	C	0.149383	-0.073233	0.0234377	0.00178762
rs13212411	T	C	0.149383	-0.073233	0.0234377	0.00178762
rs13212435	T	C	0.159642	-0.0506396	0.0228108	0.0264511
rs13215827	T	C	0.149383	-0.073233	0.0234377	0.00178762
rs28895166	T	C	0.149383	-0.073233	0.0234377	0.00178762
rs28895167	T	C	0.149383	-0.073233	0.0234377	0.00178762
rs142274031	T	C	0.0097047	0.111324	0.0841022	0.185654
rs9268804	G	C	0.36254	0.0942113	0.0172177	4.60533e-08
rs13220531	T	C	0.149383	-0.073233	0.0234377	0.00178762
rs13220657	T	C	0.149383	-0.073233	0.0234377	0.00178762
rs7776297	T	C	0.0824206	0.0998687	0.0304419	0.00104068
rs9268810	T	C	0.432899	0.0737385	0.0167242	1.05314e-05
rs9268814	G	C	0.432899	0.0737385	0.0167242	1.05314e-05
rs115080784	T	C	0.0135173	-0.00915481	0.0725835	0.899634
rs28895195	T	C	0.149314	-0.0728256	0.0234404	0.00189835
rs7763411	T	C	0.102731	-0.0707271	0.0277004	0.0106914
rs28895197	T	C	0.149383	-0.073233	0.0234377	0.00178762
rs28895201	T	C	0.149383	-0.073233	0.0234377	0.00178762
rs13194769	A	C	0.149383	-0.073233	0.0234377	0.00178762
rs9268820	A	C	0.432899	0.0737385	0.0167242	1.05314e-05
rs13195258	T	C	0.149383	-0.073233	0.0234377	0.00178762
rs13195262	T	C	0.149383	-0.073233	0.0234377	0.00178762
rs13198543	T	C	0.149383	-0.073233	0.0234377	0.00178762
rs13198784	A	C	0.149383	-0.073233	0.0234377	0.00178762
rs148242149	T	C	0.0206571	0.114168	0.0577367	0.0480356
rs28895211	T	C	0.149383	-0.073233	0.0234377	0.00178762
rs79464894	T	C	0.149383	-0.073233	0.0234377	0.00178762
rs28732223	G	C	0.14966	-0.0722266	0.023402	0.00203401
rs9469119	A	C	0.0915015	0.0832264	0.029182	0.0043572
rs28732224	T	C	0.14966	-0.0722266	0.023402	0.00203401
rs28732232	T	C	0.149036	-0.0710199	0.0234387	0.00245401
rs9268830	G	C	0.183627	0.0432118	0.0211174	0.0407667
rs28732233	T	C	0.0381256	-0.195293	0.0436961	7.96584e-06
rs9268831	T	C	0.489879	0.105504	0.0166096	2.25409e-10
rs17202759	G	C	0.14966	-0.0726761	0.0234018	0.00190644
rs9268833	T	C	0.270761	0.0720611	0.018686	0.000116061
rs9268834	A	C	0.27083	0.0721319	0.0186797	0.00011367
rs17209133	G	C	0.14973	-0.0725545	0.0233864	0.00192685
rs17202787	A	C	0.0598919	-0.0626599	0.0351534	0.0747146
rs9268840	T	C	0.263968	0.00388111	0.0189291	0.837552
rs9268845	T	C	0.260363	0.00387846	0.0189887	0.838163
rs9268846	G	C	0.320394	0.0311416	0.0177639	0.0796291
rs9268849	T	C	0.309511	0.0348908	0.017943	0.0518694
rs12527323	A	C	0.108693	-0.026369	0.0268227	0.325599
rs9268856	A	C	0.263621	0.00402006	0.0189486	0.831991
rs9268861	A	C	0.213365	0.0302756	0.0203181	0.136246
rs13193827	A	C	0.108693	-0.026369	0.0268227	0.325599
rs4428528	G	C	0.263691	0.00396588	0.0189488	0.834224
rs58302219	A	C	0.0621101	0.143254	0.0343175	3.02343e-05
rs4434496	T	C	0.263691	0.00396588	0.0189488	0.834224
rs4280993	A	C	0.263691	0.00396588	0.0189488	0.834224
rs7766843	T	C	0.263691	0.00396588	0.0189488	0.834224
rs7766854	T	C	0.263691	0.00396588	0.0189488	0.834224
rs7746922	A	C	0.263691	0.00396588	0.0189488	0.834224
rs7767493	T	C	0.263691	0.00396588	0.0189488	0.834224
rs115649989	A	C	0.0309164	0.106392	0.0478412	0.0261886
rs9268885	T	C	0.263691	0.00396588	0.0189488	0.834224
rs9268887	G	C	0.263691	0.00396588	0.0189488	0.834224
rs9268913	T	C	0.263691	0.00396588	0.0189488	0.834224
rs9268915	T	C	0.263691	0.00396588	0.0189488	0.834224
rs9268916	G	C	0.263691	0.00396588	0.0189488	0.834224
rs28377518	T	C	0.108762	-0.0261019	0.0268173	0.330425
rs9268923	T	C	0.307778	0.032915	0.0179729	0.0670865
rs2395186	G	C	0.307778	0.032915	0.0179729	0.0670865
rs35385757	T	C	0.109594	-0.0268122	0.0267331	0.315913
rs9268949	T	C	0.358103	0.0121337	0.0173507	0.484372
rs17209161	T	C	0.0992652	-0.0243665	0.0279465	0.383293
rs12529318	T	C	0.0309164	0.106392	0.0478412	0.0261886
rs9268969	T	C	0.307778	0.032915	0.0179729	0.0670865
rs9268970	A	C	0.307778	0.032915	0.0179729	0.0670865
rs17202892	A	C	0.108762	-0.0261019	0.0268173	0.330425
rs28377109	A	C	0.108693	-0.0258565	0.0268228	0.33509
rs9268974	T	C	0.26376	0.00343101	0.0189422	0.85627
rs9268981	T	C	0.263691	0.00396588	0.0189488	0.834224
rs9268982	T	C	0.263691	0.00396588	0.0189488	0.834224
rs9268983	T	C	0.263691	0.00396588	0.0189488	0.834224
rs35421268	T	C	0.108762	-0.0261019	0.0268173	0.330425
rs28394414	T	C	0.0992652	-0.0243665	0.0279465	0.383293
rs28831180	G	C	0.108762	-0.0261019	0.0268173	0.330425
rs147925392	A	C	0.0143491	0.109962	0.0698055	0.115241
rs186988980	T	C	0.263691	0.00396588	0.0189488	0.834224
rs9368725	T	C	0.307778	0.032915	0.0179729	0.0670865
rs9405108	T	C	0.307778	0.032915	0.0179729	0.0670865
rs28732240	G	C	0.0374324	-0.198427	0.0442279	7.35327e-06
rs113057412	T	C	0.0143491	0.109962	0.0698055	0.115241
rs7450278	T	C	0.213365	0.0302756	0.0203181	0.136246
rs13217979	T	C	0.108762	-0.0261019	0.0268173	0.330425
rs6924267	T	C	0.263691	0.00396588	0.0189488	0.834224
rs17203416	T	C	0.0594759	-0.063686	0.0352968	0.0712266
rs17203430	T	C	0.0503258	-0.0908748	0.0381867	0.0173502
rs17203444	G	C	0.0503258	-0.0908748	0.0381867	0.0173502
rs17209803	A	C	0.0503258	-0.0908748	0.0381867	0.0173502
rs9269106	T	C	0.263691	0.00396588	0.0189488	0.834224
rs9391879	T	C	0.41647	0.0186477	0.016841	0.268211
rs114999659	T	C	0.0101206	-0.0117585	0.0824478	0.886596
rs9269112	G	C	0.263691	0.00396588	0.0189488	0.834224
rs28895249	T	C	0.41654	0.0186005	0.0168426	0.269469
rs34468823	T	C	0.108762	-0.0261019	0.0268173	0.330425
rs12195582	T	C	0.416609	0.0188914	0.016849	0.262232
rs12195589	T	C	0.416678	0.0189126	0.016841	0.26147
rs28895255	T	C	0.41654	0.0186005	0.0168426	0.269469
rs28895258	T	C	0.416401	0.0181729	0.0168443	0.280679
[truncated: 2,972 more rows]
