# Supplementary material for: Multi-omics analysis indicates an association between TAPBP and prostate cancer
Source: PLoS One. 2025 Nov 21;20(11):e0336438. doi: 10.1371/journal.pone.0336438 (PMC12637951; doi:10.1371/journal.pone.0336438)
Supplement: S1 File — (ZIP) [file pone.0336438.s001.zip › CHMP2B het.xls]

## Sheet: Sheet1
	id.exposure	id.outcome	outcome	exposure	method	Q	Q_df	Q_pval
1	7chNlL	pGZR5S	PA	CHMP2B	MR Egger	35.4375	19	0.0123646
2	7chNlL	pGZR5S	PA	CHMP2B	Inverse variance weighted	36.7154	20	0.0126559
