# Supplementary material for: Multi-omics analysis indicates an association between TAPBP and prostate cancer
Source: PLoS One. 2025 Nov 21;20(11):e0336438. doi: 10.1371/journal.pone.0336438 (PMC12637951; doi:10.1371/journal.pone.0336438)
Supplement: S1 File — (ZIP) [file pone.0336438.s001.zip › CHMP2B OR.xls]

## Sheet: Sheet1
	id.exposure	id.outcome	outcome	exposure	method	nsnp	b	se	pval	lo_ci	up_ci	or	or_lci95	or_uci95
1	7chNlL	pGZR5S	PA	CHMP2B	MR Egger	21	0.0890753	0.0609331	0.160124	-0.0303535	0.208504	1.09316	0.970103	1.23183
2	7chNlL	pGZR5S	PA	CHMP2B	Weighted median	21	0.125298	0.029519	2.18935e-05	0.0674406	0.183155	1.13349	1.06977	1.201
3	7chNlL	pGZR5S	PA	CHMP2B	Inverse variance weighted	21	0.133417	0.0288054	3.62713e-06	0.0769587	0.189876	1.14273	1.08	1.2091
4	7chNlL	pGZR5S	PA	CHMP2B	Simple mode	21	0.17761	0.0700424	0.0196696	0.0403266	0.314893	1.19436	1.04115	1.37011
5	7chNlL	pGZR5S	PA	CHMP2B	Weighted mode	21	0.128021	0.0300834	0.000387069	0.0690573	0.186984	1.13658	1.0715	1.20561
