# Supplementary material for: Multi-omics analysis indicates an association between TAPBP and prostate cancer
Source: PLoS One. 2025 Nov 21;20(11):e0336438. doi: 10.1371/journal.pone.0336438 (PMC12637951; doi:10.1371/journal.pone.0336438)
Supplement: S1 File — (ZIP) [file pone.0336438.s001.zip › CHMP2B.csv]

SNP	A1	A2	EAF	BETA	SE	P
rs79710698	G	A	0.0467212	0.20576	0.0394139	1.83E-07
rs141362783	G	A	0.0115763	-0.0531804	0.0768733	0.48909
rs62258566	C	A	0.0219049	0.0973833	0.0571276	0.0883
rs11919681	G	A	0.0241231	0.0713225	0.054438	0.190184
rs11919691	G	A	0.387425	-0.0742674	0.0170377	1.32E-05
rs9756254	C	A	0.386871	-0.0730438	0.0170374	1.83E-05
rs17027938	G	A	0.0241231	0.0713225	0.054438	0.190184
rs17027939	C	A	0.0241231	0.0713225	0.054438	0.190184
rs17027942	T	A	0.0241231	0.0713225	0.054438	0.190184
rs62258573	G	A	0.0140025	0.274865	0.071277	0.000116119
rs10511060	T	A	0.036254	0.255167	0.0441221	7.64E-09
rs62258575	C	A	0.0140025	0.274865	0.071277	0.000116119
rs62258576	C	A	0.0159434	0.228083	0.0669466	0.000660554
rs538426615	T	A	0.0110911	-0.0620905	0.0799277	0.437282
rs4855169	G	A	0.0234992	0.084642	0.055105	0.124579
rs9756444	G	A	0.363788	-0.0834862	0.0172567	1.34E-06
rs62258577	T	A	0.0140025	0.274865	0.071277	0.000116119
rs62258579	G	A	0.0140025	0.274865	0.071277	0.000116119
rs11127956	T	A	0.0213503	0.0946848	0.0578227	0.101569
rs2324792	G	A	0.021489	0.0822058	0.0576492	0.153921
rs150514224	T	A	0.0116456	-0.116615	0.0771025	0.130457
rs4530527	C	A	0.364619	-0.0837469	0.0172656	1.26E-06
rs9758435	G	A	0.364619	-0.0837469	0.0172656	1.26E-06
rs62258627	G	A	0.0140025	0.274865	0.071277	0.000116119
rs62258629	C	A	0.0140025	0.274865	0.071277	0.000116119
rs9874330	C	A	0.392624	-0.0726986	0.0170039	1.93E-05
rs2875442	G	A	0.392624	-0.0726986	0.0170039	1.93E-05
rs1437057	G	A	0.391515	-0.0715248	0.0170118	2.65E-05
rs1437056	G	A	0.024747	0.0848793	0.0537913	0.114624
rs113296445	G	A	0.014973	-0.188757	0.0683824	0.00578901
rs11917335	G	A	0.39304	-0.0702712	0.0170188	3.68E-05
rs920188	G	A	0.393526	-0.0707395	0.0170136	3.25E-05
rs73135955	G	A	0.36864	-0.0820702	0.0172178	1.91E-06
rs9833343	C	A	0.340843	0.101381	0.0175043	7.26E-09
rs1898335	G	A	0.36864	-0.0831701	0.0172119	1.38E-06
rs11127958	T	A	0.368363	-0.0827474	0.0172228	1.58E-06
rs11710499	G	A	0.371066	-0.0816409	0.0171944	2.09E-06
rs1370208	C	A	0.39311	-0.0716909	0.0170095	2.53E-05
rs28696692	T	A	0.371205	-0.0808318	0.0171975	2.65E-06
rs1437055	C	A	0.393248	-0.0709005	0.0170128	3.12E-05
rs6803489	T	A	0.0220435	0.0911998	0.0569595	0.109391
rs34808742	G	A	0.0189935	-0.133636	0.0606457	0.0275871
rs2043685	C	A	0.369472	-0.0821069	0.0171965	1.84E-06
rs115111322	T	A	0.0104672	-0.0218569	0.0806064	0.786279
rs728180	C	A	0.377651	-0.0885296	0.0171267	2.42E-07
rs77209576	T	A	0.0282129	-0.188474	0.0504455	0.000188271
rs9818400	G	A	0.378137	-0.0890554	0.0171253	2.05E-07
rs7628864	G	A	0.378067	-0.0886808	0.0171293	2.31E-07
rs12487818	G	A	0.392278	-0.0721307	0.0170121	2.26E-05
rs28553515	G	A	0.367392	-0.0823908	0.0172318	1.78E-06
rs73137985	G	A	0.367392	-0.0823908	0.0172318	1.78E-06
rs12632460	C	A	0.367392	-0.0823908	0.0172318	1.78E-06
rs9844776	C	A	0.369818	-0.0816727	0.0171978	2.08E-06
rs57877392	G	A	0.348121	-0.0475045	0.017444	0.00647989
rs80182551	G	A	0.0144877	0.26999	0.0697648	0.000109791
rs1437047	G	A	0.3676	-0.0830841	0.0172195	1.43E-06
rs115355207	G	A	0.0639124	-0.0721619	0.0338822	0.033223
rs141980551	G	A	0.0218356	-0.278859	0.0569432	9.94E-07
rs76234296	G	A	0.03972	-0.27802	0.0424474	6.16E-11
rs9681210	T	A	0.041245	-0.185649	0.0420446	1.02E-05
rs62259363	G	A	0.0140025	0.26932	0.07128	0.000159149
rs75989742	G	A	0.120824	0.088186	0.0254737	0.000539608
rs62257263	G	A	0.0140025	0.26932	0.07128	0.000159149
rs62257265	G	A	0.0140025	0.279602	0.0712745	8.83E-05
rs561206981	C	A	0.0181617	-0.172459	0.0623943	0.00572408
rs79165968	G	A	0.120824	0.0891826	0.0254733	0.000466274
rs9683034	G	A	0.332525	0.111888	0.017628	2.33E-10
rs78269904	T	A	0.0144877	0.430757	0.0699969	7.96E-10
rs62257267	G	A	0.0140718	0.272159	0.0711074	0.000130584
rs34266684	C	A	0.0840843	-0.1377	0.0299509	4.35E-06
rs58772577	G	A	0.0225288	0.0695464	0.0563829	0.217442
rs116630424	G	A	0.0119922	-0.185977	0.0764572	0.0150219
rs185932960	G	A	0.011299	-0.120088	0.0782201	0.124765
rs143780785	G	A	0.0093581	0.440697	0.0860594	3.12E-07
rs151083307	G	A	0.0103979	0.391823	0.081808	1.71E-06
rs75809599	G	A	0.0332039	-0.0248687	0.0458629	0.58767
rs193087537	G	A	0.024539	-0.153147	0.0535153	0.00422541
rs143025072	G	A	0.0155968	0.349513	0.0666765	1.63E-07
rs9836217	G	A	0.127409	-0.0724357	0.0249204	0.00366396
rs1898271	C	A	0.0146264	0.261959	0.0697889	0.000175689
rs184145545	G	A	0.0131707	-0.0717347	0.0727193	0.323941
rs6788631	G	A	0.128379	0.0686462	0.0249154	0.00588084
rs76248932	G	A	0.0110911	-0.146631	0.0784221	0.0615573
rs73151677	G	A	0.0431166	-0.167804	0.0410306	4.37E-05
rs62257346	G	A	0.0135173	0.308842	0.0721124	1.87E-05
rs56405334	G	A	0.0384722	0.25444	0.0430679	3.62E-09
rs79693379	G	A	0.0443643	-0.0898095	0.0401637	0.0253767
rs62257347	G	A	0.0192708	0.148101	0.0609004	0.0150456
rs73134215	G	A	0.0428393	-0.0704922	0.0411153	0.08648
rs13074249	G	A	0.018023	-0.101571	0.0621565	0.102277
rs34400464	G	A	0.0181617	-0.106318	0.0619335	0.0860876
rs62257349	G	A	0.0193401	0.150191	0.0607955	0.013518
rs78975735	G	A	0.0192014	0.15065	0.0610043	0.0135534
rs62257352	T	A	0.0192014	0.15065	0.0610043	0.0135534
rs13066793	G	A	0.0847775	-0.0108425	0.029512	0.713336
rs180941498	C	A	0.0254402	-0.184148	0.0527714	0.00048674
rs35006109	G	A	0.018023	-0.0828327	0.0624021	0.184418
rs73134266	G	A	0.0400665	-0.108379	0.04278	0.0113174
rs116561909	G	A	0.0206571	-0.118852	0.0581248	0.0409138
rs9864343	G	A	0.0581589	0.0718599	0.0352623	0.0415998
rs112299071	T	A	0.0105365	-0.0676131	0.0814118	0.40628
rs114720329	C	A	0.0582975	-0.251207	0.0352027	1.05E-12
rs34849734	G	A	0.0198253	-0.081028	0.0592496	0.171489
rs34861676	G	A	0.0198253	-0.081028	0.0592496	0.171489
rs111631898	G	A	0.0257868	-0.175158	0.0513264	0.000646942
rs36055227	G	A	0.0250936	-0.0948873	0.052989	0.0733833
rs6809040	G	A	0.0296687	-0.0740796	0.0488578	0.129505
rs6809150	G	A	0.0250936	-0.0948873	0.052989	0.0733833
rs13099541	G	A	0.142798	-0.086558	0.0237982	0.000277576
rs2196525	G	A	0.153819	-0.0793764	0.0231235	0.000600923
rs113488528	G	A	0.150076	-0.25123	0.0231627	3.36E-27
rs2575787	G	A	0.477471	0.234593	0.0163385	4.07E-46
rs138444545	T	A	0.0150423	-0.0271109	0.0682676	0.691286
rs9310046	G	A	0.155275	-0.0808459	0.0230118	0.000445397
rs147744663	G	A	0.0123388	0.438446	0.0752686	5.95E-09
rs4269084	G	A	0.155275	-0.0808459	0.0230118	0.000445397
rs59794336	G	A	0.284625	-0.263505	0.0183805	5.55E-46
rs9866388	C	A	0.0663386	-0.0625643	0.033429	0.0613085
rs12714674	G	A	0.155345	-0.0803117	0.0230097	0.000485298
rs146128606	C	A	0.0198946	-0.0673162	0.0597879	0.260238
rs115429581	G	A	0.0246083	0.453878	0.0532088	1.76E-17
rs62259586	C	A	0.0607237	-0.206514	0.0352282	4.77E-09
rs75711918	G	A	0.0745876	-0.0697396	0.0316133	0.0274138
rs17023900	G	A	0.0745876	-0.0697396	0.0316133	0.0274138
rs73846612	G	A	0.0336199	-0.187977	0.0458492	4.18E-05
rs59402443	T	A	0.0686261	0.133777	0.032922	4.89E-05
rs116802846	G	A	0.0745182	-0.0696419	0.0316244	0.0276857
rs199709220	T	A	0.0745182	-0.0696419	0.0316244	0.0276857
rs55710132	G	A	0.0337585	-0.184882	0.0457674	5.41E-05
rs185954292	G	A	0.0143491	-0.263788	0.0704402	0.000181902
rs11926351	G	A	0.0571191	-0.0651584	0.0358387	0.06909
rs6791960	G	A	0.165326	-0.102928	0.0223431	4.16E-06
rs111469141	G	A	0.108207	-0.111045	0.0267729	3.40E-05
rs75222492	G	A	0.108138	-0.110015	0.026779	4.03E-05
rs9284813	G	A	0.130043	-0.0770764	0.0246405	0.00176676
rs73142620	G	A	0.0201719	0.362894	0.0586286	6.36E-10
rs78267036	G	A	0.0729932	-0.056074	0.0320072	0.0798307
rs7648282	G	A	0.156592	-0.136708	0.0227747	2.04E-09
rs9817169	C	A	0.156454	-0.136793	0.0227791	2.00E-09
rs72920060	T	A	0.02648	-0.36024	0.0516784	3.43E-12
rs72920061	G	A	0.02648	-0.36024	0.0516784	3.43E-12
rs144215344	G	A	0.0133786	0.410912	0.0724015	1.44E-08
rs80025409	G	A	0.0258561	-0.365633	0.0523916	3.24E-12
rs2003179	G	A	0.0260641	-0.366679	0.0521957	2.33E-12
rs76002310	T	A	0.0707057	-0.0520502	0.0323673	0.107855
rs79968675	G	A	0.0707057	-0.0520502	0.0323673	0.107855
rs73142631	G	A	0.0605157	-0.20513	0.0348443	4.11E-09
rs9877034	G	A	0.0552475	-0.0842699	0.03623	0.0200475
rs9877534	G	A	0.0552475	-0.0842699	0.03623	0.0200475
rs6798696	G	A	0.0552475	-0.0842699	0.03623	0.0200475
rs138168638	G	A	0.0143491	-0.317558	0.0693788	4.79E-06
rs62257767	G	A	0.466796	-0.384901	0.0160174	8.19E-123
rs4632545	G	A	0.0552475	-0.0842699	0.03623	0.0200475
rs6805536	G	A	0.0551782	-0.0850611	0.0362483	0.0189712
rs116412130	C	A	0.0167753	0.356805	0.0641467	2.76E-08
rs62257768	T	A	0.493137	-0.42229	0.0158851	1.26E-148
rs114139725	G	A	0.0478303	-0.227395	0.03859	3.97E-09
rs13078465	G	A	0.0551782	-0.0841345	0.0362486	0.0203123
rs6766573	G	A	0.0551088	-0.0862036	0.0362665	0.0174825
rs144000780	G	A	0.0143491	-0.325879	0.0693735	2.68E-06
rs9848601	T	A	0.0549702	-0.0878988	0.0363033	0.0154924
rs6776777	G	A	0.0550395	-0.0869984	0.0362849	0.016526
rs1846046	G	A	0.0550395	-0.0869984	0.0362849	0.016526
rs11127970	T	A	0.0689727	0.152299	0.0329175	3.78E-06
rs74942222	C	A	0.0699432	-0.0532398	0.0325021	0.101457
rs77464751	G	A	0.0259947	-0.361339	0.0521214	4.49E-12
rs4508782	C	A	0.0699432	-0.0532398	0.0325021	0.101457
rs185017417	G	A	0.0140025	-0.251791	0.0712888	0.000415029
rs7643139	G	A	0.0689727	0.152299	0.0329175	3.78E-06
rs7645554	T	A	0.0689727	0.152299	0.0329175	3.78E-06
rs12637891	C	A	0.0672397	0.158988	0.0333935	1.96E-06
rs12637917	T	A	0.0672397	0.158988	0.0333935	1.96E-06
rs75735964	G	A	0.0700818	-0.049951	0.0324097	0.123303
rs11706422	C	A	0.067309	0.159949	0.0333792	1.69E-06
rs6786970	T	A	0.154097	0.00253161	0.0229614	0.91221
rs148432017	G	A	0.0106752	-0.244681	0.0813877	0.00265298
rs7638665	C	A	0.0695272	0.140408	0.0328572	1.95E-05
rs73144568	G	A	0.136559	0.0516689	0.0241699	0.0325714
rs12490790	T	A	0.0336892	-0.0930681	0.046042	0.0432778
rs9858014	G	A	0.167891	0.0165766	0.0221742	0.454749
rs12636714	T	A	0.145363	0.0272805	0.0236065	0.247868
rs77715132	T	A	0.0745876	-0.0545754	0.0315229	0.0834423
rs80188054	C	A	0.0746569	-0.0546522	0.0315119	0.082901
rs73846673	C	A	0.0763899	-0.0631955	0.0312398	0.0431187
rs73846696	C	A	0.0763205	-0.0661904	0.0312496	0.0341987
rs78624573	C	A	0.0761126	-0.0631155	0.0312824	0.0436693
rs73847803	G	A	0.0759046	-0.0777741	0.0314025	0.0132838
rs17024019	G	A	0.0759046	-0.0821723	0.0314321	0.00896008
rs1488364	G	A	0.448011	-0.408899	0.0160446	2.97E-137
rs189311110	G	A	0.0144184	-0.248634	0.070283	0.000406303
rs115912425	G	A	0.0234299	-0.236128	0.0546216	1.56E-05
rs116724103	G	A	0.0219742	0.365188	0.0565227	1.11E-10
rs1994487	G	A	0.0401359	-0.130949	0.0425826	0.00211171
rs6786026	G	A	0.075558	-0.0824859	0.0314863	0.00881823
rs77666757	G	A	0.0754194	-0.0796651	0.0315092	0.0114824
rs4859046	G	A	0.44399	-0.41481	0.0160298	2.87E-141
rs4859047	C	A	0.444198	-0.413929	0.0160239	8.43E-141
rs147214815	C	A	0.0243311	-0.382964	0.0537219	1.11E-12
rs3804599	G	A	0.444822	-0.417139	0.0160148	5.08E-143
rs145829019	G	A	0.0146957	-0.202063	0.0696564	0.00373275
rs6768771	G	A	0.44496	-0.417964	0.0160108	1.27E-143
rs115730960	G	A	0.0308471	0.501765	0.0477631	1.25E-25
rs147320987	G	A	0.0123388	-0.159702	0.0749959	0.0332485
rs6779111	G	A	0.444891	-0.417152	0.0160069	3.66E-143
rs6551464	G	A	0.423749	0.495917	0.0160139	8.33E-198
rs80022762	C	A	0.0243311	-0.380528	0.0537243	1.54E-12
rs116610884	G	A	0.0142798	-0.353375	0.0695138	3.80E-07
rs56137960	G	A	0.282476	0.540727	0.0174501	4.95E-198
rs1044499	C	A	0.0732705	-0.0840543	0.0319524	0.00854131
rs75326673	G	A	0.024539	-0.382011	0.0535112	1.03E-12
rs112515083	C	A	0.16907	-0.271321	0.0219022	6.87E-35
rs76578092	G	A	0.0243311	-0.380528	0.0537243	1.54E-12
rs13096877	G	A	0.440524	-0.424296	0.0160041	7.23E-148
rs35445874	G	A	0.0454735	0.36293	0.039913	1.23E-19
rs4988463	T	A	0.121309	0.185714	0.0253544	2.65E-13
rs9837195	G	A	0.434077	0.503167	0.015942	6.40E-205
rs140672514	T	A	0.016498	0.371783	0.0649124	1.06E-08
rs9823893	T	A	0.0447803	0.17747	0.039522	7.22E-06
rs9824592	C	A	0.434424	0.505205	0.015948	2.56E-206
rs300993	G	A	0.409122	0.555476	0.0159131	8.30E-247
rs177292	G	A	0.125676	0.189377	0.0249792	3.85E-14
rs144210206	G	A	0.0117843	0.442111	0.0769604	9.59E-09
rs2642323	G	A	0.432344	0.503287	0.0159511	8.59E-205
rs76648635	C	A	0.0246777	-0.375797	0.0533777	2.09E-12
rs78832503	G	A	0.0246777	-0.375797	0.0533777	2.09E-12
rs76767524	C	A	0.0246777	-0.375797	0.0533777	2.09E-12
rs80095122	T	A	0.0246777	-0.375797	0.0533777	2.09E-12
rs76905462	G	A	0.0246777	-0.375797	0.0533777	2.09E-12
rs73150495	C	A	0.0720921	0.450238	0.0313288	3.39E-46
rs300991	C	A	0.408013	0.553371	0.0159173	5.67E-245
rs75815949	G	A	0.0246083	-0.377341	0.0534458	1.82E-12
rs79512628	C	A	0.0246083	-0.377341	0.0534458	1.82E-12
rs1389683	T	A	0.281991	0.540767	0.0174401	2.85E-198
rs75927802	G	A	0.0224594	0.397109	0.0559186	1.35E-12
rs116329721	G	A	0.0248163	-0.373783	0.0530888	2.09E-12
rs75112334	T	A	0.0246083	-0.377341	0.0534458	1.82E-12
rs300989	G	A	0.432483	0.503529	0.0159487	4.92E-205
rs300988	G	A	0.432483	0.503529	0.0159487	4.92E-205
rs300983	G	A	0.432483	0.503529	0.0159487	4.92E-205
rs13077170	G	A	0.432344	0.502757	0.0159482	1.84E-204
rs13077197	T	A	0.432483	0.503529	0.0159487	4.92E-205
rs13077200	C	A	0.432344	0.502757	0.0159482	1.84E-204
rs34939683	G	A	0.432483	0.503529	0.0159487	4.92E-205
rs13081717	G	A	0.432483	0.503529	0.0159487	4.92E-205
rs13081718	G	A	0.432622	0.503511	0.0159473	4.71E-205
rs13081949	C	A	0.432414	0.503089	0.0159539	1.41E-204
rs13082131	G	A	0.432483	0.503529	0.0159487	4.92E-205
rs4361280	G	A	0.432483	0.503529	0.0159487	4.92E-205
rs6793691	G	A	0.435602	0.497667	0.0159405	8.17E-201
rs6796296	G	A	0.409261	0.549721	0.0159059	2.47E-242
rs6796481	G	A	0.433731	0.500912	0.015937	2.45E-203
rs2646217	T	A	0.4338	0.500656	0.0159348	3.39E-203
rs12492392	G	A	0.282268	0.540543	0.017436	3.32E-198
rs2131851	G	A	0.409261	0.550451	0.0159024	5.06E-243
rs2642321	G	A	0.4338	0.500656	0.0159348	3.39E-203
rs9861181	G	A	0.433731	0.500491	0.0159388	5.63E-203
rs2173217	G	A	0.433731	0.50035	0.0159342	5.58E-203
rs5013953	G	A	0.433661	0.500644	0.0159362	3.74E-203
rs4323008	G	A	0.4338	0.500656	0.0159348	3.39E-203
rs2642354	G	A	0.433661	0.500947	0.0159297	1.55E-203
rs1494266	T	A	0.433592	0.500632	0.0159291	2.60E-203
rs1494265	T	A	0.409192	0.550134	0.0159021	9.00E-243
rs80348618	G	A	0.0244004	-0.37825	0.0536557	1.96E-12
rs2646210	C	A	0.433592	0.500629	0.0159291	2.61E-203
rs2642331	G	A	0.434077	0.499339	0.0159325	2.94E-202
rs116128818	G	A	0.0246083	-0.380335	0.0532887	1.04E-12
rs75362431	T	A	0.0246083	-0.380335	0.0532887	1.04E-12
rs1494264	G	A	0.4338	0.499646	0.0159287	1.41E-202
rs2646209	G	A	0.4338	0.499646	0.0159287	1.41E-202
rs34951667	C	A	0.433661	0.499691	0.0159299	1.39E-202
rs9882156	G	A	0.409192	0.549641	0.015899	1.85E-242
rs9810812	C	A	0.433592	0.498939	0.015926	4.15E-202
rs11914672	C	A	0.4338	0.499196	0.0159254	2.57E-202
rs190008188	G	A	0.0124775	-0.17898	0.0754374	0.0176915
rs2646242	G	A	0.433107	0.498112	0.0159319	2.38E-201
rs2646241	T	A	0.433176	0.497658	0.0159305	4.86E-201
rs78706644	G	A	0.0246083	-0.380335	0.0532887	1.04E-12
rs2646240	G	A	0.433176	0.497658	0.0159305	4.86E-201
rs115626201	G	A	0.0246083	-0.380335	0.0532887	1.04E-12
rs2646238	T	A	0.433176	0.497658	0.0159305	4.86E-201
rs9824418	T	A	0.117843	0.10097	0.0258444	9.44E-05
rs114333238	G	A	0.0178151	-0.150694	0.0622372	0.0154903
rs34093156	G	A	0.118605	0.101392	0.0257941	8.55E-05
rs35915829	G	A	0.118605	0.101392	0.0257941	8.55E-05
rs9790139	G	A	0.118605	0.101392	0.0257941	8.55E-05
rs115776362	C	A	0.0157355	-0.381535	0.0666709	1.09E-08
rs13069102	G	A	0.118189	0.100867	0.0258216	9.46E-05
rs191908441	G	A	0.0137252	-0.156812	0.0720234	0.0294955
rs13070054	G	A	0.118605	0.101392	0.0257941	8.55E-05
rs71318689	G	A	0.118328	0.101628	0.0258121	8.32E-05
rs11717738	C	A	0.118675	0.100785	0.0257899	9.39E-05
rs11127977	T	A	0.118675	0.100785	0.0257899	9.39E-05
rs4858954	G	A	0.27797	0.501072	0.0177437	1.70E-166
rs9310053	G	A	0.118675	0.100785	0.0257899	9.39E-05
rs28391264	C	A	0.118328	0.101628	0.0258121	8.32E-05
rs11127978	T	A	0.118675	0.100785	0.0257899	9.39E-05
rs4999287	G	A	0.118675	0.100785	0.0257899	9.39E-05
rs190571006	G	A	0.0133786	-0.240342	0.0721283	0.000866114
rs2342158	G	A	0.118675	0.100785	0.0257899	9.39E-05
rs2880261	G	A	0.118675	0.100785	0.0257899	9.39E-05
rs182612432	T	A	0.0356301	-0.10406	0.0449032	0.0205082
rs12635536	G	A	0.118051	0.10249	0.025882	7.57E-05
rs57050564	G	A	0.118675	0.100785	0.0257899	9.39E-05
rs6808811	G	A	0.118675	0.100785	0.0257899	9.39E-05
rs12636901	T	A	0.118675	0.100785	0.0257899	9.39E-05
rs35794187	G	A	0.118675	0.100785	0.0257899	9.39E-05
rs17043658	C	A	0.118675	0.100785	0.0257899	9.39E-05
rs71320865	C	A	0.118259	0.101521	0.0258167	8.49E-05
rs13089411	G	A	0.118675	0.100785	0.0257899	9.39E-05
rs7616797	T	A	0.118675	0.100785	0.0257899	9.39E-05
rs7619566	C	A	0.118675	0.100785	0.0257899	9.39E-05
rs73844941	G	A	0.118328	0.101628	0.0258121	8.32E-05
rs73844944	C	A	0.118675	0.100785	0.0257899	9.39E-05
rs17024255	G	A	0.118675	0.100785	0.0257899	9.39E-05
rs13059013	C	A	0.118675	0.100785	0.0257899	9.39E-05
rs1494247	G	A	0.118605	0.10152	0.0258113	8.46E-05
rs1494246	G	A	0.118605	0.10152	0.0258113	8.46E-05
rs7623368	C	A	0.118605	0.10152	0.0258113	8.46E-05
rs9815145	C	A	0.118536	0.10201	0.0258155	7.84E-05
rs75358080	G	A	0.0361153	-0.0965716	0.044636	0.0305328
rs114810266	G	A	0.021489	0.0885311	0.0576479	0.124651
rs13071010	G	A	0.118189	0.102354	0.0258555	7.61E-05
rs17024303	G	A	0.118536	0.101507	0.0258331	8.60E-05
rs55886514	G	A	0.273187	0.500506	0.0178394	1.78E-164
rs9836931	C	A	0.122903	0.108941	0.0254512	1.89E-05
rs9841244	G	A	0.105157	0.138411	0.027142	3.49E-07
rs116571641	G	A	0.0176071	-0.0845092	0.0635996	0.183966
rs4858957	G	A	0.436226	-0.318971	0.0163768	2.19E-82
rs201455541	T	A	0.0119922	-0.301819	0.0759616	7.16E-05
rs112341592	C	A	0.0339664	-0.111341	0.0454862	0.0143969
rs115710096	T	A	0.0390268	0.0164631	0.042667	0.699618
rs73132936	T	A	0.0764592	0.0688712	0.0314122	0.0283755
rs77883380	C	A	0.0283516	0.143231	0.0498479	0.00407318
rs1908284	C	A	0.0285595	0.138917	0.0496853	0.00518874
rs6769149	T	A	0.0287675	0.130071	0.0495261	0.00865004
rs62267687	T	A	0.239221	-0.0854599	0.0194252	1.10E-05
rs62267691	T	A	0.239429	-0.0847622	0.0194251	1.30E-05
rs144566846	C	A	0.0906696	-0.1665	0.028833	8.03E-09
rs6791743	G	A	0.0679329	0.133718	0.0329808	5.08E-05
rs17024472	G	A	0.0285595	0.138917	0.0496853	0.00518874
rs1494255	G	A	0.0678636	0.132902	0.0330305	5.79E-05
rs1961269	C	A	0.0677943	0.134138	0.033043	4.97E-05
rs4314171	G	A	0.0393734	0.119867	0.0426357	0.00494573
rs4519704	G	A	0.0393734	0.119867	0.0426357	0.00494573
rs4588364	C	A	0.0393734	0.119867	0.0426357	0.00494573
rs145238973	G	A	0.0304312	0.123231	0.0484018	0.0109169
rs7426748	G	A	0.0679329	0.133384	0.0330171	5.40E-05
rs78897303	G	A	0.0679329	0.133384	0.0330171	5.40E-05
rs142779026	C	A	0.0283516	0.143231	0.0498479	0.00407318
rs9682251	T	A	0.0679329	0.133384	0.0330171	5.40E-05
rs77872793	G	A	0.0285595	0.138917	0.0496853	0.00518874
rs7619499	T	A	0.0679329	0.133384	0.0330171	5.40E-05
rs9809311	G	A	0.0680022	0.132747	0.0330043	5.83E-05
rs2342165	C	A	0.0680022	0.132747	0.0330043	5.83E-05
rs2342164	G	A	0.0304312	0.123231	0.0484018	0.0109169
rs2342163	G	A	0.0304312	0.123231	0.0484018	0.0109169
rs73134897	G	A	0.075766	0.0626154	0.0315226	0.0470305
rs76825602	G	A	0.0293914	0.140332	0.0491637	0.00432425
rs2342162	G	A	0.0680022	0.132747	0.0330043	5.83E-05
rs17024507	G	A	0.0680715	0.130246	0.0329565	7.82E-05
rs17024513	C	A	0.0768751	0.0703291	0.0313474	0.0248922
rs17523995	G	A	0.179329	-0.0583638	0.0215652	0.00681783
rs62267698	C	A	0.178566	-0.0621977	0.0216097	0.0040109
rs62267699	T	A	0.178636	-0.0614236	0.0216187	0.00450663
rs62267700	G	A	0.178428	-0.0630061	0.0216224	0.00358013
rs75710529	G	A	0.0299459	0.12795	0.0487536	0.00869797
rs62267701	G	A	0.178428	-0.0630061	0.0216224	0.00358013
rs114533712	G	A	0.0158048	0.043217	0.0663861	0.51507
rs78838905	T	A	0.17919	-0.0637774	0.0215759	0.00312716
rs62267705	G	A	0.179537	-0.0622729	0.0215594	0.00388317
rs73132003	G	A	0.0528213	-0.099528	0.037516	0.00799667
rs114838037	G	A	0.0363926	0.0134271	0.0442366	0.761494
rs74797055	C	A	0.0305005	0.119158	0.0483534	0.0137506
rs59890966	T	A	0.179537	-0.0622729	0.0215594	0.00388317
rs147000432	T	A	0.0181617	-0.320781	0.062313	2.70E-07
rs185048552	G	A	0.0105365	-0.217774	0.080316	0.00671464
rs9828726	T	A	0.0815888	0.0743751	0.0305668	0.0149902
rs2136546	G	A	0.0910855	-0.162892	0.0287898	1.59E-08
rs1605894	T	A	0.0808956	0.0716982	0.0306937	0.0195222
rs1304080	G	A	0.0792319	0.0736856	0.0309916	0.0174516
rs17524707	T	A	0.179398	-0.0615059	0.0215827	0.00438731
rs62267712	C	A	0.179398	-0.0615059	0.0215827	0.00438731
rs114537515	G	A	0.014973	0.33672	0.0683035	8.42E-07
rs59748989	G	A	0.179537	-0.0618803	0.0215696	0.0041314
rs1396937	G	A	0.179329	-0.0614348	0.0215841	0.00443555
rs34496645	G	A	0.179537	-0.0618803	0.0215696	0.0041314
rs4550843	G	A	0.0820047	0.0739522	0.0305093	0.0153783
rs4038542	G	A	0.0820047	0.0739522	0.0305093	0.0153783
rs4038543	G	A	0.0817968	0.0753235	0.0305376	0.013664
rs7647651	C	A	0.291834	-0.000504671	0.0184113	0.978133
rs17525112	G	A	0.209899	-0.0333368	0.0203666	0.101708
rs17525168	T	A	0.179398	-0.0615059	0.0215827	0.00438731
rs116281928	T	A	0.0761126	-0.181233	0.0311266	6.05E-09
rs62267718	G	A	0.0827672	0.0625828	0.0301033	0.0376587
rs75766384	T	A	0.179398	-0.0615059	0.0215827	0.00438731
rs111614603	C	A	0.0384029	-0.117503	0.0430234	0.00632676
rs190330434	T	A	0.0112297	-0.247175	0.0788967	0.00173788
rs62267721	G	A	0.174338	-0.0636125	0.0218664	0.00363521
rs76174315	G	A	0.0167753	0.0955306	0.0648126	0.140539
rs567688959	G	A	0.011507	0.0857975	0.0775495	0.268608
rs115030282	G	A	0.0261334	0.0568174	0.0516038	0.27092
rs62267722	T	A	0.172952	-0.0552251	0.0218596	0.0115465
rs873293	G	A	0.343824	-0.0925862	0.0174676	1.19E-07
rs62267723	G	A	0.176418	-0.0591311	0.0216871	0.0064155
rs373435516	C	A	0.0123388	0.11	0.0750083	0.142553
rs13078161	G	A	0.0533065	0.214006	0.0370449	7.92E-09
rs140662838	G	A	0.0127547	-0.160144	0.07382	0.0300865
rs116488797	G	A	0.0356994	0.0793675	0.0448713	0.0769731
rs7628635	C	A	0.178705	-0.0585326	0.0215478	0.00661524
rs2343090	G	A	0.176487	-0.058522	0.0216654	0.00692578
rs114995235	G	A	0.0354222	-0.0480654	0.0452174	0.287825
rs4481178	G	A	0.119784	0.0973731	0.0258403	0.000165699
rs62266982	G	A	0.211562	-0.0993094	0.0202285	9.34E-07
rs62266984	G	A	0.21177	-0.0996538	0.0202097	8.36E-07
rs62266999	G	A	0.211008	-0.101389	0.0202573	5.72E-07
rs1912255	C	A	0.112575	0.0850312	0.0264533	0.00131296
rs74849838	G	A	0.190143	-0.124895	0.0210641	3.18E-09
rs17545327	G	A	0.211008	-0.10018	0.0202498	7.70E-07
rs9861191	G	A	0.319285	-0.0545527	0.0177716	0.00215099
rs7618312	C	A	0.193401	-0.0215365	0.0210531	0.306361
rs11127992	T	A	0.0738944	-0.0984547	0.0318758	0.00201799
rs6775614	G	A	0.0747955	-0.0943976	0.0316981	0.00291085
rs2136550	G	A	0.356994	-0.0648634	0.0172131	0.000165699
rs2175184	G	A	0.356994	-0.064218	0.0172185	0.000193265
rs141447601	G	A	0.0123388	0.0614936	0.0745971	0.409772
rs9823029	T	A	0.0517815	0.01263	0.0371655	0.733994
rs115828072	T	A	0.0171912	-0.249151	0.0642714	0.000106894
rs189816864	G	A	0.0110218	0.105293	0.0791549	0.183491
rs56360275	G	A	0.0776376	-0.0934457	0.0310708	0.00264309
rs115759811	C	A	0.0184389	0.0520061	0.0622176	0.403253
rs62267014	G	A	0.230001	-0.060008	0.0197561	0.00239449
rs11127993	G	A	0.0913628	-0.117853	0.0288619	4.49E-05
rs67489609	G	A	0.0901151	-0.11873	0.0290255	4.35E-05
rs67036805	G	A	0.0901151	-0.11873	0.0290255	4.35E-05
rs59947635	G	A	0.0901844	-0.11836	0.0290179	4.57E-05
rs57071881	G	A	0.0901844	-0.11836	0.0290179	4.57E-05
rs67716015	C	A	0.090323	-0.1189	0.0289774	4.12E-05
rs113884330	G	A	0.0901151	-0.119503	0.0290251	3.88E-05
rs113896881	G	A	0.0901151	-0.119503	0.0290251	3.88E-05
rs56186924	C	A	0.0896298	-0.122551	0.0291033	2.57E-05
rs35491686	C	A	0.0213503	-0.0966944	0.0576297	0.0934182
rs185116187	G	A	0.0142105	0.232202	0.0697445	0.00087493
rs61619581	G	A	0.090531	-0.119204	0.0289539	3.88E-05
rs113034845	G	A	0.0903923	-0.118665	0.0289942	4.31E-05
rs2048292	G	A	0.27083	-0.0770874	0.0187959	4.15E-05
rs72615750	C	A	0.0861639	-0.0900527	0.029765	0.00249136
rs2221729	C	A	0.0859559	-0.117404	0.029725	7.90E-05
rs12108006	G	A	0.27083	-0.0768905	0.018796	4.35E-05
rs58708600	G	A	0.2709	-0.0762639	0.0187967	5.02E-05
rs9879541	G	A	0.272009	-0.0747226	0.0187555	6.84E-05
rs1509781	T	A	0.2709	-0.0762639	0.0187967	5.02E-05
rs187680242	G	A	0.0131013	0.0222351	0.0736948	0.762875
rs1509779	G	A	0.2709	-0.0762639	0.0187967	5.02E-05
rs57108523	G	A	0.2709	-0.0762639	0.0187967	5.02E-05
rs183208380	C	A	0.0122002	-0.236853	0.0758061	0.00178839
rs2202916	C	A	0.2709	-0.0764522	0.0187966	4.81E-05
rs116502571	T	A	0.118744	-0.028007	0.0255897	0.273789
rs138686977	T	A	0.0231526	-0.0164928	0.0553271	0.765639
rs72615751	T	A	0.0856786	-0.0918716	0.0298519	0.00209469
rs140154230	G	A	0.0106059	-0.112745	0.0816878	0.167569
rs6810195	G	A	0.0862332	-0.117238	0.0296642	7.82E-05
rs6762073	C	A	0.0864411	-0.117498	0.0296384	7.43E-05
rs6764792	G	A	0.0863025	-0.117246	0.0296556	7.77E-05
rs115856026	G	A	0.0864411	-0.117498	0.0296384	7.43E-05
rs7646773	G	A	0.359005	-0.096945	0.0174344	2.79E-08
rs116586347	C	A	0.083807	-0.0881864	0.0301492	0.00345529
rs76334309	T	A	0.0864411	-0.117498	0.0296384	7.43E-05
rs113981830	G	A	0.0864411	-0.117498	0.0296384	7.43E-05
rs79938349	G	A	0.0865798	-0.118061	0.0295949	6.69E-05
rs7617383	G	A	0.0864411	-0.117498	0.0296384	7.43E-05
rs6770677	T	A	0.184459	-0.0384118	0.0213821	0.0724655
rs9880962	G	A	0.051227	0.023716	0.0373811	0.525816
rs111323868	G	A	0.0864411	-0.117498	0.0296384	7.43E-05
rs74714050	G	A	0.0864411	-0.117498	0.0296384	7.43E-05
rs111430059	G	A	0.0864411	-0.117498	0.0296384	7.43E-05
rs6551502	G	A	0.358797	-0.0966433	0.0174419	3.12E-08
rs75858907	C	A	0.0864411	-0.117498	0.0296384	7.43E-05
rs111237301	G	A	0.0863718	-0.116646	0.0296474	8.42E-05
rs76687356	G	A	0.0863718	-0.116646	0.0296474	8.42E-05
rs75690538	G	A	0.0863025	-0.116362	0.0296561	8.80E-05
rs111397322	G	A	0.0861639	-0.116108	0.0296735	9.21E-05
rs147212598	G	A	0.014973	-0.162615	0.0671444	0.0154656
rs7636062	T	A	0.272702	-0.0622756	0.0185754	0.000804743
rs4449347	C	A	0.0865105	-0.117211	0.0296039	7.59E-05
rs189237261	G	A	0.0110218	-0.0914131	0.0801691	0.254219
rs113588500	T	A	0.0865798	-0.121512	0.029593	4.07E-05
rs79591032	C	A	0.0862332	-0.120201	0.0296626	5.13E-05
rs75103652	G	A	0.0865798	-0.121512	0.029593	4.07E-05
rs142106271	G	A	0.0347983	-0.135578	0.0452733	0.0027569
rs72615755	T	A	0.0862332	-0.090777	0.0297561	0.00229134
rs80060667	C	A	0.087065	-0.11734	0.029536	7.17E-05
rs59230787	C	A	0.198253	-0.031141	0.0207536	0.133526
rs139105736	G	A	0.0105365	0.115093	0.0808698	0.154724
rs67799331	G	A	0.280466	-0.0573753	0.0184061	0.00183298
rs4569679	G	A	0.279842	0.0974709	0.0184548	1.32E-07
rs114625105	G	A	0.0124775	0.152112	0.0741874	0.0403645
rs12486756	C	A	0.370373	-0.0880844	0.0173382	3.86E-07
rs7616857	G	A	0.36968	-0.0886064	0.0173515	3.37E-07
rs145722251	G	A	0.08859	-0.123154	0.0292989	2.66E-05
rs56192328	T	A	0.189796	-0.024167	0.0211474	0.253165
rs144766511	G	A	0.0184389	-0.221039	0.0621662	0.000379516
rs67189590	G	A	0.189658	-0.0244711	0.0211592	0.247505
rs62267024	G	A	0.011299	0.169663	0.0791837	0.0321742
rs9842126	G	A	0.280743	0.0912791	0.0184769	7.98E-07
rs72615758	G	A	0.0911549	-0.0791736	0.0289518	0.00625954
rs9879263	G	A	0.370927	-0.0880769	0.0173379	3.87E-07
rs9883622	G	A	0.383197	-0.0840969	0.0172005	1.03E-06
rs6792716	G	A	0.201511	-0.0189935	0.0206693	0.358167
rs4353827	G	A	0.371274	-0.0859939	0.0173195	7.02E-07
rs67344825	G	A	0.371343	-0.0863097	0.0173205	6.40E-07
rs4374553	G	A	0.370789	-0.0871581	0.0173255	5.01E-07
rs4511917	G	A	0.372245	-0.0880306	0.0173045	3.73E-07
rs4241557	G	A	0.370858	-0.0875655	0.0173265	4.44E-07
rs7643337	G	A	0.278525	-0.0697244	0.0186319	0.000183828
rs74903367	G	A	0.0885207	-0.125115	0.0293059	1.99E-05
rs72615763	G	A	0.0912242	-0.0777016	0.0289446	0.00728064
rs114831626	G	A	0.0674477	0.228519	0.0332965	7.29E-12
rs6764643	G	A	0.371967	-0.0882522	0.0173149	3.54E-07
rs58025137	G	A	0.189866	-0.0240701	0.0211463	0.255048
rs72615768	C	A	0.0914321	-0.0829978	0.0289195	0.00411715
rs12714692	T	A	0.279426	0.0888984	0.0185031	1.58E-06
rs112524339	G	A	0.302579	-0.073607	0.0181257	4.94E-05
rs11924513	G	A	0.291141	-0.0755875	0.0183473	3.83E-05
rs114909444	G	A	0.0273118	-0.086646	0.0509779	0.0892346
rs115573907	G	A	0.018023	0.0763363	0.0626479	0.223075
rs375649245	C	A	0.023222	-0.240509	0.0550099	1.25E-05
rs6767070	C	A	0.372175	-0.0839937	0.0173217	1.27E-06
rs6769203	G	A	0.276099	-0.0711343	0.0186187	0.000134259
rs141346534	G	A	0.011507	-0.242769	0.0779746	0.0018565
rs4638996	T	A	0.181339	-0.0244977	0.0215038	0.254646
rs6551505	G	A	0.372383	-0.0837483	0.0173048	1.33E-06
rs6551506	G	A	0.276376	-0.0718339	0.0186133	0.00011471
rs4859095	G	A	0.288646	-0.0557031	0.0183517	0.00241147
rs141416120	G	A	0.0105365	0.0615398	0.0814125	0.449733
rs143217476	G	A	0.0112297	-0.216703	0.0794064	0.00636734
rs80192525	G	A	0.0587134	-0.0970705	0.0354281	0.00616036
rs76196223	C	A	0.0576736	-0.105103	0.0357299	0.00327573
rs187677847	C	A	0.0138639	-0.131765	0.0713134	0.0646884
rs4859099	G	A	0.182795	-0.0089757	0.0214474	0.675596
rs56759082	T	C	0.0234992	0.084642	0.055105	0.124579
rs62258565	T	C	0.0214197	0.0957895	0.0577342	0.0971297
rs35718639	A	C	0.079024	-0.154303	0.0307735	5.45E-07
rs1437058	T	C	0.0234992	0.0652793	0.0552769	0.237661
rs4855146	T	C	0.0218356	0.110046	0.0572097	0.0544503
rs114657096	T	C	0.0464439	0.066947	0.0394575	0.0897994
rs113957423	T	C	0.0890753	-0.111495	0.0288063	0.00010957
rs62258569	G	C	0.0214197	0.0957895	0.0577342	0.0971297
rs55719700	T	C	0.363233	-0.0829601	0.0172529	1.55E-06
rs11718975	T	C	0.363164	-0.0828985	0.0172517	1.58E-06
rs9878071	G	C	0.341536	0.103782	0.0175014	3.17E-09
rs11929537	G	C	0.0214197	0.0957895	0.0577342	0.0971297
rs930343	A	C	0.0235686	0.083331	0.0550296	0.129995
rs3855741	T	C	0.0241231	0.0713225	0.054438	0.190184
rs11917276	T	C	0.0213503	0.0946848	0.0578227	0.101569
rs7631441	T	C	0.363857	-0.0833332	0.017258	1.40E-06
rs62258581	T	C	0.0171912	0.326544	0.0642234	3.78E-07
rs1982155	A	C	0.0214197	0.09621	0.0577341	0.0956705
rs9821676	A	C	0.363996	-0.0831529	0.0172605	1.48E-06
rs7643007	T	C	0.364134	-0.0828687	0.017263	1.62E-06
rs62258623	T	C	0.0140025	0.274865	0.071277	0.000116119
rs9859183	T	C	0.0413836	0.0374601	0.0417427	0.369532
rs112598897	T	C	0.0385415	-0.111601	0.0430379	0.0095311
rs181929495	T	C	0.0292527	0.0838892	0.049287	0.088788
rs13315089	A	C	0.368363	-0.0810561	0.0172085	2.52E-06
rs13315092	G	C	0.368363	-0.0810561	0.0172085	2.52E-06
rs7645296	T	C	0.368293	-0.0813508	0.0172122	2.33E-06
rs60761666	A	C	0.0237765	0.0738685	0.0548063	0.177762
rs73135929	T	C	0.011507	-0.123024	0.0784933	0.117084
rs1583580	T	C	0.392624	-0.0726986	0.0170039	1.93E-05
rs62258631	T	C	0.0215583	0.0962079	0.0575588	0.0946716
rs62258632	T	C	0.0140025	0.274865	0.071277	0.000116119
rs12492726	T	C	0.0221129	0.0886215	0.0568759	0.11924
rs13322875	A	C	0.392624	-0.0726986	0.0170039	1.93E-05
rs151078915	T	C	0.0229447	0.357685	0.0550587	8.77E-11
rs116392375	T	C	0.0109524	0.0150299	0.0789066	0.84894
rs12489668	T	C	0.0215583	0.0962079	0.0575588	0.0946716
rs28494532	G	C	0.368432	-0.0814126	0.0172146	2.30E-06
rs6549114	T	C	0.340635	0.101955	0.0175172	6.13E-09
rs9866183	A	C	0.368432	-0.081316	0.0172146	2.36E-06
rs721246	A	C	0.368432	-0.0824553	0.017219	1.71E-06
rs185207723	T	C	0.0121309	-0.155519	0.0756072	0.0397285
rs112823538	A	C	0.0214197	-0.183549	0.057323	0.00137066
rs9815450	T	C	0.371205	-0.0808318	0.0171975	2.65E-06
rs6779214	T	C	0.393456	-0.0703545	0.0170074	3.56E-05
rs4855148	A	C	0.391723	-0.0695056	0.0170172	4.47E-05
rs1898334	A	C	0.0216969	0.0941292	0.0573856	0.100988
rs11127959	T	C	0.367184	-0.0800872	0.0172245	3.38E-06
rs56044242	T	C	0.39103	-0.0684614	0.0170038	5.73E-05
rs9815344	T	C	0.366838	-0.0788539	0.0172193	4.74E-06
rs12630482	A	C	0.0214197	0.0936252	0.0577347	0.104923
rs2083018	A	C	0.366214	-0.0784712	0.017219	5.27E-06
rs75878606	T	C	0.0481076	-0.229447	0.0386689	3.10E-09
rs143276370	T	C	0.0120616	-0.113442	0.0758244	0.134669
rs62258640	T	C	0.0219742	0.0936968	0.0570435	0.10052
rs17027991	A	C	0.0142105	0.275017	0.0707676	0.000102736
rs4572769	A	C	0.369264	-0.0809528	0.0172039	2.58E-06
rs59662471	T	C	0.392902	-0.0734956	0.0169992	1.56E-05
rs73137967	T	C	0.367046	-0.0822239	0.017231	1.86E-06
rs62258642	T	C	0.0140025	0.26932	0.07128	0.000159149
rs11714652	T	C	0.367046	-0.0822239	0.017231	1.86E-06
rs62258643	G	C	0.0141411	0.271469	0.070938	0.00013089
rs148372520	T	C	0.0300153	0.308331	0.0488242	2.86E-10
rs62258644	T	C	0.0141411	0.271469	0.070938	0.00013089
rs9850281	G	C	0.392278	-0.0717245	0.0170123	2.52E-05
rs62258657	T	C	0.0140025	0.26932	0.07128	0.000159149
rs12637913	T	C	0.367392	-0.0823908	0.0172318	1.78E-06
rs1583577	G	C	0.378206	-0.0890623	0.0171215	2.03E-07
rs35056204	A	C	0.0233606	-0.0793968	0.0549238	0.148338
rs114734493	T	C	0.0135173	0.234583	0.0703374	0.000856945
rs9864625	T	C	0.367462	-0.0826295	0.0172328	1.66E-06
rs73139911	A	C	0.369749	-0.0816675	0.0172017	2.10E-06
rs2324795	T	C	0.367739	-0.0818354	0.0172176	2.04E-06
rs7429067	G	C	0.0638431	-0.0726195	0.0338966	0.0321961
rs12489293	G	C	0.3676	-0.0830841	0.0172195	1.43E-06
rs12489298	T	C	0.367531	-0.0830797	0.0172234	1.44E-06
rs62258659	T	C	0.0140025	0.26932	0.07128	0.000159149
rs2118188	T	C	0.367669	-0.0833279	0.0172205	1.33E-06
rs62259360	T	C	0.0140025	0.26932	0.07128	0.000159149
rs62259361	T	C	0.0140025	0.26932	0.07128	0.000159149
rs77773953	T	C	0.0899764	0.0344912	0.0292458	0.238295
rs73139953	A	C	0.0550395	-0.0800703	0.0363832	0.0277855
rs12714668	A	C	0.486275	0.0316476	0.0166993	0.0581141
rs10212117	T	C	0.486275	0.0316476	0.0166993	0.0581141
rs62257266	T	C	0.0141411	0.25996	0.070944	0.000249794
rs71318680	T	C	0.0456814	0.0545133	0.039739	0.170174
rs9713458	T	C	0.0103979	-0.180282	0.0824667	0.0288388
rs147767336	T	C	0.0272425	0.259049	0.050956	3.79E-07
rs62257279	A	C	0.0141411	0.25996	0.070944	0.000249794
rs149341821	T	C	0.0103286	-0.0786343	0.0827593	0.342065
rs147994806	A	C	0.0140718	0.272159	0.0711074	0.000130584
rs62257280	A	C	0.0140718	0.272159	0.0711074	0.000130584
rs76314681	G	C	0.0420075	-0.268931	0.0412113	7.23E-11
rs73141992	T	C	0.0374324	0.263466	0.0435831	1.57E-09
rs73143907	G	C	0.0546236	-0.0835305	0.0365935	0.0224793
rs73143918	T	C	0.0196174	-0.150704	0.0603843	0.0125911
rs139978285	T	C	0.0116456	-0.0998725	0.076651	0.192633
rs62257309	T	C	0.0140718	0.272159	0.0711074	0.000130584
rs62257310	G	C	0.0141411	0.25996	0.070944	0.000249794
rs17023658	A	C	0.0146957	0.256971	0.0696314	0.000225512
rs62257339	T	C	0.014765	0.251012	0.0691411	0.000284904
rs17023686	T	C	0.014973	0.258245	0.0686739	0.000170947
rs2028088	T	C	0.288646	-0.0256576	0.0183239	0.161488
rs9863011	T	C	0.32379	-0.152903	0.0176878	6.58E-18
rs11710748	T	C	0.114723	0.182846	0.0257479	1.35E-12
rs116007291	T	C	0.0138639	0.282142	0.0695019	4.97E-05
rs114142727	G	C	0.0127547	-0.19163	0.0738096	0.00944316
rs115336595	T	C	0.0178151	0.25793	0.0629266	4.20E-05
rs17023716	A	C	0.0194094	0.149779	0.0606921	0.0136159
rs13077907	T	C	0.018023	-0.101571	0.0621565	0.102277
rs17794306	T	C	0.0192014	0.15065	0.0610043	0.0135534
rs13100686	T	C	0.0180923	-0.10725	0.0620439	0.0839218
rs114580187	G	C	0.0442257	0.329885	0.0404416	4.02E-16
rs78787467	T	C	0.0279357	0.317409	0.0499443	2.21E-10
rs544566294	T	C	0.0192014	0.15065	0.0610043	0.0135534
rs73844456	T	C	0.018023	-0.0828327	0.0624021	0.184418
rs35275412	A	C	0.0179537	-0.0849694	0.0625149	0.17413
rs35790912	A	C	0.018023	-0.0828327	0.0624021	0.184418
rs115073230	A	C	0.0441564	0.343789	0.0404533	2.31E-17
rs116780325	T	C	0.0205185	-0.176102	0.0575075	0.00220496
rs73134261	T	C	0.0263413	0.322812	0.0515588	4.04E-10
rs112080850	T	C	0.0104672	-0.137936	0.0822102	0.0934207
rs115623380	G	C	0.0206571	-0.118852	0.0581248	0.0409138
rs114456791	T	C	0.0117843	-0.222835	0.0761888	0.00345777
rs17179857	T	C	0.0144184	-0.0880345	0.0703363	0.210748
rs115443284	T	C	0.0206571	-0.118852	0.0581248	0.0409138
rs13073275	T	C	0.018023	-0.0828327	0.0624021	0.184418
rs577633296	T	C	0.0164287	0.0766463	0.0635807	0.228051
rs78799294	T	C	0.0180923	-0.092643	0.0622877	0.136969
rs138788521	A	C	0.018023	-0.0828327	0.0624021	0.184418
rs181518713	A	C	0.0144184	-0.0880345	0.0703363	0.210748
rs189384000	A	C	0.0256481	-0.18378	0.052574	0.000475756
rs113506540	T	C	0.0582282	-0.252448	0.0352184	8.36E-13
rs34868317	T	C	0.018023	-0.0828327	0.0624021	0.184418
rs2660768	T	C	0.238389	-0.00579455	0.0196021	0.767537
rs34180835	G	C	0.0198253	-0.081028	0.0592496	0.171489
rs17023826	G	C	0.149452	-0.0886445	0.0234019	0.000153148
rs115020423	T	C	0.0171219	-0.0266841	0.0641957	0.677666
rs114928098	G	C	0.014973	0.350681	0.0673505	1.97E-07
rs73140573	T	C	0.0441564	0.0254114	0.0405873	0.531274
rs2028091	T	C	0.031471	-0.122698	0.0474563	0.00974329
rs115653127	T	C	0.0218356	-0.0996623	0.056658	0.0786173
rs73846606	A	C	0.032788	-0.18162	0.0464657	9.36E-05
rs12186106	T	C	0.0271038	-0.202021	0.0507132	6.85E-05
rs116490726	T	C	0.0106752	-0.213418	0.0808646	0.00832796
rs73846616	A	C	0.107653	-0.112829	0.0268353	2.65E-05
rs73142615	T	C	0.0744489	-0.153519	0.0318842	1.50E-06
rs78269931	A	C	0.0745182	-0.0696419	0.0316244	0.0276857
rs143351723	G	C	0.0745182	-0.0696419	0.0316244	0.0276857
rs185058905	T	C	0.0747955	-0.0707401	0.0315797	0.0251182
rs6787010	T	C	0.0570498	-0.0631759	0.035857	0.0781311
rs140122579	A	C	0.0576736	-0.289286	0.0352714	2.78E-16
rs12636460	G	C	0.130043	-0.0770764	0.0246405	0.00176676
rs72920056	T	C	0.0261334	-0.366569	0.0521313	2.23E-12
rs12714675	T	C	0.156592	-0.136708	0.0227747	2.04E-09
rs60191137	T	C	0.0263413	-0.365085	0.0517994	1.98E-12
rs72920059	T	C	0.0261334	-0.366569	0.0521313	2.23E-12
rs149167314	T	C	0.0101899	-0.225995	0.0832713	0.00666428
rs77390517	T	C	0.0259254	-0.365523	0.0523265	3.09E-12
rs72920068	T	C	0.0259947	-0.367031	0.05226	2.37E-12
rs115718803	A	C	0.0135866	0.447557	0.0722113	6.04E-10
rs17023943	G	C	0.0727159	-0.058269	0.0320533	0.0691244
rs1846047	A	C	0.0264106	-0.354865	0.0518873	8.62E-12
rs113435472	T	C	0.0456814	0.380325	0.0398758	1.95E-21
rs17181219	T	C	0.049494	-0.110901	0.0381683	0.003677
rs9852738	T	C	0.0552475	-0.0842699	0.03623	0.0200475
rs77171792	T	C	0.0700125	-0.0568972	0.0324889	0.0799397
rs7628934	T	C	0.503189	-0.402522	0.0159081	2.08E-135
rs9840227	G	C	0.0552475	-0.0842699	0.03623	0.0200475
rs17023969	T	C	0.466727	-0.384875	0.016025	1.10E-122
rs9880890	T	C	0.0549702	-0.0878988	0.0363033	0.0154924
rs147897736	T	C	0.0103979	-0.258808	0.0824377	0.00169956
rs138372473	T	C	0.0108831	0.379763	0.0805499	2.47E-06
rs77843811	T	C	0.0704284	-0.0526992	0.032382	0.103691
rs73142665	T	C	0.469222	-0.384285	0.0160111	1.57E-122
rs12629066	A	C	0.0689727	0.152299	0.0329175	3.78E-06
rs11705966	G	C	0.0689727	0.152299	0.0329175	3.78E-06
rs116214904	T	C	0.0194094	-0.132631	0.0600365	0.0271937
rs114566646	T	C	0.0167059	0.367393	0.064263	1.13E-08
rs7429578	G	C	0.0689727	0.152299	0.0329175	3.78E-06
rs1844097	G	C	0.469084	-0.384045	0.0160125	2.29E-122
rs138944387	T	C	0.0106752	-0.244681	0.0813877	0.00265298
rs7632768	T	C	0.0689727	0.152299	0.0329175	3.78E-06
rs75506669	T	C	0.0699432	-0.0532398	0.0325021	0.101457
rs114385371	T	C	0.011715	-0.39239	0.077686	4.50E-07
rs61710112	T	C	0.0689727	0.152299	0.0329175	3.78E-06
rs138052472	A	C	0.0143491	-0.329382	0.0693712	2.09E-06
rs115712867	A	C	0.0698738	-0.0515571	0.0324805	0.112483
rs13063891	G	C	0.0238458	-0.0828596	0.0544048	0.127797
rs57292260	G	C	0.0689727	0.152299	0.0329175	3.78E-06
rs12632547	G	C	0.067309	0.159949	0.0333792	1.69E-06
rs12632548	T	C	0.0694579	0.14079	0.0328698	1.87E-05
rs12633313	T	C	0.0694579	0.14079	0.0328698	1.87E-05
rs7609689	T	C	0.0694579	0.14079	0.0328698	1.87E-05
rs11714178	T	C	0.0694579	0.14079	0.0328698	1.87E-05
rs55940101	T	C	0.0695272	0.140408	0.0328572	1.95E-05
rs12632398	T	C	0.0695272	0.140408	0.0328572	1.95E-05
rs115284428	T	C	0.0114377	-0.198312	0.0782199	0.0112556
rs12634622	T	C	0.0519201	-0.0807161	0.0373196	0.0305864
rs76074449	T	C	0.0110911	-0.382063	0.0798043	1.72E-06
rs56269018	T	C	0.0257175	-0.366374	0.0522308	2.52E-12
rs6805890	T	C	0.48676	-0.410261	0.0159088	2.37E-140
rs7652846	G	C	0.486829	-0.410216	0.0159112	2.78E-140
rs139655558	T	C	0.0122002	0.421761	0.0756946	2.61E-08
rs9310049	T	C	0.0302925	-0.0637404	0.0486325	0.190017
rs4859044	T	C	0.46742	-0.425363	0.0158647	4.92E-151
rs138688164	T	C	0.0242617	-0.374384	0.0536442	3.24E-12
rs138215881	G	C	0.0140718	-0.35053	0.0699997	5.64E-07
rs75004821	T	C	0.0762512	-0.0579593	0.0312625	0.0637857
rs114753421	T	C	0.0184389	-0.156947	0.0614823	0.0107088
rs7629490	T	C	0.340912	0.345993	0.0169399	3.46E-90
rs62257786	T	C	0.302371	0.463461	0.0172854	4.87E-151
rs73146571	G	C	0.27804	0.536026	0.0175672	1.99E-192
rs116525622	T	C	0.0762512	-0.0644194	0.0312607	0.0393661
rs2087265	T	C	0.378761	0.390519	0.0164117	1.51E-120
rs138015906	T	C	0.0178844	-0.0568238	0.0623887	0.36243
rs73846688	T	C	0.0762512	-0.0644194	0.0312607	0.0393661
rs73846693	T	C	0.0762512	-0.0644194	0.0312607	0.0393661
rs73146583	A	C	0.277832	0.534901	0.0175777	1.84E-191
rs58547955	T	C	0.0763205	-0.0661904	0.0312496	0.0341987
rs12495829	G	C	0.278594	0.535814	0.0175368	6.57E-193
rs59999980	T	C	0.0763205	-0.0661904	0.0312496	0.0341987
rs116448220	T	C	0.021489	0.400072	0.0570835	2.63E-12
rs1488366	T	C	0.0758353	-0.084126	0.0314422	0.00747693
rs60128410	T	C	0.075766	-0.0817971	0.0314539	0.00932677
rs56692848	T	C	0.075766	-0.0817971	0.0314539	0.00932677
rs142668771	T	C	0.0244697	-0.38179	0.0535816	1.14E-12
rs183761377	G	C	0.0142798	-0.353375	0.0695138	3.80E-07
rs58274614	T	C	0.0753501	-0.0793976	0.0315203	0.0117924
rs4470520	T	C	0.28102	0.538823	0.0174971	9.36E-196
rs17024046	T	C	0.356232	0.446094	0.0165655	2.80E-152
rs73847807	A	C	0.0756273	-0.0827508	0.0314753	0.00858004
rs17024050	T	C	0.0754887	-0.0795352	0.0314983	0.011589
rs76752640	T	C	0.0753501	-0.0793976	0.0315203	0.0117924
rs73847809	T	C	0.0756273	-0.0827508	0.0314753	0.00858004
rs79867987	A	C	0.0244004	-0.382451	0.0536515	1.11E-12
rs193074008	T	C	0.0244004	-0.382451	0.0536515	1.11E-12
rs116161256	T	C	0.0146264	-0.194305	0.0698196	0.00540061
rs77328592	A	C	0.014765	-0.330707	0.0687649	1.55E-06
rs36098294	T	C	0.0146264	-0.196355	0.0698188	0.00493138
rs2279720	T	C	0.0734091	-0.0856449	0.0319614	0.007387
rs1488362	G	C	0.444683	-0.417363	0.0160102	3.04E-143
rs13061754	T	C	0.444545	-0.416891	0.0160081	5.66E-143
rs114875894	T	C	0.0322335	-0.159115	0.0472496	0.000762417
rs17188826	A	C	0.0351449	-0.133859	0.04526	0.00311089
rs77065717	T	C	0.0243311	-0.380528	0.0537243	1.54E-12
rs77806479	T	C	0.0243311	-0.380528	0.0537243	1.54E-12
rs10511133	T	C	0.39914	0.546396	0.0159875	2.13E-237
rs74789551	T	C	0.0733398	-0.0851902	0.0319404	0.00766662
rs36006663	T	C	0.444891	-0.418095	0.0160084	9.51E-144
rs77547089	T	C	0.0243311	-0.380528	0.0537243	1.54E-12
rs78411838	T	C	0.024539	-0.382011	0.0535112	1.03E-12
rs56064230	G	C	0.283031	0.541146	0.0174451	2.01E-198
rs114244150	G	C	0.0157355	0.45717	0.0666049	7.26E-12
rs71318688	T	C	0.116456	0.183027	0.0258396	1.54E-12
rs62257798	T	C	0.44496	-0.417761	0.0160115	1.77E-143
rs2009491	A	C	0.39914	0.546789	0.0159967	1.84E-237
rs2009663	A	C	0.399071	0.546742	0.0160008	2.60E-237
rs2009668	T	C	0.423679	0.496259	0.0160211	6.82E-198
rs34733280	A	C	0.0270345	-0.240781	0.0506172	2.00E-06
rs78302214	T	C	0.0353528	-0.140841	0.0450458	0.00177532
rs59951502	A	C	0.282615	0.541584	0.0174542	1.57E-198
rs114142665	T	C	0.0151116	-0.212114	0.0683922	0.00193323
rs9842689	G	C	0.428462	0.500635	0.0159616	1.52E-202
rs3804605	G	C	0.282684	0.541181	0.0174495	2.36E-198
rs72563137	A	C	0.0243311	-0.385198	0.0537197	8.21E-13
rs4988462	T	C	0.436018	-0.431304	0.0160154	2.70E-152
rs11718839	T	C	0.0142105	-0.145241	0.0704679	0.0393293
rs150009237	A	C	0.0138639	-0.2375	0.0709148	0.000814947
rs79847944	T	C	0.0246777	-0.377682	0.0533758	1.62E-12
rs72549144	T	C	0.0244004	-0.37825	0.0536557	1.96E-12
rs78853154	G	C	0.0246083	-0.379748	0.0534435	1.31E-12
rs12486932	T	C	0.283793	0.542378	0.0174175	7.50E-200
rs300977	T	C	0.409538	0.556492	0.0159132	1.24E-247
rs114828583	T	C	0.0142798	-0.353375	0.0695138	3.80E-07
rs2633673	T	C	0.409122	0.555514	0.0159184	1.09E-246
rs139350938	T	C	0.0142798	-0.353375	0.0695138	3.80E-07
rs4521231	G	C	0.0454041	0.178509	0.0392942	5.64E-06
rs1908285	T	C	0.432275	0.50334	0.0159542	9.29E-205
rs78588940	T	C	0.0246083	-0.377341	0.0534458	1.82E-12
rs188826422	G	C	0.0136559	-0.182525	0.0721925	0.0114825
rs72563156	T	C	0.0246083	-0.377341	0.0534458	1.82E-12
rs113505918	A	C	0.0246083	-0.377341	0.0534458	1.82E-12
rs80219462	T	C	0.0244697	-0.374272	0.053589	3.12E-12
rs2172685	T	C	0.281991	0.540767	0.0174401	2.85E-198
rs113896210	G	C	0.0246083	-0.377341	0.0534458	1.82E-12
rs300987	T	C	0.432483	0.503529	0.0159487	4.92E-205
rs13081710	T	C	0.432483	0.503529	0.0159487	4.92E-205
rs13081719	G	C	0.432483	0.503529	0.0159487	4.92E-205
rs4498049	A	C	0.432483	0.503529	0.0159487	4.92E-205
rs2646224	T	C	0.432483	0.503529	0.0159487	4.92E-205
rs2646223	T	C	0.432483	0.503529	0.0159487	4.92E-205
rs2642317	T	C	0.433869	0.500896	0.0159356	2.35E-203
rs1826912	T	C	0.409122	0.550338	0.0159049	7.35E-243
rs6791586	T	C	0.433523	0.500899	0.0159365	2.44E-203
rs1497411	T	C	0.0487315	0.169816	0.03794	7.73E-06
rs2646215	T	C	0.4338	0.500656	0.0159348	3.39E-203
rs903292	T	C	0.433731	0.500736	0.0159325	2.61E-203
rs2172682	T	C	0.4338	0.500656	0.0159348	3.39E-203
rs113010193	T	C	0.0155968	-0.138602	0.0664871	0.0371361
rs9823650	T	C	0.4338	0.500656	0.0159348	3.39E-203
rs9310050	T	C	0.4338	0.500656	0.0159348	3.39E-203
rs9713287	T	C	0.409261	0.550451	0.0159024	5.06E-243
rs149198192	T	C	0.0470678	-0.0966122	0.0392865	0.0139491
rs1826641	T	C	0.433661	0.500947	0.0159297	1.55E-203
rs2642355	A	C	0.433661	0.500947	0.0159297	1.55E-203
rs2642356	A	C	0.433661	0.500947	0.0159297	1.55E-203
rs78833219	G	C	0.0244004	-0.37825	0.0536557	1.96E-12
rs2646211	T	C	0.433661	0.500947	0.0159297	1.55E-203
rs2642359	T	C	0.433661	0.500947	0.0159297	1.55E-203
rs2642361	T	C	0.433661	0.500947	0.0159297	1.55E-203
rs76708908	T	C	0.0248856	-0.385823	0.0531605	4.35E-13
rs115431363	G	C	0.0244697	-0.375628	0.0535877	2.61E-12
rs1845427	T	C	0.4338	0.499646	0.0159287	1.41E-202
rs2172683	T	C	0.4338	0.499646	0.0159287	1.41E-202
rs1494263	T	C	0.4338	0.499646	0.0159287	1.41E-202
rs2646208	T	C	0.434147	0.499308	0.0159241	1.97E-202
rs56322851	T	C	0.282129	0.539968	0.0174376	8.85E-198
rs113060964	T	C	0.0451269	0.359627	0.0401169	3.91E-19
rs56128146	T	C	0.436296	-0.431411	0.0160274	3.75E-152
rs116215503	G	C	0.0246083	-0.380335	0.0532887	1.04E-12
rs6776658	T	C	0.409192	0.549664	0.0158989	1.76E-242
rs59206755	A	C	0.4338	0.499219	0.0159253	2.46E-202
rs2642340	A	C	0.433176	0.497658	0.0159305	4.86E-201
rs2642341	T	C	0.433176	0.497658	0.0159305	4.86E-201
rs2646244	A	C	0.433176	0.497658	0.0159305	4.86E-201
rs2646243	T	C	0.433176	0.497658	0.0159305	4.86E-201
rs2642343	T	C	0.433176	0.497658	0.0159305	4.86E-201
rs9837599	T	C	0.433107	0.497914	0.0159275	2.65E-201
rs11127976	T	C	0.433176	0.497658	0.0159305	4.86E-201
rs189968786	T	C	0.0246083	-0.380335	0.0532887	1.04E-12
rs2646239	T	C	0.1263	0.18248	0.0249038	2.60E-13
rs1846048	T	C	0.433107	0.497489	0.0159294	6.11E-201
rs2642346	T	C	0.433176	0.497658	0.0159305	4.86E-201
rs2642347	T	C	0.433246	0.497473	0.0159333	7.75E-201
rs74831159	T	C	0.0246083	-0.380335	0.0532887	1.04E-12
rs73124089	T	C	0.062734	-0.246551	0.0343024	7.26E-13
rs113871852	T	C	0.0155968	-0.141729	0.0664862	0.0330644
rs1389684	T	C	0.408429	0.549007	0.0159103	1.25E-241
rs1826913	T	C	0.432968	0.498206	0.0159381	2.83E-201
rs115699381	G	C	0.0246777	-0.376924	0.053223	1.56E-12
rs1494269	T	C	0.43283	0.498532	0.0159485	2.84E-201
rs2642348	A	C	0.427977	0.492733	0.0159879	4.84E-196
rs116669158	T	C	0.0216969	0.0773069	0.0573891	0.178001
rs78549143	G	C	0.276237	0.506082	0.01777	3.67E-169
rs9862833	A	C	0.117773	0.100974	0.025849	9.46E-05
rs9866989	T	C	0.117843	0.100551	0.0258447	0.000100895
rs9790321	T	C	0.118259	0.101125	0.0258169	9.05E-05
rs11708704	T	C	0.118605	0.0999264	0.0257949	0.000108061
rs11709939	T	C	0.118259	0.100637	0.0258172	9.79E-05
rs11709970	A	C	0.0175378	-0.0829256	0.0637199	0.19316
rs13088763	A	C	0.118675	0.100785	0.0257899	9.39E-05
rs28453236	T	C	0.118675	0.100785	0.0257899	9.39E-05
rs28600038	T	C	0.118675	0.100785	0.0257899	9.39E-05
rs28571891	A	C	0.118675	0.100785	0.0257899	9.39E-05
rs4999288	T	C	0.118675	0.100785	0.0257899	9.39E-05
rs10865619	T	C	0.118675	0.100785	0.0257899	9.39E-05
rs10865620	G	C	0.118675	0.100785	0.0257899	9.39E-05
rs13068447	A	C	0.118675	0.100785	0.0257899	9.39E-05
rs71318690	T	C	0.118675	0.100785	0.0257899	9.39E-05
rs34972467	T	C	0.117496	0.107641	0.0259335	3.35E-05
rs116747703	T	C	0.0266186	-0.256922	0.0513643	5.81E-07
rs12631555	T	C	0.118675	0.100785	0.0257899	9.39E-05
rs35098707	T	C	0.192361	0.027375	0.0210589	0.193667
rs71318691	T	C	0.118883	0.101897	0.0257585	7.70E-05
rs71320864	A	C	0.118675	0.100785	0.0257899	9.39E-05
rs143742579	T	C	0.118675	0.100785	0.0257899	9.39E-05
rs140902875	T	C	0.0167753	0.342049	0.0644258	1.13E-07
rs145424855	T	C	0.118675	0.100785	0.0257899	9.39E-05
rs78727789	T	C	0.118675	0.100785	0.0257899	9.39E-05
rs80016102	T	C	0.0383336	-0.123512	0.0437097	0.00473014
rs7612836	G	C	0.118744	0.100051	0.0257685	0.000104229
rs73844945	T	C	0.118675	0.100785	0.0257899	9.39E-05
rs12634383	T	C	0.118605	0.10152	0.0258113	8.46E-05
rs12634384	G	C	0.118605	0.10152	0.0258113	8.46E-05
rs73130899	A	C	0.277832	0.502174	0.0177525	4.97E-167
rs9858908	T	C	0.118536	0.101507	0.0258331	8.60E-05
rs9862803	A	C	0.118189	0.102354	0.0258555	7.61E-05
rs9863431	G	C	0.118605	0.101594	0.0258285	8.45E-05
rs13089434	T	C	0.11812	0.10342	0.0258595	6.42E-05
rs113087882	A	C	0.122903	0.108941	0.0254512	1.89E-05
rs142222169	T	C	0.0138639	-0.364567	0.0708399	2.73E-07
rs9879052	A	C	0.105227	0.138555	0.0271361	3.38E-07
rs4296593	T	C	0.368779	0.481635	0.0165149	7.55E-177
rs138803888	G	C	0.0223901	0.423088	0.0561522	5.49E-14
rs56177789	T	C	0.227229	0.46936	0.0190671	1.52E-128
rs111626815	G	C	0.0353528	-0.145736	0.0449522	0.00119226
rs75680586	T	C	0.062526	0.0934003	0.0344535	0.00672574
rs62265656	T	C	0.174546	-0.0727857	0.0218681	0.000877865
rs80199684	T	C	0.0283516	0.143231	0.0498479	0.00407318
rs4858958	T	C	0.320324	0.155773	0.0176438	1.31E-18
rs6762375	T	C	0.0285595	0.138917	0.0496853	0.00518874
rs150359789	T	C	0.0148343	-0.255165	0.0686561	0.000203476
rs13067078	T	C	0.291973	-0.151181	0.0181468	9.51E-17
rs62267685	T	C	0.0634965	0.171419	0.0339597	4.58E-07
rs182896064	T	C	0.014765	-0.254347	0.0688099	0.000220324
rs111872103	A	C	0.0285595	0.138917	0.0496853	0.00518874
rs113933444	T	C	0.0194787	-0.0649452	0.0603883	0.282205
rs72487719	T	C	0.239221	-0.0839131	0.0194409	1.61E-05
rs62267690	G	C	0.239359	-0.0844847	0.0194254	1.39E-05
rs114468391	T	C	0.0286289	0.143212	0.0496292	0.00391772
rs56942035	G	C	0.0285595	0.138917	0.0496853	0.00518874
rs1494253	G	C	0.0303618	0.122032	0.0484522	0.0118036
rs142591879	T	C	0.019964	-0.192549	0.0592304	0.00115593
rs62267692	T	C	0.0637044	0.170086	0.0338773	5.27E-07
rs192084150	T	C	0.0108138	-0.196044	0.0808935	0.0153967
rs115996166	T	C	0.0127547	-0.13107	0.0730351	0.0727576
rs7644941	G	C	0.0303618	0.127107	0.0484504	0.00872262
rs139409918	T	C	0.0198946	-0.163687	0.0593386	0.00582084
rs28881504	A	C	0.0679329	0.133384	0.0330171	5.40E-05
rs4384954	T	C	0.0393734	0.119867	0.0426357	0.00494573
rs138599970	T	C	0.0483155	-0.102051	0.0383309	0.00777671
rs185480301	A	C	0.0286289	0.139248	0.0496308	0.00503468
rs12486356	T	C	0.0679329	0.133384	0.0330171	5.40E-05
rs76817293	T	C	0.0304312	0.123231	0.0484018	0.0109169
rs2342166	A	C	0.0679329	0.133384	0.0330171	5.40E-05
rs74340306	T	C	0.0299459	0.130264	0.0487528	0.00755856
rs9846842	G	C	0.0680022	0.132747	0.0330043	5.83E-05
rs1494245	T	C	0.0680022	0.132747	0.0330043	5.83E-05
rs2342160	A	C	0.068834	0.134663	0.0328113	4.10E-05
rs79970785	T	C	0.0305005	0.122207	0.0483523	0.0115115
rs59986531	G	C	0.0286982	0.138439	0.0495769	0.0052456
rs73134902	T	C	0.0433246	0.346226	0.0408585	2.85E-17
rs73136803	T	C	0.0523361	-0.108845	0.0377671	0.0039633
rs148068859	T	C	0.0758353	-0.180096	0.03117	7.88E-09
rs62267703	T	C	0.178705	-0.0631689	0.0216165	0.00348593
rs7426400	T	C	0.0305005	0.119158	0.0483534	0.0137506
rs73132004	T	C	0.0298073	0.24115	0.0489144	8.40E-07
rs62267708	T	C	0.0392347	0.0460749	0.0424124	0.277359
rs1509769	A	C	0.179329	-0.0617981	0.021584	0.00420664
rs76287548	T	C	0.0305005	0.119158	0.0483534	0.0137506
rs116490785	T	C	0.0221129	0.1733	0.057034	0.00238575
rs115573622	T	C	0.0191321	-0.0735583	0.0609018	0.227157
rs9857625	A	C	0.0815888	0.0756033	0.0305664	0.0134057
rs9834692	T	C	0.0814502	0.0752352	0.0305858	0.0139244
rs143295143	T	C	0.0171219	0.341073	0.0638071	9.30E-08
rs73132036	T	C	0.0423541	0.338366	0.0412773	2.88E-16
rs9784392	A	C	0.179468	-0.0621019	0.0215709	0.00400162
rs1509758	A	C	0.0808956	0.0716982	0.0306937	0.0195222
rs75502242	T	C	0.17926	-0.0617851	0.0215854	0.00421716
rs6796548	T	C	0.179468	-0.061605	0.0215711	0.00430374
rs9883474	A	C	0.0818661	0.0747087	0.0305282	0.0144208
rs17524945	T	C	0.178428	-0.0649505	0.0216216	0.00267403
rs112920706	A	C	0.0386108	-0.111637	0.0429246	0.00932025
rs116402642	T	C	0.0202412	0.092893	0.0595071	0.118558
rs7649024	T	C	0.0305005	0.120635	0.0483529	0.0126218
rs17465479	A	C	0.179398	-0.0615059	0.0215827	0.00438731
rs79124391	T	C	0.0305005	0.120635	0.0483529	0.0126218
rs13319878	A	C	0.0809649	0.0728391	0.0306835	0.0176281
rs116370211	G	C	0.0699432	-0.220122	0.0323017	1.02E-11
rs138687415	T	C	0.0202412	0.092893	0.0595071	0.118558
rs111659943	T	C	0.179398	-0.0615059	0.0215827	0.00438731
rs74821139	T	C	0.179468	-0.0615765	0.0215812	0.00433985
rs75529862	G	C	0.179398	-0.0615059	0.0215827	0.00438731
rs115997907	G	C	0.0761126	-0.181042	0.0311267	6.27E-09
rs62267720	T	C	0.178982	-0.0617149	0.0216013	0.00428884
rs28696753	T	C	0.26785	-0.0150809	0.018893	0.424768
rs114434002	G	C	0.0196867	0.310307	0.0599795	2.36E-07
rs9865770	A	C	0.0801331	0.0756537	0.0308009	0.0140643
rs187922559	T	C	0.0138639	0.325463	0.0712272	4.97E-06
rs181625405	T	C	0.0121309	0.0986751	0.0756205	0.191978
rs6806724	T	C	0.101414	0.0813957	0.0277953	0.00341777
rs56258736	T	C	0.0779149	0.0690884	0.0311286	0.0264869
rs28580886	A	C	0.29842	0.00923164	0.0182726	0.613421
rs62266978	A	C	0.175794	-0.0604336	0.0217105	0.00538973
rs62266979	T	C	0.211909	-0.0998976	0.0202249	8.02E-07
rs58595176	T	C	0.0982947	0.0801315	0.0280914	0.00434966
rs76059523	A	C	0.211562	-0.101246	0.0202355	5.77E-07
rs139779709	T	C	0.211285	-0.100588	0.0202386	6.85E-07
rs114710946	T	C	0.0156662	-0.129304	0.0663521	0.0513634
rs1509768	T	C	0.112575	0.0850312	0.0264533	0.00131296
rs10433528	T	C	0.0263413	0.113041	0.0521015	0.0300673
rs147215316	T	C	0.0137945	0.192207	0.0714665	0.00717316
rs62267000	T	C	0.211008	-0.101389	0.0202573	5.72E-07
rs148672134	T	C	0.0160821	-0.140512	0.0667	0.0351842
rs6800342	A	C	0.211285	-0.100588	0.0202386	6.85E-07
rs17545117	T	C	0.0192014	0.0802395	0.0599163	0.180551
rs67921985	T	C	0.102385	0.0715184	0.0275202	0.00937528
rs13315879	T	C	0.111049	0.0851996	0.0266424	0.00139034
rs13315882	T	C	0.0976709	0.0835324	0.0282184	0.00308434
rs6805336	A	C	0.111119	0.0836411	0.0266378	0.00169668
rs66763726	T	C	0.0971163	0.0774668	0.0283215	0.00624819
rs111276164	T	C	0.0381949	-0.05036	0.0431433	0.243138
rs78141068	T	C	0.0732012	-0.0952883	0.0320253	0.00293567
rs113702942	T	C	0.0384029	-0.0343533	0.0430437	0.424837
rs9859851	T	C	0.0741716	-0.0878016	0.0318022	0.00577933
rs62267012	T	C	0.129766	-0.0444513	0.0247567	0.0726115
rs56110035	A	C	0.0516429	-0.0939803	0.0379336	0.0132535
rs11927467	T	C	0.0901844	-0.11988	0.029017	3.65E-05
rs13095545	T	C	0.0975322	0.0291135	0.0282472	0.302731
rs113799987	A	C	0.139817	-0.0248367	0.0238909	0.298564
rs113920089	A	C	0.0901844	-0.11836	0.0290179	4.57E-05
rs55992005	G	C	0.090323	-0.118314	0.0290022	4.56E-05
rs67211777	A	C	0.0903923	-0.118665	0.0289942	4.31E-05
rs193063897	T	C	0.0110911	0.0751558	0.0799262	0.347088
rs4484212	T	C	0.181062	-0.0339386	0.0216078	0.116304
rs7617101	T	C	0.270969	-0.0767809	0.0187967	4.46E-05
rs7619452	G	C	0.271108	-0.0767655	0.0187906	4.45E-05
rs7622895	A	C	0.358797	-0.0962509	0.0174422	3.54E-08
rs67833493	T	C	0.27083	-0.076923	0.0188027	4.34E-05
rs61499936	T	C	0.2709	-0.0762639	0.0187967	5.02E-05
rs114202631	T	C	0.0110911	-0.232943	0.079884	0.00355624
rs114860665	A	C	0.0347983	0.0116117	0.0456779	0.799342
rs66772967	T	C	0.2709	-0.0762639	0.0187967	5.02E-05
rs143765161	T	C	0.0224594	-0.00555039	0.0559378	0.920963
rs147212472	G	C	0.0178151	-0.0759639	0.0632452	0.229751
rs4858965	T	C	0.271316	-0.0783208	0.0187839	3.09E-05
rs73137449	G	C	0.27083	-0.0762286	0.0187964	5.06E-05
rs1509782	T	C	0.2709	-0.0762639	0.0187967	5.02E-05
rs9868828	T	C	0.358935	-0.095907	0.0174394	3.94E-08
rs17024798	T	C	0.142035	-0.0270157	0.0237421	0.255207
rs7631474	T	C	0.272009	-0.0747226	0.0187555	6.84E-05
rs113222204	T	C	0.0859559	-0.113842	0.0297005	0.000127661
rs77455828	T	C	0.2709	-0.0762639	0.0187967	5.02E-05
rs4417892	G	C	0.359005	-0.0959828	0.0174352	3.82E-08
rs6805761	A	C	0.0864411	-0.117498	0.0296384	7.43E-05
rs9941983	T	C	0.184389	-0.0376502	0.0213836	0.0783311
rs77710738	A	C	0.0865798	-0.118061	0.0295949	6.69E-05
rs112638313	A	C	0.0863718	-0.117215	0.0296471	7.77E-05
rs113477890	G	C	0.0863718	-0.117215	0.0296471	7.77E-05
rs79950057	T	C	0.0865798	-0.118061	0.0295949	6.69E-05
rs79453119	T	C	0.0863025	-0.117246	0.0296556	7.77E-05
rs72615753	T	C	0.0859559	-0.0911006	0.0297906	0.00223615
rs112079419	T	C	0.0864411	-0.117498	0.0296384	7.43E-05
rs191736844	T	C	0.0093581	0.151145	0.0855632	0.0773595
rs77308519	A	C	0.0864411	-0.117498	0.0296384	7.43E-05
rs79305323	T	C	0.0864411	-0.117498	0.0296384	7.43E-05
rs4389499	T	C	0.0413143	0.0696116	0.041988	0.0973824
rs76955691	T	C	0.0864411	-0.117498	0.0296384	7.43E-05
rs34689333	A	C	0.021281	-0.104234	0.0579092	0.0719081
rs12632157	A	C	0.141411	-0.0254047	0.0237819	0.28545
rs79930068	A	C	0.0863025	-0.116362	0.0296561	8.80E-05
rs72615754	A	C	0.0862332	-0.0874594	0.0297574	0.00330236
rs113395400	A	C	0.0863025	-0.116362	0.0296561	8.80E-05
rs140725713	T	C	0.0178844	-0.0766795	0.0628775	0.222692
rs146935990	T	C	0.0454735	-0.0474993	0.0398176	0.232938
rs75163476	T	C	0.0863718	-0.118217	0.0296204	6.64E-05
rs7637145	A	C	0.151185	-0.026259	0.0231827	0.257379
rs111824877	T	C	0.0864411	-0.120959	0.0296364	4.52E-05
rs115129209	G	C	0.0864411	-0.120959	0.0296364	4.52E-05
rs62267021	T	C	0.13032	-0.0424946	0.0246828	0.0851794
rs78404591	T	C	0.0864411	-0.120959	0.0296364	4.52E-05
rs77861013	G	C	0.0864411	-0.120959	0.0296364	4.52E-05
rs6798732	A	C	0.367877	-0.0889466	0.0173346	2.95E-07
rs4859090	A	C	0.368155	-0.0899994	0.0173336	2.14E-07
rs150229340	A	C	0.0112297	-0.0263871	0.0794468	0.739797
rs113256455	T	C	0.0863718	-0.120308	0.0296454	5.00E-05
rs4859091	T	C	0.252669	-0.0486358	0.0192001	0.0113268
rs55835547	T	C	0.278386	-0.0692988	0.0186249	0.000200129
rs6776716	T	C	0.370373	-0.0880844	0.0173382	3.86E-07
rs6776925	T	C	0.0910855	-0.0793498	0.0289595	0.00615846
rs6809812	A	C	0.0910855	-0.0793498	0.0289595	0.00615846
rs7612115	T	C	0.372175	-0.0877701	0.0173034	4.03E-07
rs114431558	T	C	0.0910855	-0.0793498	0.0289595	0.00615846
rs57454735	A	C	0.278386	-0.0687084	0.0186252	0.000226791
rs7618388	A	C	0.189796	-0.024167	0.0211474	0.253165
rs185243517	A	C	0.0112297	-0.216703	0.0794064	0.00636734
rs7624288	A	C	0.371759	-0.0870456	0.0173172	5.11E-07
rs60838448	A	C	0.278317	-0.0694208	0.0186309	0.000195949
rs115873296	T	C	0.08859	-0.125717	0.0292974	1.80E-05
rs72615760	T	C	0.0911549	-0.0778769	0.0289523	0.00716517
rs72615762	A	C	0.0911549	-0.0778769	0.0289523	0.00716517
rs56841747	T	C	0.267572	-0.0779148	0.0188774	3.71E-05
rs72615767	T	C	0.0911549	-0.0778769	0.0289523	0.00716517
rs56202453	A	C	0.278317	-0.06901	0.0186312	0.000213802
rs191349293	G	C	0.0259254	0.321864	0.052659	1.03E-09
rs144564051	G	C	0.0890753	-0.121933	0.0292176	3.04E-05
rs186945274	G	C	0.011299	0.0329169	0.078232	0.673943
rs372588024	T	C	0.023222	-0.240509	0.0550099	1.25E-05
rs112909184	T	C	0.0207958	-0.0323875	0.0581567	0.577613
rs7621804	A	C	0.276029	-0.0703683	0.0186253	0.000159299
rs6764467	T	C	0.276237	-0.070968	0.018626	0.000140034
rs115375350	T	C	0.0151116	-0.304767	0.0683436	8.35E-06
rs4859093	T	C	0.27395	-0.0733869	0.0186922	8.72E-05
rs76477779	T	C	0.0921946	-0.0603605	0.0288433	0.0364102
rs79549779	T	C	0.0880355	-0.114796	0.0293185	9.11E-05
rs79217128	G	C	0.0880355	-0.114429	0.0293187	9.59E-05
rs6797333	T	C	0.199917	-0.0104898	0.0206902	0.612174
rs116806131	G	C	0.0876889	-0.116717	0.029384	7.19E-05
rs6797501	T	C	0.289685	-0.0543026	0.0183348	0.00306923
rs6797527	G	C	0.288507	-0.0559116	0.0183631	0.00233687
rs80075447	G	C	0.0868571	-0.120581	0.0295336	4.50E-05
rs12487533	T	C	0.0926106	-0.0628949	0.0287972	0.0289894
rs4859096	A	C	0.200194	-0.0111812	0.0206601	0.588388
rs56234192	T	C	0.200194	-0.0111812	0.0206601	0.588388
rs76510409	T	C	0.146957	0.014471	0.0235716	0.539289
rs12489996	G	C	0.0587134	-0.0970705	0.0354281	0.00616036
rs4859098	T	C	0.147026	0.0147854	0.0235558	0.530238
rs116136523	T	C	0.0176764	-0.0718141	0.0634824	0.25799
rs73139435	T	C	0.0212117	0.274996	0.0575335	1.79E-06
rs4547727	T	C	0.190351	-0.00502835	0.0211213	0.811834
rs76393325	T	C	0.0586441	-0.0978355	0.0354449	0.00579092
rs75078420	T	C	0.0951754	-0.055478	0.0284113	0.0508971
rs4290825	G	C	0.182656	-0.00844934	0.0214501	0.693662
rs4371541	T	C	0.182656	-0.00844934	0.0214501	0.693662
rs62258568	T	G	0.0140025	0.274865	0.071277	0.000116119
rs183961736	A	G	0.0151116	-0.0670388	0.0681147	0.325048
rs9862624	A	G	0.387356	-0.0741181	0.0170364	1.38E-05
rs146340389	A	G	0.0187855	-0.121389	0.0605127	0.044893
rs62258571	A	G	0.0136559	0.283525	0.0721473	8.58E-05
rs11927475	A	G	0.0234992	0.084642	0.055105	0.124579
rs62258572	C	G	0.0140025	0.274865	0.071277	0.000116119
rs11927542	C	G	0.0214197	0.0957895	0.0577342	0.0971297
rs4855168	T	G	0.387495	-0.0743643	0.017029	1.28E-05
rs12107708	A	G	0.0241231	0.0713225	0.054438	0.190184
rs11927236	T	G	0.0213503	0.0946848	0.0578227	0.101569
rs4855170	A	G	0.0213503	0.0946848	0.0578227	0.101569
rs140891308	A	G	0.0150423	-0.111368	0.0676278	0.0996485
rs144477991	A	G	0.052544	0.273057	0.0371637	2.24E-13
rs11915079	T	G	0.0241231	0.0713225	0.054438	0.190184
rs112548942	T	G	0.0117843	-0.00499563	0.0766811	0.948058
rs12630296	A	G	0.0241231	0.0713225	0.054438	0.190184
rs1370212	T	G	0.362817	-0.0815709	0.0172675	2.36E-06
rs35309716	A	G	0.363788	-0.0834862	0.0172567	1.34E-06
rs17364877	A	G	0.363857	-0.083548	0.0172579	1.32E-06
rs4462968	T	G	0.0214197	0.0896665	0.0577355	0.120454
rs77505085	A	G	0.0316096	-0.262779	0.0476071	3.51E-08
rs62258582	A	G	0.0214197	0.09621	0.0577341	0.0956705
rs114050428	A	G	0.011507	0.225242	0.0765932	0.0032845
rs2083019	T	G	0.388257	-0.0744518	0.0170441	1.27E-05
rs115925194	T	G	0.0151116	0.286746	0.0680356	2.53E-05
rs59212064	A	G	0.0213503	0.093601	0.057823	0.105544
rs62258625	A	G	0.0213503	0.093601	0.057823	0.105544
rs62258626	A	G	0.0135866	0.280381	0.072328	0.000106904
rs116538181	A	G	0.0295993	0.299563	0.0491458	1.15E-09
rs34726138	A	G	0.0789547	-0.152993	0.0307551	6.69E-07
rs112093569	C	G	0.0122002	0.00153341	0.0749988	0.983688
rs188778146	A	G	0.0143491	0.0899728	0.0688099	0.191065
rs4855147	C	G	0.392624	-0.0726986	0.0170039	1.93E-05
rs138644275	A	G	0.0214197	0.000150671	0.0573637	0.997904
rs1583579	A	G	0.368293	-0.0813508	0.0172122	2.33E-06
rs62258630	A	G	0.0237765	0.0738685	0.0548063	0.177762
rs1898336	T	G	0.392624	-0.0726986	0.0170039	1.93E-05
rs143032187	T	G	0.0364619	0.119408	0.0443514	0.00711242
rs984975	T	G	0.392624	-0.0726986	0.0170039	1.93E-05
rs12493521	A	G	0.392624	-0.0726986	0.0170039	1.93E-05
rs9866309	A	G	0.368571	-0.0815765	0.0172169	2.20E-06
rs9875537	A	G	0.371066	-0.0816409	0.0171944	2.09E-06
rs4855174	C	G	0.393526	-0.0712992	0.0170034	2.78E-05
rs9821486	A	G	0.367392	-0.0801025	0.0172281	3.39E-06
rs9833108	C	G	0.367323	-0.080114	0.017232	3.39E-06
rs116737477	A	G	0.0224594	-0.184828	0.0566099	0.00109998
rs62258639	A	G	0.0140025	0.26932	0.07128	0.000159149
rs73137958	A	G	0.365521	-0.0808095	0.0172468	2.84E-06
rs111659989	A	G	0.036046	-0.0858227	0.0443242	0.0528762
rs1437049	T	G	0.377998	-0.0891474	0.0171226	1.98E-07
rs1437048	A	G	0.392347	-0.0722088	0.0170134	2.22E-05
rs12495229	T	G	0.378206	-0.0890623	0.0171215	2.03E-07
rs12495954	C	G	0.377998	-0.0890181	0.0171227	2.06E-07
rs12637947	C	G	0.392347	-0.0722088	0.0170134	2.22E-05
rs2118192	A	G	0.369818	-0.0816727	0.0171978	2.08E-06
rs2118191	A	G	0.369818	-0.0816727	0.0171978	2.08E-06
rs28894812	T	G	0.369472	-0.0823446	0.0171964	1.71E-06
rs9881535	A	G	0.370096	-0.0814677	0.0171875	2.18E-06
rs75846314	T	G	0.0476917	0.211224	0.039004	6.31E-08
rs6782806	A	G	0.367739	-0.0817829	0.0172125	2.06E-06
rs73139914	T	G	0.367462	-0.0824738	0.0172278	1.72E-06
rs12489313	A	G	0.3676	-0.0830841	0.0172195	1.43E-06
rs4425259	A	G	0.3676	-0.0830841	0.0172195	1.43E-06
rs73139923	A	G	0.367669	-0.0832406	0.0172154	1.36E-06
rs9819570	A	G	0.392416	-0.0722543	0.0170049	2.17E-05
rs9819897	T	G	0.392416	-0.0722543	0.0170049	2.17E-05
rs2118190	C	G	0.392416	-0.0722543	0.0170049	2.17E-05
rs9836443	A	G	0.339179	0.0974684	0.0175546	2.92E-08
rs73139936	A	G	0.0273118	0.280461	0.0507486	3.38E-08
rs115886115	A	G	0.0293914	0.249051	0.0487499	3.33E-07
rs115604159	A	G	0.0131013	0.235704	0.0713502	0.000959594
rs62259362	A	G	0.0149036	0.284935	0.0691426	3.81E-05
rs192892620	T	G	0.0126854	0.300309	0.0743614	5.43E-05
rs111812859	A	G	0.0896298	0.0338245	0.0292861	0.248142
rs570311194	T	G	0.0127547	0.300678	0.0741658	5.09E-05
rs142380991	A	G	0.0124775	-0.0644824	0.0737996	0.382283
rs76050673	A	G	0.0238458	-0.184539	0.0546957	0.000744938
rs35996908	T	G	0.0435325	0.0449935	0.0406998	0.268982
rs75378019	A	G	0.0420075	-0.268931	0.0412113	7.23E-11
rs148154604	A	G	0.0169832	-0.156115	0.0641521	0.0149774
rs73141982	C	G	0.0546929	-0.0823552	0.0365747	0.0243712
rs76596167	T	G	0.0140718	0.272159	0.0711074	0.000130584
rs62257281	C	G	0.0140718	0.272159	0.0711074	0.000130584
rs73143916	A	G	0.055802	-0.0938557	0.0362214	0.00958431
rs62257286	C	G	0.0219049	0.0804314	0.0573188	0.160592
rs73143923	A	G	0.0555941	-0.0966066	0.036276	0.00775968
rs62257287	T	G	0.0225981	0.0710706	0.0563012	0.206872
rs9832615	A	G	0.0430473	0.0501748	0.0408957	0.219902
rs181910986	A	G	0.0139332	-0.058256	0.0707983	0.410624
rs113964344	A	G	0.0185082	-0.181377	0.0618342	0.00336447
rs11127966	C	G	0.306669	0.104966	0.0179413	5.12E-09
rs111673633	A	G	0.0206571	-0.19209	0.0584952	0.00102887
rs114296467	A	G	0.0134479	0.261203	0.0697971	0.000183742
rs17023665	A	G	0.0146957	0.256971	0.0696314	0.000225512
rs13320705	A	G	0.0426314	0.0696529	0.041063	0.0898825
rs77124228	T	G	0.0158741	0.394339	0.0666795	3.49E-09
rs62257314	T	G	0.0146264	0.256697	0.0697916	0.000236737
rs111842755	T	G	0.011715	-0.0632418	0.0773524	0.413623
rs140684880	A	G	0.0103286	0.412021	0.0820598	5.26E-07
rs62257341	T	G	0.014765	0.251012	0.0691411	0.000284904
rs116104226	A	G	0.0122695	0.303194	0.0747136	5.00E-05
rs114930530	A	G	0.0134479	0.343024	0.07227	2.11E-06
rs13060248	C	G	0.0413836	0.0732265	0.0416635	0.0788632
rs75936562	A	G	0.0320255	-0.0733332	0.046893	0.117898
rs142597401	T	G	0.0118536	-0.151211	0.0768978	0.0492922
rs78920512	A	G	0.0117843	-0.079604	0.0771306	0.302075
rs113551339	A	G	0.0137252	0.381977	0.0715345	9.59E-08
rs77555530	A	G	0.0587134	-0.250024	0.0350588	1.09E-12
rs35295077	A	G	0.0283516	-0.0810686	0.0499919	0.104925
rs58408184	T	G	0.018023	-0.0828327	0.0624021	0.184418
rs111524294	A	G	0.0126854	-0.134709	0.0736163	0.06731
rs59458927	C	G	0.018023	-0.0828327	0.0624021	0.184418
rs13086988	A	G	0.018023	-0.0768706	0.0624032	0.21805
rs114353763	A	G	0.0122002	-0.109202	0.0754134	0.147649
rs143477294	T	G	0.0858173	0.0037673	0.0297744	0.899317
rs147982512	C	G	0.0257175	-0.173697	0.0513881	0.000728438
rs192265655	C	G	0.018023	-0.0828327	0.0624021	0.184418
rs35034422	A	G	0.018023	-0.0828327	0.0624021	0.184418
rs141704373	A	G	0.0251629	-0.174369	0.0517446	0.000756156
rs150104566	A	G	0.018023	-0.0828327	0.0624021	0.184418
rs35408287	A	G	0.019756	-0.0793017	0.059346	0.181506
rs112505701	T	G	0.0405518	0.100907	0.0422485	0.0169472
rs73844466	A	G	0.0198253	-0.081028	0.0592496	0.171489
rs34622646	C	G	0.0198253	-0.081028	0.0592496	0.171489
rs34437130	C	G	0.0296687	-0.0740796	0.0488578	0.129505
rs59523025	A	G	0.1202	0.115747	0.025734	6.97E-06
rs113002682	A	G	0.0700818	-0.13067	0.03262	6.24E-05
rs13099234	A	G	0.150007	-0.0922255	0.0233409	7.85E-05
rs150251317	A	G	0.0171912	0.323977	0.0631833	3.01E-07
rs9831869	A	G	0.154721	-0.0780099	0.023081	0.000729139
rs115622500	C	G	0.0171912	0.349997	0.0634199	3.53E-08
rs62259584	T	G	0.0536531	-0.176572	0.0368705	1.71E-06
rs17023866	C	G	0.0754887	0.0390496	0.0314464	0.214358
rs143732198	A	G	0.0246083	0.0449823	0.0540967	0.40571
rs2575758	A	G	0.477679	0.235924	0.016356	1.61E-46
rs7620974	A	G	0.155206	-0.080589	0.0230265	0.000468354
rs114942782	A	G	0.0172605	0.35417	0.0632972	2.28E-08
rs9872223	A	G	0.155622	-0.0777896	0.0230139	0.000728412
rs1561164	A	G	0.0325107	-0.180219	0.0466427	0.000112603
rs73846604	A	G	0.0329267	-0.179374	0.0462797	0.000107185
rs114271849	A	G	0.0122695	-0.267097	0.0755851	0.00041232
rs73846610	A	G	0.0330653	-0.182434	0.0461918	7.91E-05
rs183203233	A	G	0.0155275	0.0459094	0.06755	0.496756
rs17023902	C	G	0.0745876	-0.0697396	0.0316133	0.0274138
rs73846614	A	G	0.0332039	-0.175981	0.0461096	0.00013645
rs191688672	A	G	0.0103979	-0.247422	0.0824425	0.00269891
rs79844519	A	G	0.108069	-0.109619	0.0267847	4.31E-05
rs116044014	A	G	0.0745182	-0.0696419	0.0316244	0.0276857
rs57053546	C	G	0.0332733	-0.197258	0.0461536	1.95E-05
rs141104912	C	G	0.108138	-0.11491	0.0267569	1.77E-05
rs147930402	T	G	0.0331346	-0.196634	0.0463397	2.23E-05
rs146968478	A	G	0.0747955	-0.0707401	0.0315797	0.0251182
rs11918756	A	G	0.0570498	-0.0631759	0.035857	0.0781311
rs147712459	A	G	0.0286289	-0.0853366	0.0498946	0.0872465
rs111950289	A	G	0.0329267	-0.18681	0.0464761	5.89E-05
rs145595533	C	G	0.0747955	-0.0707401	0.0315797	0.0251182
rs7632866	A	G	0.0549702	-0.0767339	0.0365001	0.0355622
rs72920050	A	G	0.0261334	-0.366569	0.0521313	2.23E-12
rs2879793	A	G	0.0263413	-0.365085	0.0517994	1.98E-12
rs72920051	C	G	0.0261334	-0.366569	0.0521313	2.23E-12
rs72920052	C	G	0.026272	-0.361653	0.0520079	3.87E-12
rs72920053	A	G	0.0266186	-0.35823	0.0515558	4.02E-12
rs72920054	A	G	0.0261334	-0.366569	0.0521313	2.23E-12
rs62257761	A	G	0.461389	-0.370881	0.016119	4.15E-113
rs56672807	A	G	0.0261334	-0.366569	0.0521313	2.23E-12
rs78525152	A	G	0.0729932	-0.056074	0.0320072	0.0798307
rs2340382	T	G	0.0550395	-0.0765429	0.0364812	0.0359267
rs78895044	A	G	0.0259254	-0.365523	0.0523265	3.09E-12
rs2003180	A	G	0.02648	-0.363486	0.0516753	2.19E-12
rs41401348	T	G	0.0727852	-0.058806	0.0320745	0.0667815
rs9831641	C	G	0.0554554	-0.107563	0.0362134	0.00298546
rs6775215	A	G	0.148829	-0.124768	0.0232998	8.82E-08
rs9836404	A	G	0.070567	-0.0565623	0.0323907	0.0808096
rs17181170	A	G	0.499168	-0.399319	0.0159377	6.54E-133
rs1497417	A	G	0.0588521	-0.096054	0.0352618	0.00646475
rs1497418	A	G	0.0552475	-0.0842699	0.03623	0.0200475
rs9835395	A	G	0.0552475	-0.0842699	0.03623	0.0200475
rs114531697	A	G	0.0486621	-0.0747663	0.0385665	0.0525852
rs6783908	A	G	0.0552475	-0.0842699	0.03623	0.0200475
rs6791387	A	G	0.493207	-0.421967	0.0158838	1.95E-148
rs6794534	A	G	0.0551782	-0.0850611	0.0362483	0.0189712
rs6797598	A	G	0.466657	-0.385012	0.0160177	7.08E-123
rs9866881	T	G	0.0551782	-0.0850611	0.0362483	0.0189712
rs150030894	A	G	0.0143491	-0.317558	0.0693788	4.79E-06
rs17023964	C	G	0.495286	-0.423528	0.0158812	1.62E-149
rs1497414	C	G	0.0551782	-0.0841345	0.0362486	0.0203123
rs1497415	C	G	0.0550395	-0.0858236	0.0362853	0.0180444
rs1497416	C	G	0.0551088	-0.0835826	0.0362674	0.021216
rs13091916	C	G	0.054485	-0.0877279	0.0364837	0.0162161
rs181441278	C	G	0.0314016	-0.326947	0.0472615	4.98E-12
rs60086365	A	G	0.493345	-0.421401	0.015881	4.12E-148
rs2088396	C	G	0.493692	-0.421588	0.0158824	3.28E-148
rs58834131	A	G	0.0549702	-0.0878988	0.0363033	0.0154924
rs80061972	A	G	0.0721614	-0.040661	0.0319534	0.203234
rs115692266	A	G	0.0476917	-0.2232	0.0386405	7.95E-09
rs76991069	A	G	0.0699432	-0.0532398	0.0325021	0.101457
rs116734111	T	G	0.0275198	-0.244002	0.0502128	1.20E-06
rs79088356	C	G	0.0699432	-0.0532398	0.0325021	0.101457
rs73142696	A	G	0.469084	-0.385555	0.0160123	2.78E-123
rs7620563	A	G	0.0689727	0.152299	0.0329175	3.78E-06
rs116611298	A	G	0.0183003	0.350695	0.0618258	1.46E-08
rs7629958	A	G	0.0689727	0.152299	0.0329175	3.78E-06
rs58801608	T	G	0.0573964	0.150312	0.0357322	2.62E-05
rs73144532	A	G	0.0672397	0.158988	0.0333935	1.96E-06
rs12632505	A	G	0.0680022	0.154228	0.0332103	3.48E-06
rs60308916	A	G	0.0694579	0.14079	0.0328698	1.87E-05
rs73144549	T	G	0.067309	0.159949	0.0333792	1.69E-06
rs79123511	A	G	0.0700818	-0.049951	0.0324097	0.123303
rs6773009	A	G	0.0673783	0.159538	0.0333658	1.77E-06
rs1825896	A	G	0.0674477	0.158746	0.0333527	1.98E-06
rs6789999	A	G	0.0693886	0.137924	0.0328844	2.77E-05
rs6790299	A	G	0.0693886	0.137924	0.0328844	2.77E-05
rs77764698	A	G	0.0687647	-0.0534082	0.0326454	0.101881
rs12638524	A	G	0.13344	0.0496381	0.0244489	0.0423643
rs734273	T	G	0.167406	0.0184714	0.0222194	0.405821
rs901843	A	G	0.0257175	-0.366374	0.0522308	2.52E-12
rs1846049	A	G	0.0696659	-0.0571671	0.032482	0.0784569
rs116497138	T	G	0.047761	-0.224671	0.0387326	6.89E-09
rs77142279	A	G	0.0698738	-0.0581027	0.0324447	0.0733639
rs73146545	T	G	0.133856	0.0477788	0.0243853	0.0501126
rs73146550	C	G	0.0598225	-0.215575	0.0350424	8.07E-10
rs79286004	A	G	0.0748648	-0.0592136	0.0314778	0.0599958
rs78622099	T	G	0.0745182	-0.0545449	0.0315339	0.0837225
rs60591302	A	G	0.0763899	-0.0614859	0.0312403	0.0490878
rs6551456	A	G	0.032788	-0.096888	0.0467036	0.0380655
rs114573172	T	G	0.0242617	-0.374679	0.0536439	3.11E-12
rs79724598	A	G	0.0762512	-0.0644194	0.0312607	0.0393661
rs114250843	A	G	0.0146264	-0.340077	0.0690688	8.68E-07
rs79452358	A	G	0.0243311	-0.37261	0.0535754	3.84E-12
rs73846687	A	G	0.0762512	-0.0644194	0.0312607	0.0393661
rs62257787	T	G	0.278178	0.535683	0.0175557	1.96E-192
rs76842137	A	G	0.0761126	-0.0631155	0.0312824	0.0436693
rs12495841	A	G	0.278525	0.536237	0.0175346	3.09E-193
rs73846698	A	G	0.0760433	-0.071674	0.0313212	0.0221458
rs73846702	T	G	0.0758353	-0.0761037	0.0314139	0.0154339
rs1497412	A	G	0.281159	0.537029	0.017485	8.57E-195
rs79276806	C	G	0.0244697	-0.38179	0.0535816	1.14E-12
rs76592385	T	G	0.0756273	-0.0827508	0.0314753	0.00858004
rs139810107	A	G	0.0752807	-0.0798603	0.0315311	0.0113381
rs80021091	A	G	0.0244004	-0.382706	0.0536513	1.08E-12
rs115534425	A	G	0.0244004	-0.382451	0.0536515	1.11E-12
rs148032832	A	G	0.0142798	-0.353375	0.0695138	3.80E-07
rs115198456	A	G	0.0243311	-0.380528	0.0537243	1.54E-12
rs1002765	A	G	0.131083	-0.13313	0.0246286	6.67E-08
rs79584197	T	G	0.0244697	-0.38358	0.0535799	8.93E-13
rs75140806	C	G	0.0243311	-0.380528	0.0537243	1.54E-12
rs78507388	A	G	0.0243311	-0.380528	0.0537243	1.54E-12
rs6800357	A	G	0.0576736	-0.177325	0.0361097	9.27E-07
rs115896043	T	G	0.0271732	-0.242091	0.0505003	1.67E-06
rs114562578	A	G	0.0151809	-0.262532	0.0682176	0.000119896
rs17188947	A	G	0.444822	-0.417857	0.0160122	1.58E-143
rs9858626	A	G	0.423541	0.495739	0.0160197	1.53E-197
rs146749265	C	G	0.014557	-0.334384	0.0692294	1.39E-06
rs13059495	C	G	0.444683	-0.417277	0.0160154	4.24E-143
rs114602632	T	G	0.0243311	-0.380528	0.0537243	1.54E-12
rs2879985	A	G	0.282615	0.540794	0.0174507	4.59E-198
rs149493590	T	G	0.0142798	-0.353375	0.0695138	3.80E-07
rs2270666	C	G	0.116526	0.180666	0.0258024	2.75E-12
rs2171525	A	G	0.116387	0.181426	0.0258459	2.43E-12
rs115892684	T	G	0.0243311	-0.380528	0.0537243	1.54E-12
rs1060238	C	G	0.0246083	-0.385235	0.053438	6.21E-13
rs1060241	A	G	0.28712	0.546586	0.0173816	1.60E-203
rs142166471	A	G	0.0140718	-0.150286	0.0707994	0.0338131
rs77436402	A	G	0.0732012	-0.0858963	0.0319633	0.00721882
rs72563139	A	G	0.0241231	-0.383731	0.0539355	1.23E-12
rs116638050	A	G	0.0283516	-0.262838	0.0501576	1.65E-07
rs79120980	A	G	0.0244004	-0.37825	0.0536557	1.96E-12
rs115735344	A	G	0.0115763	0.438546	0.0781062	2.04E-08
rs187430187	A	G	0.0133786	-0.198829	0.0729107	0.0064064
rs72563141	A	G	0.0142798	-0.353375	0.0695138	3.80E-07
rs300978	T	G	0.40933	0.556863	0.0159171	7.98E-248
rs181506941	A	G	0.0113684	0.0229857	0.0780048	0.768254
rs300982	A	G	0.0493553	0.162564	0.0376933	1.63E-05
rs2633674	A	G	0.125607	0.188893	0.0249836	4.51E-14
rs80047545	A	G	0.0244004	-0.37825	0.0536557	1.96E-12
rs300995	A	G	0.4338	0.505244	0.0159514	2.88E-206
rs300996	T	G	0.409261	0.555156	0.0159181	2.10E-246
rs77874094	C	G	0.0246083	-0.379748	0.0534435	1.31E-12
rs72563153	A	G	0.0246083	-0.379748	0.0534435	1.31E-12
rs72563109	C	G	0.024747	-0.374248	0.0533098	2.42E-12
rs111686751	A	G	0.0246777	-0.375797	0.0533777	2.09E-12
rs300992	A	G	0.119021	0.190546	0.0255262	9.33E-14
rs1389682	A	G	0.281922	0.54097	0.0174456	2.71E-198
rs150389800	T	G	0.0244697	-0.374272	0.053589	3.12E-12
rs116607213	T	G	0.0244697	-0.374272	0.053589	3.12E-12
rs115167806	A	G	0.0249549	-0.241021	0.0529098	5.32E-06
rs300986	A	G	0.432483	0.503529	0.0159487	4.92E-205
rs300985	C	G	0.432414	0.503488	0.0159469	4.80E-205
rs2642336	A	G	0.432483	0.503529	0.0159487	4.92E-205
rs112580921	A	G	0.0548316	-0.254317	0.0363288	2.78E-12
rs13082335	C	G	0.432552	0.503056	0.0159474	1.04E-204
rs34454426	A	G	0.049286	0.163417	0.0377144	1.49E-05
rs12714677	T	G	0.432483	0.503529	0.0159487	4.92E-205
rs4435643	A	G	0.432483	0.503529	0.0159487	4.92E-205
rs2646222	A	G	0.433731	0.500912	0.015937	2.45E-203
rs2646221	C	G	0.433731	0.500912	0.015937	2.45E-203
rs116011373	A	G	0.0266186	-0.254279	0.0512301	7.08E-07
rs2646220	C	G	0.433661	0.500871	0.0159352	2.39E-203
rs2646219	T	G	0.126993	0.184575	0.0248475	1.23E-13
rs13094328	A	G	0.433592	0.500665	0.0159342	3.24E-203
rs141497058	A	G	0.0244697	-0.374272	0.053589	3.12E-12
rs2646216	A	G	0.433731	0.500177	0.0159349	7.85E-203
rs4345069	A	G	0.126993	0.184069	0.024848	1.43E-13
rs1826640	T	G	0.4338	0.500656	0.0159348	3.39E-203
rs2646213	A	G	0.433661	0.500947	0.0159297	1.55E-203
rs2642358	A	G	0.409261	0.550451	0.0159024	5.06E-243
rs1497409	A	G	0.126854	0.185895	0.0248538	8.34E-14
rs2642327	A	G	0.4338	0.499646	0.0159287	1.41E-202
rs2642326	A	G	0.433869	0.499415	0.0159264	1.85E-202
rs56139822	A	G	0.409122	0.550094	0.0159006	8.78E-243
rs34830603	A	G	0.433592	0.499342	0.0159347	3.30E-202
rs73140323	T	G	0.0105365	0.464409	0.0812319	1.13E-08
rs79419577	A	G	0.0244697	-0.382755	0.0534253	8.59E-13
rs77339476	A	G	0.0246083	-0.380335	0.0532887	1.04E-12
rs76669472	A	G	0.0246083	-0.380335	0.0532887	1.04E-12
rs6807942	A	G	0.126854	0.183872	0.0248559	1.54E-13
rs6807948	A	G	0.433731	0.499436	0.0159225	1.44E-202
rs57568183	T	G	0.4338	0.499196	0.0159254	2.57E-202
rs2646227	A	G	0.433731	0.4996	0.015927	1.39E-202
rs2646228	A	G	0.434008	0.499293	0.0159308	2.90E-202
rs2642337	C	G	0.433731	0.499154	0.0159237	2.51E-202
rs2646246	A	G	0.4338	0.499219	0.0159253	2.46E-202
rs75110679	A	G	0.0246083	-0.380335	0.0532887	1.04E-12
rs2642339	A	G	0.151601	0.0882334	0.0231219	0.000136759
rs2646245	A	G	0.4338	0.499219	0.0159253	2.46E-202
rs2642342	C	G	0.433176	0.497658	0.0159305	4.86E-201
rs9837869	A	G	0.433315	0.497728	0.0159288	3.93E-201
rs77433804	A	G	0.0246083	-0.380335	0.0532887	1.04E-12
rs2642345	A	G	0.433176	0.497658	0.0159305	4.86E-201
rs1497420	A	G	0.433176	0.497658	0.0159305	4.86E-201
rs113159056	C	G	0.04277	0.369983	0.0412046	3.43E-19
rs75068812	A	G	0.0404131	-0.127508	0.0423782	0.00263167
rs2642349	A	G	0.119576	0.17864	0.0255366	2.88E-12
rs2646233	A	G	0.391099	0.541952	0.0160991	7.09E-231
rs2646232	A	G	0.385485	0.522679	0.0162408	1.86E-212
rs6551471	T	G	0.421184	0.486773	0.0160068	3.17E-191
rs7619530	C	G	0.423957	0.489088	0.0160222	1.40E-192
rs1826639	A	G	0.423887	0.486707	0.0160304	1.18E-190
rs1826637	A	G	0.270207	0.513338	0.0178744	7.73E-172
rs3897735	A	G	0.401428	0.450231	0.0163013	1.06E-159
rs114278123	A	G	0.0361153	-0.101509	0.0446345	0.0229815
rs148364809	T	G	0.0137252	-0.156812	0.0720234	0.0294955
rs148106146	A	G	0.0143491	-0.356809	0.069691	3.14E-07
rs28634582	C	G	0.118259	0.101125	0.0258169	9.05E-05
rs13070431	A	G	0.118605	0.101392	0.0257941	8.55E-05
rs13070437	A	G	0.118675	0.101806	0.0257893	7.97E-05
rs13070466	A	G	0.031471	0.168355	0.0470139	0.000344576
rs35112115	A	G	0.118675	0.100785	0.0257899	9.39E-05
rs11709932	A	G	0.118675	0.100785	0.0257899	9.39E-05
rs12631922	C	G	0.118259	0.100326	0.0258174	0.000102824
rs9834940	A	G	0.118675	0.100785	0.0257899	9.39E-05
rs113021867	T	G	0.0175378	-0.0829256	0.0637199	0.19316
rs13068745	C	G	0.118675	0.100785	0.0257899	9.39E-05
rs6795014	A	G	0.118675	0.100785	0.0257899	9.39E-05
rs12631568	A	G	0.118605	0.100162	0.0257947	0.000104079
rs13079764	A	G	0.118328	0.101628	0.0258121	8.32E-05
rs6798591	T	G	0.118675	0.100785	0.0257899	9.39E-05
rs6798810	A	G	0.118675	0.100785	0.0257899	9.39E-05
rs201140829	A	G	0.118328	0.101628	0.0258121	8.32E-05
rs562355718	C	G	0.0158048	-0.388171	0.0665258	5.62E-09
rs9682461	A	G	0.118467	0.101548	0.0258376	8.57E-05
rs62257851	A	G	0.275613	0.499794	0.0177984	9.51E-165
rs13074748	A	G	0.120477	0.112844	0.0256498	1.10E-05
rs13074771	A	G	0.118328	0.101628	0.0258121	8.32E-05
rs13074772	T	G	0.118328	0.101628	0.0258121	8.32E-05
rs114423020	A	G	0.0352835	-0.105899	0.0450985	0.0188931
rs13090064	A	G	0.11812	0.1028	0.0258598	7.10E-05
rs140142545	A	G	0.0352835	-0.110518	0.0450969	0.0142826
rs13090430	C	G	0.118675	0.100785	0.0257899	9.39E-05
rs13090453	T	G	0.118675	0.100785	0.0257899	9.39E-05
rs116492955	A	G	0.0365313	-0.135935	0.0447503	0.002393
rs7650508	A	G	0.118675	0.100785	0.0257899	9.39E-05
rs12634320	A	G	0.118328	0.10284	0.0258287	6.91E-05
rs9853159	C	G	0.118605	0.10152	0.0258113	8.46E-05
rs12635941	T	G	0.118536	0.101884	0.0258156	8.00E-05
rs17024305	T	G	0.118467	0.100774	0.0258554	9.80E-05
rs9859161	A	G	0.118536	0.101507	0.0258331	8.60E-05
rs9863230	A	G	0.118536	0.101507	0.0258331	8.60E-05
rs9875062	C	G	0.122903	0.108941	0.0254512	1.89E-05
rs35161284	A	G	0.122834	0.108629	0.0254556	2.00E-05
rs9809883	A	G	0.105157	0.139357	0.0271413	2.90E-07
rs115474537	A	G	0.0114377	-0.362467	0.0781382	3.57E-06
rs73132924	A	G	0.272494	0.501619	0.0178599	8.28E-165
rs59300742	A	G	0.264869	-0.0620935	0.0187236	0.00091662
rs78321154	A	G	0.0291834	0.123607	0.0493284	0.0122393
rs78364855	A	G	0.0255095	0.13373	0.052435	0.0107804
rs6794595	A	G	0.0285595	0.138917	0.0496853	0.00518874
rs111860013	A	G	0.034313	-0.167033	0.0448923	0.000200144
rs6798259	A	G	0.0284902	0.142323	0.0497385	0.00422943
rs11708158	A	G	0.0307084	0.0740457	0.0474506	0.11869
rs146142084	C	G	0.0155275	0.200216	0.067511	0.00303006
rs148366735	A	G	0.0148343	-0.253692	0.0686568	0.000221456
rs62267688	A	G	0.173853	-0.0710507	0.0218954	0.00117982
rs62267689	T	G	0.239082	-0.0842186	0.019441	1.50E-05
rs2172681	A	G	0.0285595	0.138917	0.0496853	0.00518874
rs140534510	A	G	0.0220435	0.171921	0.0571196	0.00262295
rs6777295	A	G	0.0303618	0.122222	0.0484521	0.011673
rs73134892	A	G	0.0436018	0.349504	0.0406712	1.02E-17
rs7629511	T	G	0.0678636	0.132902	0.0330305	5.79E-05
rs7636251	T	G	0.0677249	0.134824	0.0330559	4.58E-05
rs9822513	T	G	0.0677249	0.132668	0.0330571	6.05E-05
rs28859410	A	G	0.0677943	0.134699	0.0330427	4.62E-05
rs147274535	A	G	0.0338971	0.128088	0.0460013	0.0053758
rs190777197	A	G	0.0677943	0.134699	0.0330427	4.62E-05
rs151109144	A	G	0.0392347	0.122074	0.0427004	0.00426391
rs186860866	A	G	0.0465132	-0.138778	0.0389834	0.000373357
rs192787817	A	G	0.0285595	0.138917	0.0496853	0.00518874
rs9680936	A	G	0.382989	0.174321	0.0169597	1.30E-24
rs12630755	A	G	0.0286289	0.139764	0.0496306	0.00487456
rs11917837	T	G	0.0285595	0.138917	0.0496853	0.00518874
rs11917983	A	G	0.0679329	0.133384	0.0330171	5.40E-05
rs7650747	A	G	0.0679329	0.133384	0.0330171	5.40E-05
rs1603024	A	G	0.0680022	0.132747	0.0330043	5.83E-05
rs147371878	T	G	0.0101899	0.392365	0.0826121	2.08E-06
rs34241264	A	G	0.0327187	0.110826	0.0465404	0.0172783
rs62267695	A	G	0.0392347	0.046339	0.0424124	0.274614
rs12636655	T	G	0.0679329	0.130317	0.0329826	7.85E-05
rs71322809	C	G	0.0564259	-0.00350761	0.0356578	0.921642
rs114848200	C	G	0.0133093	-0.184257	0.0727123	0.0112959
rs9883901	A	G	0.0797172	0.0688982	0.0308926	0.0257613
rs9861091	C	G	0.080549	0.0717941	0.0307428	0.0195541
rs180981844	T	G	0.0274504	-0.183956	0.0504333	0.000266672
rs184911002	T	G	0.0274504	-0.183956	0.0504333	0.000266672
rs6783937	A	G	0.0305005	0.119158	0.0483534	0.0137506
rs55660107	A	G	0.0799251	0.0691975	0.0308624	0.0249831
rs62267702	A	G	0.178289	-0.0638097	0.0216148	0.00316614
rs116805244	A	G	0.0108138	0.08701	0.0798798	0.276075
rs78980417	A	G	0.0305698	0.12016	0.0483034	0.0128832
rs62267706	A	G	0.0392347	0.0460749	0.0424124	0.277359
rs62267707	T	G	0.179329	-0.0617981	0.021584	0.00420664
rs73132012	A	G	0.0298073	0.24115	0.0489144	8.40E-07
rs115181638	A	G	0.0356994	-0.057499	0.0449667	0.201044
rs6802916	A	G	0.179606	-0.0618618	0.0215581	0.00412274
rs72919580	A	G	0.179537	-0.0620901	0.0215595	0.00398917
rs140815676	A	G	0.0100513	0.0234053	0.0838741	0.780213
rs58887914	A	G	0.0303618	0.117718	0.0484537	0.0151439
rs74365272	T	G	0.179329	-0.0616149	0.021584	0.00432075
rs76597809	A	G	0.0303618	0.117718	0.0484537	0.0151439
rs143330570	A	G	0.0105365	-0.0361677	0.08088	0.65476
rs73133612	A	G	0.0780535	0.0686966	0.0311684	0.0275525
rs60409295	T	G	0.0817274	0.0741947	0.0305476	0.0151722
rs78552731	T	G	0.17926	-0.0615463	0.0215855	0.00436676
rs113917095	A	G	0.0359074	-0.152781	0.0441133	0.000536555
rs115185635	C	G	0.0392347	0.0426852	0.0424129	0.314248
rs116172067	T	G	0.0138639	0.331078	0.0712236	3.40E-06
rs58352763	A	G	0.0305005	0.120635	0.0483529	0.0126218
rs62267713	T	G	0.179329	-0.0612302	0.0215842	0.00456939
rs12487220	A	G	0.0819354	0.0735008	0.030519	0.0160493
rs73136718	A	G	0.0530293	-0.0980405	0.0375069	0.00896923
rs77550604	T	G	0.0454041	-0.000355602	0.0398474	0.99288
rs116684315	T	G	0.0110911	0.067026	0.0794211	0.398735
rs9833908	C	G	0.0817968	0.0753235	0.0305376	0.013664
rs113242170	A	G	0.0384029	-0.117503	0.0430234	0.00632676
rs67632035	C	G	0.267572	-0.0142133	0.0188854	0.451712
rs151282021	A	G	0.0201026	0.0890622	0.0597028	0.135806
rs184872984	C	G	0.0138639	0.325463	0.0712272	4.97E-06
rs1106145	T	G	0.29835	0.00711157	0.0182782	0.697233
rs6790377	A	G	0.291765	0.000141408	0.0183797	0.993862
rs9820876	A	G	0.101137	0.0822183	0.0278206	0.00313375
rs62267724	A	G	0.178012	-0.0580909	0.0215624	0.00707444
rs112087188	A	G	0.101622	0.0837258	0.0276683	0.00248644
rs147333608	A	G	0.0128241	-0.13581	0.0732398	0.0637338
rs113130146	A	G	0.0255788	-0.110654	0.0528149	0.0361942
rs13089597	A	G	0.057743	-0.00835748	0.0355076	0.813927
rs67499970	C	G	0.267295	0.11028	0.018615	3.28E-09
rs28690446	T	G	0.106474	0.100695	0.0272769	0.000224498
rs28557772	C	G	0.106474	0.100695	0.0272769	0.000224498
rs56825169	A	G	0.112921	0.0871736	0.026464	0.000992311
rs7611097	A	G	0.211632	-0.101176	0.0202349	5.87E-07
rs9860961	T	G	0.112089	0.0814242	0.0265094	0.00213762
rs13326493	A	G	0.0991959	0.0848425	0.0279805	0.00243641
rs59231046	A	G	0.212325	-0.100642	0.0201708	6.20E-07
rs13324080	T	G	0.112297	0.0832786	0.0264931	0.00167673
rs114518167	A	G	0.0201719	0.0944492	0.0596039	0.113098
rs116766597	C	G	0.0359767	-0.16132	0.0442452	0.000268172
rs56357539	A	G	0.118883	0.0976604	0.0259342	0.000167406
rs78310417	T	G	0.211147	-0.100887	0.020248	6.42E-07
rs62266998	A	G	0.211077	-0.101054	0.0202485	6.16E-07
rs141936519	A	G	0.0100513	0.342997	0.0831924	3.78E-05
rs6789957	C	G	0.0581589	-0.0134054	0.0354046	0.70497
rs67781129	T	G	0.112644	0.0848049	0.0264483	0.00134974
rs17466688	A	G	0.01629	0.0866048	0.0654416	0.185747
rs113508729	A	G	0.09878	0.0843794	0.0280206	0.00261005
rs1509770	A	G	0.112505	0.0836224	0.0264776	0.00159385
rs34569621	C	G	0.0919867	0.0257794	0.0288973	0.372367
rs114069178	A	G	0.0259947	-0.0723564	0.0525764	0.168798
rs189187765	A	G	0.0135866	-0.204293	0.0719864	0.00455326
rs150496028	A	G	0.0103979	0.341753	0.0818391	3.00E-05
rs144754147	A	G	0.0205878	0.075828	0.059239	0.200574
rs67404310	A	G	0.0901151	-0.11873	0.0290255	4.35E-05
rs67310793	T	G	0.0901151	-0.11873	0.0290255	4.35E-05
rs62267016	T	G	0.21593	-0.0659557	0.0202844	0.00115306
rs112026272	T	G	0.0901844	-0.11836	0.0290179	4.57E-05
rs112498172	A	G	0.0902537	-0.12004	0.0289846	3.49E-05
rs111261645	A	G	0.0901151	-0.119503	0.0290251	3.88E-05
rs66696618	A	G	0.0903923	-0.118665	0.0289942	4.31E-05
rs7639499	A	G	0.290517	0.103053	0.018183	1.50E-08
rs7646344	T	G	0.0907389	-0.117048	0.0289075	5.20E-05
rs75450658	A	G	0.0856093	-0.119174	0.0297674	6.30E-05
rs57087351	A	G	0.2709	-0.0762639	0.0187967	5.02E-05
rs57368400	A	G	0.2709	-0.0762639	0.0187967	5.02E-05
rs1812653	T	G	0.43685	0.0750125	0.0168958	9.14E-06
rs116165485	A	G	0.0288368	-0.215304	0.0491899	1.22E-05
rs56137346	A	G	0.0584362	-0.0727629	0.0358226	0.0422713
rs1509780	A	G	0.272078	-0.0753393	0.0187489	5.92E-05
rs111654912	A	G	0.184736	-0.037269	0.0213871	0.0814472
rs9863342	C	G	0.359005	-0.095415	0.0174356	4.59E-08
rs4859088	A	G	0.270969	-0.0763864	0.0187902	4.85E-05
rs4859089	C	G	0.270969	-0.0763864	0.0187902	4.85E-05
rs7624533	A	G	0.35845	-0.0952222	0.0174478	4.99E-08
rs4499631	T	G	0.0859559	-0.0922938	0.0298167	0.00197318
rs112786037	T	G	0.0864411	-0.117498	0.0296384	7.43E-05
rs6796682	A	G	0.0864411	-0.117498	0.0296384	7.43E-05
rs58825206	A	G	0.184389	-0.0379565	0.0213835	0.0759343
rs9882872	A	G	0.0873423	-0.113019	0.0294532	0.000125494
rs74834405	A	G	0.0864411	-0.117498	0.0296384	7.43E-05
rs77221310	A	G	0.0864411	-0.117498	0.0296384	7.43E-05
rs139351833	T	G	0.0097047	0.0908807	0.0853223	0.286845
rs113478418	A	G	0.0862332	-0.117204	0.0296643	7.86E-05
rs4561856	T	G	0.184736	-0.0384412	0.0213672	0.072049
rs7646057	A	G	0.0864411	-0.117498	0.0296384	7.43E-05
rs7649281	A	G	0.35845	-0.0961347	0.0174525	3.75E-08
rs112314532	T	G	0.0864411	-0.117498	0.0296384	7.43E-05
rs149132310	C	G	0.0101206	0.116484	0.0824365	0.157694
rs6807329	A	G	0.358519	-0.0938507	0.01745	7.76E-08
rs4367091	A	G	0.270622	-0.0638337	0.0186244	0.000612756
rs111639108	A	G	0.0863025	-0.116362	0.0296561	8.80E-05
rs76661333	A	G	0.0863025	-0.116362	0.0296561	8.80E-05
rs113200606	A	G	0.0863025	-0.116362	0.0296561	8.80E-05
rs4586840	A	G	0.0863025	-0.116362	0.0296561	8.80E-05
rs113239223	A	G	0.0863025	-0.116362	0.0296561	8.80E-05
rs74393574	T	G	0.0864411	-0.120959	0.0296364	4.52E-05
rs79306144	A	G	0.0875503	-0.116276	0.0294264	7.84E-05
rs113212564	A	G	0.0865105	-0.120989	0.0296279	4.48E-05
rs115212556	A	G	0.0305005	0.190765	0.0482086	7.66E-05
rs76214106	A	G	0.0864411	-0.120959	0.0296364	4.52E-05
rs75893501	T	G	0.0864411	-0.120959	0.0296364	4.52E-05
rs114973863	A	G	0.014973	-0.301964	0.0686491	1.10E-05
rs113604690	A	G	0.0864411	-0.120959	0.0296364	4.52E-05
rs59444386	A	G	0.368224	-0.0901277	0.0173347	2.06E-07
rs556237568	T	G	0.0125468	0.240697	0.0747868	0.0012946
rs111399550	A	G	0.0865105	-0.12124	0.0296277	4.32E-05
rs116307512	A	G	0.0146957	-0.191906	0.069324	0.00565028
rs67101005	C	G	0.28005	-0.0580341	0.0184098	0.00162625
rs9839050	T	G	0.36864	-0.0903743	0.0173367	1.91E-07
rs73137485	A	G	0.0860252	0.0574828	0.0298201	0.0539374
rs62267022	C	G	0.0424234	0.069607	0.0415029	0.0935544
rs9854786	A	G	0.37169	-0.0871014	0.0173159	5.02E-07
rs150586434	A	G	0.0106752	-0.0902353	0.0808966	0.2647
rs72615757	T	G	0.0907389	-0.0836026	0.0290457	0.00400978
rs139286069	T	G	0.0160821	0.106503	0.0661222	0.10729
rs114009635	T	G	0.018023	0.0748371	0.0628957	0.234141
rs7622310	T	G	0.36961	-0.089	0.0173605	3.03E-07
rs13090059	A	G	0.0222515	-0.0822134	0.0565284	0.145887
rs73137497	C	G	0.057743	-0.0730685	0.0359075	0.0418964
rs4392442	T	G	0.372175	-0.087624	0.0173035	4.21E-07
rs9862860	A	G	0.092056	-0.0747578	0.0288057	0.00947162
rs72615761	A	G	0.0911549	-0.0778769	0.0289523	0.00716517
rs4621351	T	G	0.146818	-0.0125206	0.02346	0.593567
rs4345094	A	G	0.371205	-0.0857904	0.0173183	7.45E-07
rs28440902	T	G	0.0522667	0.017787	0.036973	0.630473
rs13327742	A	G	0.0921253	-0.0733603	0.0287987	0.010875
rs72615764	A	G	0.0911549	-0.0778769	0.0289523	0.00716517
rs72615766	A	G	0.0911549	-0.0778769	0.0289523	0.00716517
rs140218574	A	G	0.0960765	-0.0596966	0.0282957	0.0349147
rs9843580	A	G	0.361431	-0.0915743	0.0174262	1.52E-07
rs4859092	A	G	0.263275	-0.0821094	0.0189572	1.50E-05
rs9841217	A	G	0.279426	0.0876999	0.0184911	2.15E-06
rs185391192	A	G	0.0104672	0.208337	0.0816387	0.0107329
rs7615830	T	G	0.0958686	-0.0569601	0.0283174	0.0443112
rs4374551	A	G	0.142243	-0.0206079	0.0237209	0.385006
rs115869027	A	G	0.0179537	0.0804725	0.0627617	0.199817
rs150395058	T	G	0.0878969	-0.114852	0.0293603	9.24E-05
rs149635612	C	G	0.011299	0.0296049	0.0782321	0.705127
rs574041711	A	G	0.0125468	0.245912	0.0747844	0.00101285
rs117536085	A	G	0.0390961	-0.132231	0.0432408	0.0022363
rs71322817	A	G	0.0221129	-0.0871528	0.0568762	0.125486
rs73139428	A	G	0.0860946	0.0565587	0.0297851	0.0576186
rs4468999	A	G	0.249619	-0.0348525	0.0192035	0.0695806
rs56077151	A	G	0.190351	-0.00502835	0.0211213	0.811834
rs4487262	A	G	0.250797	-0.033962	0.0191826	0.0766923
rs141707345	C	G	0.0716068	-0.0189897	0.0324867	0.558876
rs78988098	A	G	0.0587828	-0.0958869	0.0354115	0.00678923
rs201412337	T	G	0.0587134	-0.0970705	0.0354281	0.00616036
rs113178967	A	G	0.0561486	-0.0898178	0.0361307	0.0129445
rs57555560	A	G	0.182726	-0.00837412	0.0214488	0.696235
rs9871084	C	T	0.0464439	0.066947	0.0394575	0.0897994
rs9871411	A	T	0.363164	-0.0828985	0.0172517	1.58E-06
rs62258567	A	T	0.0140025	0.274865	0.071277	0.000116119
rs12497015	C	T	0.387425	-0.0742674	0.0170377	1.32E-05
rs60847889	C	T	0.0241231	0.0713225	0.054438	0.190184
rs6775872	C	T	0.363094	-0.0827464	0.0172507	1.65E-06
rs9755126	C	T	0.363233	-0.0828657	0.0172477	1.58E-06
rs12107081	C	T	0.387495	-0.0743643	0.017029	1.28E-05
rs73133893	C	T	0.0153196	-0.0577015	0.067987	0.396069
rs62258578	C	T	0.0213503	0.0946848	0.0578227	0.101569
rs9827403	C	T	0.363857	-0.083548	0.0172579	1.32E-06
rs62258580	C	T	0.0241231	0.0713225	0.054438	0.190184
rs111667817	A	T	0.0187162	-0.159673	0.0615159	0.00946083
rs3855740	C	T	0.388049	-0.0748105	0.0170397	1.15E-05
rs1437059	C	T	0.0214197	0.09621	0.0577341	0.0956705
rs1982153	C	T	0.381395	-0.0677678	0.0171045	7.50E-05
rs76413472	C	T	0.0486621	0.209278	0.0386716	6.44E-08
rs2099564	G	T	0.366838	-0.0847411	0.0172308	8.94E-07
rs7610807	C	T	0.364134	-0.0832669	0.0172576	1.43E-06
rs11127957	G	T	0.0213503	0.093601	0.057823	0.105544
rs7616788	C	T	0.364204	-0.0829692	0.0172538	1.55E-06
rs9878850	C	T	0.362748	-0.084316	0.0172696	1.07E-06
rs7623273	C	T	0.388188	-0.0756073	0.017042	9.28E-06
rs981803	G	T	0.0243311	0.0674698	0.0542213	0.213415
rs62258634	A	T	0.0215583	0.0962079	0.0575588	0.0946716
rs7627933	A	T	0.393179	-0.0718156	0.0170108	2.45E-05
rs73135962	C	T	0.368363	-0.0823935	0.0172179	1.74E-06
rs62258635	G	T	0.0140025	0.274865	0.071277	0.000116119
rs3927011	C	T	0.371205	-0.0808318	0.0171975	2.65E-06
rs116246081	G	T	0.0210037	-0.155915	0.0570988	0.00633685
rs9841059	C	T	0.367462	-0.0797074	0.0172296	3.79E-06
rs62258637	C	T	0.0140025	0.274865	0.071277	0.000116119
rs9631517	C	T	0.366352	-0.0817776	0.0172295	2.11E-06
rs6807530	C	T	0.367046	-0.0822239	0.017231	1.86E-06
rs11718876	C	T	0.391585	-0.0708804	0.0170185	3.15E-05
rs11718877	A	T	0.39207	-0.0723251	0.0170127	2.15E-05
rs140571787	A	T	0.0105365	-0.0109898	0.0803568	0.891222
rs728179	A	T	0.392209	-0.0727304	0.0170152	1.94E-05
rs9816006	C	T	0.392347	-0.0722088	0.0170134	2.22E-05
rs1583578	C	T	0.367392	-0.0823908	0.0172318	1.78E-06
rs7630849	C	T	0.369749	-0.0816675	0.0172017	2.10E-06
rs6781774	A	T	0.325038	-0.0579909	0.0177419	0.0010859
rs114775524	G	T	0.0192014	0.279334	0.0607149	4.28E-06
rs114732187	C	T	0.0217663	-0.00411719	0.0569372	0.942356
rs73139922	C	T	0.3676	-0.0830841	0.0172195	1.43E-06
rs36015800	A	T	0.3676	-0.0830841	0.0172195	1.43E-06
rs2118189	G	T	0.3676	-0.0830841	0.0172195	1.43E-06
rs12485533	C	T	0.0225981	0.0697268	0.0563015	0.215588
rs114771239	C	T	0.0140718	0.272159	0.0711074	0.000130584
rs77656942	G	T	0.00956606	0.464376	0.0851296	5.06E-08
rs77836456	C	T	0.0239152	-0.0888509	0.0543307	0.102015
rs77390506	C	T	0.129142	0.0656316	0.0247073	0.00791611
rs9714280	A	T	0.0252322	0.076951	0.0533087	0.148924
rs145997392	C	T	0.0128241	-0.0318788	0.0736528	0.665154
rs113438136	C	T	0.0220435	-0.164357	0.0565701	0.00367946
rs76131107	C	T	0.0473451	0.218199	0.0391205	2.53E-08
rs551685575	G	T	0.0127547	0.300678	0.0741658	5.09E-05
rs138734477	C	T	0.0126854	0.0893273	0.0736258	0.22507
rs114135917	G	T	0.0541384	-0.0906429	0.0367263	0.0136077
rs7427577	A	T	0.366838	-0.0815067	0.0172278	2.28E-06
rs73141981	C	T	0.0546929	-0.0823552	0.0365747	0.0243712
rs75578937	G	T	0.019964	-0.216883	0.0600709	0.000307742
rs62257282	C	T	0.0140718	0.272159	0.0711074	0.000130584
rs79938369	C	T	0.0451269	0.230145	0.0399879	9.00E-09
rs62257308	C	T	0.0140718	0.272159	0.0711074	0.000130584
rs9849707	C	T	0.0286289	0.0292213	0.0497796	0.557214
rs12714673	G	T	0.168377	-0.0604058	0.0219152	0.0058599
rs78726321	C	T	0.0483155	-0.24847	0.0384089	1.05E-10
rs11710768	C	T	0.0169139	-0.00669892	0.0640377	0.916689
rs73134207	G	T	0.031263	0.296227	0.0474914	4.70E-10
rs143982006	C	T	0.0123388	-0.229835	0.0749706	0.00217993
rs79345443	A	T	0.00998198	-0.183489	0.0835413	0.0280963
rs73134222	C	T	0.0415223	0.322106	0.0413667	7.85E-15
rs62257351	A	T	0.01324	0.340746	0.0728172	2.93E-06
rs114425206	G	T	0.0219049	0.125687	0.0571199	0.02781
rs116376449	G	T	0.0111604	-0.147623	0.0777177	0.0575424
rs35626223	C	T	0.018023	-0.0828327	0.0624021	0.184418
rs56718629	C	T	0.018023	-0.0828327	0.0624021	0.184418
rs114349136	C	T	0.0108831	-0.14037	0.0786342	0.0742858
rs143367411	A	T	0.0117843	-0.0118567	0.0771361	0.877842
rs35625942	C	T	0.018023	-0.0828327	0.0624021	0.184418
rs62259569	A	T	0.23527	-0.166891	0.0197126	3.04E-17
rs191739513	A	T	0.0133093	0.277599	0.0711764	9.70E-05
rs6763673	G	T	0.0255788	-0.096261	0.0525261	0.0668988
rs35598801	G	T	0.0255788	-0.096261	0.0525261	0.0668988
rs201874680	G	T	0.149591	-0.0910261	0.0233698	9.91E-05
rs200284929	A	T	0.14966	-0.090782	0.0233673	0.000103247
rs13078933	C	T	0.150561	-0.0921152	0.0233079	7.82E-05
rs115827939	C	T	0.0117843	-0.191047	0.0757612	0.0117005
rs9836203	C	T	0.154097	-0.0807734	0.0231133	0.000477501
rs17023854	C	T	0.366006	-0.214823	0.0170952	7.67E-36
rs111548421	C	T	0.0876889	-0.280022	0.0292564	1.42E-21
rs17023869	A	T	0.0793013	0.0362659	0.0307842	0.238808
rs192602923	C	T	0.0231526	-0.294454	0.0548822	8.34E-08
rs73140566	C	T	0.0103286	-0.118573	0.0827527	0.151941
rs9881102	C	T	0.155275	-0.0803336	0.023012	0.000484211
rs76668454	C	T	0.0743796	-0.0726078	0.0316776	0.0219292
rs2660760	A	T	0.29634	0.465716	0.0173614	3.59E-151
rs73846607	G	T	0.0333426	-0.179031	0.0460229	0.000101125
rs73846609	C	T	0.0332733	-0.175496	0.0460673	0.000140373
rs114250359	A	T	0.0745876	-0.0697396	0.0316133	0.0274138
rs78718649	G	T	0.0745182	-0.0696419	0.0316244	0.0276857
rs2660756	A	T	0.299113	0.463691	0.0173174	1.18E-150
rs115190521	C	T	0.0161514	-0.225503	0.0659457	0.000630764
rs146329832	G	T	0.0745182	-0.0696419	0.0316244	0.0276857
rs114528121	C	T	0.0249549	-0.279551	0.0531842	1.51E-07
rs141749915	C	T	0.0747955	-0.0707401	0.0315797	0.0251182
rs147585314	G	T	0.0331346	-0.196634	0.0463397	2.23E-05
rs9848556	G	T	0.0571191	-0.0651584	0.0358387	0.06909
rs75219487	A	T	0.0747955	-0.0707401	0.0315797	0.0251182
rs73142618	C	T	0.0163594	-0.056767	0.0658803	0.388899
rs192517384	C	T	0.0201719	0.362894	0.0586286	6.36E-10
rs7649216	C	T	0.0548316	-0.0757046	0.0365874	0.0385681
rs9310048	C	T	0.130043	-0.0770764	0.0246405	0.00176676
rs78610930	C	T	0.0750728	-0.0687439	0.0315049	0.0291411
rs61601499	G	T	0.02648	-0.36024	0.0516784	3.43E-12
rs57154936	C	T	0.0265493	-0.363387	0.0516129	2.09E-12
rs1986448	A	T	0.156662	-0.136638	0.0227725	2.07E-09
rs12631713	A	T	0.156662	-0.136638	0.0227725	2.07E-09
rs72920063	G	T	0.0260641	-0.366679	0.0521957	2.33E-12
rs72920067	C	T	0.0259947	-0.367031	0.05226	2.37E-12
rs7642887	C	T	0.502842	-0.402987	0.0159326	2.61E-135
rs76557883	A	T	0.0704977	-0.0588303	0.0324023	0.0694705
rs77401923	A	T	0.0700125	-0.0568972	0.0324889	0.0799397
rs6805623	C	T	0.0587134	-0.0966953	0.0352952	0.00616629
rs55669402	C	T	0.499723	-0.399848	0.0159263	2.01E-133
rs9848706	C	T	0.0552475	-0.0842699	0.03623	0.0200475
rs9859843	A	T	0.0552475	-0.0842699	0.03623	0.0200475
rs116545997	C	T	0.0552475	-0.0842699	0.03623	0.0200475
rs144886167	C	T	0.0202412	0.372193	0.0585271	2.15E-10
rs9881621	C	T	0.0551782	-0.0850611	0.0362483	0.0189712
rs9810736	A	T	0.0551782	-0.0850611	0.0362483	0.0189712
rs12630016	G	T	0.0529599	-0.0705707	0.0370176	0.056637
rs6770433	C	T	0.495494	-0.423572	0.0158785	1.35E-149
rs150144372	C	T	0.0143491	-0.317558	0.0693788	4.79E-06
rs6772125	C	T	0.0551088	-0.0862036	0.0362665	0.0174825
rs6772206	A	T	0.0551088	-0.0862036	0.0362665	0.0174825
rs13071577	C	T	0.0551088	-0.0862036	0.0362665	0.0174825
rs28550398	A	T	0.0549702	-0.0878988	0.0363033	0.0154924
rs1844099	G	T	0.0550395	-0.0869984	0.0362849	0.016526
rs114837416	A	T	0.0203799	-0.123025	0.0586896	0.0360997
rs11708964	G	T	0.068834	0.152521	0.0329434	3.72E-06
rs75928944	A	T	0.0699432	-0.0532398	0.0325021	0.101457
rs115745055	G	T	0.0118536	-0.241952	0.0768657	0.00165216
rs79472777	C	T	0.0699432	-0.0532398	0.0325021	0.101457
rs73142669	G	T	0.0689727	0.152299	0.0329175	3.78E-06
rs116527843	C	T	0.0219742	-0.106487	0.0564908	0.0594652
rs76998658	C	T	0.0700818	-0.0564777	0.0324766	0.0820731
rs4600818	C	T	0.0689727	0.152299	0.0329175	3.78E-06
rs73142674	C	T	0.138916	0.050855	0.0240768	0.0347038
rs75119017	A	T	0.0699432	-0.0532398	0.0325021	0.101457
rs76277717	C	T	0.0699432	-0.0532398	0.0325021	0.101457
rs79308483	C	T	0.0700125	-0.0505792	0.0324561	0.119184
rs1488357	C	T	0.0689727	0.152299	0.0329175	3.78E-06
rs6801344	A	T	0.0689034	0.151404	0.0329311	4.35E-06
rs13085045	A	T	0.0531679	-0.0762244	0.0369562	0.03919
rs10212527	C	T	0.0523361	-0.0718418	0.0371991	0.0534876
rs12635324	C	T	0.0673783	0.159538	0.0333658	1.77E-06
rs78307926	C	T	0.0707057	-0.0596335	0.0322978	0.0648808
rs6807886	A	T	0.140164	0.0418572	0.0239547	0.0806195
rs58864504	A	T	0.487176	-0.411406	0.015904	3.57E-141
rs1846050	C	T	0.0483849	-0.0840752	0.0385991	0.029426
rs55740755	C	T	0.0257175	-0.358427	0.0522384	7.39E-12
rs75609204	C	T	0.0254402	-0.356369	0.0526489	1.40E-11
rs150553905	A	T	0.0140718	-0.35053	0.0699997	5.64E-07
rs4241555	A	T	0.471718	-0.428371	0.0158691	5.69E-153
rs9832494	A	T	0.421461	0.359491	0.0161812	7.91E-106
rs73846675	G	T	0.0762512	-0.0644194	0.0312607	0.0393661
rs73846677	C	T	0.0761819	-0.0641264	0.0312714	0.0403383
rs73846678	C	T	0.0762512	-0.0644194	0.0312607	0.0393661
rs76061534	A	T	0.0760433	-0.0613388	0.0312935	0.0500214
rs79330681	C	T	0.0243311	-0.37261	0.0535754	3.84E-12
rs66661966	A	T	0.30244	0.463617	0.0172855	3.92E-151
rs7648290	C	T	0.0762512	-0.0644194	0.0312607	0.0393661
rs2087266	C	T	0.27797	0.536566	0.0175577	5.52E-193
rs75023402	C	T	0.0762512	-0.0644194	0.0312607	0.0393661
rs41373744	C	T	0.0762512	-0.0644194	0.0312607	0.0393661
rs28578960	C	T	0.0283516	-0.0584652	0.0501218	0.243466
rs73846691	A	T	0.0762512	-0.0644194	0.0312607	0.0393661
rs7650957	C	T	0.0308471	-0.0701333	0.0482321	0.145967
rs74791426	C	T	0.0761126	-0.0631155	0.0312824	0.0436693
rs73846699	C	T	0.0756967	-0.0798648	0.0314343	0.0110841
rs73846701	C	T	0.0760433	-0.0751131	0.0313819	0.0167129
rs73847805	C	T	0.0754887	-0.0801845	0.0314981	0.0109267
rs151207254	C	T	0.0141411	-0.210569	0.0709667	0.00301562
rs4859045	C	T	0.281367	0.537688	0.0174767	2.06E-195
rs55893390	C	T	0.0758353	-0.082062	0.031443	0.00907637
rs17024024	A	T	0.281228	0.537238	0.0174846	6.06E-195
rs74844384	C	T	0.075558	-0.0824859	0.0314863	0.00881823
rs6773746	G	T	0.281436	0.53928	0.0174771	1.76E-196
rs17024051	C	T	0.075558	-0.0824859	0.0314863	0.00881823
rs17024052	C	T	0.075558	-0.0824859	0.0314863	0.00881823
rs73847808	C	T	0.0756273	-0.0827508	0.0314753	0.00858004
rs12488607	C	T	0.281298	0.538789	0.0174784	4.02E-196
rs77021773	C	T	0.0244004	-0.382044	0.0536519	1.18E-12
rs116126101	C	T	0.0142798	-0.353375	0.0695138	3.80E-07
rs184010132	A	T	0.0244004	-0.382044	0.0536519	1.18E-12
rs112624215	C	T	0.0456121	0.362617	0.0398603	1.18E-19
rs77085765	G	T	0.0244697	-0.38358	0.0535799	8.93E-13
rs115460136	C	T	0.0158741	0.446812	0.0663359	1.76E-11
rs115953159	C	T	0.0157355	0.45675	0.0666053	7.58E-12
rs146762620	G	T	0.0298073	-0.296415	0.048407	9.64E-10
rs79058943	C	T	0.0243311	-0.380528	0.0537243	1.54E-12
rs1825899	A	T	0.497158	0.452834	0.0158289	1.36E-170
rs1386928	C	T	0.399834	0.546828	0.0159799	5.94E-238
rs76162720	C	T	0.024539	-0.382011	0.0535112	1.03E-12
rs79521608	C	T	0.0733398	-0.0834462	0.0319411	0.00900674
rs3804602	C	T	0.282476	0.541232	0.0174616	3.93E-198
rs17189270	C	T	0.0155275	-0.118711	0.0675377	0.0788403
rs73150457	A	T	0.282476	0.541517	0.0174536	1.70E-198
rs13070652	C	T	0.0408291	0.181175	0.0412136	1.12E-05
rs116358872	A	T	0.0151116	-0.212114	0.0683922	0.00193323
rs33936108	A	T	0.44912	-0.415522	0.0159835	1.68E-142
rs11127975	C	T	0.409192	0.551471	0.0159067	9.91E-244
rs12486159	A	T	0.282545	0.540753	0.0174436	3.47E-198
rs7637388	A	T	0.409469	0.555974	0.015925	7.09E-247
rs76958398	C	T	0.0244004	-0.37825	0.0536557	1.96E-12
rs9822911	C	T	0.409469	0.556582	0.0159275	2.68E-247
rs17189466	C	T	0.125468	0.189686	0.0250065	3.73E-14
rs2646225	C	T	0.424095	0.525726	0.0159067	3.54E-223
rs300979	C	T	0.125468	0.189686	0.0250065	3.73E-14
rs114789116	C	T	0.0155275	0.456802	0.0670304	1.02E-11
rs77899496	C	T	0.0246083	-0.379748	0.0534435	1.31E-12
rs300998	C	T	0.125676	0.189377	0.0249792	3.85E-14
rs79211089	A	T	0.0246083	-0.379748	0.0534435	1.31E-12
rs75565354	C	T	0.0244697	-0.374272	0.053589	3.12E-12
rs74401286	C	T	0.0246083	-0.377341	0.0534458	1.82E-12
rs115955020	G	T	0.0246083	-0.377341	0.0534458	1.82E-12
rs300990	C	T	0.125607	0.190403	0.024982	2.83E-14
rs4859051	C	T	0.28206	0.540713	0.0174407	3.21E-198
rs300984	C	T	0.432483	0.503529	0.0159487	4.92E-205
rs55638362	G	T	0.432483	0.503529	0.0159487	4.92E-205
rs13061892	C	T	0.432483	0.503529	0.0159487	4.92E-205
rs2642319	C	T	0.433731	0.500912	0.015937	2.45E-203
rs2642318	C	T	0.433731	0.500912	0.015937	2.45E-203
rs2646218	C	T	0.433731	0.500912	0.015937	2.45E-203
rs1391104	G	T	0.433661	0.500836	0.0159406	3.41E-203
rs13074021	C	T	0.151601	0.0881908	0.0231468	0.000140082
rs903293	C	T	0.433731	0.500523	0.0159386	5.28E-203
rs2132854	A	T	0.4338	0.500656	0.0159348	3.39E-203
rs7434145	C	T	0.070567	-0.0840122	0.0325194	0.00980133
rs2642320	C	T	0.126924	0.184882	0.024851	1.13E-13
rs115873220	A	T	0.0246083	-0.373099	0.0534499	3.21E-12
rs2646212	C	T	0.433661	0.500947	0.0159297	1.55E-203
rs116148812	C	T	0.0114377	0.02217	0.0777792	0.775623
rs115182278	C	T	0.0142798	-0.353375	0.0695138	3.80E-07
rs2642334	C	T	0.433592	0.500629	0.0159291	2.61E-203
rs2642333	C	T	0.433592	0.500629	0.0159291	2.61E-203
rs2642332	A	T	0.433592	0.500629	0.0159291	2.61E-203
rs2131852	C	T	0.4338	0.499646	0.0159287	1.41E-202
rs2172684	C	T	0.4338	0.499646	0.0159287	1.41E-202
rs56313999	C	T	0.433592	0.499456	0.0159238	1.50E-202
rs2642325	C	T	0.4338	0.499196	0.0159254	2.57E-202
rs2646207	C	T	0.4338	0.499196	0.0159254	2.57E-202
rs76107227	C	T	0.0246083	-0.380335	0.0532887	1.04E-12
rs2642324	C	T	0.409192	0.549641	0.015899	1.85E-242
rs13078773	G	T	0.409192	0.549641	0.015899	1.85E-242
rs2646229	C	T	0.409053	0.549667	0.0159009	1.99E-242
rs6784277	G	T	0.126785	0.186817	0.0248567	6.34E-14
rs2642338	C	T	0.4338	0.499219	0.0159253	2.46E-202
rs113716282	A	T	0.0451269	0.359627	0.0401169	3.91E-19
rs2646237	C	T	0.433176	0.497658	0.0159305	4.86E-201
rs2646236	G	T	0.408429	0.548671	0.0159174	3.67E-241
rs1497419	A	T	0.432968	0.498128	0.0159436	4.37E-201
rs1494267	C	T	0.432899	0.49851	0.0159453	2.47E-201
rs1494268	G	T	0.432968	0.498551	0.015947	2.53E-201
rs148645670	C	T	0.0144877	-0.360601	0.069035	1.81E-07
rs7629275	G	T	0.284001	0.537057	0.0174079	2.01E-196
rs115275143	C	T	0.0246777	-0.376924	0.053223	1.56E-12
rs2646235	C	T	0.403369	0.544183	0.0159784	7.06E-236
rs2642350	C	T	0.403438	0.543863	0.0159816	1.55E-235
rs2646234	G	T	0.403438	0.544215	0.01598	7.33E-236
rs77610003	G	T	0.0248163	-0.377912	0.0530847	1.19E-12
rs6551472	C	T	0.390406	0.52813	0.0161805	4.45E-218
rs1826638	C	T	0.422224	0.481805	0.0160284	3.94E-187
rs7637935	G	T	0.450922	0.448035	0.0159776	2.58E-164
rs7637517	C	T	0.277832	0.501389	0.0177417	9.92E-167
rs34427707	C	T	0.118605	0.101392	0.0257941	8.55E-05
[truncated: 1,214 more rows]
