# Supplementary material for: Multi-omics analysis indicates an association between TAPBP and prostate cancer
Source: PLoS One. 2025 Nov 21;20(11):e0336438. doi: 10.1371/journal.pone.0336438 (PMC12637951; doi:10.1371/journal.pone.0336438)
Supplement: S1 File — (ZIP) [file pone.0336438.s001.zip › EGF OR.xls]

## Sheet: Sheet1
	id.exposure	id.outcome	outcome	exposure	method	nsnp	b	se	pval	lo_ci	up_ci	or	or_lci95	or_uci95
1	zUKcmD	NcGggf	PA	EGF	MR Egger	12	-0.195579	0.070969	0.020274	-0.334678	-0.05648	0.822358	0.715568	0.945085
2	zUKcmD	NcGggf	PA	EGF	Weighted median	12	-0.180495	0.0426257	2.29141e-05	-0.264041	-0.0969487	0.834857	0.767942	0.907603
3	zUKcmD	NcGggf	PA	EGF	Inverse variance weighted	12	-0.163195	0.0329305	7.20541e-07	-0.227739	-0.0986514	0.849425	0.796332	0.906058
4	zUKcmD	NcGggf	PA	EGF	Simple mode	12	-0.192281	0.0710887	0.0204801	-0.331615	-0.0529472	0.825075	0.717764	0.94843
5	zUKcmD	NcGggf	PA	EGF	Weighted mode	12	-0.181432	0.0427059	0.00136942	-0.265135	-0.0977282	0.834075	0.767102	0.906895
