# Supplementary material for: Multi-omics analysis indicates an association between TAPBP and prostate cancer
Source: PLoS One. 2025 Nov 21;20(11):e0336438. doi: 10.1371/journal.pone.0336438 (PMC12637951; doi:10.1371/journal.pone.0336438)
Supplement: S1 File — (ZIP) [file pone.0336438.s001.zip › EGF.csv]

SNP	A1	A2	EAF	BETA	SE	P
rs115084011	G	A	0.0139332	-0.0618825	0.0707979	0.382108
rs12650654	G	A	0.0467212	0.0909849	0.0392296	0.020407
rs11098034	G	A	0.495217	-0.0752277	0.0165104	5.29E-06
rs77430392	T	A	0.0222515	0.170576	0.056501	0.00254504
rs6815455	T	A	0.0467212	0.0923919	0.0392291	0.0185401
rs72896622	G	A	0.0400665	0.103323	0.0421675	0.0142978
rs143473529	G	A	0.016498	0.0737933	0.0653314	0.258715
rs11942858	G	A	0.150423	0.0680081	0.0233883	0.00365112
rs10452150	G	A	0.110772	0.0479543	0.0266196	0.0716714
rs17040436	G	A	0.157216	0.0673357	0.0229539	0.00336197
rs17040439	T	A	0.150423	0.0680081	0.0233883	0.00365112
rs17040446	T	A	0.0394427	0.100867	0.0426098	0.0179485
rs79317477	G	A	0.0393734	0.103397	0.0426416	0.0153421
rs60957336	G	A	0.150492	0.0685993	0.0233855	0.00336317
rs189020346	C	A	0.0142798	0.200541	0.0699387	0.00415085
rs72672677	G	A	0.0504644	0.0374132	0.0381547	0.326839
rs1509315	T	A	0.150561	0.0679563	0.0233832	0.00366963
rs77911134	G	A	0.0393734	0.103397	0.0426416	0.0153421
rs115970972	G	A	0.0225288	0.177924	0.0563499	0.00159789
rs187100789	G	A	0.0110218	-0.082365	0.0796597	0.301189
rs33911248	G	A	0.110842	0.0476846	0.0266144	0.0732256
rs77573441	G	A	0.114308	0.0486737	0.026231	0.0635548
rs34078317	G	A	0.032788	0.109638	0.0464969	0.0184023
rs141756663	G	A	0.0220435	0.141616	0.056761	0.0126198
rs11930655	G	A	0.159781	0.0637057	0.0228139	0.00524548
rs35866656	G	A	0.110772	0.0479543	0.0266196	0.0716714
rs13122093	G	A	0.110772	0.0479543	0.0266196	0.0716714
rs34660885	T	A	0.110703	0.0486466	0.0266247	0.0677225
rs35473144	G	A	0.150561	0.0672549	0.0233835	0.00403719
rs114782371	G	A	0.0103286	-0.103597	0.0827555	0.210668
rs35110951	G	A	0.150561	0.0672549	0.0233835	0.00403719
rs78019176	C	A	0.0127547	-0.0599642	0.0746599	0.421906
rs77639117	T	A	0.0393734	0.103397	0.0426416	0.0153421
rs6856446	G	A	0.150561	0.0672549	0.0233835	0.00403719
rs67473696	G	A	0.150423	0.0680081	0.0233883	0.00365112
rs11937053	G	A	0.0393734	0.103397	0.0426416	0.0153421
rs570262462	G	A	0.0116456	-0.185923	0.0775468	0.0165298
rs34377662	G	A	0.150423	0.0680081	0.0233883	0.00365112
rs6841198	C	A	0.159781	0.0637057	0.0228139	0.00524548
rs78868664	G	A	0.0391654	0.0985408	0.0427418	0.0211675
rs113826351	G	A	0.110911	0.0470853	0.0266093	0.0768518
rs183141982	G	A	0.0103286	-0.103597	0.0827555	0.210668
rs147845537	C	A	0.0116456	-0.185923	0.0775468	0.0165298
rs76039953	G	A	0.0394427	0.0995767	0.0426102	0.0194705
rs11929713	G	A	0.150492	0.0668899	0.0233862	0.00424551
rs145910838	G	A	0.0177457	0.128573	0.0628481	0.0408148
rs34502105	G	A	0.110772	0.0479543	0.0266196	0.0716714
rs142005524	G	A	0.024747	0.0834591	0.0534826	0.118688
rs34953524	T	A	0.110703	0.0486466	0.0266247	0.0677225
rs6812469	G	A	0.15985	0.062644	0.0228121	0.00604616
rs6827006	G	A	0.15985	0.0635887	0.0227999	0.00530112
rs36009064	G	A	0.150354	0.0685532	0.0233907	0.00339156
rs68041341	T	A	0.157147	0.0667353	0.0229443	0.00364179
rs17040512	G	A	0.0389574	0.101901	0.0428401	0.017403
rs55896248	C	A	0.0518508	0.0456262	0.0377189	0.226457
rs146689089	G	A	0.021489	-0.0752289	0.0570837	0.187589
rs72672693	G	A	0.0374324	0.113228	0.043841	0.0098228
rs2089273	T	A	0.100097	0.0303977	0.0275688	0.270233
rs34274964	G	A	0.150908	0.0652198	0.0233079	0.00515267
rs17040519	C	A	0.0388881	0.108731	0.0429502	0.0113771
rs34153531	T	A	0.150839	0.0651066	0.0233104	0.00523557
rs113138048	G	A	0.0110218	-0.0122269	0.0796655	0.878026
rs6821051	G	A	0.0411063	0.0977695	0.041778	0.0192998
rs6533434	G	A	0.108207	0.0388145	0.0269173	0.149349
rs113801148	G	A	0.0381256	0.110485	0.0433239	0.0107864
rs13147210	G	A	0.10488	0.043253	0.0272499	0.112495
rs112472460	C	A	0.0379176	0.110878	0.0434278	0.0106953
rs6833753	G	A	0.135311	0.000276408	0.0243505	0.990944
rs9985964	T	A	0.16089	-0.00501967	0.0226396	0.824538
rs7687245	C	A	0.161514	-0.00666735	0.0225979	0.76797
rs10021722	G	A	0.113684	-0.0476795	0.0261315	0.0681031
rs77655330	T	A	0.113268	-0.046507	0.0261971	0.0758945
rs147950557	G	A	0.0152502	-0.109559	0.0681263	0.107842
rs17040528	G	A	0.161514	-0.0079312	0.0225979	0.72562
rs6821729	G	A	0.162068	-0.00660895	0.0225701	0.769669
rs17040543	G	A	0.161861	-0.00569426	0.0225762	0.800875
rs17619310	G	A	0.0380563	0.106729	0.0433598	0.0138601
rs197202	G	A	0.451684	-0.0734929	0.0166506	1.03E-05
rs13118855	G	A	0.0947595	0.00817967	0.0284384	0.77364
rs197237	G	A	0.451546	-0.0747393	0.0166461	7.24E-06
rs57590851	G	A	0.134757	0.106157	0.0243161	1.28E-05
rs28790296	C	A	0.134063	0.105839	0.0243789	1.43E-05
rs17440005	G	A	0.0924719	0.0327363	0.0288913	0.257217
rs149772	G	A	0.45217	-0.074417	0.0166492	7.95E-06
rs197230	G	A	0.42971	-0.0436034	0.0169512	0.0101225
rs6851009	G	A	0.136074	0.102909	0.0242124	2.16E-05
rs2089274	G	A	0.0997505	-0.0110868	0.0276445	0.688396
rs79911813	G	A	0.159781	0.0243972	0.0226946	0.282402
rs77432580	G	A	0.0108831	0.180666	0.0806459	0.0251056
rs77815757	G	A	0.0131707	0.202144	0.0726853	0.00543189
rs144627202	G	A	0.0721614	-0.0537611	0.03235	0.0965849
rs17440077	G	A	0.319562	-0.108211	0.0177802	1.22E-09
rs11728573	C	A	0.319562	-0.108211	0.0177802	1.22E-09
rs7687878	G	A	0.250936	0.0189342	0.0191784	0.323545
rs6858600	G	A	0.0924026	0.00995312	0.0288291	0.729919
rs74461743	G	A	0.0192708	-0.0698277	0.0602521	0.246525
rs72674817	C	A	0.129904	0.114784	0.024779	3.68E-06
rs7699284	G	A	0.157909	0.0217562	0.0228358	0.340762
rs62326057	G	A	0.297865	-0.108453	0.0181869	2.59E-09
rs2003463	G	A	0.021281	0.163203	0.0573154	0.00441939
rs143216129	G	A	0.132746	0.104998	0.0246224	2.03E-05
rs56077978	G	A	0.0921946	0.0125999	0.0287798	0.661541
rs146519638	T	A	0.0143491	-0.0909816	0.0701524	0.194702
rs116800219	G	A	0.132885	0.103117	0.0246015	2.80E-05
rs7669692	G	A	0.0927492	0.00989046	0.0286964	0.730361
rs77053869	G	A	0.0646749	-0.0430812	0.0335784	0.199532
rs10488884	G	A	0.0917094	0.00941489	0.0288329	0.744031
rs6858416	G	A	0.301054	-0.107938	0.0181242	2.72E-09
rs6533446	G	A	0.301262	-0.108083	0.0181199	2.56E-09
rs12511995	G	A	0.30854	0.0425069	0.0180361	0.0184611
rs13112432	T	A	0.307292	0.0396324	0.0180541	0.0281809
rs13103167	C	A	0.308887	0.0443281	0.0180213	0.0139261
rs28850086	T	A	0.308887	0.0443281	0.0180213	0.0139261
rs114133436	T	A	0.0286982	-0.0802704	0.0499652	0.108202
rs739733	G	A	0.132469	0.105958	0.0246209	1.70E-05
rs13846	T	A	0.301816	-0.107962	0.0180889	2.51E-09
rs1800613	G	A	0.0929572	0.0111043	0.0285802	0.697634
rs76872139	G	A	0.0694579	-0.0642218	0.0329745	0.0514995
rs77476567	G	A	0.0339664	-0.0268009	0.0460804	0.560846
rs114751411	G	A	0.0272425	-0.0874285	0.0511705	0.0875731
rs11737069	C	A	0.0133786	0.0452507	0.0729464	0.535061
rs115705612	G	A	0.0103979	-0.278999	0.0824285	0.000716264
rs77673871	G	A	0.0457507	0.00618457	0.0398445	0.876654
rs77763677	G	A	0.0538611	-0.0372168	0.0366684	0.31016
rs78571767	G	A	0.0773603	-0.0627084	0.0312752	0.0449949
rs62324893	T	A	0.0603078	0.0197509	0.0352354	0.575129
rs11098043	G	A	0.232636	0.129238	0.0195916	4.50E-11
rs77004055	G	A	0.031263	0.135362	0.0471661	0.00411786
rs17610314	G	A	0.230071	0.131519	0.0196459	2.33E-11
rs62324923	G	A	0.0143491	0.263495	0.0694102	0.00014814
rs885448	T	A	0.230209	0.131956	0.0196219	1.89E-11
rs71603045	G	A	0.0217663	0.0572312	0.0573062	0.317978
rs12506605	G	A	0.267988	0.151582	0.0186757	5.60E-16
rs4334754	G	A	0.301539	0.142213	0.0181807	5.93E-15
rs4605655	G	A	0.301539	0.142213	0.0181807	5.93E-15
rs12645391	G	A	0.0117843	-0.0716945	0.0762293	0.346987
rs7686221	G	A	0.282129	0.144524	0.0184697	5.81E-15
rs185046207	C	A	0.282129	0.144524	0.0184697	5.81E-15
rs188873811	G	A	0.0113684	0.134714	0.0789567	0.0880192
rs141744270	G	A	0.280189	0.145418	0.0184961	4.33E-15
rs6815712	G	A	0.0927492	0.0177999	0.0290082	0.539489
rs112009111	T	A	0.0117843	-0.0716945	0.0762293	0.346987
rs4629448	C	A	0.291141	0.143295	0.0182663	4.96E-15
rs112575645	C	A	0.0123388	-0.0518778	0.0745981	0.486808
rs72674887	C	A	0.0178844	0.0462813	0.0631319	0.463528
rs4626205	C	A	0.277277	0.149708	0.0184374	5.45E-16
rs998539	G	A	0.0337585	-0.00455157	0.0461105	0.921371
rs62324936	G	A	0.0614862	0.193504	0.0346716	2.48E-08
rs12506161	G	A	0.311174	0.142908	0.018015	2.47E-15
rs72674894	G	A	0.277277	0.149708	0.0184374	5.45E-16
rs10027082	C	A	0.0121309	-0.0398104	0.0751989	0.596543
rs10029485	G	A	0.0337585	-0.00455157	0.0461105	0.921371
rs28879996	C	A	0.0337585	-0.00455157	0.0461105	0.921371
rs12508074	T	A	0.277208	0.149149	0.0184377	6.98E-16
rs28862613	C	A	0.0337585	-0.00455157	0.0461105	0.921371
rs28827596	G	A	0.0337585	-0.00455157	0.0461105	0.921371
rs4698786	G	A	0.0337585	-0.00455157	0.0461105	0.921371
rs12650933	G	A	0.0122002	-0.0441628	0.074997	0.555973
rs3806820	G	A	0.0632192	0.0269992	0.0344392	0.433084
rs10434000	G	A	0.0120616	-0.0594426	0.074975	0.427902
rs10434001	G	A	0.0121309	-0.0476106	0.0747763	0.524337
rs12499926	G	A	0.277346	0.148587	0.0184326	8.79E-16
rs62324952	G	A	0.075766	0.0110212	0.0315938	0.72722
rs4266296	G	A	0.075766	0.0103163	0.0315624	0.743788
rs72676905	G	A	0.0370858	0.188824	0.0437313	1.60E-05
rs4333185	G	A	0.075766	0.0103163	0.0315624	0.743788
rs12645244	G	A	0.0219049	-0.0988629	0.0567575	0.0815777
rs4610335	C	A	0.13337	0.0633159	0.0244041	0.00949254
rs4422417	G	A	0.135103	0.060628	0.0242494	0.0124347
rs17040869	G	A	0.0218356	-0.0977051	0.0568415	0.0856745
rs13140289	T	A	0.13337	0.0633159	0.0244041	0.00949254
rs4353905	G	A	0.13337	0.0633159	0.0244041	0.00949254
rs116463209	G	A	0.0224594	-0.0815809	0.0564625	0.148538
rs12500239	T	A	0.13337	0.0598372	0.0244053	0.0142375
rs34377477	G	A	0.111604	0.100516	0.0264432	0.000145177
rs13150454	G	A	0.135311	0.0604446	0.0242253	0.0126144
rs111670300	G	A	0.0221822	-0.0607401	0.0567972	0.284916
rs116660079	G	A	0.0224594	-0.0815809	0.0564625	0.148538
rs4698795	G	A	0.111604	0.100708	0.0264245	0.000139478
rs148827772	G	A	0.0237765	-0.0307681	0.054812	0.574584
rs62327573	G	A	0.10391	0.0894006	0.0272969	0.00106118
rs1860130	G	A	0.13337	0.0642006	0.0244038	0.00853734
rs11098049	T	A	0.134479	0.0624643	0.0242355	0.00997468
rs2078040	G	A	0.134479	0.0624643	0.0242355	0.00997468
rs141285542	T	A	0.0224594	0.242855	0.0556902	1.31E-05
rs12498239	G	A	0.134479	0.0624643	0.0242355	0.00997468
rs56005838	G	A	0.105573	0.0865501	0.0270969	0.00140876
rs111704537	G	A	0.0192708	-0.0712371	0.0606946	0.240555
rs74416320	T	A	0.0549702	-0.239892	0.0360646	3.11E-11
rs113964195	G	A	0.0103286	-0.115106	0.0827534	0.164283
rs62327581	G	A	0.111119	0.0792787	0.0265079	0.00279232
rs72892676	G	A	0.0616942	-0.214435	0.0339157	2.73E-10
rs9685587	G	A	0.05601	-0.245135	0.0357393	7.51E-12
rs115566664	G	A	0.0158741	-0.104347	0.0671305	0.120135
rs117099051	T	A	0.0629419	-0.214008	0.0337299	2.36E-10
rs77998209	G	A	0.0558713	-0.242684	0.0357776	1.27E-11
rs79118821	G	A	0.05601	-0.245135	0.0357393	7.51E-12
rs66508270	T	A	0.128518	0.0643074	0.0247256	0.0093186
rs62327584	G	A	0.0275891	-0.0762555	0.0506153	0.131965
rs182983977	G	A	0.0139332	-0.0373186	0.071158	0.599984
rs139042028	G	A	0.0438791	0.0932542	0.04022	0.0204444
rs59986082	G	A	0.128726	0.0684473	0.0247131	0.00562546
rs9994491	T	A	0.383197	0.300545	0.0167425	1.59E-70
rs9994509	G	A	0.383682	0.301739	0.0167439	4.76E-71
rs6533476	T	A	0.0515042	-0.192749	0.0375463	2.92E-07
rs6533477	G	A	0.0571191	-0.170391	0.0354271	1.54E-06
rs6533479	G	A	0.0515042	-0.192749	0.0375463	2.92E-07
rs4444903	G	A	0.394357	0.313624	0.0166412	2.23E-77
rs148830965	G	A	0.0296687	-0.189806	0.0488144	0.000101845
rs2881559	G	A	0.394219	0.309003	0.0166401	3.14E-75
rs2024114	C	A	0.330376	0.379854	0.0170674	3.48E-106
rs12510173	G	A	0.394843	0.309159	0.0166428	2.80E-75
rs12506702	G	A	0.394912	0.30976	0.0166376	1.33E-75
rs13114846	T	A	0.0129627	-0.0196119	0.0740774	0.79121
rs2298982	G	A	0.0632192	-0.178951	0.0337778	1.21E-07
rs10025078	G	A	0.394219	0.309428	0.0166188	1.31E-75
rs10025276	G	A	0.394843	0.30963	0.0166264	1.22E-75
rs3775967	G	A	0.331901	0.382713	0.0170618	8.92E-108
rs142926452	G	A	0.0149036	0.278363	0.0691463	5.74E-05
rs10213531	G	A	0.332663	0.383307	0.0170475	2.89E-108
rs2347138	G	A	0.0616248	-0.200054	0.0341019	4.65E-09
rs150433556	G	A	0.0184389	-0.161012	0.0617151	0.00910065
rs2190909	G	A	0.332663	0.383307	0.0170475	2.89E-108
rs35368137	G	A	0.0616248	-0.200054	0.0341019	4.65E-09
rs11932661	G	A	0.0616248	-0.200054	0.0341019	4.65E-09
rs114129622	G	A	0.021489	-0.22976	0.0572137	5.98E-05
rs11568903	G	A	0.330237	0.378655	0.017075	1.84E-105
rs11568904	G	A	0.394981	0.30771	0.0166343	1.11E-74
rs11568905	G	A	0.332733	0.382104	0.0170409	1.06E-107
rs7655579	G	A	0.332733	0.382728	0.0170446	5.44E-108
rs4698755	C	A	0.332733	0.382728	0.0170446	5.44E-108
rs7661766	T	A	0.0618328	-0.196597	0.0340197	7.83E-09
rs7661968	T	A	0.0562873	-0.220521	0.0359221	8.75E-10
rs3796945	G	A	0.330306	0.377725	0.0170787	6.32E-105
rs10488881	T	A	0.331138	0.380663	0.017075	1.59E-106
rs2237045	G	A	0.332178	0.38237	0.0170552	1.14E-107
rs9992755	G	A	0.332109	0.382407	0.0170599	1.23E-107
rs11568953	G	A	0.0156662	0.278696	0.0674917	3.68E-05
rs11568958	G	A	0.0159434	-0.121168	0.0666863	0.0692615
rs3764861	T	A	0.332109	0.382407	0.0170599	1.23E-107
rs78838681	T	A	0.0611396	-0.199251	0.0342899	6.48E-09
rs150718426	G	A	0.0190628	-0.0930348	0.0603323	0.123107
rs11568972	C	A	0.328504	0.378282	0.0171105	7.54E-105
rs2255355	C	A	0.0624567	-0.182363	0.0340155	8.52E-08
rs17253063	G	A	0.32684	0.363916	0.017224	3.42E-96
rs10002971	C	A	0.326355	0.361989	0.0172177	2.72E-95
rs11569017	T	A	0.0569111	-0.23451	0.0356555	5.13E-11
rs11569020	G	A	0.0622487	-0.216445	0.0339531	1.94E-10
rs11569033	G	A	0.0137945	-0.0693369	0.0711347	0.329728
rs2237052	G	A	0.368085	0.257067	0.0170617	1.56E-50
rs7692976	G	A	0.399556	0.222491	0.0168337	2.01E-39
rs75168459	T	A	0.0150423	-0.0843248	0.067945	0.214619
rs28471982	G	A	0.369888	0.242849	0.0170704	2.57E-45
rs116236818	G	A	0.0151809	-0.417343	0.0681105	9.40E-10
rs114495955	G	A	0.0163594	-0.0818302	0.0653117	0.210276
rs9991904	G	A	0.303896	0.321976	0.0177033	2.64E-72
rs11569109	G	A	0.0256481	-0.0837427	0.0526093	0.111477
rs11098061	G	A	0.0595453	-0.206381	0.034687	2.81E-09
rs971696	T	A	0.0637737	-0.182985	0.033698	5.81E-08
rs2282787	G	A	0.0774296	-0.1681	0.0309084	5.54E-08
rs7662362	G	A	0.0727852	-0.171285	0.0320185	9.09E-08
rs9999824	C	A	0.29738	0.310345	0.0178144	1.30E-66
rs62325289	G	A	0.298766	0.309512	0.0177914	1.96E-66
rs10021804	G	A	0.371135	0.229257	0.0170564	1.07E-40
rs28852688	G	A	0.368016	0.230826	0.0170704	3.67E-41
rs62325290	G	A	0.0146957	-0.0926592	0.068694	0.177421
rs28588746	G	A	0.367739	0.230576	0.0170711	4.49E-41
rs721412	G	A	0.302509	0.311701	0.0177706	1.75E-67
rs28603013	G	A	0.262443	0.179483	0.0188479	2.25E-21
rs28533412	G	A	0.0700125	-0.16798	0.0325045	2.43E-07
rs72676971	G	A	0.0677249	-0.183473	0.0329149	2.58E-08
rs730598	G	A	0.0675863	-0.180877	0.0329431	4.14E-08
rs6854426	G	A	0.335644	0.103726	0.0176882	4.71E-09
rs56357075	G	A	0.281714	0.142768	0.0185206	1.44E-14
rs6533489	G	A	0.331346	0.103723	0.0178162	6.07E-09
rs57296943	G	A	0.0480383	-0.1306	0.0387563	0.000756214
rs7667674	G	A	0.281852	0.145426	0.018538	4.96E-15
rs10012953	G	A	0.228892	0.173474	0.0197857	2.25E-18
rs10454794	G	A	0.0440871	-0.0990959	0.0402027	0.013728
rs9030	G	A	0.273811	0.0934218	0.0186595	5.67E-07
rs6836309	C	A	0.041037	-0.305379	0.0419665	3.78E-13
rs4698806	G	A	0.310689	0.0597543	0.0179515	0.000877067
rs56013071	G	A	0.0815888	0.18157	0.0301938	1.90E-09
rs75843541	G	A	0.135103	0.134983	0.0242941	2.86E-08
rs188959980	T	A	0.0117843	0.146273	0.0775804	0.0594115
rs7690709	C	A	0.185429	0.0355171	0.0216336	0.100685
rs62325292	G	A	0.0163594	0.138668	0.0650213	0.0329872
rs72676979	T	A	0.0372938	-0.102046	0.0434163	0.0187794
rs1557803	G	A	0.315749	0.0619036	0.0178597	0.00053112
rs7682855	G	A	0.0677943	0.199863	0.0328885	1.29E-09
rs12498468	G	A	0.0944129	0.056789	0.0287242	0.0480745
rs17041324	T	A	0.0902537	0.0688676	0.0292304	0.0184981
rs74991610	T	A	0.0323028	0.222518	0.0469582	2.19E-06
rs59634436	C	A	0.0478303	-0.132287	0.0387679	0.000647762
rs139622613	C	A	0.0122002	0.133327	0.0762817	0.0805366
rs10452184	G	A	0.176764	-0.00545409	0.0219612	0.803869
rs12500286	G	A	0.171635	-0.0140471	0.0221999	0.526913
rs78299888	G	A	0.0645363	0.0773328	0.0339454	0.0227466
rs62325295	G	A	0.174754	0.129578	0.0219541	3.75E-09
rs72676985	G	A	0.0687647	0.194099	0.0326766	2.98E-09
rs80107204	G	A	0.0157355	-0.0488736	0.0671202	0.466545
rs72676988	C	A	0.0158048	-0.169177	0.0666529	0.0111642
rs112608077	G	A	0.0783308	-0.148675	0.0307605	1.37E-06
rs9761307	C	A	0.376958	0.123465	0.0171551	6.78E-13
rs4698808	G	A	0.455428	0.0733029	0.0167727	1.26E-05
rs371524101	G	A	0.291765	0.123317	0.018366	2.03E-11
rs191595538	T	A	0.291834	0.123002	0.0183605	2.25E-11
rs55782922	G	A	0.293706	0.122422	0.0183442	2.68E-11
rs79308992	G	A	0.455705	0.0735158	0.0167614	1.17E-05
rs112688080	G	A	0.376958	0.123465	0.0171551	6.78E-13
rs11942299	T	A	0.0850548	0.0496507	0.0300261	0.0982553
rs11098068	G	A	0.457785	0.0753448	0.016748	6.94E-06
rs11098069	T	A	0.458062	0.0738608	0.0167568	1.06E-05
rs56338714	G	A	0.291834	0.123002	0.0183605	2.25E-11
rs145330562	G	A	0.014973	0.261987	0.0689995	0.000147695
rs11726743	G	A	0.143214	0.0894097	0.0237255	0.000165539
rs56964693	C	A	0.148621	0.114955	0.0235084	1.03E-06
rs76766853	T	A	0.0325801	0.0532137	0.0468469	0.256034
rs79975353	G	A	0.148482	0.114867	0.0235137	1.06E-06
rs56211927	T	A	0.143006	0.0900907	0.0237607	0.00015091
rs2347600	G	A	0.455566	0.0741866	0.0167618	9.74E-06
rs6841778	G	A	0.46132	0.0746625	0.0167786	8.72E-06
rs11731407	G	A	0.461181	0.0749571	0.0167744	8.00E-06
rs2347602	G	A	0.458616	0.0742764	0.0167628	9.52E-06
rs57076108	G	A	0.143352	0.0898367	0.0237062	0.000152125
rs116021313	T	A	0.021489	-0.195011	0.0572316	0.00065942
rs4698810	G	A	0.213711	-0.0199814	0.0204268	0.32801
rs6819198	G	A	0.12734	0.0674692	0.0250987	0.00720133
rs7668795	T	A	0.213711	-0.0199814	0.0204268	0.32801
rs7669237	G	A	0.213642	-0.0200128	0.0204274	0.327264
rs7674189	G	A	0.213711	-0.0199814	0.0204268	0.32801
rs55758438	G	A	0.137876	0.0699592	0.0240471	0.00363395
rs10032613	T	A	0.213642	-0.0195827	0.0204274	0.337768
rs11947939	G	A	0.0124082	0.114955	0.0756598	0.128713
rs1964210	G	A	0.213781	-0.0218411	0.0204174	0.284775
rs1034668	G	A	0.213781	-0.0218411	0.0204174	0.284775
rs718815	G	A	0.213989	-0.0177301	0.0204161	0.385184
rs718816	G	A	0.213989	-0.0177301	0.0204161	0.385184
rs79996055	G	A	0.0775683	0.075365	0.031058	0.0152657
rs3733623	G	A	0.214058	-0.0166521	0.0204326	0.415114
rs10034148	G	A	0.213642	-0.0158771	0.020445	0.437434
rs13435887	G	A	0.214405	-0.0145353	0.0204128	0.476445
rs6838079	G	A	0.337169	0.0536849	0.0177291	0.00246997
rs9992608	G	A	0.213919	-0.0170533	0.0204424	0.404187
rs68000146	G	A	0.13746	0.0693737	0.0240383	0.00391367
rs11937052	G	A	0.0313323	-0.113053	0.0475535	0.0174618
rs75433216	C	A	0.0546236	0.0148358	0.0371584	0.689714
rs111227024	C	A	0.116179	0.141466	0.0259649	5.25E-08
rs149709607	G	A	0.0610703	-0.0880311	0.0349541	0.0118078
rs142463584	G	A	0.013032	-0.136853	0.0734678	0.062537
rs74780816	C	A	0.013032	0.120583	0.0734717	0.100795
rs117358448	T	A	0.0200333	-0.154714	0.0593587	0.00916815
rs28394764	T	A	0.0452655	0.0820529	0.0402745	0.0416524
rs7667291	G	A	0.442812	0.00918349	0.0167592	0.583732
rs68035160	C	A	0.0567032	0.093033	0.036125	0.0100349
rs1979469	G	A	0.300291	0.00898163	0.0183319	0.624187
rs142001180	G	A	0.0210037	-0.135499	0.0584587	0.0204845
rs78855580	G	A	0.0111604	-0.112526	0.0796771	0.157913
rs6835719	G	A	0.0122695	0.067211	0.0752169	0.371586
rs6835929	G	A	0.127132	-0.0171952	0.024965	0.490989
rs77504516	G	A	0.0500485	-0.0108661	0.0383472	0.776908
rs79671972	G	A	0.0106752	-0.0497557	0.0814365	0.541235
rs79501123	G	A	0.0448496	0.00835046	0.0401856	0.835393
rs62326599	G	A	0.0585055	0.0504098	0.0355827	0.156615
rs111597102	G	A	0.0451269	0.00275838	0.0400154	0.945045
rs4326075	C	A	0.0370858	-0.0515298	0.0443837	0.245677
rs78050729	C	A	0.125191	0.0127517	0.0252332	0.613326
rs62326602	G	A	0.059268	0.0606056	0.0354368	0.087264
rs62326604	G	A	0.0593373	0.0622446	0.0354195	0.0788996
rs116418972	G	A	0.0256481	-0.0429326	0.0527625	0.415846
rs17612681	G	A	0.0594066	0.0620885	0.0354471	0.0798879
rs17041402	C	A	0.0374324	-0.0459586	0.0441996	0.298469
rs62326607	G	A	0.0595453	0.0642428	0.0354126	0.0697002
rs59111930	G	A	0.187925	0.0324396	0.0214092	0.12976
rs10008897	G	A	0.124913	0.0147961	0.0252653	0.558142
rs74874270	G	A	0.0602385	0.055645	0.0352467	0.114443
rs114428031	G	A	0.0579509	0.0589517	0.0358578	0.100211
rs28651033	G	A	0.095522	0.0204088	0.0283367	0.47141
rs62326652	G	A	0.0588521	0.0600243	0.0355845	0.0916833
rs62326653	G	A	0.0587134	0.0588299	0.0356194	0.0986541
rs75269069	G	A	0.0582975	0.0594159	0.0357237	0.0963139
rs28390246	G	A	0.0484542	-0.0716995	0.038637	0.063534
rs114290391	C	A	0.0451962	0.0711139	0.0402388	0.0772211
rs62326658	G	A	0.0584362	0.0573483	0.0356892	0.108124
rs13145689	G	A	0.31977	0.00478319	0.0178679	0.78894
rs56080960	G	A	0.407181	0.0273745	0.0169146	0.105621
rs10019351	G	A	0.349092	-0.0488821	0.0175551	0.00537502
rs10019457	C	A	0.349023	-0.048759	0.017554	0.00548946
rs62327363	G	A	0.0585748	0.0571418	0.0356999	0.109506
rs7695508	G	A	0.349092	-0.0488821	0.0175551	0.00537502
rs28629280	C	A	0.0513656	-0.0677964	0.0371255	0.0678702
rs62327364	C	A	0.0585748	0.0571418	0.0356999	0.109506
rs56175654	C	A	0.244558	0.0250794	0.0193812	0.195705
rs11098071	G	A	0.464855	0.0316695	0.0166188	0.0567359
rs115434400	T	A	0.052544	-0.0726559	0.0367839	0.0482827
rs3813828	G	A	0.0438791	-0.000617265	0.0407667	0.98792
rs3813829	G	A	0.333495	-0.0415197	0.0177614	0.0194332
rs72679249	G	A	0.329752	-0.0436863	0.0177955	0.0141155
rs28758839	T	A	0.159989	0.00338964	0.0225511	0.880525
rs114022247	G	A	0.0167753	-0.0930299	0.0650874	0.152959
rs62327365	C	A	0.158603	0.00544301	0.0226624	0.810199
rs28591588	G	A	0.11604	-0.0182928	0.0260092	0.481878
rs4698814	G	A	0.361292	0.0393496	0.0173875	0.0236593
rs72679250	T	A	0.0619714	-0.139892	0.0348071	5.90E-05
rs72679251	C	A	0.0619714	-0.139892	0.0348071	5.90E-05
rs7671154	G	A	0.254124	0.0339091	0.0190168	0.0746095
rs28715714	G	A	0.254124	0.0334659	0.0190238	0.0785931
rs6835113	G	A	0.254402	0.0326268	0.0189967	0.085931
rs7439771	G	A	0.254402	0.0326268	0.0189967	0.085931
rs9994954	G	A	0.254471	0.0324276	0.0190037	0.0879794
rs12499874	G	A	0.254263	0.0328863	0.0190034	0.0835752
rs12500626	G	A	0.254194	0.0331654	0.0190102	0.081094
rs17540961	C	A	0.0636351	-0.00289907	0.0340296	0.932111
rs13125768	T	A	0.253778	0.0312724	0.0190172	0.10013
rs17041448	G	A	0.252045	0.00175336	0.0190959	0.926845
rs75785554	G	A	0.132677	0.0609213	0.0243663	0.0124332
rs112276434	G	A	0.132677	0.0609213	0.0243663	0.0124332
rs144415289	C	A	0.00977402	-0.0830174	0.0844177	0.325438
rs35982905	T	A	0.018023	-0.0838246	0.0628942	0.182643
rs13145224	G	A	0.223208	-0.0629029	0.0198686	0.00155225
rs114924064	C	A	0.0397893	0.0413679	0.0423851	0.329096
rs72664608	G	A	0.304242	0.00488834	0.0180547	0.78659
rs112357801	G	A	0.132538	0.058925	0.0244174	0.0158363
rs111397486	G	A	0.132746	0.0575485	0.0244076	0.0184095
rs188181156	G	A	0.0102593	0.123585	0.083025	0.136656
rs112027571	G	A	0.13545	0.0552014	0.0242206	0.0226895
rs4698761	C	A	0.286635	0.00506645	0.0183932	0.782977
rs13131094	G	A	0.379523	-0.0133263	0.0169442	0.431609
rs75672503	G	A	0.0187162	0.000355773	0.0615447	0.995388
rs111749677	G	A	0.0234299	-0.071146	0.0550163	0.19599
rs79572510	G	A	0.132053	0.0382913	0.0245948	0.119541
rs17541773	T	A	0.0143491	-0.0422737	0.0701588	0.546832
rs7657869	G	A	0.0110911	0.0301255	0.0794242	0.704477
rs79393886	G	A	0.0142105	0.15567	0.0701169	0.0264393
rs12503987	G	A	0.474213	-0.0242798	0.0167098	0.146259
rs4391111	C	A	0.324761	0.0534552	0.0177742	0.00264347
rs17041514	G	A	0.181409	0.0454939	0.0216485	0.0356334
rs34512985	T	A	0.0194094	-0.0670314	0.0604898	0.267837
rs2054619	T	A	0.180923	0.0449884	0.0216585	0.0378208
rs10013061	G	A	0.20574	0.0367548	0.0206074	0.0745348
rs13116912	C	A	0.0232913	-0.038623	0.0553413	0.485259
rs1482470	G	A	0.483502	-0.0256846	0.0166878	0.123817
rs6837239	T	A	0.176764	-0.0327032	0.0220111	0.137386
rs17542214	G	A	0.0436711	0.0139797	0.0404473	0.729633
rs17542272	T	A	0.0435325	0.00837565	0.0405023	0.836176
rs113960439	G	A	0.176071	-0.0374841	0.0220579	0.0892959
rs150541857	G	A	0.176626	-0.0390626	0.0220234	0.076158
rs17542473	C	A	0.197699	-0.0310052	0.0210725	0.141238
rs7682889	T	A	0.187647	-0.0353453	0.0215424	0.100896
rs13104336	G	A	0.182448	0.0169492	0.0216538	0.433808
rs13105073	T	A	0.0196867	-0.065683	0.0600857	0.274362
rs28723560	T	A	0.166782	0.0256824	0.0223122	0.249752
rs11728821	G	A	0.319908	0.00832125	0.0177731	0.63966
rs34628541	T	A	0.166782	0.0260256	0.0223122	0.243479
rs2713948	G	A	0.240191	0.0145382	0.01931	0.451543
rs13101416	G	A	0.166713	0.025932	0.022314	0.245218
rs62325669	G	A	0.269999	-0.0448373	0.0187475	0.0167985
rs115907170	G	A	0.0270345	0.134093	0.0512018	0.00883954
rs417693	G	A	0.362124	0.0109244	0.0173391	0.528688
rs12510061	G	A	0.376404	-0.023345	0.0172245	0.175353
rs77304402	T	A	0.148274	0.0325996	0.0233127	0.162047
rs17440809	G	A	0.0208651	-0.0674952	0.0584584	0.248298
rs4698828	T	A	0.113268	0.0273591	0.0259524	0.291825
rs4698829	G	A	0.113268	0.0273591	0.0259524	0.291825
rs75523592	G	A	0.113268	0.0273591	0.0259524	0.291825
rs72886465	G	A	0.113268	0.0266135	0.0259525	0.305175
rs78483636	T	A	0.112297	0.0322276	0.0260721	0.216464
rs244047	G	A	0.185221	-0.00830164	0.0215307	0.699825
rs244044	C	A	0.194579	-0.0062378	0.0210929	0.767445
rs9990948	T	A	0.285457	-0.0432745	0.0183849	0.0186088
rs149124355	G	A	0.0248856	-0.0511127	0.0538127	0.342233
rs112353889	C	A	0.0171912	0.243448	0.0640094	0.00014395
rs116433539	C	A	0.0223208	0.0525683	0.0560945	0.348719
rs575619765	G	A	0.0104672	0.0983811	0.082218	0.231507
rs1994412	G	A	0.21593	-0.0236097	0.020173	0.241895
rs145584679	T	A	0.0108138	0.0433445	0.0809248	0.592241
rs111303744	G	A	0.43283	0.0148154	0.0168628	0.379656
rs7684414	G	A	0.433315	0.015919	0.016851	0.344848
rs13119234	G	A	0.433384	0.0160014	0.0168479	0.342269
rs143565969	T	A	0.0623874	0.0385247	0.0344578	0.263594
rs13120157	G	A	0.433384	0.0160014	0.0168479	0.342269
rs13126835	G	A	0.431582	0.0194089	0.0168355	0.249009
rs116109325	G	A	0.0146264	-0.0205254	0.0688554	0.765639
rs2079529	G	A	0.10183	0.068935	0.0274663	0.0121015
rs72664685	G	A	0.152918	0.0191816	0.0230735	0.405818
rs7691064	G	A	0.17517	0.0125627	0.0218389	0.565145
rs2029226	G	A	0.333842	0.0210548	0.0177096	0.234523
rs67610328	G	A	0.014557	-0.0241132	0.0686831	0.725539
rs147469438	G	A	0.0163594	-0.01061	0.0658836	0.872066
rs244009	T	A	0.334396	-0.0197782	0.0175042	0.25855
rs244006	T	A	0.335297	-0.0187045	0.017484	0.284743
rs243998	T	A	0.335297	-0.0187045	0.017484	0.284743
rs10010079	C	A	0.134965	0.0227169	0.0246305	0.356399
rs17625655	G	A	0.135034	0.0280272	0.0246263	0.255117
rs74352977	G	A	0.163732	0.0249812	0.0226705	0.270531
rs149877076	G	A	0.0194094	-0.160718	0.060245	0.00765348
rs72664700	G	A	0.0137945	-0.0456132	0.0707799	0.519312
rs472305	C	A	0.295231	0.00138619	0.0181025	0.938964
rs171503	C	A	0.307431	6.13E-05	0.0178644	0.997261
rs243984	T	A	0.473659	0.0125174	0.0165343	0.44904
rs78606958	G	A	0.0375017	0.0104816	0.0438253	0.810981
rs151291400	G	A	0.0140718	-0.0756207	0.0708159	0.285625
rs243972	G	A	0.330376	-0.00302773	0.0175404	0.862959
rs41368645	G	A	0.0472758	0.0819737	0.0392173	0.036631
rs11098076	G	A	0.187786	0.0195732	0.0211723	0.355271
rs12501443	G	A	0.187786	0.0195732	0.0211723	0.355271
rs7692954	G	A	0.330306	-0.00421689	0.0175448	0.810066
rs72666136	G	A	0.141203	-0.00564224	0.0237254	0.812032
rs72666138	G	A	0.141203	-0.00564224	0.0237254	0.812032
rs243948	G	A	0.330376	-0.00451315	0.0175457	0.797014
rs17587384	G	A	0.177596	0.00564272	0.022017	0.797735
rs2079526	G	A	0.188826	0.02063	0.0211262	0.328843
rs11098078	T	A	0.188618	0.0203953	0.0211392	0.334671
rs11943758	G	A	0.141203	-0.00564224	0.0237254	0.812032
rs146183266	G	A	0.366491	0.0175644	0.0173562	0.311573
rs138168439	G	A	0.188826	0.02063	0.0211262	0.328843
rs148215232	G	A	0.177665	0.00585631	0.0220155	0.79024
rs139052174	G	A	0.0720227	0.025735	0.032345	0.426267
rs12506239	G	A	0.49189	0.00054305	0.0164919	0.973733
rs12506268	G	A	0.303203	-0.0141885	0.0181096	0.433372
rs28680830	G	A	0.491959	0.000700782	0.0164896	0.966102
rs12509690	G	A	0.302787	-0.0128627	0.0181297	0.478049
rs76338982	G	A	0.177596	0.00482737	0.022017	0.826457
rs1487264	G	A	0.303133	-0.0133006	0.0181209	0.462978
rs72666153	G	A	0.141203	-0.00584369	0.0237388	0.80556
rs10017211	G	A	0.303411	-0.0137012	0.0181175	0.449529
rs1386476	T	A	0.303411	-0.0137012	0.0181175	0.449529
rs113661115	G	A	0.177596	0.00482737	0.022017	0.826457
rs78618666	G	A	0.0455428	0.083102	0.0399104	0.0373582
rs112621331	G	A	0.0254402	0.121934	0.0527964	0.0209427
rs2129567	G	A	0.492028	-0.000943336	0.0165142	0.954449
rs62336775	T	A	0.145224	0.0365738	0.0234151	0.118338
rs74285800	T	A	0.0470678	0.0709391	0.0393549	0.0715012
rs80014445	G	A	0.0277277	-0.0976461	0.0511525	0.0563118
rs6829637	G	A	0.363441	-0.0210831	0.0171646	0.219378
rs78873674	G	A	0.0523361	-0.0326326	0.0372583	0.381143
rs11938593	G	C	0.0467212	0.0909849	0.0392296	0.020407
rs7440371	T	C	0.0467212	0.0909849	0.0392296	0.020407
rs12648138	T	C	0.0395813	0.10655	0.0424658	0.0121265
rs10025781	T	C	0.112852	0.0467083	0.0264092	0.0769966
rs72896619	T	C	0.03972	0.101523	0.0423269	0.0164858
rs74460314	T	C	0.0400665	0.103323	0.0421675	0.0142978
rs79410276	T	C	0.03972	0.106691	0.0424013	0.011884
rs11098035	T	C	0.0401359	0.10527	0.0421354	0.0124988
rs78364500	T	C	0.0143491	-0.111561	0.0691339	0.106638
rs75654882	T	C	0.0408984	0.0971322	0.0417968	0.0201576
rs72896625	T	C	0.0401359	0.10527	0.0421354	0.0124988
rs72896629	T	C	0.0398586	0.102189	0.0423388	0.0158209
rs72896632	T	C	0.1507	0.0687631	0.023365	0.00326092
rs11933971	T	C	0.150423	0.0680081	0.0233883	0.00365112
rs35450490	A	C	0.110703	0.0486466	0.0266247	0.0677225
rs181503044	G	C	0.0105365	-0.040866	0.0814143	0.615717
rs56226219	T	C	0.0259254	-0.0463888	0.0525004	0.376947
rs79294465	T	C	0.0395813	0.103055	0.042544	0.0154463
rs66642182	G	C	0.157216	0.0673357	0.0229539	0.00336197
rs11941344	T	C	0.150423	0.0680081	0.0233883	0.00365112
rs35313553	A	C	0.110703	0.0486466	0.0266247	0.0677225
rs78562568	T	C	0.0393734	0.103397	0.0426416	0.0153421
rs61004219	T	C	0.150561	0.0679563	0.0233832	0.00366963
rs74338594	T	C	0.03972	0.102669	0.0424793	0.0156776
rs35791246	A	C	0.150423	0.0680081	0.0233883	0.00365112
rs13128221	G	C	0.1507	0.0665494	0.0233659	0.00440997
rs78885052	T	C	0.0390961	0.102383	0.0427736	0.0167094
rs79119114	T	C	0.0390961	0.102383	0.0427736	0.0167094
rs138359437	A	C	0.023222	-0.0748573	0.0549092	0.172833
rs9985632	T	C	0.159712	0.0642049	0.0228158	0.00490543
rs34813537	A	C	0.110772	0.0479543	0.0266196	0.0716714
rs112678645	T	C	0.0108138	-0.0167129	0.0804011	0.835337
rs34505473	T	C	0.151601	0.0663943	0.0233332	0.00444683
rs77784076	T	C	0.0123388	0.133299	0.0745841	0.0739424
rs13151464	T	C	0.110842	0.0476846	0.0266144	0.0732256
rs36102563	A	C	0.110703	0.0486466	0.0266247	0.0677225
rs11941636	T	C	0.0393734	0.103397	0.0426416	0.0153421
rs7675602	T	C	0.159781	0.0637057	0.0228139	0.00524548
rs12186122	T	C	0.306114	0.0290633	0.0179003	0.104499
rs145577557	G	C	0.0307084	-0.00960045	0.0483378	0.842572
rs13132816	T	C	0.110772	0.0479543	0.0266196	0.0716714
rs13133491	G	C	0.110842	0.0476846	0.0266144	0.0732256
rs4698789	T	C	0.305906	0.0298323	0.0179154	0.0959209
rs9999570	A	C	0.15985	0.062644	0.0228121	0.00604616
rs12643055	T	C	0.15985	0.062644	0.0228121	0.00604616
rs35329136	T	C	0.110772	0.0479543	0.0266196	0.0716714
rs34636377	T	C	0.150561	0.0673632	0.0233707	0.00395849
rs7680296	T	C	0.15985	0.062644	0.0228121	0.00604616
rs34851707	G	C	0.110842	0.0476846	0.0266144	0.0732256
rs111236149	G	C	0.0394427	0.0995767	0.0426102	0.0194705
rs34861128	T	C	0.110842	0.0476846	0.0266144	0.0732256
rs6835195	G	C	0.0129627	-0.276859	0.073205	0.000156848
rs35199349	T	C	0.110772	0.0479543	0.0266196	0.0716714
rs74400739	T	C	0.0148343	0.0110336	0.0687217	0.872448
rs56163842	G	C	0.0177457	0.128573	0.0628481	0.0408148
rs28527792	T	C	0.0394427	0.0974511	0.0426109	0.0222247
rs76068205	T	C	0.0394427	0.0995767	0.0426102	0.0194705
rs66493839	G	C	0.11098	0.0489663	0.0265848	0.0655319
rs10516558	T	C	0.150423	0.0689512	0.0233879	0.00320703
rs114209414	T	C	0.0323721	0.0466817	0.0468793	0.319389
rs9994676	T	C	0.15985	0.0635887	0.0227999	0.00530112
rs34727629	G	C	0.110842	0.0499271	0.026595	0.0605155
rs34133579	G	C	0.110842	0.0499271	0.026595	0.0605155
rs15821	A	C	0.110772	0.0500923	0.0266002	0.0597195
rs13151516	T	C	0.11098	0.0489663	0.0265848	0.0655319
rs113792550	T	C	0.0109524	-0.0116901	0.0799084	0.883693
rs10005355	A	C	0.153473	0.0614747	0.0231555	0.00795133
rs34398932	T	C	0.111812	0.0435685	0.0264678	0.0997885
rs6821221	G	C	0.0411063	0.0977695	0.041778	0.0192998
rs13141701	T	C	0.149868	0.0644978	0.0233845	0.00582783
rs6834685	T	C	0.108138	0.0395189	0.0269227	0.142185
rs28558699	T	C	0.476778	0.0490212	0.0167148	0.00336985
rs139014440	A	C	0.014557	-0.10436	0.0696664	0.134179
rs35865655	T	C	0.104811	0.0427566	0.0272559	0.11676
rs2346326	T	C	0.0131013	0.122128	0.0721296	0.090465
rs13147439	G	C	0.087273	-0.049422	0.0294858	0.0937564
rs148203151	T	C	0.018023	0.0803064	0.0628948	0.201701
rs112116798	T	C	0.0251629	0.191948	0.0531852	0.000309403
rs17619262	T	C	0.0384722	0.108499	0.0432339	0.0121088
rs111728147	T	C	0.037987	0.106377	0.0434767	0.0144383
rs77122398	T	C	0.0539304	-0.0191131	0.0368998	0.604493
rs13131088	T	C	0.113753	-0.0483162	0.0261265	0.064453
rs17586019	G	C	0.0384722	0.103566	0.0432355	0.0166281
rs11941206	G	C	0.151255	-0.00806988	0.0231821	0.727769
rs1018929	G	C	0.0380563	0.106729	0.0433598	0.0138601
rs11939571	T	C	0.13136	0.118613	0.0245647	1.40E-06
rs113130786	T	C	0.130112	0.116171	0.0247214	2.66E-06
rs11943263	A	C	0.132331	0.114716	0.0245032	2.90E-06
rs11943264	T	C	0.132469	0.115855	0.0244807	2.26E-06
rs148009164	T	C	0.0942742	0.00330255	0.0284888	0.907716
rs113211955	T	C	0.129488	0.116186	0.0247696	2.77E-06
rs148996377	T	C	0.0150423	0.174946	0.0682373	0.0103739
rs183135174	T	C	0.014557	-0.0945189	0.0696684	0.17492
rs197232	A	C	0.451477	-0.0755488	0.0166484	5.77E-06
rs183192	T	C	0.451061	-0.0743918	0.0166611	8.13E-06
rs197218	T	C	0.294052	-0.109118	0.0182104	2.17E-09
rs10024722	T	C	0.254055	0.0212005	0.0190469	0.265717
rs112541720	T	C	0.159989	0.0252234	0.0226882	0.266286
rs4698769	T	C	0.253639	0.0223076	0.0190533	0.241718
rs150402920	T	C	0.0131013	0.198657	0.0728697	0.00642227
rs13353725	G	C	0.0932344	0.00724574	0.0286212	0.800152
rs190223275	T	C	0.0110911	-0.227038	0.0788832	0.00401183
rs12510716	G	C	0.29426	-0.109766	0.0181871	1.66E-09
rs143382098	T	C	0.0280743	0.132555	0.0500738	0.0081337
rs185161434	T	C	0.0122695	0.202327	0.0760501	0.00782122
rs151096976	T	C	0.0260641	0.156969	0.0516367	0.00237523
rs62326054	T	C	0.317968	-0.107717	0.0177911	1.48E-09
rs6825743	T	C	0.251005	0.0186234	0.0191714	0.331375
rs138812545	G	C	0.0270345	0.144616	0.0507989	0.00442802
rs28515508	T	C	0.319701	-0.107843	0.0177708	1.36E-09
rs189220811	T	C	0.019548	-0.119627	0.0602753	0.0472176
rs149085540	T	C	0.0120616	0.0486736	0.0767221	0.525831
rs78510835	T	C	0.0128934	0.155094	0.0742489	0.0367576
rs2003464	T	C	0.39408	-0.0943595	0.0169893	2.89E-08
rs149720830	T	C	0.0528906	0.0486424	0.0375091	0.194736
rs60422601	T	C	0.0918481	0.0106816	0.0288177	0.7109
rs62326058	A	C	0.299529	-0.108773	0.0181403	2.12E-09
rs12331696	T	C	0.0948981	0.000718634	0.0283785	0.979798
rs75983263	T	C	0.0346596	0.137494	0.0453529	0.00244082
rs72674825	T	C	0.272771	0.0643055	0.0187509	0.000608172
rs4698773	A	C	0.272425	0.064473	0.0187626	0.000593149
rs77846216	T	C	0.0390961	0.0143196	0.0431073	0.739759
rs35838666	T	C	0.30854	0.0421983	0.018042	0.0193684
rs13145412	G	C	0.0906696	0.0111497	0.028972	0.700364
rs10032195	T	C	0.0911549	0.0144083	0.0289178	0.618323
rs78445020	T	C	0.132608	0.0158918	0.0246898	0.519819
rs78025076	T	C	0.0181617	0.0191305	0.0626718	0.760186
rs1029453	A	C	0.0937197	0.00787293	0.0285466	0.782715
rs4698774	G	C	0.267503	0.0691621	0.0188013	0.000236238
rs6824270	T	C	0.300846	-0.10733	0.0181228	3.32E-09
rs13144711	T	C	0.0939969	0.00688314	0.0284944	0.809127
rs6831185	T	C	0.267226	0.0704586	0.0188197	0.000182621
rs76120516	A	C	0.308471	0.0425373	0.0180354	0.0183731
rs7658262	G	C	0.301331	-0.107826	0.0181207	2.80E-09
rs34682042	T	C	0.0911549	0.0155874	0.0289177	0.589887
rs3756256	A	C	0.308679	0.0419955	0.0180317	0.0198876
rs2107050	T	C	0.31159	0.03861	0.0180096	0.032078
rs12646055	T	C	0.30854	0.0426168	0.018036	0.0181604
rs78267951	T	C	0.0163594	0.0614894	0.0658797	0.350666
rs11098039	T	C	0.309233	0.0416369	0.0180139	0.0208403
rs11098040	T	C	0.309095	0.0422566	0.0180182	0.0190427
rs148501537	T	C	0.0526133	0.0469643	0.037593	0.211602
rs12647060	T	C	0.309233	0.0416369	0.0180139	0.0208403
rs10488885	T	C	0.0234992	-0.100282	0.0551014	0.0688072
rs77856769	G	C	0.132538	0.0181753	0.0246931	0.461726
rs763370	T	C	0.311105	0.0412179	0.017998	0.0220416
rs59207576	T	C	0.308817	0.0436553	0.0180208	0.015439
rs6824542	A	C	0.301192	-0.10956	0.018112	1.53E-09
rs4698779	G	C	0.132677	0.105204	0.0245958	1.92E-05
rs28369312	T	C	0.0910855	0.0107641	0.0289257	0.709809
rs115615618	T	C	0.0285595	-0.0838478	0.0502015	0.0949185
rs3181345	T	C	0.0928185	0.0119675	0.0285948	0.675579
rs5030530	T	C	0.0503951	-0.0297183	0.0374214	0.427133
rs5030529	G	C	0.0339664	-0.0224913	0.0460807	0.625504
rs5030520	G	C	0.0679329	0.155297	0.0329676	2.52E-06
rs5030519	T	C	0.0338971	0.167636	0.0459836	0.000268683
rs5030516	G	C	0.0650908	0.0182486	0.0334977	0.585928
rs76871142	T	C	0.0338971	-0.029868	0.0461225	0.517277
rs115511608	G	C	0.0144184	-0.185195	0.0699643	0.00813872
rs2285714	T	C	0.440039	-0.0203308	0.016837	0.227276
rs185963794	T	C	0.0148343	-0.298939	0.068959	1.48E-05
rs7659831	T	C	0.0277277	-0.164693	0.0508625	0.00120916
rs139219198	T	C	0.0164287	0.185251	0.0657142	0.00482979
rs542636574	A	C	0.0110218	-0.156775	0.0801551	0.0505154
rs13141708	T	C	0.0594066	-0.0160391	0.0348459	0.645325
rs11555260	A	C	0.439276	-0.0207853	0.0168409	0.217163
rs11732475	T	C	0.445168	-0.0183379	0.0168589	0.276752
rs114133792	T	C	0.0299459	0.00912634	0.0487768	0.851584
rs72674868	A	C	0.427215	0.0428612	0.0167649	0.0105902
rs13117504	G	C	0.417787	0.0402988	0.0168807	0.0169993
rs150320510	T	C	0.0271732	0.172016	0.0506702	0.000690451
rs76335033	G	C	0.0319562	-0.0193957	0.0475791	0.683542
rs112397745	A	C	0.0268959	0.218143	0.0510132	1.93E-05
rs114013791	A	C	0.0158741	0.281851	0.0655931	1.75E-05
rs17040805	A	C	0.0603771	0.0299302	0.0351308	0.394261
rs113367829	T	C	0.0277277	0.215787	0.0501881	1.73E-05
rs72674876	T	C	0.062734	-0.0103163	0.0345068	0.764976
rs56970406	T	C	0.232705	0.129084	0.0195915	4.75E-11
rs11098042	T	C	0.232566	0.129093	0.019592	4.74E-11
rs75884661	A	C	0.0111604	-0.0745448	0.0782065	0.340531
rs62324896	G	C	0.232081	0.129529	0.0196164	4.31E-11
rs191390096	T	C	0.0370165	0.184035	0.04377	2.65E-05
rs79891491	T	C	0.0320948	-0.0134709	0.0475932	0.777153
rs2298749	T	C	0.242687	0.122024	0.0193546	3.06E-10
rs17538277	T	C	0.0611396	0.0242909	0.0350379	0.488158
rs17040826	G	C	0.242756	0.122312	0.0193543	2.78E-10
rs62324925	T	C	0.0612089	0.0273252	0.0349784	0.43471
rs57319600	A	C	0.0117843	-0.0716945	0.0762293	0.346987
rs12498247	A	C	0.267988	0.151582	0.0186757	5.60E-16
rs11098046	T	C	0.281991	0.144266	0.0184564	6.20E-15
rs75447116	A	C	0.0117843	-0.0716945	0.0762293	0.346987
rs12650480	G	C	0.279842	0.144031	0.0184957	7.80E-15
rs138887365	T	C	0.0373631	0.187348	0.0435067	1.68E-05
rs4339213	T	C	0.279773	0.14465	0.0184946	5.98E-15
rs28850032	T	C	0.301747	0.141905	0.0181829	6.83E-15
rs113284071	T	C	0.0558713	-0.208376	0.0357613	5.89E-09
rs62324928	A	C	0.0612089	0.0273252	0.0349784	0.43471
rs62324929	T	C	0.0611396	0.0266358	0.0349947	0.446599
rs62324930	T	C	0.0614862	0.195099	0.0346703	1.90E-08
rs148769724	A	C	0.0169832	0.180352	0.0644095	0.00512258
rs12510639	A	C	0.277138	0.149793	0.018443	5.36E-16
rs72674889	A	C	0.279218	0.148712	0.0184104	7.68E-16
rs998538	T	C	0.0121309	-0.0398104	0.0751989	0.596543
rs1000954	T	C	0.277277	0.149708	0.0184374	5.45E-16
rs143298598	T	C	0.0108138	-0.208459	0.0808892	0.00998307
rs62324937	T	C	0.277208	0.149149	0.0184377	6.98E-16
rs72674895	T	C	0.277277	0.149708	0.0184374	5.45E-16
rs115806850	T	C	0.0118536	-0.112961	0.0773664	0.144313
rs114367488	T	C	0.0447803	0.210985	0.0400705	1.44E-07
rs9994162	T	C	0.0338971	0.000255445	0.046026	0.995572
rs11932466	T	C	0.0122002	-0.0358343	0.0749976	0.632802
rs62324939	G	C	0.0612089	0.0282509	0.0349356	0.418739
rs11932501	T	C	0.0337585	-0.00455157	0.0461105	0.921371
rs11932552	A	C	0.0337585	-0.00455157	0.0461105	0.921371
rs28855226	T	C	0.0121309	-0.0398104	0.0751989	0.596543
rs10000072	A	C	0.0339664	-0.00146132	0.0459839	0.974649
rs28787106	T	C	0.0338971	0.000255445	0.046026	0.995572
rs9654197	A	C	0.311174	0.142908	0.018015	2.47E-15
rs11726234	T	C	0.277277	0.149708	0.0184374	5.45E-16
rs4698787	T	C	0.0337585	-0.00455157	0.0461105	0.921371
rs7675460	A	C	0.372453	0.137859	0.0172789	1.71E-15
rs113612355	T	C	0.0254402	0.28333	0.0525634	7.26E-08
rs884711	A	C	0.0121309	-0.0476106	0.0747763	0.524337
rs13120586	T	C	0.0191321	0.0155421	0.0613649	0.800065
rs78298715	G	C	0.0736171	0.0127112	0.0320736	0.691887
rs56877163	T	C	0.0635658	0.0235115	0.0343635	0.493871
rs7672881	T	C	0.075766	0.0110212	0.0315938	0.72722
rs116184405	T	C	0.0264106	-0.0698423	0.0526227	0.184475
rs138282830	G	C	0.0235686	-0.148828	0.0550104	0.00683705
rs78840945	G	C	0.0142105	-0.00898794	0.0704885	0.898541
rs9993509	G	C	0.135935	0.0620962	0.0241955	0.0102949
rs12504835	G	C	0.13337	0.0633159	0.0244041	0.00949254
rs12508007	T	C	0.0218356	-0.116568	0.0568365	0.0403097
rs10022841	T	C	0.135935	0.0586767	0.0241967	0.0153331
rs143303076	T	C	0.0613476	-0.036204	0.0347755	0.297874
rs34717063	T	C	0.135242	0.060643	0.0242428	0.0123894
rs13128244	A	C	0.111535	0.100649	0.0264297	0.000141156
rs7678178	G	C	0.13344	0.0647755	0.0244002	0.00795493
rs35426158	T	C	0.13337	0.0642006	0.0244038	0.00853734
rs17040904	T	C	0.049494	0.163921	0.0383103	1.90E-05
rs61745483	A	C	0.0276584	-0.237862	0.050488	2.51E-06
rs13115969	T	C	0.135727	0.0642888	0.0241055	0.00767089
rs6816185	T	C	0.13441	0.0632749	0.0242385	0.00905938
rs2347132	T	C	0.134133	0.0651469	0.0242654	0.00727455
rs2347133	T	C	0.134133	0.0651469	0.0242654	0.00727455
rs1476753	A	C	0.0550395	-0.239447	0.0360465	3.30E-11
rs13125596	T	C	0.132123	0.0664845	0.0244646	0.00659196
rs74762120	T	C	0.0551088	-0.239306	0.0360282	3.32E-11
rs115930676	T	C	0.0146264	-0.0594212	0.069515	0.392692
rs16997092	T	C	0.0606544	0.214747	0.0346346	5.94E-10
rs7682442	T	C	0.0554554	-0.244212	0.0358848	1.09E-11
rs59204546	T	C	0.05601	-0.245135	0.0357393	7.51E-12
rs35190530	T	C	0.019964	0.00550965	0.0601251	0.926989
rs143916390	T	C	0.0261334	0.317475	0.0518912	9.96E-10
rs34860241	T	C	0.019964	0.00550965	0.0601251	0.926989
rs55860064	T	C	0.0198253	-0.0622491	0.0598873	0.298637
rs58791811	T	C	0.0560793	-0.245821	0.0357207	6.41E-12
rs73839196	G	C	0.0598225	-0.245911	0.0346714	1.44E-12
rs73839200	A	C	0.0598225	-0.245911	0.0346714	1.44E-12
rs149164249	T	C	0.0282823	0.15623	0.0497735	0.00170312
rs77690371	T	C	0.0187162	-0.182476	0.0615071	0.00301961
rs17238095	T	C	0.251837	0.330111	0.0186604	1.38E-68
rs3756262	T	C	0.0514349	-0.190241	0.0375693	4.21E-07
rs11568840	T	C	0.0119922	0.265024	0.0768768	0.000569279
rs13124171	T	C	0.0126854	-0.198467	0.0748251	0.00800949
rs887028	A	C	0.0141411	-0.082548	0.0706478	0.242666
rs79645795	T	C	0.0710523	-0.113021	0.0323529	0.000479829
rs2250724	T	C	0.0615555	-0.195754	0.0341204	1.00E-08
rs2298977	A	C	0.329683	0.382147	0.0170626	1.83E-107
rs2237040	T	C	0.393803	0.31113	0.0166411	3.28E-76
rs59744250	T	C	0.0566339	-0.210604	0.0358866	4.59E-09
rs77009233	T	C	0.0304312	-0.0916342	0.0486404	0.0596169
rs2237041	T	C	0.330098	0.379942	0.0170635	2.81E-106
rs12640600	T	C	0.394773	0.308868	0.0166421	3.77E-75
rs2347136	A	C	0.330306	0.379719	0.0170669	4.04E-106
rs28535066	T	C	0.330445	0.379757	0.017063	3.47E-106
rs115424960	T	C	0.0156662	-0.145243	0.0666421	0.0293311
rs7699332	T	C	0.0622487	-0.191178	0.0339742	1.90E-08
rs72676945	G	C	0.0799251	0.259678	0.0301459	8.57E-18
rs28564978	T	C	0.32996	0.38038	0.0170717	2.05E-106
rs3822288	T	C	0.332247	0.382983	0.0170486	4.44E-108
rs2881560	T	C	0.0616248	-0.200054	0.0341019	4.65E-09
rs28846451	A	C	0.332663	0.383307	0.0170475	2.89E-108
rs10017564	G	C	0.394427	0.307579	0.0166431	1.52E-74
rs11568884	T	C	0.0434632	-0.216872	0.0409247	1.20E-07
rs4698800	T	C	0.332317	0.382405	0.0170456	8.35E-108
rs111460249	T	C	0.0417302	-0.0869991	0.0415815	0.0364506
rs1024600	G	C	0.31062	0.363852	0.017369	1.22E-94
rs11568934	T	C	0.0141411	0.26918	0.0705833	0.000138074
rs4698801	A	C	0.332386	0.382692	0.0170627	9.40E-108
rs929446	T	C	0.394635	0.309092	0.0166843	6.84E-75
rs2298986	T	C	0.0612089	-0.203582	0.034271	2.98E-09
rs138993484	T	C	0.014973	0.285623	0.0689865	3.51E-05
rs2298990	T	C	0.115001	-0.163786	0.0256954	1.95E-10
rs9991367	T	C	0.0643976	-0.212014	0.0333941	2.30E-10
rs11568993	T	C	0.0784694	0.247049	0.0305069	6.50E-16
rs11569019	G	C	0.0625953	-0.218485	0.0337989	1.08E-10
rs6824594	T	C	0.370442	0.258258	0.0170334	3.86E-51
rs882471	T	C	0.370442	0.258258	0.0170334	3.86E-51
rs11569031	A	C	0.0142105	-0.108958	0.0704769	0.122145
rs11569035	T	C	0.0248856	-0.0844088	0.053345	0.113621
rs62325264	T	C	0.0249549	-0.0830177	0.0529768	0.117145
rs11569079	G	C	0.014765	-0.0908542	0.0685421	0.18504
rs11569088	T	C	0.0164287	-0.00754949	0.0651889	0.907807
rs74716438	T	C	0.0138639	0.309195	0.0716036	1.59E-05
rs11098060	T	C	0.0651601	-0.195024	0.0332933	4.90E-09
rs10857004	T	C	0.0638431	-0.184995	0.0336436	3.96E-08
rs3733626	A	C	0.0637044	-0.184225	0.0337114	4.79E-08
rs17041230	T	C	0.0728546	-0.168793	0.0320086	1.38E-07
rs75435009	T	C	0.0248856	-0.339009	0.053053	1.76E-10
rs111567709	A	C	0.0401359	0.120331	0.0426646	0.00480946
rs17041245	T	C	0.298974	0.31103	0.0177956	5.02E-67
rs6533487	A	C	0.298627	0.310815	0.0177993	6.53E-67
rs720419	T	C	0.298974	0.31103	0.0177956	5.02E-67
rs7440841	A	C	0.297657	0.30877	0.0178205	6.32E-66
rs35827321	T	C	0.0288368	-0.04169	0.0498616	0.403119
rs78153814	T	C	0.0363926	-0.316282	0.0445208	1.33E-12
rs4698805	G	C	0.330168	0.100362	0.0177691	1.68E-08
rs6845765	T	C	0.280397	0.14174	0.01854	2.36E-14
rs6812467	T	C	0.021281	-0.231281	0.0574727	5.78E-05
rs56114208	T	C	0.327256	0.101868	0.0178442	1.18E-08
rs55879558	T	C	0.0476223	-0.136113	0.0388962	0.000469126
rs114345907	T	C	0.014557	-0.0990286	0.0690003	0.151276
rs9990430	T	C	0.317344	0.0669761	0.0179149	0.000186509
rs36063195	G	C	0.229031	0.171335	0.019756	5.16E-18
rs3733624	G	C	0.0432552	-0.292775	0.0408757	8.70E-13
rs11947713	T	C	0.0440177	-0.102367	0.0401633	0.0108308
rs6837303	T	C	0.31769	0.0659452	0.0178791	0.000227328
rs17041272	G	C	0.0439484	-0.103435	0.0401897	0.0100824
rs55801944	G	C	0.0861639	0.164603	0.0294852	2.46E-08
rs4141123	T	C	0.314848	0.0623955	0.0178783	0.0004859
rs7665258	T	C	0.0501178	-0.223734	0.038066	4.35E-09
rs17041292	G	C	0.135103	0.134983	0.0242941	2.86E-08
rs7684686	T	C	0.12318	0.129251	0.0253388	3.47E-07
rs17041301	T	C	0.0499792	-0.227763	0.0381073	2.38E-09
rs9997849	T	C	0.0864411	0.164117	0.029426	2.53E-08
rs9997926	T	C	0.0865105	0.162339	0.029419	3.54E-08
rs10001138	A	C	0.228407	0.00159535	0.0200526	0.936591
rs17041309	T	C	0.0762512	-0.0435577	0.0316712	0.169078
rs74989581	T	C	0.0761819	-0.0457664	0.0316818	0.148624
rs17041311	A	C	0.0121309	0.139727	0.0764924	0.0677896
rs12505992	A	C	0.0944129	0.056789	0.0287242	0.0480745
rs7683007	G	C	0.282407	0.0957913	0.0184075	2.01E-07
rs17041322	A	C	0.0120616	0.142593	0.0767058	0.0630735
rs72676982	A	C	0.047553	-0.119165	0.0388688	0.00217862
rs28529379	T	C	0.0121309	0.132306	0.0764943	0.0837416
rs74285787	T	C	0.0901151	0.0673555	0.0292218	0.0211964
rs78160528	T	C	0.047553	-0.071215	0.0391227	0.068755
rs16997129	T	C	0.198184	-0.0381982	0.0209619	0.0684555
rs57637026	T	C	0.0120616	0.117585	0.0767117	0.125365
rs62325296	G	C	0.174685	0.129389	0.0219558	3.96E-09
rs60282733	G	C	0.174685	0.129389	0.0219558	3.96E-09
rs11737840	T	C	0.258977	0.125724	0.0189973	3.90E-11
rs2040710	T	C	0.457161	0.0736795	0.0167835	1.15E-05
rs2040709	T	C	0.0783308	-0.148675	0.0307605	1.37E-06
rs6858695	T	C	0.457369	0.0739919	0.0167749	1.04E-05
rs10024683	A	C	0.457785	0.0751887	0.0167813	7.56E-06
rs34246433	T	C	0.0277277	-0.0362604	0.0507663	0.475089
rs62325302	A	C	0.258908	0.12314	0.0190065	9.85E-11
rs185153410	T	C	0.0275891	-0.145264	0.0507248	0.00419832
rs55837341	T	C	0.0729239	0.0324399	0.032189	0.313587
rs4698760	T	C	0.455774	0.0734331	0.0167634	1.20E-05
rs6849861	G	C	0.455636	0.0736284	0.0167641	1.14E-05
rs56390432	T	C	0.291904	0.123182	0.0183609	2.11E-11
rs28784911	A	C	0.45515	0.0739313	0.0167788	1.07E-05
rs56177130	G	C	0.291765	0.122734	0.0183603	2.49E-11
rs190877552	T	C	0.0138639	-0.0942647	0.0716875	0.188572
rs11726685	T	C	0.291904	0.122778	0.0183613	2.45E-11
rs116600578	T	C	0.0241231	0.20609	0.05407	0.000139258
rs76145164	T	C	0.0325107	0.0567139	0.0468912	0.226519
rs11726880	T	C	0.143214	0.0889367	0.0237124	0.000177761
rs1003908	G	C	0.456121	0.0740432	0.0167586	1.01E-05
rs61041575	T	C	0.265008	0.135073	0.0189475	1.11E-12
rs77627719	T	C	0.0440871	-0.239707	0.0402516	2.72E-09
rs77707470	G	C	0.148551	0.115325	0.0235108	9.54E-07
rs75596350	T	C	0.0325801	0.0532137	0.0468469	0.256034
rs28706838	T	C	0.454319	0.0734396	0.0167605	1.19E-05
rs56396763	T	C	0.291488	0.124479	0.0183754	1.35E-11
rs76491100	T	C	0.115763	0.122822	0.0260597	2.49E-06
rs78843646	T	C	0.0326494	0.0541396	0.0468021	0.247402
rs10857005	T	C	0.455844	0.0740461	0.016765	1.02E-05
rs74520271	T	C	0.115763	0.122822	0.0260597	2.49E-06
rs28572278	T	C	0.184459	-0.0452742	0.0214987	0.0352473
rs78179132	T	C	0.115763	0.122822	0.0260597	2.49E-06
rs72679203	A	C	0.143075	0.0881088	0.0237454	0.000208353
rs72679204	A	C	0.143006	0.0898108	0.0237608	0.000158231
rs56225537	T	C	0.151601	-0.0670062	0.023194	0.00387694
rs56145754	A	C	0.170179	-0.0768856	0.0221637	0.00052548
rs7655273	T	C	0.20879	-0.0130665	0.0205264	0.524424
rs58561519	T	C	0.136836	0.0673202	0.0241235	0.00527409
rs6824633	T	C	0.365035	0.0258088	0.0172672	0.135044
rs7668562	T	C	0.213573	-0.0196141	0.0204281	0.337009
rs73839570	A	C	0.0144877	0.0892514	0.0701726	0.203456
rs1964211	T	C	0.213642	-0.0214744	0.0204187	0.29297
rs78039257	T	C	0.0192708	0.140252	0.060903	0.0213143
rs72679216	T	C	0.0616248	0.1877	0.0342729	4.48E-08
rs10011926	T	C	0.213573	-0.016599	0.0204455	0.416895
rs10012828	T	C	0.213503	-0.0162781	0.0204547	0.426167
rs10018930	A	C	0.25461	-0.0313474	0.0192421	0.103335
rs1482469	T	C	0.251906	-0.038426	0.0192814	0.0463101
rs72679224	A	C	0.0819354	-0.136381	0.0302356	6.57E-06
rs10027756	A	C	0.0898378	0.0560672	0.0291078	0.0541199
rs72617756	G	C	0.191945	-0.048562	0.0211923	0.0219637
rs72679230	G	C	0.116387	0.138252	0.0259355	1.01E-07
rs1125819	T	C	0.224317	0.0320556	0.0200716	0.110296
rs78901568	A	C	0.0268266	-0.166438	0.0512342	0.00116519
rs139360128	T	C	0.0323721	0.0857575	0.0469751	0.0679528
rs11723007	G	C	0.377929	0.0653824	0.0170509	0.000126871
rs115160008	T	C	0.0509497	-0.0123107	0.0382804	0.747771
rs17041380	T	C	0.0131013	0.14503	0.0732782	0.0478351
rs10010167	T	C	0.341813	0.0880216	0.017442	4.61E-07
rs34949240	T	C	0.241439	-0.072941	0.0195842	0.00019721
rs7680893	T	C	0.377651	0.0622157	0.0170177	0.000258065
rs140766666	T	C	0.0194787	-0.0731139	0.0601678	0.224342
rs17041386	T	C	0.0549009	0.0101626	0.0367764	0.782298
rs11936079	T	C	0.0549702	0.0080406	0.0367571	0.826851
rs6533496	G	C	0.0555941	0.0957349	0.036518	0.0087707
rs77605772	G	C	0.0436018	0.0900227	0.0410026	0.028157
rs28722886	T	C	0.295023	0.00559026	0.0184049	0.761337
rs28588790	T	C	0.124359	0.023592	0.0252323	0.349823
rs76014383	T	C	0.0452655	0.00257656	0.0398993	0.948513
rs6818143	T	C	0.125121	0.0127646	0.0252373	0.613023
rs78455832	T	C	0.0593373	0.0622446	0.0354195	0.0788996
rs11729740	T	C	0.0886594	0.0348841	0.0293238	0.234235
rs76636244	T	C	0.0450575	0.00337318	0.0399776	0.932759
rs114567708	A	C	0.0593373	0.0605987	0.0354644	0.0875462
rs148225599	T	C	0.124913	0.0147961	0.0252653	0.558142
rs186979633	A	C	0.0121309	0.0358305	0.0756282	0.635678
rs115486177	T	C	0.0451269	0.00611895	0.0399514	0.878277
rs10028161	T	C	0.187925	0.0325703	0.0214091	0.128222
rs62326609	G	C	0.0603078	0.0577932	0.0352296	0.100951
rs62326610	T	C	0.0605157	0.0583616	0.0351363	0.096756
rs28545371	A	C	0.124636	0.0127564	0.0252978	0.614103
rs114657694	T	C	0.0355608	-0.0433888	0.0454175	0.339443
rs112816414	T	C	0.0167753	-0.0432022	0.0642821	0.50156
rs77483564	T	C	0.019756	-0.021102	0.0599905	0.725032
rs114419001	T	C	0.0184389	0.10112	0.0624517	0.105453
rs62326611	A	C	0.0579509	0.0589517	0.0358578	0.100211
rs76021214	T	C	0.0582282	0.0631885	0.0357861	0.0774838
rs80111563	T	C	0.0582282	0.0631885	0.0357861	0.0774838
rs7683951	T	C	0.0589907	0.061143	0.0355949	0.0858861
rs62326612	A	C	0.0582282	0.0631885	0.0357861	0.0774838
rs62326654	T	C	0.0578816	0.0621989	0.0358286	0.0826044
rs72679246	A	C	0.0202412	-0.0124374	0.0593072	0.833899
rs75390571	T	C	0.0353528	-0.00466279	0.0448039	0.917116
rs142728359	T	C	0.0585748	0.0555634	0.0356548	0.119189
rs6533498	A	C	0.348607	-0.0475367	0.0175698	0.00683425
rs4698813	T	C	0.24442	0.0265689	0.0194103	0.171103
rs187042599	T	C	0.0605157	0.0611402	0.0350491	0.0811293
rs868824312	A	C	0.0408291	-0.0786578	0.0416146	0.0587781
rs79050708	G	C	0.0453348	0.000275841	0.0401942	0.994525
rs73841828	A	C	0.0521974	-0.0500868	0.0369889	0.175746
rs111483359	A	C	0.0361153	0.13291	0.0441841	0.00263794
rs17041423	T	C	0.253917	0.0335494	0.0190374	0.0780632
rs5023846	A	C	0.254263	0.0326008	0.0190103	0.0864072
rs7685057	T	C	0.254332	0.0324623	0.0190036	0.087638
rs7690037	T	C	0.254263	0.0320001	0.0190036	0.0922446
rs10017440	T	C	0.254332	0.0339401	0.0189963	0.0740335
rs17041424	T	C	0.254402	0.0333474	0.0189965	0.0792252
rs117276628	T	C	0.0144184	0.106134	0.0696465	0.127577
rs147875733	T	C	0.0097047	0.0370001	0.0853279	0.664575
rs141025969	T	C	0.168792	0.0354858	0.0220186	0.107086
rs7663782	A	C	0.173645	0.027819	0.0217471	0.200867
rs12510756	T	C	0.300568	-0.0470723	0.0180963	0.00930827
rs7670475	T	C	0.188202	0.0254847	0.0211549	0.22837
rs116052489	T	C	0.0187855	-0.00390555	0.0614371	0.949314
rs77156073	T	C	0.0350756	0.0530274	0.0448643	0.237265
rs114228443	A	C	0.0187855	-0.00390555	0.0614371	0.949314
rs12649161	T	C	0.0189935	0.00792441	0.0611178	0.896841
rs113896302	T	C	0.134271	0.0610994	0.0242889	0.0119069
rs13145389	T	C	0.0185082	-0.0639609	0.0621048	0.303098
rs144282073	T	C	0.0436018	0.0396327	0.0405388	0.32828
rs11736913	T	C	0.304104	0.00515246	0.0180534	0.775345
rs12641412	A	C	0.0189242	0.00573513	0.0612237	0.92537
rs7655123	T	C	0.461528	0.0282094	0.0168139	0.0934411
rs4698762	T	C	0.294746	-0.0103282	0.0182851	0.572198
rs28374388	T	C	0.0225288	-0.0235931	0.0562097	0.674693
rs9996503	T	C	0.0226674	-0.0313327	0.0560482	0.576158
rs7699425	T	C	0.0226674	-0.0313327	0.0560482	0.576158
rs6858863	G	C	0.0226674	-0.0313327	0.0560482	0.576158
rs13137555	T	C	0.0227367	-0.0272937	0.0559686	0.625804
rs7672908	T	C	0.0227367	-0.0272937	0.0559686	0.625804
rs13144542	T	C	0.0227367	-0.0272937	0.0559686	0.625804
rs28565091	T	C	0.0110911	0.0678625	0.079421	0.392875
rs74705824	G	C	0.0663386	-0.010128	0.0333253	0.761203
rs61439171	T	C	0.131915	0.0397165	0.0246164	0.106698
rs13435303	T	C	0.14363	0.0403647	0.023727	0.0889462
rs112324560	T	C	0.014973	-0.136773	0.0690497	0.047652
rs35375458	T	C	0.019756	-0.139042	0.0591226	0.0187119
rs7697220	G	C	0.324553	0.0531052	0.0177774	0.00282468
rs143515778	T	C	0.0250243	-0.0761678	0.0533619	0.153513
rs77478316	T	C	0.0228754	-0.0333777	0.0558094	0.549814
rs7661045	G	C	0.0194787	-0.145871	0.0595057	0.0142545
rs7661205	T	C	0.474491	-0.0242805	0.0166995	0.146
rs78787828	G	C	0.132192	0.0396246	0.0245726	0.106886
rs35094386	A	C	0.180923	0.044938	0.0216585	0.0380362
rs6825948	T	C	0.348329	0.0489622	0.0174201	0.00495708
rs11735814	T	C	0.181201	0.04326	0.0216635	0.0458731
rs72664633	T	C	0.0597532	-0.021185	0.034892	0.543764
rs71603062	T	C	0.0237072	-0.0226162	0.0547226	0.679408
rs116102739	A	C	0.0386108	0.0606693	0.0427812	0.156196
rs78088070	T	C	0.132123	0.0447968	0.0245897	0.0685314
rs4530700	T	C	0.177041	-0.0342615	0.0219938	0.11933
rs6817998	T	C	0.228407	-0.0480128	0.0199645	0.0162013
rs112601685	T	C	0.176764	-0.0327032	0.0220111	0.137386
rs71603063	G	C	0.156315	0.0342429	0.0229088	0.135023
rs35335378	T	C	0.156454	0.0336148	0.0229044	0.142253
rs13113571	A	C	0.332386	-0.00376392	0.0178491	0.832992
rs35813002	T	C	0.0194094	-0.126625	0.0596094	0.0336841
rs12501234	T	C	0.452378	-0.0170688	0.0167845	0.309217
rs28730989	A	C	0.176626	-0.0390626	0.0220234	0.076158
rs55789923	G	C	0.44191	-0.017213	0.0168104	0.305893
rs11098074	T	C	0.441841	-0.0175905	0.0168133	0.29549
rs10008946	T	C	0.156523	0.0344185	0.02289	0.132715
rs10009070	T	C	0.156107	0.0337195	0.0229156	0.14121
rs34858620	T	C	0.184875	-0.0362712	0.0214734	0.0912398
rs13107009	T	C	0.166574	0.0311028	0.0223391	0.163874
rs56163524	T	C	0.431166	-0.0176992	0.0168302	0.293003
rs17041585	T	C	0.0271038	-0.0480533	0.0512977	0.348917
rs7671709	T	C	0.431305	-0.017242	0.0168289	0.305612
rs4476667	T	C	0.166228	0.0353479	0.02237	0.114116
rs4591676	T	C	0.165326	0.0325758	0.0224176	0.146231
rs72664654	A	C	0.194995	-0.0109422	0.0211999	0.605769
rs17542770	T	C	0.0652988	-0.00155895	0.0336077	0.963003
rs4698823	T	C	0.240399	0.0141242	0.0193168	0.464687
rs112911202	T	C	0.0111604	-0.114704	0.0781997	0.142471
rs6812516	T	C	0.438098	-0.0190622	0.0166328	0.251806
rs6812549	G	C	0.438098	-0.0190622	0.0166328	0.251806
rs34758267	T	C	0.271385	-0.0429033	0.018747	0.0221344
rs113152354	T	C	0.0210731	-0.0520599	0.0574148	0.364578
rs17041597	T	C	0.166782	0.0260256	0.0223122	0.243479
rs2713946	T	C	0.0430473	0.0243727	0.0406279	0.548591
rs35987401	T	C	0.2709	-0.0444669	0.0187379	0.0176655
rs2713947	T	C	0.240399	0.0151283	0.0193095	0.43338
rs9307351	G	C	0.166644	0.0257387	0.0223159	0.248793
rs2713949	T	C	0.110842	0.0320884	0.0262661	0.221874
rs10034878	G	C	0.167267	0.0263286	0.0222771	0.237295
rs28794601	T	C	0.166574	0.0256082	0.0223178	0.251241
rs35297017	A	C	0.019964	-0.0615708	0.0592694	0.298919
rs56388725	T	C	0.200194	-0.00626881	0.0209763	0.765061
rs148569551	T	C	0.0233606	0.136528	0.0549082	0.0129241
rs2529577	T	C	0.327811	0.0141467	0.0176274	0.422267
rs10025747	T	C	0.116456	0.0350916	0.0256345	0.171067
rs35772142	T	C	0.263067	-0.0426969	0.0189269	0.0241078
rs4698825	T	C	0.113198	0.0274578	0.0259572	0.290177
rs244061	T	C	0.199085	-0.00388778	0.0209543	0.852814
rs13115856	A	C	0.263136	-0.0429287	0.018927	0.0233514
rs115619583	T	C	0.0246777	-0.0420854	0.0537129	0.433344
rs244058	T	C	0.199085	-0.00388778	0.0209543	0.852814
rs71603067	T	C	0.0196867	-0.0631044	0.0598702	0.291909
rs143500129	T	C	0.0153889	-0.0728585	0.0675276	0.280649
rs244056	T	C	0.373492	0.012984	0.0172388	0.451364
rs17512567	A	C	0.0133786	-0.0139565	0.0721836	0.846692
rs75292713	T	C	0.01629	0.056688	0.0663042	0.392597
rs4698826	T	C	0.113198	0.0275341	0.0259572	0.288838
rs763298	A	C	0.263205	-0.042931	0.0189272	0.0233454
rs12233726	A	C	0.112297	0.0322276	0.0260721	0.216464
rs79905141	T	C	0.11202	0.0327264	0.0261094	0.210089
rs77411683	T	C	0.112297	0.0322276	0.0260721	0.216464
rs75866994	T	C	0.112297	0.0322276	0.0260721	0.216464
rs79997797	A	C	0.112297	0.0322276	0.0260721	0.216464
rs244048	T	C	0.184528	-0.00776272	0.0215537	0.718741
rs115094506	T	C	0.0198253	0.0570238	0.0594627	0.337599
rs13131518	T	C	0.281159	-0.0405464	0.018498	0.0284161
rs244046	T	C	0.471856	0.0223297	0.0165711	0.177858
rs78374970	T	C	0.112367	0.0339357	0.026067	0.193004
rs35589215	T	C	0.0194094	-0.063012	0.0602701	0.29583
rs115617140	T	C	0.0120616	-0.0404144	0.0758347	0.5941
rs244038	T	C	0.335921	0.0231789	0.0177209	0.190915
rs244036	T	C	0.198253	-0.0180223	0.0209647	0.390009
rs10029030	T	C	0.148135	0.0589014	0.0233361	0.0116226
rs10029329	T	C	0.171427	0.0399632	0.0219318	0.068472
rs1843806	T	C	0.137668	0.0605808	0.024102	0.0119751
rs147853031	T	C	0.0240538	0.0535303	0.0541926	0.323294
rs406653	T	C	0.207611	0.0490118	0.0205052	0.016864
rs187278567	T	C	0.0237072	0.0461455	0.0540763	0.393498
rs12108663	T	C	0.433523	0.0160439	0.0168514	0.34109
rs6837599	T	C	0.433246	0.0163691	0.0168587	0.331604
rs6837635	G	C	0.104741	0.0451785	0.0271404	0.0960317
rs13152164	G	C	0.178705	0.0226748	0.0217605	0.297439
rs28658493	T	C	0.105019	0.0460112	0.027117	0.0897834
rs13106947	T	C	0.327326	-0.00103883	0.0177888	0.953433
rs28563970	T	C	0.0989879	0.0496549	0.027881	0.0749612
rs181990915	T	C	0.0214197	-0.0309549	0.0571747	0.588242
rs13129846	T	C	0.327187	-0.00258955	0.0177815	0.884216
rs4543200	A	C	0.157216	0.0277246	0.0228569	0.225184
rs139543443	G	C	0.178636	0.02057	0.021752	0.344353
rs144324702	A	C	0.32691	-0.00341624	0.0177949	0.847764
rs13150360	G	C	0.327187	-0.00166563	0.0177871	0.925396
rs13150369	G	C	0.433315	0.015919	0.016851	0.344848
rs13105804	G	C	0.32691	-0.00235091	0.0178005	0.894933
rs138850679	T	C	0.14564	-0.0340969	0.0235419	0.147562
rs148687457	T	C	0.104741	0.0453532	0.0271403	0.0947528
rs35833366	T	C	0.14564	-0.0340969	0.0235419	0.147562
rs11724155	G	C	0.178982	0.0216651	0.0217342	0.318886
rs13119150	T	C	0.178705	0.0205977	0.0217402	0.343444
rs142553926	T	C	0.0989879	0.0496549	0.027881	0.0749612
rs149519731	A	C	0.14564	-0.0340969	0.0235419	0.147562
rs244024	T	C	0.1324	0.0164925	0.0249763	0.509066
rs28412963	T	C	0.105088	0.0474152	0.0270909	0.0801221
rs77828212	A	C	0.0956606	0.0684921	0.0282668	0.015415
rs75069243	T	C	0.0957299	0.0686296	0.0282598	0.0151846
rs21806	T	C	0.342853	-0.0195622	0.0175453	0.264906
rs56003964	T	C	0.0340358	0.145799	0.0460072	0.00153584
rs244022	A	C	0.318661	-0.0255167	0.0178871	0.153757
rs7670575	T	C	0.323097	-0.00609016	0.0178216	0.732565
rs12645058	T	C	0.323097	-0.00609016	0.0178216	0.732565
rs4088794	T	C	0.322751	-0.00514147	0.0178288	0.773065
rs1906227	T	C	0.323028	-0.00572939	0.0178208	0.74784
rs35600587	T	C	0.143283	-0.0247056	0.0237042	0.297333
rs4698833	T	C	0.32282	-0.00568175	0.017824	0.74991
rs28479024	G	C	0.121101	0.0523552	0.0255368	0.0403825
rs74718917	T	C	0.050811	0.00810134	0.0379371	0.830906
rs72664693	T	C	0.0375711	-0.0861968	0.0438622	0.0494326
rs244010	T	C	0.334466	-0.0196655	0.0175051	0.261297
rs244005	T	C	0.335297	-0.0187045	0.017484	0.284743
rs244004	T	C	0.335297	-0.0187045	0.017484	0.284743
rs244002	A	C	0.335159	-0.018944	0.0174821	0.27857
rs244000	T	C	0.335228	-0.0185799	0.0174831	0.287936
rs78774172	T	C	0.0736171	0.0779785	0.0319622	0.0147229
rs1487258	T	C	0.0736171	0.078068	0.0319622	0.0146093
rs243995	T	C	0.462221	0.00766124	0.0166401	0.645237
rs243994	T	C	0.326702	-0.00512723	0.0176475	0.771414
rs243993	T	C	0.0108831	-0.0922049	0.0801464	0.249995
rs243990	T	C	0.310966	-0.00362129	0.0178474	0.839217
rs243986	T	C	0.311036	-0.00237778	0.0178368	0.893954
rs77717621	T	C	0.163801	0.0259353	0.0226683	0.252611
rs78287790	T	C	0.0257175	0.0516383	0.0521194	0.321831
rs12502157	T	C	0.0718841	0.0790558	0.0323572	0.0145806
rs418757	T	C	0.309372	-0.00186445	0.0178431	0.916783
rs77690397	A	C	0.163732	0.0238076	0.0226707	0.293684
rs1487257	G	C	0.0718841	0.0790558	0.0323572	0.0145806
rs400993	T	C	0.473312	0.0106403	0.0165334	0.519878
rs400429	T	C	0.309441	-0.00177128	0.0178438	0.92093
rs62338763	T	C	0.0418688	0.0691215	0.0412425	0.0937857
rs61262144	A	C	0.163663	0.0232953	0.0226611	0.303991
rs243983	A	C	0.329267	-0.00391486	0.0175644	0.82363
rs58026208	G	C	0.176695	0.00681104	0.0220587	0.757506
rs116107401	T	C	0.013032	-0.0134601	0.0727039	0.853128
rs1552456	G	C	0.139054	-0.00945865	0.0239394	0.692774
rs17513055	T	C	0.0399279	0.098078	0.042615	0.0213923
rs7675049	T	C	0.187717	0.01544	0.0212025	0.466504
rs17625855	T	C	0.177527	0.00491647	0.0220186	0.823318
rs113104244	A	C	0.140164	-0.00713234	0.0238097	0.764524
rs243967	A	C	0.330098	-0.00181192	0.0175531	0.917787
rs60015091	T	C	0.177457	0.00506524	0.0220201	0.818077
rs61122659	T	C	0.177457	0.00506524	0.0220201	0.818077
rs77862673	A	C	0.036046	-0.0190277	0.0446881	0.670274
rs57643905	T	C	0.140164	-0.005245	0.0238098	0.825653
rs77403380	A	C	0.177665	0.00513258	0.0220155	0.815663
rs243960	T	C	0.330237	-0.00389302	0.017544	0.824398
rs487979	T	C	0.330306	-0.00421689	0.0175448	0.810066
rs243951	T	C	0.330514	-0.00552252	0.0175366	0.752836
rs72666139	T	C	0.141203	-0.00564224	0.0237254	0.812032
rs12513172	T	C	0.0472758	0.0819737	0.0392173	0.036631
rs72666142	A	C	0.141134	-0.006384	0.0237283	0.787902
rs11933198	T	C	0.188618	0.0203953	0.0211392	0.334671
rs111535126	A	C	0.177665	0.00585631	0.0220155	0.79024
rs58079907	T	C	0.177665	0.00585631	0.0220155	0.79024
rs243938	A	C	0.330376	-0.00451315	0.0175457	0.797014
rs10516562	T	C	0.141203	-0.00564224	0.0237254	0.812032
rs12508629	A	C	0.188618	0.0203953	0.0211392	0.334671
rs57238728	T	C	0.177665	0.00585631	0.0220155	0.79024
rs243932	T	C	0.330376	-0.00451315	0.0175457	0.797014
rs144678688	T	C	0.0473451	0.0853697	0.0391919	0.0294197
rs370537325	T	C	0.189172	0.0190094	0.0211113	0.367916
rs868229194	A	C	0.0501872	-0.10235	0.0377871	0.00677246
rs75513141	A	C	0.188826	0.02063	0.0211262	0.328843
rs146375607	T	C	0.177665	0.00585631	0.0220155	0.79024
rs147888169	G	C	0.177665	0.00585631	0.0220155	0.79024
rs55659545	T	C	0.141273	-0.00606366	0.0237225	0.798261
rs112374603	T	C	0.0246777	0.124966	0.0535406	0.0196206
rs12502066	T	C	0.303133	-0.0133006	0.0181209	0.462978
rs7658610	T	C	0.302787	-0.0128627	0.0181297	0.478049
rs150256067	T	C	0.0157355	0.0884306	0.066814	0.1857
rs12163689	T	C	0.0472758	0.0819737	0.0392173	0.036631
rs12163690	T	C	0.0474144	0.0854415	0.0391674	0.0291828
rs76727907	T	C	0.0472758	0.0819737	0.0392173	0.036631
rs1027045	T	C	0.188687	0.0210639	0.0211379	0.319042
rs1963560	T	C	0.141134	-0.00625166	0.0237417	0.792311
rs113119198	A	C	0.177596	0.00482737	0.022017	0.826457
rs1963556	T	C	0.303064	-0.0132638	0.0181263	0.464347
rs2348213	T	C	0.492236	0.000680223	0.0164893	0.967096
rs2348211	T	C	0.30348	-0.0140008	0.0181181	0.439693
rs55645558	T	C	0.188756	0.0201738	0.0211369	0.339895
rs147922664	T	C	0.0121309	-0.0374373	0.0756281	0.620602
rs11729635	T	C	0.302925	-0.0131042	0.018131	0.469855
rs79762345	T	C	0.0470678	0.0709391	0.0393549	0.0715012
rs74285801	T	C	0.0469292	0.0717588	0.0394044	0.068635
rs147726019	T	C	0.0284902	-0.0145992	0.0498902	0.769815
rs17041752	T	C	0.0366699	0.00949563	0.0445246	0.831125
rs148269648	T	C	0.0524054	-0.0376709	0.0372372	0.311741
rs189970593	A	C	0.0759046	0.0446974	0.0311058	0.150776
rs185180207	G	C	0.0321641	-0.0385512	0.04712	0.413298
rs191771025	T	C	0.0367392	0.00683228	0.0444871	0.877946
rs72890230	T	C	0.0523361	-0.0326326	0.0372583	0.381143
rs75971122	T	C	0.0370858	0.00294937	0.0443006	0.946921
rs12647695	T	G	0.0467212	0.0909849	0.0392296	0.020407
rs12644055	A	G	0.0467212	0.0909849	0.0392296	0.020407
rs74963442	A	G	0.0467212	0.0909849	0.0392296	0.020407
rs80181412	A	G	0.0393734	0.106906	0.042563	0.0120361
rs137931024	C	G	0.0155275	-0.0843079	0.0675449	0.212007
rs149273925	A	G	0.0189242	-0.106536	0.0612108	0.0818183
rs12640161	A	G	0.0401359	0.10527	0.0421354	0.0124988
rs116646305	A	G	0.0239845	0.0838197	0.0542594	0.122439
rs77326245	A	G	0.0308471	-0.014922	0.0479054	0.755438
rs10000545	C	G	0.159781	0.0637057	0.0228139	0.00524548
rs76838963	A	G	0.0283516	-0.0339917	0.0503789	0.499875
rs13103034	C	G	0.150423	0.0680081	0.0233883	0.00365112
rs13110999	A	G	0.110772	0.0479543	0.0266196	0.0716714
rs35699695	T	G	0.110842	0.0476846	0.0266144	0.0732256
rs35359830	A	G	0.150423	0.0680081	0.0233883	0.00365112
rs6817777	A	G	0.425551	-0.0738992	0.0168864	1.22E-05
rs114895958	A	G	0.0375711	-0.0897292	0.0437769	0.0404308
rs77943388	T	G	0.0210037	-0.0937119	0.0576857	0.104307
rs34132975	A	G	0.110772	0.0479543	0.0266196	0.0716714
rs76784285	T	G	0.0393734	0.103397	0.0426416	0.0153421
rs34482781	A	G	0.150354	0.0682983	0.0233908	0.00351248
rs17040461	T	G	0.150423	0.0680081	0.0233883	0.00365112
rs140952864	A	G	0.0141411	-0.0368183	0.0706531	0.602304
rs10516557	A	G	0.0393734	0.103397	0.0426416	0.0153421
rs113396388	A	G	0.039512	0.100682	0.0425773	0.0180712
rs75379492	A	G	0.0392347	0.0996545	0.0427085	0.0196564
rs78621698	T	G	0.039512	0.100682	0.0425773	0.0180712
rs13143825	C	G	0.150561	0.0672549	0.0233835	0.00403719
rs113586978	T	G	0.039512	0.100682	0.0425773	0.0180712
rs6856291	A	G	0.150631	0.0671114	0.023381	0.00411231
rs66667140	A	G	0.150561	0.0672549	0.0233835	0.00403719
rs12648965	A	G	0.150423	0.0680081	0.0233883	0.00365112
rs111569393	A	G	0.0389574	0.0299981	0.043174	0.48719
rs6835683	A	G	0.159781	0.0637057	0.0228139	0.00524548
rs74433592	A	G	0.0395813	0.103055	0.042544	0.0154463
rs67066117	A	G	0.116872	0.0473963	0.0259653	0.067987
rs17040488	A	G	0.150423	0.0680081	0.0233883	0.00365112
rs35594044	T	G	0.150423	0.0680081	0.0233883	0.00365112
rs13133392	C	G	0.110842	0.0476846	0.0266144	0.0732256
rs113211608	T	G	0.0396506	0.0992533	0.0425128	0.019588
rs41277039	C	G	0.0288368	-0.0345234	0.0498624	0.488725
rs41277037	T	G	0.110842	0.0476846	0.0266144	0.0732256
rs41277035	A	G	0.150492	0.0668899	0.0233862	0.00424551
rs192161222	A	G	0.0140718	-0.0823454	0.0697721	0.237958
rs7679836	A	G	0.15985	0.062644	0.0228121	0.00604616
rs6823032	A	G	0.0440177	0.0968367	0.0402957	0.0162795
rs28611124	A	G	0.0393734	0.100156	0.0426427	0.0188648
rs36115572	A	G	0.150561	0.0671805	0.0233835	0.00407807
rs75650165	A	G	0.0393734	0.100156	0.0426427	0.0188648
rs145755186	A	G	0.0152502	0.156927	0.0674889	0.0200875
rs34224638	A	G	0.150492	0.0668899	0.0233862	0.00424551
rs138252971	T	G	0.0286289	0.0648791	0.049775	0.192463
rs9994985	A	G	0.15985	0.0635887	0.0227999	0.00530112
rs12641472	A	G	0.0392347	0.103279	0.0427073	0.0156184
rs41277041	A	G	0.0394427	0.0251069	0.042703	0.55659
rs17040510	A	G	0.150423	0.0688437	0.023388	0.00325506
rs61242473	A	G	0.0463053	0.0890929	0.03944	0.0239166
rs6845371	C	G	0.157285	0.0662941	0.0229521	0.0038839
rs6533433	A	G	0.346527	0.0451547	0.0173474	0.00926102
rs34473874	C	G	0.10488	0.0443046	0.0272497	0.10402
rs3775962	A	G	0.176764	0.0406709	0.0219454	0.0638838
rs72672696	A	G	0.311244	0.0288258	0.0178642	0.106655
rs72672698	T	G	0.104949	0.0429957	0.0272441	0.114572
rs112299754	A	G	0.0449189	0.0973283	0.0400781	0.015187
rs6828719	A	G	0.105227	0.0422479	0.0272208	0.120696
rs73838809	A	G	0.0448496	0.0989994	0.040104	0.0135886
rs113909077	A	G	0.0248856	0.184454	0.0534628	0.000563519
rs77116682	A	G	0.0379176	0.110878	0.0434278	0.0106953
rs6818911	C	G	0.153265	0.0614192	0.0231752	0.00806159
rs113152433	A	G	0.0381949	0.110158	0.0432895	0.0109583
rs71603035	A	G	0.10488	0.043253	0.0272499	0.112495
rs114443862	A	G	0.0304312	0.0897394	0.0482988	0.0632089
rs10488910	A	G	0.037987	0.106377	0.0434767	0.0144383
rs143556177	T	G	0.0266186	-0.090568	0.0517171	0.0799504
rs72674807	A	G	0.0503258	0.0422097	0.0381984	0.269192
rs114209775	A	G	0.0114377	-0.198167	0.0782199	0.0113152
rs75667356	A	G	0.0505338	0.118604	0.0378349	0.00172669
rs13130130	A	G	0.161306	-0.00702939	0.022604	0.755825
rs75279789	A	G	0.037987	0.106377	0.0434767	0.0144383
rs188979079	A	G	0.0103979	0.0969059	0.0803271	0.227706
rs111564177	A	G	0.0249549	0.189709	0.0533913	0.000383033
rs6821382	T	G	0.151463	-0.00683348	0.0231624	0.767983
rs78623850	A	G	0.0327187	-0.0662087	0.0463515	0.153218
rs197236	A	G	0.452308	-0.0750268	0.0166387	6.61E-06
rs9991035	C	G	0.134063	0.105839	0.0243789	1.43E-05
rs56218711	A	G	0.131637	0.114445	0.0245682	3.25E-06
rs12640500	T	G	0.131568	0.114331	0.0245718	3.33E-06
rs7694402	A	G	0.131707	0.114869	0.0245644	2.97E-06
rs149800	A	G	0.293567	-0.109716	0.0182245	1.83E-09
rs71603037	T	G	0.253639	0.0224041	0.0190464	0.239517
rs140078634	A	G	0.159781	0.0242834	0.0226946	0.284653
rs2079130	A	G	0.255927	0.0198427	0.0190007	0.296377
rs197220	A	G	0.294052	-0.109118	0.0182104	2.17E-09
rs197219	C	G	0.294052	-0.109118	0.0182104	2.17E-09
rs33966365	T	G	0.253847	0.0216695	0.0190397	0.255109
rs11734127	A	G	0.253501	0.0217305	0.0190672	0.254457
rs11732539	T	G	0.253639	0.0223076	0.0190533	0.241718
rs80008037	A	G	0.0996811	-0.0121189	0.0276297	0.66095
rs112491451	T	G	0.0108831	0.180666	0.0806459	0.0251056
rs77056536	A	G	0.0163594	0.102773	0.0655883	0.117173
rs76491336	A	G	0.0157355	-0.106833	0.066221	0.106729
rs116749484	A	G	0.0156662	0.0939591	0.065783	0.153243
rs74192091	A	G	0.158464	0.0221524	0.0228063	0.331419
rs34259782	A	G	0.0123388	-0.2075	0.0754059	0.00594211
rs192278791	C	G	0.0215583	-0.210115	0.0569519	0.000226491
rs6830801	A	G	0.0917787	0.0134636	0.0288251	0.640456
rs72674820	A	G	0.27596	0.0639965	0.0186868	0.000618933
rs72674822	T	G	0.27596	0.0639492	0.0186868	0.000624727
rs111995963	T	G	0.0201026	-0.048202	0.0592878	0.416235
rs13133957	C	G	0.0917094	0.00941489	0.0288329	0.744031
rs78697255	A	G	0.0225981	-0.0872416	0.0561203	0.120098
rs34925690	T	G	0.308401	0.0420822	0.0180407	0.0196952
rs55814811	A	G	0.132816	0.105453	0.0245886	1.82E-05
rs10032323	A	G	0.402814	0.0397768	0.0170957	0.0200083
rs13101299	A	G	0.0915015	0.0163299	0.0288794	0.571784
rs62327660	A	G	0.301054	-0.107938	0.0181242	2.72E-09
rs79848939	A	G	0.0216969	0.0416715	0.0566522	0.462018
rs28462209	A	G	0.0910162	0.0131367	0.0289333	0.649818
rs112079461	A	G	0.0105365	0.174266	0.0819354	0.0334642
rs114515872	A	G	0.0212117	-0.210343	0.0573807	0.000248395
rs115470652	T	G	0.021281	-0.207899	0.0572953	0.000286985
rs4698776	A	G	0.312006	0.0400432	0.0179843	0.0260072
rs28892996	A	G	0.309025	0.0442953	0.0180168	0.013973
rs11736978	A	G	0.358242	0.0628251	0.0172804	0.000279247
rs78490893	T	G	0.0124775	-0.00298224	0.074209	0.967945
rs4698746	A	G	0.311521	0.0413135	0.0179964	0.0217242
rs4698747	A	G	0.310897	0.0419441	0.0180131	0.0199114
rs111765870	A	G	0.0389574	0.0156968	0.043175	0.716195
rs12513113	A	G	0.301747	-0.107098	0.018095	3.39E-09
rs3212153	A	G	0.132608	0.10742	0.024598	1.28E-05
rs3181344	A	G	0.0929572	0.0111043	0.0285802	0.697634
rs5030547	A	G	0.0648829	0.0159891	0.0335397	0.633574
rs5030523	A	G	0.0305698	-0.144274	0.0485217	0.00295511
rs114813937	A	G	0.0282823	-0.0532232	0.0503055	0.290091
rs10016907	A	G	0.0650908	0.0182486	0.0334977	0.585928
rs76268496	A	G	0.0389574	0.00309522	0.0431754	0.942851
rs76568700	C	G	0.027797	-0.168836	0.0508021	0.00089369
rs77039282	A	G	0.0675863	0.154084	0.0331072	3.31E-06
rs2107047	A	G	0.0763899	-0.07288	0.0313907	0.0202766
rs147257420	A	G	0.0598225	-0.0800252	0.0354294	0.0239303
rs2346841	A	G	0.0621101	-0.0105803	0.0342376	0.757311
rs113491403	A	G	0.0580202	0.0980129	0.0359673	0.00644458
rs72674869	A	G	0.0398586	0.197641	0.0423682	3.14E-06
rs77035786	T	G	0.0248856	-0.114314	0.0537992	0.0336351
rs7439493	A	G	0.406072	0.0461587	0.0169332	0.00642745
rs111761323	A	G	0.0131013	0.019199	0.0736949	0.79447
rs56042448	A	G	0.0248856	-0.0660226	0.0536552	0.218551
rs62324899	A	G	0.0610703	0.0246056	0.0350973	0.483282
rs12512308	A	G	0.269791	0.151114	0.018643	6.11E-16
rs78806797	A	G	0.0930265	0.0181133	0.0289775	0.531937
rs11929767	A	G	0.0118536	-0.0704627	0.0760192	0.354006
rs77216438	A	G	0.0125468	-0.152868	0.0752419	0.0422218
rs113552407	A	G	0.0119922	-0.065527	0.0756046	0.386132
rs7659870	A	G	0.269721	0.149978	0.018644	1.01E-15
rs138223394	A	G	0.0119922	-0.0734097	0.0756036	0.33159
rs139391606	A	G	0.0269652	-0.211421	0.0513614	3.89E-05
rs59563928	A	G	0.267919	0.151436	0.0186756	5.96E-16
rs62324932	A	G	0.268058	0.1513	0.0186763	6.34E-16
rs112049445	A	G	0.0117843	-0.0716945	0.0762293	0.346987
rs12510718	A	G	0.277208	0.149811	0.0184369	5.20E-16
rs12510755	A	G	0.277277	0.149538	0.0184376	5.88E-16
rs4288008	A	G	0.297033	0.148409	0.018153	3.45E-16
rs4600912	A	G	0.277277	0.150119	0.0184369	4.53E-16
rs4371619	T	G	0.277346	0.150547	0.0184368	3.75E-16
rs10049642	A	G	0.0337585	-0.00455157	0.0461105	0.921371
rs10004794	A	G	0.0337585	-0.00455157	0.0461105	0.921371
rs72674896	C	G	0.277277	0.149708	0.0184374	5.45E-16
rs28880991	T	G	0.277277	0.148571	0.0184387	9.04E-16
rs190618462	A	G	0.0148343	0.199265	0.0690089	0.00389444
rs62324938	A	G	0.0616248	0.0315044	0.0348391	0.365875
rs11932539	A	G	0.0337585	-0.00455157	0.0461105	0.921371
rs10000458	A	G	0.0337585	-0.00455157	0.0461105	0.921371
rs28785634	A	G	0.0138639	-0.0497649	0.0702629	0.478802
rs79954953	A	G	0.0194094	0.0282448	0.060942	0.643041
rs4298142	C	G	0.0121309	-0.0476106	0.0747763	0.524337
rs4299582	T	G	0.0121309	-0.0476106	0.0747763	0.524337
rs186964218	C	G	0.0100513	-0.0237346	0.0832899	0.77568
rs12649021	A	G	0.0754887	0.0115889	0.0316379	0.714155
rs11735160	A	G	0.0644669	-0.0872437	0.0342347	0.0108423
rs7673186	C	G	0.0736171	0.0127112	0.0320736	0.691887
rs116415547	T	G	0.0219742	-0.229985	0.0566214	4.92E-05
rs62324953	A	G	0.0758353	0.0107565	0.0315829	0.733429
rs11930711	A	G	0.0736171	0.0119812	0.0320407	0.708462
rs12648667	C	G	0.0734784	0.0114289	0.032064	0.721522
rs3775961	C	G	0.136004	0.0626092	0.0241921	0.00967265
rs13141065	A	G	0.135935	0.0620962	0.0241955	0.0102949
rs13109228	A	G	0.135935	0.0620962	0.0241955	0.0102949
rs114369613	C	G	0.0110218	-0.165957	0.0801525	0.0384396
rs12643147	C	G	0.13337	0.0633159	0.0244041	0.00949254
rs62324954	A	G	0.21281	0.182965	0.02002	8.05E-20
rs115869883	C	G	0.0128241	-0.00946828	0.0740567	0.89827
rs34734592	A	G	0.135311	0.0604446	0.0242253	0.0126144
rs36101562	A	G	0.135311	0.0615565	0.024225	0.0110733
rs114750487	A	G	0.0227367	-0.231175	0.0557285	3.39E-05
rs61747002	A	G	0.014557	-0.0930739	0.0696686	0.181608
rs61744555	A	G	0.0218356	-0.11392	0.0568373	0.0450729
rs4698750	T	G	0.13344	0.0647755	0.0244002	0.00795493
rs7698794	C	G	0.13337	0.0648589	0.0244181	0.00792054
rs77924479	A	G	0.121239	-0.0671782	0.0254405	0.00829368
rs13112387	A	G	0.13337	0.0642006	0.0244038	0.00853734
rs55814498	A	G	0.11715	0.0995194	0.0258045	0.000115948
rs4698751	A	G	0.113129	0.0972838	0.0262419	0.000211138
rs12508179	A	G	0.135727	0.0642888	0.0241055	0.00767089
rs17040920	A	G	0.0210731	-0.105856	0.0577872	0.0670199
rs35452892	A	G	0.0417302	-0.0648052	0.0415871	0.119206
rs2347130	A	G	0.134341	0.0635391	0.0242417	0.00878399
rs2347131	A	G	0.134133	0.0651469	0.0242654	0.00727455
rs4698799	A	G	0.132261	0.0657447	0.024458	0.0072033
rs56066218	A	G	0.0596839	0.215518	0.0348594	6.65E-10
rs13125963	A	G	0.132123	0.0664845	0.0244646	0.00659196
rs74994439	A	G	0.0549009	-0.239919	0.0360832	3.17E-11
rs62327580	C	G	0.05601	0.234174	0.0359359	7.69E-11
rs116601605	A	G	0.0151116	0.224353	0.0683868	0.00104059
rs80340746	A	G	0.0558713	-0.242684	0.0357776	1.27E-11
rs79744094	A	G	0.0560793	-0.245821	0.0357207	6.41E-12
rs7689017	T	G	0.184736	-0.0386003	0.0211555	0.0681023
rs12054491	A	G	0.128657	0.0643306	0.0247183	0.00927221
rs73839195	A	G	0.0596839	-0.243595	0.0347059	2.44E-12
rs140791246	A	G	0.0117843	0.025047	0.077599	0.746876
rs62327582	A	G	0.128587	0.0643637	0.0247219	0.00924643
rs2024111	A	G	0.128518	0.0643074	0.0247256	0.0093186
rs114231843	T	G	0.011715	0.162438	0.0773323	0.0357175
rs7686700	A	G	0.128726	0.065682	0.024699	0.00784766
rs62327599	T	G	0.128795	0.0643076	0.0246958	0.00923357
rs184537609	C	G	0.0912935	-0.00337914	0.0292722	0.908101
rs17316633	A	G	0.251629	0.329593	0.0186616	2.25E-68
rs62327602	T	G	0.251074	0.32843	0.0186714	7.56E-68
rs10015002	C	G	0.383266	0.300597	0.0167437	1.54E-70
rs6855847	A	G	0.384167	0.303524	0.0167542	9.09E-72
rs72894512	C	G	0.0515042	-0.192749	0.0375463	2.92E-07
rs10021157	A	G	0.384445	0.303622	0.0167492	7.48E-72
rs72894516	T	G	0.057535	-0.173223	0.0352778	9.30E-07
rs881878	A	G	0.328989	0.381508	0.0170669	4.52E-107
rs2250616	A	G	0.329475	0.382132	0.0170656	2.03E-107
rs2298978	A	G	0.393526	0.310669	0.0166415	5.43E-76
rs2298979	A	G	0.393803	0.310996	0.0166465	4.22E-76
rs113923073	C	G	0.0646056	0.29478	0.0332274	8.97E-19
rs79548669	A	G	0.0373631	0.28395	0.0439404	1.10E-10
rs4141078	A	G	0.0634965	-0.177818	0.0337208	1.38E-07
rs2237042	A	G	0.0558713	-0.21802	0.0360811	1.59E-09
rs2298981	A	G	0.0622487	-0.191178	0.0339742	1.90E-08
rs12374273	A	G	0.0621794	-0.193188	0.0339875	1.37E-08
rs6823529	C	G	0.0621794	-0.193188	0.0339875	1.37E-08
rs882405	A	G	0.394912	0.309327	0.0166387	2.16E-75
rs3796948	A	G	0.394843	0.309019	0.0166431	3.28E-75
rs141134359	C	G	0.0127547	-0.205157	0.0746241	0.00598889
rs10029654	A	G	0.332525	0.383437	0.0170452	2.31E-108
rs11098056	T	G	0.332733	0.382885	0.0170441	4.42E-108
rs4698756	A	G	0.332871	0.382159	0.0170426	1.04E-107
rs6533482	A	G	0.394981	0.308249	0.0166379	6.73E-75
rs7668520	T	G	0.332733	0.382728	0.0170446	5.44E-108
rs2282784	A	G	0.394981	0.308249	0.0166379	6.73E-75
rs2282785	A	G	0.332802	0.381959	0.0170479	1.54E-107
rs6837717	A	G	0.329613	0.377926	0.0170975	8.20E-105
rs9307347	A	G	0.329613	0.377926	0.0170975	8.20E-105
rs11568943	A	G	0.0619021	-0.198064	0.0340832	6.47E-09
rs11568950	A	G	0.329613	0.377926	0.0170975	8.20E-105
rs11568952	T	G	0.0137252	0.194678	0.0716391	0.00659367
rs10011112	A	G	0.329544	0.376912	0.0170883	2.19E-104
rs1860129	C	G	0.394704	0.307962	0.0166784	2.02E-74
rs35860692	A	G	0.0609317	-0.203409	0.0343328	3.27E-09
rs6533483	A	G	0.393595	0.307997	0.0166854	2.24E-74
rs7670908	A	G	0.0641203	-0.212344	0.0334879	2.42E-10
rs2298993	A	G	0.394149	0.286849	0.0167646	2.29E-64
rs11568994	A	G	0.326563	0.361868	0.0172149	2.92E-95
rs11568995	A	G	0.0204492	-0.0471687	0.059435	0.427444
rs11098057	C	G	0.370096	0.256588	0.0170358	1.69E-50
rs2237049	A	G	0.370234	0.25821	0.0170402	4.40E-51
rs2237051	A	G	0.370442	0.257862	0.0170342	5.50E-51
rs11569014	A	G	0.029738	0.220922	0.0489796	6.57E-06
rs6825106	A	G	0.065576	-0.189758	0.0332152	1.15E-08
rs2298996	A	G	0.062734	-0.213935	0.0338519	2.78E-10
rs2074390	A	G	0.367877	0.256951	0.017074	2.03E-50
rs6850557	A	G	0.302093	0.338153	0.0177118	2.60E-79
rs144020310	T	G	0.0184389	-0.173545	0.0612444	0.0046149
rs140977841	A	G	0.0212117	-0.242677	0.0575537	2.51E-05
rs56725761	A	G	0.0616248	-0.211728	0.0340921	5.58E-10
rs11569104	C	G	0.0628726	-0.192447	0.0338404	1.34E-08
rs10010695	A	G	0.0637737	-0.182473	0.0336984	6.33E-08
rs6533485	C	G	0.461528	0.186253	0.0166448	7.89E-29
rs971695	A	G	0.0637737	-0.182985	0.033698	5.81E-08
rs11569121	A	G	0.0586441	-0.214669	0.0348913	8.03E-10
rs11569126	A	G	0.0533065	-0.225047	0.0367315	9.44E-10
rs10021697	T	G	0.0682102	-0.192679	0.0328879	4.87E-09
rs60806711	A	G	0.0670317	-0.196518	0.0331098	3.07E-09
rs57515702	A	G	0.0670317	-0.196518	0.0331098	3.07E-09
rs56025809	C	G	0.0671011	-0.196494	0.0330964	3.04E-09
rs75045209	A	G	0.0388188	0.140384	0.0434569	0.0012416
rs62325266	A	G	0.299251	0.309877	0.0177825	1.20E-66
rs7698924	C	G	0.298905	0.308967	0.0177878	3.08E-66
rs7699288	C	G	0.299251	0.30812	0.0177867	6.71E-66
rs7685010	C	G	0.299251	0.310916	0.0177922	5.28E-67
rs17320827	T	G	0.338555	0.264004	0.0172898	7.87E-52
rs72896579	A	G	0.0676556	-0.181618	0.0329294	3.60E-08
rs17320841	C	G	0.262443	0.178671	0.0188696	3.76E-21
rs55712924	A	G	0.0463746	-0.148571	0.0393289	0.00015959
rs6854522	A	G	0.335436	0.103944	0.0176796	4.30E-09
rs10006715	C	G	0.280258	0.141853	0.0185326	2.20E-14
rs62325291	A	G	0.0144877	-0.0880516	0.0691577	0.202988
rs10454793	A	G	0.0432552	-0.102739	0.0405278	0.0112651
rs12108641	T	G	0.0926799	0.164256	0.0284976	8.56E-09
rs77807740	A	G	0.0409677	-0.309294	0.0419939	1.97E-13
rs9995789	T	G	0.182032	-0.0110952	0.0212285	0.60123
rs116534250	C	G	0.018023	-0.0521304	0.0624067	0.403558
rs1060855	C	G	0.0860252	0.165143	0.0295017	2.25E-08
rs7691725	A	G	0.011715	0.151562	0.0778028	0.0514512
rs77958351	A	G	0.0496326	-0.227356	0.0382201	2.83E-09
rs142162293	T	G	0.0190628	-0.179853	0.0607498	0.00308084
rs72676981	A	G	0.0367392	-0.0924277	0.0438696	0.035163
rs77808755	A	G	0.0135173	-0.0901082	0.0721962	0.212035
rs78161576	A	G	0.0234992	-0.0146955	0.054947	0.789131
rs28564340	A	G	0.0122002	0.1422	0.0762795	0.0623349
rs17041323	A	G	0.14966	0.0913247	0.0232905	8.90E-05
rs73839521	A	G	0.0271038	-0.0380523	0.0515712	0.460624
rs61294644	A	G	0.117704	0.0442413	0.0258757	0.0873526
rs111298912	A	G	0.117566	0.0437726	0.0259198	0.0913066
rs138141967	T	G	0.0189935	0.243977	0.0610503	6.50E-05
rs11730785	C	G	0.0670317	0.197994	0.0330355	2.15E-09
rs57887870	A	G	0.0345903	0.0503406	0.0456069	0.26972
rs78944036	T	G	0.0138639	-0.122937	0.0706001	0.0816703
rs3813827	A	G	0.0320948	0.223284	0.0469897	2.06E-06
rs62325298	T	G	0.113268	0.162592	0.0259718	4.06E-10
rs17041343	A	G	0.0847775	0.0419276	0.0300364	0.16279
rs4698807	C	G	0.457161	0.0736795	0.0167835	1.15E-05
rs148872503	A	G	0.0185082	-0.212564	0.0618204	0.00058843
rs62325299	A	G	0.258977	0.125724	0.0189973	3.90E-11
rs6858635	A	G	0.457091	0.0745291	0.016781	9.08E-06
rs72898551	A	G	0.0350756	0.0482638	0.0453239	0.286973
rs2005700	A	G	0.0850548	0.0493925	0.0299991	0.0997107
rs111990895	A	G	0.0784001	-0.151192	0.0307781	9.20E-07
rs55652907	A	G	0.0851934	0.0494703	0.0299543	0.0986747
rs149863528	A	G	0.032788	0.0541053	0.0467132	0.246803
rs4449473	A	G	0.0783308	-0.148675	0.0307605	1.37E-06
rs189844722	A	G	0.0185082	-0.212564	0.0618204	0.00058843
rs4698759	A	G	0.455428	0.0733029	0.0167727	1.26E-05
rs79400832	A	G	0.291834	0.123002	0.0183605	2.25E-11
rs62325306	A	G	0.291834	0.123002	0.0183605	2.25E-11
rs112325252	A	G	0.115902	0.12054	0.0260339	3.72E-06
rs55716054	A	G	0.291834	0.123002	0.0183605	2.25E-11
rs140261592	A	G	0.0325107	0.0567139	0.0468912	0.226519
rs149463199	C	G	0.0325107	0.0567139	0.0468912	0.226519
rs56883725	A	G	0.0124082	0.140884	0.0756537	0.0626118
rs181481489	T	G	0.0117843	0.11701	0.0775873	0.131571
rs149870251	T	G	0.0120616	0.131774	0.0767085	0.0858661
rs79545504	A	G	0.0325107	0.0567139	0.0468912	0.226519
rs11726901	A	G	0.143768	0.0871674	0.0236905	0.000235466
rs17041360	T	G	0.142867	0.088991	0.0237401	0.00017925
rs112750176	A	G	0.0783308	-0.148675	0.0307605	1.37E-06
rs34392886	A	G	0.455358	0.073761	0.0167705	1.11E-05
rs11943595	A	G	0.163594	-0.052134	0.0225179	0.0206286
rs34415611	A	G	0.291557	0.124216	0.0183699	1.47E-11
rs113321757	A	G	0.0224594	-0.11982	0.056096	0.0327142
rs56217731	T	G	0.143006	0.0900907	0.0237607	0.00015091
rs111509950	A	G	0.148482	0.114867	0.0235137	1.06E-06
rs55949732	C	G	0.0729239	0.0320215	0.0322225	0.320372
rs75792330	T	G	0.11299	0.129653	0.0263054	8.46E-07
rs28453273	T	G	0.151601	-0.0664553	0.0232068	0.00420046
rs7655420	A	G	0.197491	-0.0370985	0.0209903	0.0772013
rs11725074	A	G	0.116872	0.0618001	0.0259087	0.0170907
rs75703003	C	G	0.0801331	0.0669631	0.0306873	0.0291334
rs4698809	A	G	0.085748	-0.135831	0.0295565	4.39E-06
rs76338299	T	G	0.111743	0.128674	0.0263789	1.10E-06
rs80129031	A	G	0.111673	0.128811	0.0263839	1.07E-06
rs78595248	A	G	0.111673	0.128163	0.0263844	1.21E-06
rs62325356	A	G	0.137599	0.069145	0.02406	0.00406674
rs2057695	A	G	0.213642	-0.0219735	0.0204101	0.281694
rs62325357	A	G	0.136698	0.0697427	0.0241149	0.00383814
rs143107979	A	G	0.0131013	-0.102255	0.0717611	0.154221
rs11937187	T	G	0.213711	-0.0176604	0.0204271	0.387309
rs10012789	C	G	0.213503	-0.0154044	0.0204548	0.451418
rs1005595	A	G	0.467143	0.0233644	0.0167333	0.162672
rs114315184	A	G	0.0230833	0.198739	0.0551855	0.000318762
rs4698811	A	G	0.262443	0.00475249	0.0190208	0.802705
rs13119824	A	G	0.0176764	-0.0319611	0.0637445	0.616109
rs11722022	C	G	0.0616248	0.207127	0.0345038	2.03E-09
rs62326561	C	G	0.25967	0.00674416	0.0190699	0.723608
rs62326563	C	G	0.260155	0.00853213	0.0190224	0.653784
rs75349908	T	G	0.0505338	-0.0080354	0.0384723	0.834562
rs7674864	C	G	0.241647	-0.0721701	0.0195767	0.000228996
rs58097294	A	G	0.0268959	-0.16821	0.0511733	0.00101719
rs7689036	A	G	0.446347	-0.0112207	0.0166096	0.499346
rs7689465	A	G	0.054485	0.0171777	0.0368932	0.641512
rs10516560	C	G	0.0131013	0.0836548	0.0725159	0.2487
rs6533495	A	G	0.405656	0.0116208	0.0169712	0.493532
rs71603056	A	G	0.24338	-0.0311311	0.0193597	0.10787
rs6815773	A	G	0.270484	-0.0405554	0.0186329	0.029547
rs79287972	A	G	0.0106752	-0.090624	0.0814317	0.265795
rs115922471	A	G	0.011507	-0.0686852	0.0780228	0.378714
rs79721360	A	G	0.124151	0.0244776	0.0252604	0.332572
rs115585978	T	G	0.124359	0.023592	0.0252323	0.349823
rs72900536	C	G	0.0499792	-0.00123473	0.03837	0.97433
rs10029869	A	G	0.124428	0.02294	0.0252283	0.363224
rs62326600	A	G	0.0585055	0.0504098	0.0355827	0.156615
rs60203471	A	G	0.10384	0.030803	0.0274028	0.261016
rs72900544	A	G	0.0449189	0.00793433	0.0400944	0.843136
rs79015737	A	G	0.125121	0.0127646	0.0252373	0.613023
rs6818252	T	G	0.125121	0.0127646	0.0252373	0.613023
rs17540619	A	G	0.0373631	-0.0453281	0.0442365	0.30555
rs28664848	A	G	0.0210731	0.0924926	0.0585792	0.114395
rs149778202	A	G	0.0578123	0.0594376	0.0358932	0.0977734
rs13141857	A	G	0.302301	-0.0166813	0.018048	0.355374
rs28549164	A	G	0.0934424	0.0186351	0.0286689	0.515707
rs143660303	A	G	0.0582282	0.0631885	0.0357861	0.0774838
rs150741152	A	G	0.171149	0.00892913	0.0220927	0.686102
rs58201679	C	G	0.0251629	-0.0343234	0.0527846	0.515549
rs140129878	A	G	0.0389574	0.00170635	0.0428569	0.968242
rs62326656	T	G	0.107168	0.00126368	0.0267333	0.962299
rs77633518	A	G	0.0587134	0.0588299	0.0356194	0.0986541
rs17041404	T	G	0.0135866	0.108006	0.0720154	0.13372
rs6819999	T	G	0.386524	0.0296632	0.0171641	0.0839919
rs74398823	T	G	0.0544156	0.00511935	0.0364687	0.888366
rs62327360	A	G	0.0585748	0.0571418	0.0356999	0.109506
rs62327362	A	G	0.0582282	0.0585665	0.0357872	0.101774
rs112453500	A	G	0.0169832	-0.00111128	0.0644445	0.986242
rs71603057	A	G	0.242756	0.0263049	0.019442	0.1761
rs34601932	A	G	0.167198	0.00960242	0.0223252	0.667124
rs554290763	C	G	0.0160821	0.197461	0.0663847	0.00294436
rs755747	A	G	0.0438791	-0.000617265	0.0407667	0.98792
rs6824447	A	G	0.49189	-0.0350485	0.0166971	0.0358452
rs112554517	A	G	0.0524747	-0.0555473	0.0368578	0.131836
rs28417971	A	G	0.244974	0.0333605	0.0192778	0.0835817
rs192986898	A	G	0.011715	-0.124183	0.0773422	0.108398
rs28774698	A	G	0.245806	0.033343	0.0192555	0.0833867
rs7672039	A	G	0.254124	0.0339091	0.0190168	0.0746095
rs17041421	A	G	0.186261	0.0462142	0.0212312	0.0295341
rs28658557	A	G	0.254402	0.0326268	0.0189967	0.085931
rs6835582	A	G	0.254402	0.0326268	0.0189967	0.085931
rs6835835	A	G	0.254332	0.0327892	0.0189966	0.0843801
rs186523458	T	G	0.0128241	-0.00435294	0.0736537	0.952874
rs1531792	A	G	0.254402	0.0326268	0.0189967	0.085931
rs7439867	A	G	0.254402	0.0326268	0.0189967	0.085931
rs10017654	A	G	0.254263	0.0328863	0.0190034	0.0835752
rs75194584	A	G	0.1864	0.0451092	0.0212195	0.0335504
rs28522823	C	G	0.189172	0.0422994	0.021116	0.0451941
rs13135647	A	G	0.0333426	-0.0776069	0.0464585	0.0948727
rs113343128	A	G	0.133925	0.0631958	0.024276	0.00925432
rs77819532	T	G	0.0180923	-0.0708236	0.0627812	0.259314
rs77831140	A	G	0.0189935	0.00792441	0.0611178	0.896841
rs13145810	A	G	0.0185082	-0.0639609	0.0621048	0.303098
rs6838855	T	G	0.153126	0.04383	0.0229762	0.0564795
rs111543114	A	G	0.135173	0.055384	0.0242765	0.0225546
rs76434614	A	G	0.135242	0.0547859	0.0242734	0.0240354
rs17041472	C	G	0.304728	-0.00083939	0.0181185	0.96305
rs76598665	A	G	0.135311	0.0555323	0.0242698	0.0221593
rs13132825	T	G	0.0535145	-0.00841122	0.0371725	0.820994
rs74417410	A	G	0.128171	0.037394	0.0247974	0.131604
rs79138053	A	G	0.0536531	0.0181135	0.036979	0.624267
rs28665825	A	G	0.0192708	-0.0611369	0.0606961	0.313842
rs184026942	A	G	0.0107445	0.0423497	0.0806497	0.599525
rs58686265	C	G	0.132608	0.040002	0.0245516	0.103292
rs10007861	A	G	0.0228754	-0.0333777	0.0558094	0.549814
rs17613872	A	G	0.132331	0.0414136	0.0245949	0.0922583
rs17041504	A	G	0.143006	0.0393342	0.0237664	0.0979614
rs28391193	A	G	0.0110911	0.0301255	0.0794242	0.704477
rs28620624	T	G	0.143699	0.0402628	0.0237242	0.0897171
rs13105344	A	G	0.0228754	-0.0333777	0.0558094	0.549814
rs10029898	A	G	0.0110911	0.0301255	0.0794242	0.704477
rs7670378	A	G	0.324692	0.0535019	0.0177733	0.00261946
rs11737119	A	G	0.324692	0.0535019	0.0177733	0.00261946
rs186554849	A	G	0.0104672	0.109773	0.0816654	0.178932
rs72664638	A	G	0.0243311	-0.0224579	0.0542265	0.678777
rs6846473	A	G	0.132192	0.0454045	0.0245861	0.0648236
rs77628885	A	G	0.132192	0.0454045	0.0245861	0.0648236
rs74936648	T	G	0.132123	0.0447968	0.0245897	0.0685314
rs114455394	A	G	0.176764	-0.0327032	0.0220111	0.137386
rs75513103	A	G	0.17614	-0.0369795	0.0220564	0.0936669
rs12501308	A	G	0.44191	-0.017213	0.0168104	0.305893
rs13123264	A	G	0.156523	0.0344185	0.02289	0.132715
rs71603065	C	G	0.156107	0.0337195	0.0229156	0.14121
rs78185856	C	G	0.176556	-0.039566	0.0220249	0.0724691
rs13143043	A	G	0.156523	0.0344185	0.02289	0.132715
rs147837447	A	G	0.0191321	-0.0820142	0.0609003	0.178121
rs111370984	A	G	0.0123388	-0.171906	0.0758518	0.0234601
rs79128810	C	G	0.0700125	0.0522123	0.032663	0.109972
rs112332814	C	G	0.177111	-0.03861	0.0219913	0.0791825
rs4410589	A	G	0.431305	-0.017242	0.0168289	0.305612
rs10049886	C	G	0.165534	0.0326806	0.0224006	0.144633
rs78221765	T	G	0.17718	-0.0378137	0.0219899	0.085549
rs113015791	T	G	0.241508	0.0129216	0.0192646	0.502404
rs13105148	A	G	0.371829	-0.0171916	0.0173633	0.322151
rs55946765	A	G	0.180299	-0.00067856	0.0218114	0.975182
rs10026773	A	G	0.166852	0.0277552	0.02231	0.213515
rs13140851	A	G	0.271038	-0.0406706	0.0187595	0.0301909
rs13140857	A	G	0.0320255	-0.0557834	0.0467934	0.233253
rs12647492	A	G	0.24033	0.013563	0.0193242	0.482786
rs78214061	A	G	0.142936	0.0354554	0.0237433	0.135407
rs72664659	A	G	0.198322	-0.0103008	0.0210572	0.624727
rs111550969	T	G	0.018231	-0.109752	0.0618227	0.0758964
rs34839006	A	G	0.0198946	-0.0630008	0.0595758	0.290324
rs80002437	A	G	0.142728	0.0353796	0.0237519	0.136387
rs28377477	A	G	0.166644	0.0256805	0.0223159	0.249865
rs2713952	A	G	0.309927	0.00932354	0.0178996	0.602467
rs28493020	A	G	0.0116456	0.0220502	0.0775772	0.776238
rs13108560	T	G	0.166574	0.0253109	0.0223178	0.256785
rs13108753	T	G	0.167198	0.0264781	0.0222789	0.234682
rs113705204	A	G	0.142728	0.0358678	0.0237518	0.13106
rs2713953	A	G	0.309719	0.00836165	0.0179091	0.64059
rs28763751	A	G	0.166574	0.0256082	0.0223178	0.251241
rs34033246	A	G	0.271038	-0.0435078	0.0187256	0.0201833
rs2529578	C	G	0.310273	0.00717496	0.017909	0.688701
rs114958666	A	G	0.0259947	-0.053083	0.0524347	0.311398
rs2713956	A	G	0.0233606	0.135514	0.0545797	0.0130558
rs115508379	A	G	0.142659	0.0344896	0.0237819	0.147033
rs116580102	A	G	0.0368085	0.0246426	0.0440158	0.575594
rs55854311	T	G	0.189866	-0.00927543	0.0213886	0.664546
rs72664662	A	G	0.210107	-0.00397909	0.0206092	0.846907
rs78687902	A	G	0.143422	0.0317648	0.0237374	0.180881
rs12711004	A	G	0.116387	0.0364315	0.0256557	0.155646
rs62325671	A	G	0.270276	-0.0455387	0.0187483	0.0151667
rs244060	A	G	0.199016	-0.00307511	0.0209553	0.883337
rs7659944	A	G	0.263205	-0.043278	0.0189271	0.0222501
rs17440767	A	G	0.113198	0.0275341	0.0259572	0.288838
rs13150660	C	G	0.262789	-0.0426497	0.0189398	0.0243614
rs187400425	A	G	0.011299	-0.111898	0.0777471	0.150122
rs12499868	A	G	0.262859	-0.0428943	0.0189399	0.0235573
rs4698830	A	G	0.113268	0.0273591	0.0259524	0.291825
rs75800589	A	G	0.143144	0.0352828	0.0237481	0.1374
rs71603069	T	G	0.018231	-0.0519491	0.0620711	0.40266
rs78699347	T	G	0.112297	0.0322276	0.0260721	0.216464
rs953657	C	G	0.143283	0.0331584	0.0237294	0.16235
rs1487261	A	G	0.444198	-0.0215437	0.0166031	0.194477
rs13148252	A	G	0.279773	-0.0429007	0.0185213	0.0205703
rs35499292	A	G	0.0193401	-0.05983	0.0603719	0.321707
rs244042	A	G	0.184181	-0.00510897	0.0215604	0.812694
rs244040	A	G	0.355885	0.0131458	0.0173357	0.44829
rs74556036	T	G	0.103979	0.0649396	0.0272599	0.0172334
rs77140308	A	G	0.0131707	-0.0984439	0.0734971	0.180475
rs10032069	A	G	0.171357	0.0395221	0.0219335	0.071602
rs62336633	A	G	0.174615	-0.0403558	0.0218155	0.0643734
rs62336634	A	G	0.217316	0.0015028	0.0203722	0.941198
rs244030	A	G	0.378483	0.0171576	0.0171982	0.318488
rs183616	C	G	0.377513	0.0183436	0.0172052	0.286385
rs6817859	C	G	0.147026	0.0636747	0.0235839	0.00695167
rs244055	A	G	0.34119	-0.0165291	0.0175923	0.347472
rs453198	A	G	0.351379	-0.0145238	0.0175076	0.406811
rs369315	A	G	0.351379	-0.0145238	0.0175076	0.406811
rs34297584	A	G	0.0214197	-0.0347638	0.0571743	0.543185
rs10034881	T	G	0.0943435	0.0382587	0.0282722	0.176026
rs72664679	C	G	0.0919174	0.0237723	0.0287138	0.407752
rs13108192	A	G	0.327187	-0.00111402	0.0177927	0.950078
rs13113943	A	G	0.422778	0.0129219	0.016923	0.44515
rs113869948	A	G	0.104395	0.0460984	0.0272298	0.0905098
rs141166693	T	G	0.327395	-0.00225844	0.0177897	0.898982
rs181759650	A	G	0.0110911	0.0559889	0.0799283	0.483645
rs145282854	A	G	0.0108138	0.0433445	0.0809248	0.592241
rs13149805	A	G	0.178705	0.0205977	0.0217402	0.343444
rs184535312	A	G	0.0194787	0.104522	0.0601613	0.0823663
rs7684937	T	G	0.433315	0.015919	0.016851	0.344848
rs13119780	C	G	0.433661	0.0161654	0.0168406	0.337134
rs62336644	T	G	0.14564	-0.0340969	0.0235419	0.147562
rs4698832	A	G	0.323097	-0.00609016	0.0178216	0.732565
rs244023	C	G	0.342715	-0.0195927	0.0175432	0.264108
rs28808589	A	G	0.10183	0.068935	0.0274663	0.0121015
rs12644489	A	G	0.153126	0.0203984	0.0230662	0.376541
rs12645108	A	G	0.322959	-0.00549061	0.0178256	0.758078
rs12645132	A	G	0.323028	-0.00556662	0.0178265	0.754846
rs28767307	A	G	0.105435	0.0611031	0.0270782	0.0240666
rs28837763	T	G	0.101691	0.0684143	0.0274788	0.012807
rs244020	A	G	0.322404	-0.0168738	0.0178124	0.343515
rs10011752	T	G	0.10183	0.068935	0.0274663	0.0121015
rs72664690	A	G	0.151255	0.0179027	0.0231565	0.439479
rs1601711	A	G	0.1028	0.014282	0.0275374	0.604029
rs17586996	T	G	0.102593	-0.00234475	0.0277041	0.932554
rs72664691	T	G	0.0137252	-0.0412555	0.0709485	0.560932
rs187113506	T	G	0.0097047	0.21513	0.0846763	0.0110865
rs244013	T	G	0.333495	-0.0192177	0.0175302	0.272999
rs244011	A	G	0.333564	-0.0194626	0.0175256	0.266811
rs75635988	A	G	0.134549	0.0252282	0.0246809	0.306733
rs2029224	A	G	0.332802	-0.0143545	0.0175326	0.412967
rs244007	A	G	0.334466	-0.0196655	0.0175051	0.261297
rs4555715	A	G	0.134549	0.0252282	0.0246809	0.306733
rs243996	C	G	0.335297	-0.0187045	0.017484	0.284743
rs243992	C	G	0.446278	0.00808175	0.0166587	0.627594
rs243991	T	G	0.311867	-0.00381226	0.0178111	0.830523
rs17625667	C	G	0.163732	0.0249812	0.0226705	0.270531
rs6844724	A	G	0.163594	0.0257606	0.0226744	0.255949
rs409267	A	G	0.294884	-0.000786224	0.0181058	0.965365
rs72664701	A	G	0.0138639	-0.0420189	0.0706132	0.551824
rs80174142	C	G	0.0474837	-0.0391889	0.0392135	0.317648
rs6836372	A	G	0.163663	0.0242289	0.0226726	0.285267
rs58153901	A	G	0.163732	0.0238076	0.0226707	0.293684
rs61037584	T	G	0.163594	0.0241614	0.0226746	0.286654
rs75649690	A	G	0.0476917	-0.041732	0.03914	0.286359
rs243980	C	G	0.470539	-0.00737077	0.016626	0.657541
rs10488889	A	G	0.047553	0.0826897	0.0391196	0.0345694
rs114724679	A	G	0.0476223	0.0828334	0.0390953	0.034145
rs60795118	A	G	0.176626	0.00339918	0.0220819	0.877665
rs7669980	A	G	0.187717	0.01544	0.0212025	0.466504
rs142828807	A	G	0.0476223	0.0793685	0.0390963	0.0423853
rs61014731	T	G	0.177457	0.00506524	0.0220201	0.818077
rs58935457	A	G	0.177457	0.00506524	0.0220201	0.818077
rs12508135	A	G	0.365243	0.0163188	0.0173659	0.347402
rs60749922	A	G	0.177457	0.00506524	0.0220201	0.818077
rs75065266	A	G	0.0102593	-0.132475	0.0830231	0.110614
rs140236435	A	G	0.0472758	0.0819737	0.0392173	0.036631
rs58209344	A	G	0.187925	0.0213449	0.0211602	0.313139
rs243956	A	G	0.330306	-0.00421689	0.0175448	0.810066
rs243953	A	G	0.330861	-0.00454529	0.0175356	0.795486
rs114329718	A	G	0.141203	-0.00564224	0.0237254	0.812032
rs60825037	A	G	0.188826	0.02063	0.0211262	0.328843
rs12513266	A	G	0.0474144	0.0824103	0.0391683	0.0354126
rs111227811	A	G	0.0254402	0.121934	0.0527964	0.0209427
rs243942	A	G	0.330376	-0.00451315	0.0175457	0.797014
rs79571045	T	G	0.177596	0.00564272	0.022017	0.797735
rs11933310	A	G	0.188826	0.02063	0.0211262	0.328843
rs11098077	T	G	0.188618	0.0203953	0.0211392	0.334671
rs4698836	A	G	0.068834	-0.0742187	0.0325924	0.0228048
rs78668224	A	G	0.177665	0.00585631	0.0220155	0.79024
rs113694818	A	G	0.177735	0.00548556	0.0220139	0.803224
rs401601	T	G	0.330376	-0.00451315	0.0175457	0.797014
rs401609	T	G	0.330376	-0.00451315	0.0175457	0.797014
rs76548162	T	G	0.188756	0.0208908	0.0211273	0.322792
rs181354793	A	G	0.0275891	-0.107481	0.0512694	0.0360826
rs181466736	T	G	0.141203	-0.00564224	0.0237254	0.812032
rs186271531	T	G	0.0528213	0.0714406	0.0370575	0.0539152
rs112424211	A	G	0.177735	0.00557648	0.0220139	0.800031
rs189801196	T	G	0.188826	0.02063	0.0211262	0.328843
rs144406351	A	G	0.0472758	0.0819737	0.0392173	0.036631
rs12498680	A	G	0.302717	-0.0140839	0.018129	0.437261
rs143500468	A	G	0.0155968	0.047045	0.0671014	0.483261
rs1487256	C	G	0.491959	0.000700782	0.0164896	0.966102
rs2220328	A	G	0.303203	-0.0145927	0.0181155	0.420537
rs9307353	C	G	0.302787	-0.0138848	0.0181237	0.443632
rs75292367	A	G	0.177665	0.00585631	0.0220155	0.79024
rs59203326	C	G	0.188895	0.0201757	0.0211251	0.339582
rs6840140	A	G	0.188895	0.0201757	0.0211251	0.339582
rs77411572	A	G	0.177596	0.00482737	0.022017	0.826457
rs34817391	A	G	0.303341	-0.0134135	0.0181169	0.459091
rs78835444	A	G	0.0505338	0.0742006	0.0377964	0.0496652
rs59662332	C	G	0.177596	0.00482737	0.022017	0.826457
rs1906228	A	G	0.492167	0.000927361	0.0164871	0.955146
rs1963558	T	G	0.188479	0.0199654	0.021151	0.345229
rs56009131	T	G	0.188548	0.0199383	0.0211499	0.345858
rs111783473	A	G	0.0254402	0.121934	0.0527964	0.0209427
rs2348212	A	G	0.303133	-0.0135637	0.0181269	0.454323
rs141752220	A	G	0.0179537	-0.0189009	0.0625225	0.762428
rs72890226	A	G	0.195203	0.0207983	0.0208336	0.318164
rs78819514	A	G	0.0356301	0.00757059	0.0451023	0.866703
rs78839517	A	G	0.0366699	0.00949563	0.0445246	0.831125
rs12650873	A	T	0.0467212	0.0909849	0.0392296	0.020407
rs79581772	C	T	0.0467212	0.0909849	0.0392296	0.020407
rs11943384	G	T	0.0467212	0.0909849	0.0392296	0.020407
rs11943430	C	T	0.0467212	0.0909849	0.0392296	0.020407
rs67727505	C	T	0.110356	0.0468774	0.0266326	0.0784244
rs116767370	G	T	0.0133093	0.114118	0.0716035	0.111036
rs78364966	C	T	0.0894912	-0.0223388	0.0294816	0.448642
rs78266317	C	T	0.0403438	0.111056	0.0421139	0.00838126
rs80021859	C	T	0.0399972	0.108294	0.0422729	0.0104339
rs10016533	C	T	0.113545	0.0435604	0.0263413	0.0982332
rs34836476	C	T	0.150561	0.0672549	0.0233835	0.00403719
rs75315467	C	T	0.0654374	-0.0491535	0.0335369	0.142785
rs34441811	C	T	0.150423	0.0680081	0.0233883	0.00365112
rs79003387	C	T	0.021281	-0.0860165	0.0573387	0.13362
rs13131765	A	T	0.425828	-0.0732159	0.0169131	1.52E-05
rs10002595	C	T	0.159781	0.0637057	0.0228139	0.00524548
rs67923759	C	T	0.110703	0.0486466	0.0266247	0.0677225
rs17040454	A	T	0.0393734	0.103397	0.0426416	0.0153421
rs12643881	A	T	0.0393734	0.103397	0.0426416	0.0153421
rs28521972	C	T	0.136767	0.0358478	0.0244226	0.142199
rs74869737	G	T	0.0113684	0.220532	0.07893	0.0052195
rs35950484	C	T	0.110703	0.0486466	0.0266247	0.0677225
rs10516556	C	T	0.305351	0.034322	0.0179322	0.0556618
rs11942291	A	T	0.15985	0.0625363	0.0228122	0.00613369
rs71603033	C	T	0.157216	0.0673357	0.0229539	0.00336197
rs28681408	C	T	0.159781	0.0633487	0.022814	0.0055048
rs79141241	C	T	0.0394427	0.0995767	0.0426102	0.0194705
rs35598950	G	T	0.110772	0.0479543	0.0266196	0.0716714
rs74969380	A	T	0.0286289	-0.0307899	0.0500282	0.538277
rs34710885	A	T	0.110703	0.0486466	0.0266247	0.0677225
rs13140373	C	T	0.110772	0.0479543	0.0266196	0.0716714
rs10155127	A	T	0.159781	0.0627779	0.0228142	0.00594356
rs13145066	C	T	0.150492	0.0668899	0.0233862	0.00424551
rs17040505	C	T	0.0355608	-0.0100348	0.044868	0.823034
rs12643844	C	T	0.0394427	0.102936	0.0426091	0.0157243
rs74399253	C	T	0.0392347	0.10292	0.0427074	0.0159823
rs35940980	C	T	0.150423	0.0688437	0.023388	0.00325506
rs13128124	C	T	0.150076	0.0676636	0.0234141	0.0038656
rs13134239	A	T	0.159781	0.0632845	0.022814	0.00555263
rs114053844	C	T	0.0165673	0.0651372	0.0652028	0.317831
rs35762958	C	T	0.143768	0.0660511	0.0238482	0.00562598
rs34368920	G	T	0.10592	0.0435613	0.0271224	0.108295
rs186670026	A	T	0.0377097	0.111418	0.0435325	0.0105048
rs12642304	C	T	0.0381256	0.110485	0.0433239	0.0107864
rs112160998	C	T	0.0249549	0.187582	0.0533924	0.000445335
rs77599262	C	T	0.0381256	0.110485	0.0433239	0.0107864
rs6852037	C	T	0.153196	0.0614924	0.02319	0.00802699
rs139695742	C	T	0.0131707	-0.160682	0.0726996	0.0271212
rs17585970	C	T	0.0381256	0.115029	0.043404	0.0080619
rs112412325	C	T	0.123804	-0.0472073	0.0252763	0.0618508
rs11944637	C	T	0.114169	-0.0460667	0.026098	0.0775817
rs10213562	G	T	0.122834	-0.0439851	0.0252214	0.0812092
rs59646325	C	T	0.1324	0.115138	0.0244994	2.65E-06
rs60434260	A	T	0.132331	0.114716	0.0245032	2.90E-06
rs58419791	C	T	0.1324	0.115138	0.0244994	2.65E-06
rs7692056	A	T	0.131637	0.114445	0.0245682	3.25E-06
rs28748067	C	T	0.134063	0.105839	0.0243789	1.43E-05
rs197234	C	T	0.452586	-0.0742465	0.0166421	8.27E-06
rs7699921	C	T	0.134063	0.105839	0.0243789	1.43E-05
rs149801	C	T	0.453903	-0.0755786	0.0166353	5.63E-06
rs197213	C	T	0.293983	-0.109213	0.0182098	2.10E-09
rs28826999	C	T	0.253639	0.0223076	0.0190533	0.241718
rs11936187	C	T	0.0729932	-0.0102107	0.0323472	0.752271
rs36121800	C	T	0.01629	0.0537638	0.0660148	0.415431
rs11942332	C	T	0.131984	0.111016	0.0245826	6.40E-06
rs7677585	G	T	0.158187	0.0201404	0.0228272	0.377645
rs10017480	C	T	0.0924026	0.00959199	0.0288291	0.739356
rs7683450	A	T	0.14252	0.00849631	0.0240233	0.723597
rs61236558	A	T	0.0948981	0.000718634	0.0283785	0.979798
rs9993884	C	T	0.0926799	0.0101871	0.0287038	0.722671
rs9999288	G	T	0.0915015	0.0163299	0.0288794	0.571784
rs1029452	C	T	0.0937197	0.00787293	0.0285466	0.782715
rs72674835	A	T	0.132746	0.105916	0.0245919	1.68E-05
rs13103963	C	T	0.0937197	0.00787293	0.0285466	0.782715
rs2107051	G	T	0.30854	0.0426168	0.018036	0.0181604
rs4698744	A	T	0.309164	0.0410805	0.0180134	0.0226039
rs17440280	C	T	0.358589	0.063914	0.0172907	0.000220266
rs4698778	A	T	0.132677	0.105204	0.0245958	1.92E-05
rs141634251	C	T	0.0361847	0.191495	0.0443786	1.62E-05
rs368652365	G	T	0.039304	0.0105736	0.0430064	0.805797
rs2237055	C	T	0.239567	0.0814502	0.0194934	2.97E-05
rs5030582	A	T	0.0205878	-0.0882864	0.0588248	0.133441
rs5030566	C	T	0.011715	-0.0641022	0.0778196	0.410121
rs5030552	C	T	0.0844309	0.0766999	0.0300175	0.0106338
rs146988025	C	T	0.0304312	-0.0510772	0.0479717	0.287031
rs13144085	C	T	0.0649522	0.0158548	0.0335258	0.636288
rs7683794	C	T	0.0697352	-0.0652769	0.0329225	0.047434
rs76717156	A	T	0.0339664	-0.0268009	0.0460804	0.560846
rs3266	C	T	0.0732705	-0.0593384	0.0321248	0.0647703
rs17586561	A	T	0.446347	-0.020531	0.0168473	0.223016
rs4698782	C	T	0.430889	0.0426858	0.0167838	0.0110025
rs62324860	A	T	0.427215	0.0428612	0.0167649	0.0105902
rs13136260	C	T	0.0637737	-0.0285211	0.0337651	0.398312
rs13104777	C	T	0.415153	0.0717236	0.0167627	1.90E-05
rs9998151	C	T	0.0396506	-0.192783	0.0423913	5.51E-06
rs72674874	C	T	0.232358	0.130634	0.0195914	2.79E-11
rs62324894	A	T	0.232012	0.129605	0.0196013	4.06E-11
rs187480810	A	T	0.0605157	0.0170721	0.035186	0.627552
rs78730002	C	T	0.0249549	-0.0680561	0.0535854	0.204108
rs116750895	G	T	0.0556634	0.153954	0.0362299	2.17E-05
rs112835441	C	T	0.0256481	-0.219474	0.0524097	2.85E-05
rs17040841	A	T	0.0142798	-0.0714113	0.0692977	0.30281
rs11934594	C	T	0.0119922	-0.065527	0.0756046	0.386132
rs115945652	C	T	0.0191321	-0.0922814	0.0602311	0.125537
rs12641574	C	T	0.281714	0.143333	0.0184686	9.59E-15
rs4355391	C	T	0.281714	0.143333	0.0184686	9.59E-15
rs4355392	C	T	0.301539	0.142213	0.0181807	5.93E-15
rs28860577	G	T	0.282129	0.144524	0.0184697	5.81E-15
rs28851494	C	T	0.282129	0.144524	0.0184697	5.81E-15
rs28796714	G	T	0.301955	0.143389	0.0181832	3.59E-15
rs62324931	C	T	0.268058	0.1513	0.0186763	6.34E-16
rs12508249	C	T	0.268127	0.15113	0.0186767	6.84E-16
rs9994307	C	T	0.0121309	-0.0398104	0.0751989	0.596543
rs6847237	C	T	0.019756	0.0355663	0.0604263	0.556155
rs35935666	G	T	0.0194094	0.0282448	0.060942	0.643041
rs62324934	C	T	0.277485	0.150222	0.0184379	4.34E-16
rs72674890	G	T	0.277346	0.149435	0.0184381	6.16E-16
rs62324935	C	T	0.279079	0.147926	0.0184105	1.09E-15
rs34854248	A	T	0.0194094	0.0282448	0.060942	0.643041
rs10049804	C	T	0.311105	0.143034	0.0180142	2.33E-15
rs10857001	C	T	0.311244	0.142654	0.018016	2.77E-15
rs10016598	C	T	0.311174	0.142908	0.018015	2.47E-15
rs10461144	G	T	0.0337585	-0.00455157	0.0461105	0.921371
rs4698785	C	T	0.0337585	-0.00455157	0.0461105	0.921371
rs11937379	C	T	0.0338971	0.000255445	0.046026	0.995572
rs28762207	C	T	0.0138639	-0.0497649	0.0702629	0.478802
rs10011911	A	T	0.0338971	0.000255445	0.046026	0.995572
[truncated: 894 more rows]
