# Supplementary material for: Multi-omics analysis indicates an association between TAPBP and prostate cancer
Source: PLoS One. 2025 Nov 21;20(11):e0336438. doi: 10.1371/journal.pone.0336438 (PMC12637951; doi:10.1371/journal.pone.0336438)
Supplement: S1 File — (ZIP) [file pone.0336438.s001.zip › GAS1 OR.xls]

## Sheet: Sheet1
	id.exposure	id.outcome	outcome	exposure	method	nsnp	b	se	pval	lo_ci	up_ci	or	or_lci95	or_uci95
1	0SSbL4	iFRSs8	PA	GAS1	MR Egger	4	0.326603	0.999875	0.774953	-1.63315	2.28636	1.38625	0.195313	9.83905
2	0SSbL4	iFRSs8	PA	GAS1	Weighted median	4	0.122453	0.0735858	0.096095	-0.021775	0.266681	1.13027	0.97846	1.30562
3	0SSbL4	iFRSs8	PA	GAS1	Inverse variance weighted	4	0.188623	0.0670764	0.00492252	0.0571532	0.320093	1.20759	1.05882	1.37726
4	0SSbL4	iFRSs8	PA	GAS1	Simple mode	4	0.116554	0.104538	0.346148	-0.08834	0.321448	1.12362	0.91545	1.37912
5	0SSbL4	iFRSs8	PA	GAS1	Weighted mode	4	0.114471	0.104556	0.353621	-0.0904598	0.319401	1.12128	0.913511	1.3763
