# Supplementary material for: Multi-omics analysis indicates an association between TAPBP and prostate cancer
Source: PLoS One. 2025 Nov 21;20(11):e0336438. doi: 10.1371/journal.pone.0336438 (PMC12637951; doi:10.1371/journal.pone.0336438)
Supplement: S1 File — (ZIP) [file pone.0336438.s001.zip › GAS1.csv]

SNP	A1	A2	EAF	BETA	SE	P
rs191625	C	A	0.459933	0.012707	0.016544	0.442468
rs72750645	C	A	0.0128934	-0.0762033	0.0738593	0.302231
rs1412201	G	A	0.23118	0.0731078	0.0196987	0.000207741
rs12350595	T	A	0.177249	0.0279049	0.0217909	0.200385
rs353834	G	A	0.48773	0.0795222	0.0167286	2.04E-06
rs465556	G	A	0.478026	0.0876472	0.0166985	1.57E-07
rs465228	G	A	0.499584	0.0849567	0.0166191	3.27E-07
rs448707	T	A	0.499584	0.0849567	0.0166191	3.27E-07
rs750187	T	A	0.499584	0.0849567	0.0166191	3.27E-07
rs118029351	G	A	0.0136559	-0.0284657	0.0714815	0.690477
rs35704891	G	A	0.248995	0.0860713	0.0193103	8.43E-06
rs72750661	G	A	0.0203106	0.0810919	0.0589974	0.169329
rs374017	G	A	0.499515	0.0844385	0.0166171	3.84E-07
rs56202464	G	A	0.0256481	0.0748311	0.0526112	0.15497
rs147369469	G	A	0.0209344	0.0696409	0.0581686	0.231259
rs72750663	G	A	0.0202412	0.0700804	0.059094	0.235695
rs353786	G	A	0.499723	0.0864086	0.0166273	2.08E-07
rs353783	C	A	0.144045	0.04906	0.0237747	0.0390973
rs72750666	G	A	0.0201719	0.0701612	0.0591891	0.235909
rs72750669	G	A	0.0202412	0.0702752	0.059094	0.234396
rs148153375	C	A	0.0260641	0.0801066	0.0522223	0.125085
rs12002204	G	A	0.0564952	0.0360444	0.0356378	0.311854
rs186339809	G	A	0.0565645	0.0335393	0.0356206	0.346444
rs72750683	C	A	0.0565645	0.0335393	0.0356206	0.346444
rs143859411	G	A	0.0134479	-0.0264083	0.0720057	0.713815
rs11141417	G	A	0.0107445	0.190422	0.0811503	0.0189759
rs56005323	G	A	0.0564952	0.0334932	0.0356381	0.347345
rs117801305	G	A	0.0135173	-0.0233552	0.0718298	0.74508
rs17804667	G	A	0.0564952	0.0334932	0.0356381	0.347345
rs10868441	T	A	0.0135866	-0.030149	0.0716548	0.673948
rs72750696	G	A	0.0134479	-0.0293884	0.0720056	0.683183
rs12554431	T	A	0.0253709	-0.0321866	0.0530295	0.543899
rs72750702	T	A	0.0134479	-0.0280075	0.0720056	0.697316
rs68169714	C	A	0.313254	0.0801703	0.0180376	8.94E-06
rs72752710	G	A	0.0135173	-0.0348117	0.0718292	0.627943
rs62572881	G	A	0.137529	0.0452201	0.0242546	0.0623076
rs75659088	G	A	0.0266186	0.10419	0.0517135	0.043967
rs17191878	G	A	0.0289755	-0.150825	0.0499714	0.00255155
rs72752728	C	A	0.0133786	-0.0326398	0.0721828	0.651151
rs11789258	T	A	0.284348	0.0753726	0.0184073	4.27E-05
rs1854875	G	A	0.274019	0.074735	0.0186656	6.29E-05
rs72752733	G	A	0.0134479	-0.0371437	0.0720051	0.605976
rs117346111	T	A	0.0238458	0.13172	0.0542309	0.0151705
rs72752734	T	A	0.0141411	-0.0617265	0.0703005	0.379952
rs56384048	G	A	0.194302	0.0437212	0.0209698	0.0371081
rs112567181	G	A	0.0163594	-0.116964	0.0658693	0.075824
rs962703	G	A	0.0452655	-0.0103184	0.0400911	0.796897
rs7854220	T	A	0.131291	-0.10375	0.0245329	2.38E-05
rs913358	T	A	0.213781	0.00683026	0.0202423	0.735806
rs55905974	C	A	0.0224594	0.0709715	0.0562852	0.207376
rs56012543	T	A	0.0226674	0.0667464	0.0560439	0.233706
rs7030875	T	A	0.0953833	-0.0624744	0.0282968	0.0272875
rs10868446	G	A	0.487661	-0.0260507	0.0165149	0.114745
rs72752755	T	A	0.0225981	0.0759591	0.0561226	0.175955
rs117937579	G	A	0.0381949	-0.108927	0.0438706	0.0130537
rs72752759	T	A	0.0614169	-0.0404922	0.0349283	0.246374
rs56001012	G	A	0.0607237	-0.0407641	0.0351338	0.245985
rs10780771	G	A	0.491266	-0.0580792	0.0165212	0.000441732
rs58361705	C	A	0.184043	-0.0693798	0.0214381	0.00121643
rs57254949	C	A	0.183904	-0.0683312	0.0214412	0.00144412
rs77918675	C	A	0.011507	-0.113186	0.0784953	0.149361
rs62572956	G	A	0.127617	-0.07193	0.0249247	0.0039147
rs7048627	G	A	0.127825	-0.0714348	0.0249135	0.00415182
rs17052013	G	A	0.127617	-0.07193	0.0249247	0.0039147
rs58872897	T	A	0.127686	-0.0715751	0.0249056	0.00406676
rs57068505	G	A	0.127617	-0.0726296	0.0249244	0.00357938
rs56003548	G	A	0.127617	-0.0726296	0.0249244	0.00357938
rs6559938	T	A	0.127617	-0.0726296	0.0249244	0.00357938
rs55975670	C	A	0.127547	-0.0725026	0.0249283	0.0036434
rs73653256	G	A	0.106059	-0.0644667	0.0268882	0.0165291
rs7852950	C	A	0.0976709	-0.0776762	0.0278887	0.00536313
rs1158713	T	A	0.0976709	-0.0776762	0.0278887	0.00536313
rs1010176	G	A	0.352766	-0.0886334	0.0175318	4.40E-07
rs111318610	G	A	0.0223208	-0.14256	0.0566105	0.0118153
rs34351553	G	A	0.353667	-0.0869992	0.0175258	7.06E-07
rs868823	G	A	0.353667	-0.0869992	0.0175258	7.06E-07
rs2104848	G	A	0.028005	-0.0578841	0.0504038	0.250839
rs149650554	G	A	0.0223901	-0.137582	0.056171	0.0143356
rs7019290	C	A	0.452378	-0.105987	0.0167869	2.89E-10
rs182720883	T	A	0.0490781	0.021813	0.038552	0.571542
rs554469993	G	A	0.011299	0.148149	0.0786971	0.0598053
rs7023889	C	A	0.480729	-0.111393	0.0166972	2.72E-11
rs113286207	T	A	0.0745876	-0.0515326	0.0317135	0.104218
rs10123734	C	A	0.0334812	-0.0654897	0.046176	0.156157
rs117966638	G	A	0.0161514	0.0343548	0.0659979	0.602701
rs2378712	T	A	0.386386	-0.110266	0.0172387	1.69E-10
rs1411983	T	A	0.38694	-0.110711	0.0172393	1.43E-10
rs77040861	G	A	0.24546	-0.0722059	0.0193931	0.000198149
rs12338229	G	A	0.174962	0.00820421	0.0219489	0.708574
rs7869541	G	A	0.0892832	-0.0402096	0.0290762	0.166737
rs1331453	G	A	0.0901151	-0.0342624	0.028983	0.237184
rs12555347	G	A	0.0176071	0.0377354	0.063097	0.549823
rs112089283	G	A	0.0671011	-0.000242696	0.0331044	0.994151
rs12216910	G	A	0.393318	-6.91E-05	0.0170843	0.996773
rs75193102	C	A	0.0481076	-0.053123	0.0389934	0.173127
rs11141477	G	A	0.354984	0.00753896	0.0174747	0.666175
rs12683318	G	A	0.0553861	-0.0680585	0.0364375	0.0618283
rs2274847	G	A	0.337516	0.00244455	0.0175096	0.888971
rs7869597	C	A	0.354915	0.00844156	0.0174895	0.62935
rs11141480	G	A	0.354776	0.00765757	0.0174927	0.661574
rs143395272	G	A	0.0269652	0.136236	0.0515333	0.00821968
rs1331447	G	A	0.268196	-0.0413371	0.0188484	0.0283296
rs1029042	G	A	0.338763	0.0374253	0.0176519	0.0340251
rs885168	G	A	0.268127	-0.042653	0.0188545	0.0237135
rs140944302	G	A	0.0125468	0.159539	0.0748169	0.0330082
rs7860045	G	A	0.269929	-0.04625	0.0188064	0.0139456
rs11141482	C	A	0.111673	-0.0939953	0.0261314	0.000324026
rs10868460	G	A	0.285734	-0.0560877	0.0185077	0.00245014
rs6559946	C	A	0.397269	-0.0896961	0.016975	1.30E-07
rs2150717	C	A	0.339526	0.039969	0.0176399	0.0234918
rs1029043	G	A	0.285942	-0.0573637	0.0184895	0.00192634
rs10868461	G	A	0.285734	-0.0564868	0.0184885	0.00225705
rs2026343	C	A	0.285665	-0.056861	0.0184942	0.00211626
rs1929463	G	A	0.28407	-0.053559	0.0185299	0.00385896
rs11141486	G	A	0.313739	-0.0539347	0.0179918	0.00272919
rs10868463	T	A	0.313531	-0.0533731	0.0179956	0.00302799
rs59870127	G	A	0.414183	-0.00472946	0.0168189	0.778566
rs117841091	G	A	0.0155968	0.01388	0.0668032	0.835411
rs10868468	G	A	0.347082	0.0420926	0.0175375	0.0164137
rs10868469	C	A	0.347844	0.0408866	0.0175225	0.0196558
rs13289791	G	A	0.296687	-0.0496668	0.018249	0.00651196
rs11141492	T	A	0.346319	0.0411071	0.0175372	0.0191051
rs2026341	G	A	0.370512	-0.08886	0.0171135	2.13E-07
rs141398509	T	A	0.0126854	0.171907	0.0744179	0.0209149
rs7020751	G	A	0.3014	0.0396172	0.0182261	0.0297638
rs1331444	G	A	0.425759	-0.00080062	0.0167564	0.961893
rs1029045	C	A	0.423125	0.00138768	0.0167788	0.934089
rs117141493	G	A	0.027797	0.164252	0.050414	0.00112694
rs11141495	C	A	0.332733	0.0558997	0.0176732	0.00156824
rs7032797	G	A	0.300014	0.0566857	0.0181593	0.00180597
rs12552116	G	A	0.032788	0.0175495	0.0471306	0.709637
rs12552383	G	A	0.032788	0.0175495	0.0471306	0.709637
rs10868471	G	A	0.300083	0.05691	0.0181538	0.00172615
rs10868472	G	A	0.29731	0.0612176	0.0181886	0.000767453
rs55695305	G	A	0.297588	0.0614183	0.0181908	0.000738467
rs116889518	G	A	0.0241231	0.00303476	0.0541244	0.955288
rs1927643	C	A	0.297449	0.0612799	0.0182079	0.000767839
rs67335541	G	A	0.297449	0.0612799	0.0182079	0.000767839
rs12555349	G	A	0.0326494	0.0205405	0.0471167	0.662886
rs10868473	G	A	0.359559	0.00503078	0.0172454	0.770511
rs2378715	G	A	0.4399	0.0190547	0.0166736	0.253156
rs7029569	C	A	0.436226	0.0208728	0.0167295	0.212195
rs11141506	G	A	0.373284	0.0498444	0.0170342	0.00344269
rs11141509	G	A	0.0302925	-0.233373	0.0482184	1.33E-06
rs2182903	T	A	0.375988	0.050714	0.016993	0.00285078
rs79547027	C	A	0.0305698	-0.231866	0.0480223	1.41E-06
rs1590743	T	A	0.401913	0.0205844	0.0168605	0.222179
rs10780785	T	A	0.434077	0.0206436	0.01669	0.216171
rs35880003	C	A	0.319908	0.0364518	0.0177851	0.0404418
rs12686133	T	A	0.0316789	0.0103687	0.04766	0.827782
rs117571387	T	A	0.0142798	-0.122563	0.0699637	0.0798498
rs10124274	T	A	0.0622487	-0.114375	0.0343834	0.000883965
rs12686427	G	A	0.0316789	0.0103687	0.04766	0.827782
rs12686453	G	A	0.0316789	0.0103687	0.04766	0.827782
rs7041343	G	A	0.434077	0.0207523	0.0166853	0.213632
rs12686507	G	A	0.0316789	0.0103687	0.04766	0.827782
rs72754772	T	A	0.0316789	0.0103687	0.04766	0.827782
rs55756661	G	A	0.0316096	0.0129904	0.0477073	0.785404
rs55748628	G	A	0.0316789	0.0103687	0.04766	0.827782
rs118114809	C	A	0.0316789	0.0103687	0.04766	0.827782
rs72754776	T	A	0.0316789	0.0103687	0.04766	0.827782
rs12551518	G	A	0.0316789	0.0103687	0.04766	0.827782
rs11141515	G	A	0.0306391	-0.230518	0.0479744	1.58E-06
rs1831149	G	A	0.431998	0.0205521	0.0167134	0.218858
rs1410386	C	A	0.0316096	0.0117533	0.0477074	0.805409
rs72754779	G	A	0.0315403	0.0174481	0.0477546	0.714846
rs72754780	G	A	0.0315403	0.0109308	0.0477549	0.818958
rs11141520	G	A	0.0306391	-0.230518	0.0479744	1.58E-06
rs11141521	T	A	0.0306391	-0.230518	0.0479744	1.58E-06
rs10868479	G	A	0.0307084	-0.230698	0.0479255	1.51E-06
rs1328171	C	A	0.0624567	-0.114485	0.0343375	0.000860002
rs10491603	G	A	0.0626646	-0.118279	0.0342497	0.00055668
rs4878012	G	A	0.0626646	-0.118279	0.0342497	0.00055668
rs1328172	T	A	0.0317482	0.00718577	0.0476129	0.880043
rs1887623	G	A	0.0309164	-0.237817	0.0477756	6.58E-07
rs7867421	C	A	0.0628033	-0.115529	0.0342208	0.000739409
rs12555225	G	A	0.013032	-0.0889019	0.0730841	0.22386
rs12554078	G	A	0.0305005	-0.0163964	0.048487	0.735252
rs10780790	T	A	0.296756	0.0377212	0.0181809	0.0380433
rs2274559	G	A	0.311244	0.0330743	0.0179263	0.0650759
rs2274561	G	A	0.160821	0.0570353	0.0226784	0.0119262
rs10491605	G	A	0.475738	-0.0187034	0.0166223	0.260543
rs7847480	G	A	0.234507	0.00333581	0.0198128	0.8663
rs10780791	T	A	0.234507	0.00304127	0.0198129	0.878008
rs10868483	C	A	0.234923	0.00170147	0.0197959	0.931508
rs13302177	G	A	0.452655	-0.0157215	0.0167077	0.34675
rs56810548	G	A	0.00956606	-0.186335	0.0852768	0.0289168
rs113114015	G	A	0.0330653	-0.133051	0.0460185	0.00384849
rs12343792	C	A	0.0102593	-0.230948	0.0818701	0.00480184
rs12343825	C	A	0.0102593	-0.230948	0.0818701	0.00480184
rs1927646	G	A	0.235824	0.0114497	0.0197461	0.562037
rs1927647	T	A	0.0433246	-0.159533	0.0404747	8.17E-05
rs111308185	G	A	0.0330653	-0.133051	0.0460185	0.00384849
rs868731136	T	A	0.0330653	-0.133051	0.0460185	0.00384849
rs56183923	G	A	0.0433246	-0.159533	0.0404747	8.17E-05
rs111793866	T	A	0.0330653	-0.133051	0.0460185	0.00384849
rs111395821	G	A	0.0330653	-0.133051	0.0460185	0.00384849
rs12340913	G	A	0.0438098	-0.162597	0.0402819	5.48E-05
rs12341945	G	A	0.0438098	-0.162597	0.0402819	5.48E-05
rs114788057	T	A	0.0334812	-0.127724	0.0457685	0.00527398
rs111468188	G	A	0.0334812	-0.127724	0.0457685	0.00527398
rs112173784	C	A	0.0334812	-0.127724	0.0457685	0.00527398
rs150534936	G	A	0.0334812	-0.127724	0.0457685	0.00527398
rs1328174	C	A	0.197213	0.052204	0.0209712	0.0128212
rs4877335	G	A	0.240677	0.014549	0.0196264	0.458538
rs72739544	T	A	0.057535	-0.0926817	0.0356786	0.00940451
rs72739553	G	A	0.0429086	-0.135845	0.0407207	0.000854198
rs12235681	G	A	0.194649	0.0592239	0.021015	0.0048429
rs116995380	G	A	0.0155275	-0.0281518	0.0669429	0.674108
rs576677297	T	A	0.0160821	0.021209	0.0655624	0.746331
rs60662803	C	A	0.220713	0.0350021	0.0200054	0.0802239
rs7033669	T	A	0.259323	0.0017086	0.0190142	0.928402
rs4466474	C	A	0.166713	-0.020528	0.0220741	0.352424
rs112848834	G	A	0.0325801	-0.010722	0.0466465	0.81821
rs4877337	G	A	0.168238	-0.0234251	0.0218864	0.284517
rs56173105	G	A	0.0364619	-0.1105	0.0442674	0.0125757
rs1547206	T	A	0.0419382	-0.0905451	0.0412075	0.028031
rs72739572	G	A	0.0363926	-0.111971	0.0443041	0.0115147
rs1576162	C	A	0.168515	-0.0189989	0.0218592	0.384795
rs72739576	G	A	0.0364619	-0.1105	0.0442674	0.0125757
rs113578661	T	A	0.0279357	-0.105634	0.0501948	0.0353718
rs11141559	G	A	0.331415	-0.0268084	0.0176931	0.129768
rs62570798	G	A	0.0888673	-0.0251485	0.0292756	0.390356
rs7847644	G	A	0.352697	-0.00433084	0.0175346	0.804925
rs11141564	G	A	0.147719	-0.00536433	0.0234776	0.819274
rs7871568	G	A	0.371621	-0.0174578	0.0170685	0.306434
rs11788900	G	A	0.0307084	-0.12016	0.0479816	0.0122919
rs184282876	C	A	0.0109524	-0.111412	0.0804133	0.165944
rs10868493	G	A	0.371759	-0.015712	0.0170414	0.356564
rs11141568	G	A	0.179953	-0.00848932	0.0216744	0.695309
rs56319959	G	A	0.177665	-0.0123091	0.0217633	0.571689
rs79189061	G	A	0.0484542	0.0867878	0.0389248	0.0258028
rs62570800	T	A	0.439554	-0.0156315	0.0166008	0.346422
rs58681106	G	A	0.0351449	0.00914329	0.0451027	0.839358
rs76629991	G	A	0.0341744	0.0154196	0.0456663	0.73563
rs201182623	C	A	0.0352835	0.00864882	0.045024	0.847674
rs73479196	C	A	0.0353528	0.00851551	0.0449849	0.849865
rs73479201	C	A	0.0350062	0.0152416	0.0451815	0.735869
rs73481206	T	A	0.0350062	0.0152416	0.0451815	0.735869
rs73481208	G	A	0.0349369	0.0162817	0.0452212	0.718824
rs60497122	G	A	0.0273118	0.0358805	0.0505931	0.478225
rs10868499	G	A	0.108207	0.0617258	0.0270889	0.0227176
rs11793599	C	A	0.0658533	0.0931743	0.0332917	0.00514407
rs138522399	G	A	0.0169832	-0.0505821	0.0644418	0.432522
rs11141578	G	A	0.335297	-0.0307659	0.0175408	0.0794786
rs149150953	C	A	0.0127547	-0.0359334	0.0734433	0.624668
rs873577	G	A	0.331277	-0.0266394	0.0175761	0.129649
rs139671227	G	A	0.0178151	0.024506	0.0625048	0.695021
rs7018734	G	A	0.330306	-0.024505	0.0175751	0.163269
rs79760776	G	A	0.0319562	-0.00786478	0.0469459	0.866959
rs149053060	C	A	0.0320255	-0.0146881	0.0470042	0.754681
rs7021050	C	A	0.284694	0.0231285	0.0185108	0.211537
rs28770038	G	A	0.284278	0.0221631	0.0185274	0.231645
rs932832	G	A	0.264037	0.0160457	0.0189149	0.396294
rs17052307	T	A	0.180646	-0.00687017	0.0216298	0.750779
rs12156588	T	A	0.192084	-0.0115781	0.0211879	0.584774
rs147337880	G	A	0.0105365	-0.0518836	0.0819588	0.526724
rs11141592	G	A	0.192084	-0.0115781	0.0211879	0.584774
rs13285991	T	A	0.141619	0.00469099	0.0238697	0.844205
rs13286314	G	A	0.179814	-0.00650886	0.021657	0.763771
rs10868504	G	A	0.192084	-0.0115781	0.0211879	0.584774
rs11141597	G	A	0.02953	-0.100274	0.0491913	0.041541
rs11141598	T	A	0.179676	-0.00688366	0.0216598	0.75064
rs62570814	G	A	0.0502565	-0.037953	0.0380548	0.318641
rs116989593	G	A	0.0122002	0.018724	0.0762976	0.806148
rs11141606	G	A	0.191183	-0.0121134	0.0212214	0.568145
rs74883168	G	A	0.0105365	-0.0518836	0.0819588	0.526724
rs12335817	G	A	0.0835297	-0.159677	0.0299807	1.03E-07
rs34200751	G	A	0.213226	-0.0170485	0.0202879	0.400752
rs11141614	C	A	0.0483849	-0.10256	0.0388254	0.00827019
rs17052314	T	A	0.0141411	-0.0505117	0.0710075	0.476886
rs56147899	G	A	0.0141411	-0.0505117	0.0710075	0.476886
rs11141622	C	A	0.0350756	-0.132748	0.0453005	0.00339615
rs117105530	T	A	0.0111604	0.015444	0.0791864	0.845373
rs73483145	G	A	0.0141411	-0.0505117	0.0710075	0.476886
rs1927088	G	A	0.0133786	-0.0404997	0.0729468	0.578778
rs7033575	G	A	0.0141411	-0.0505117	0.0710075	0.476886
rs1897335	G	A	0.0142105	-0.0505902	0.0708391	0.475154
rs11141627	C	A	0.0350756	-0.132748	0.0453005	0.00339615
rs7047035	G	A	0.0141411	-0.0505117	0.0710075	0.476886
rs148706290	C	A	0.0102593	-0.0879535	0.0819087	0.282949
rs11999848	G	A	0.0159434	-0.0795253	0.0658217	0.227012
rs9657727	G	A	0.0153889	-0.0329746	0.0681568	0.62854
rs1927081	G	A	0.237834	-0.10282	0.0194836	1.35E-07
rs13297716	G	A	0.0612782	-0.0366946	0.0349184	0.293354
rs75997146	G	A	0.01324	-0.0512994	0.0733163	0.484138
rs11141632	G	A	0.0612782	-0.0366946	0.0349184	0.293354
rs34235750	C	A	0.0613476	-0.0353791	0.0349025	0.310782
rs13289058	C	A	0.0612782	-0.0366946	0.0349184	0.293354
rs13289207	G	A	0.0612782	-0.0366946	0.0349184	0.293354
rs12551324	G	A	0.0612782	-0.0366946	0.0349184	0.293354
rs80211093	C	A	0.0137945	-0.0279525	0.0718702	0.697339
rs62563156	G	A	0.0127547	-0.118222	0.073831	0.109364
rs62563157	G	A	0.205532	-0.0603949	0.0207977	0.00369632
rs10868511	G	A	0.133925	-0.0173802	0.0243153	0.474766
rs10448326	G	A	0.133578	-0.0202153	0.0243606	0.406659
rs77217274	G	A	0.0136559	-0.00999814	0.0722244	0.889903
rs10448330	C	A	0.119992	-0.0235704	0.0255785	0.356825
rs9314756	G	A	0.133578	-0.0202153	0.0243606	0.406659
rs62564348	C	A	0.191391	-0.0634065	0.0212341	0.00283537
rs1367897	G	A	0.133578	-0.0202153	0.0243606	0.406659
rs1367899	G	A	0.119922	-0.0209857	0.0255498	0.411465
rs12553539	G	A	0.19146	-0.0640404	0.0212327	0.00256921
rs17052374	G	A	0.133232	-0.0220287	0.0244209	0.367064
rs4878024	G	A	0.133232	-0.0220287	0.0244209	0.367064
rs4878027	G	A	0.133232	-0.0220287	0.0244209	0.367064
rs4878028	G	A	0.133232	-0.0220287	0.0244209	0.367064
rs12379195	G	A	0.133232	-0.0220287	0.0244209	0.367064
rs11141639	G	A	0.133232	-0.0220287	0.0244209	0.367064
rs4878029	G	A	0.324553	-0.0569469	0.0177984	0.00138235
rs75907939	G	A	0.011715	-0.0509996	0.077821	0.512266
rs10120061	G	A	0.123666	-0.0338851	0.0252229	0.179177
rs10868515	G	A	0.13344	-0.0207574	0.0243818	0.394604
rs10868517	G	A	0.124289	-0.0196612	0.0250146	0.431899
rs79577569	G	A	0.018023	0.0386224	0.0626527	0.537616
rs10121131	G	A	0.31672	-0.0558626	0.0178902	0.00180021
rs3892864	G	A	0.122418	-0.0162035	0.0251069	0.5187
rs34569058	G	A	0.011299	0.0883872	0.078226	0.258558
rs17381326	G	A	0.0136559	-0.00999814	0.0722244	0.889903
rs11141642	T	A	0.122418	-0.0135074	0.0251071	0.590601
rs143376221	G	A	0.0185082	0.0493053	0.0618683	0.425513
rs4493983	C	A	0.117635	0.0317013	0.0256601	0.216711
rs72741630	G	A	0.0137252	-0.230521	0.0716244	0.00129449
rs187997643	G	A	0.0106752	-0.0919651	0.0814315	0.258785
rs1887439	G	A	0.117566	0.0320774	0.0256645	0.211387
rs17052415	T	A	0.0127547	0.0226327	0.0746628	0.761798
rs77351971	T	A	0.0390268	0.154926	0.0427848	0.000295416
rs112619935	G	A	0.0255788	-0.057791	0.0531241	0.276699
rs75503783	C	A	0.0524747	-0.13109	0.0374483	0.000467085
rs117520350	G	A	0.0185776	0.0421612	0.0617596	0.49484
rs10123416	C	A	0.17822	-0.0215558	0.0216889	0.320322
rs146748686	G	A	0.0521974	-0.136171	0.0375294	0.00028717
rs188473884	G	A	0.0103979	-0.0207132	0.0824936	0.801753
rs60154038	G	A	0.139262	-0.00831397	0.0241246	0.730385
rs4878038	G	A	0.285665	-0.112497	0.0183144	8.55E-10
rs75232700	T	A	0.0103286	0.00425481	0.0827645	0.959001
rs28786838	C	A	0.0818661	-0.157598	0.0301751	1.81E-07
rs76676839	G	A	0.0333426	0.0933425	0.046255	0.0436283
rs10868531	G	A	0.0106059	0.31036	0.0816168	0.000144342
rs17052472	G	A	0.0848468	-0.0716169	0.0300196	0.0170738
rs11141674	C	A	0.285734	-0.108913	0.018324	2.92E-09
rs76588035	G	A	0.0263413	-0.0762186	0.052541	0.146921
rs116179123	C	A	0.02648	-0.0806253	0.0524107	0.12401
rs62566352	G	A	0.0831138	-0.145146	0.0300728	1.42E-06
rs142709019	G	A	0.0304312	-0.0925215	0.0489896	0.0589861
rs58333783	G	A	0.0311244	-0.110491	0.0484761	0.0226788
rs13301270	T	A	0.260918	-0.123477	0.0189204	7.21E-11
rs144747657	T	A	0.0304312	-0.0925215	0.0489896	0.0589861
rs75592689	G	A	0.0697352	0.0599732	0.0322989	0.0633775
rs1444566	G	A	0.285526	-0.127853	0.0182933	3.02E-12
rs115590452	G	A	0.0229447	-0.0774949	0.0558985	0.165683
rs10124659	G	A	0.285387	-0.127475	0.0183052	3.60E-12
rs116721019	G	A	0.0230833	-0.0790702	0.0557401	0.156073
rs115830343	G	A	0.0230833	-0.0790702	0.0557401	0.156073
rs79311564	G	A	0.0230833	-0.0790702	0.0557401	0.156073
rs116577301	G	A	0.0230833	-0.0790702	0.0557401	0.156073
rs11141683	G	A	0.348191	-0.102054	0.0173648	4.36E-09
rs7870885	G	A	0.324899	-0.0990844	0.01776	2.51E-08
rs7857306	G	A	0.327742	-0.093026	0.0175988	1.29E-07
rs117646278	G	A	0.0106059	0.00793958	0.0801095	0.921054
rs6420258	G	A	0.327742	-0.093026	0.0175988	1.29E-07
rs183022351	C	A	0.0119922	-0.238369	0.076437	0.00182487
rs4133496	T	A	0.32178	-0.0906992	0.0176676	2.92E-07
rs71508548	G	A	0.0116456	-0.166669	0.0775528	0.031659
rs11141685	G	A	0.322404	-0.0900418	0.0176475	3.44E-07
rs7857866	T	A	0.321988	-0.0891222	0.0176489	4.53E-07
rs7861349	G	A	0.321919	-0.0888751	0.0176483	4.87E-07
rs112390876	T	A	0.0328573	0.0839025	0.0466629	0.0722097
rs2889974	G	A	0.321641	-0.0891914	0.0176449	4.41E-07
rs12554689	G	A	0.322335	-0.0899935	0.0176412	3.46E-07
rs114525332	G	A	0.0240538	-0.0954082	0.054506	0.0800892
rs10125783	G	A	0.298697	-0.0830761	0.0180387	4.19E-06
rs277740	G	A	0.464439	0.107183	0.0165264	9.43E-11
rs62561654	C	A	0.0871343	-0.148399	0.0294051	4.61E-07
rs7034555	G	A	0.031263	-0.0762374	0.0477193	0.110171
rs34896898	G	A	0.17517	-0.0164903	0.0218699	0.450863
rs13294271	C	A	0.365451	-0.0741561	0.0171677	1.58E-05
rs67301432	C	A	0.194441	-0.0336519	0.0210259	0.109533
rs112601222	G	A	0.0196174	0.0877151	0.0599651	0.143574
rs185757614	G	A	0.0131707	0.0296114	0.0735054	0.687073
rs35424149	T	A	0.153196	-0.00635984	0.0229795	0.781972
rs62562338	T	A	0.150977	-0.0136703	0.0233556	0.558356
rs62562339	G	A	0.0613476	-0.125455	0.0345794	0.000287585
rs277751	T	A	0.488285	0.106379	0.0165626	1.42E-10
rs117095595	G	A	0.023014	-0.020355	0.0558262	0.71541
rs34167777	T	A	0.286843	-0.0773702	0.0183597	2.54E-05
rs56324892	G	A	0.255857	-0.0679988	0.0190473	0.000359315
rs56047975	G	A	0.151255	-0.0147612	0.02332	0.526764
rs4877345	G	A	0.0924026	-0.12404	0.0287444	1.62E-05
rs278663	G	A	0.493484	0.107987	0.0166033	8.35E-11
rs75787044	T	A	0.0111604	-0.0450657	0.0796863	0.571725
rs4877346	G	A	0.431166	-0.0735348	0.0167616	1.17E-05
rs56283543	G	A	0.234646	-0.0668272	0.019704	0.0006987
rs55926707	G	A	0.153404	-0.026456	0.0230928	0.251983
rs10868538	G	A	0.212186	-0.0222613	0.0203134	0.273162
rs7857947	G	A	0.0253015	-0.123194	0.0532286	0.0206724
rs278698	G	A	0.286358	-0.0756747	0.0183824	3.89E-05
rs144062043	C	A	0.011507	-0.0693182	0.0785024	0.377262
rs427361	G	A	0.264869	-0.0604912	0.0188239	0.00131694
rs61293323	G	A	0.187855	-0.027086	0.0213527	0.204659
rs11141704	G	A	0.188133	-0.0282979	0.0213379	0.184823
rs142165177	G	A	0.013032	-0.117793	0.0738727	0.11086
rs41379047	T	A	0.148898	-0.0248776	0.0234959	0.289723
rs408057	T	A	0.287606	-0.0752977	0.0183535	4.13E-05
rs445266	G	A	0.0765978	-0.101893	0.0312244	0.00110658
rs12345142	G	A	0.0222515	-0.138939	0.056513	0.0139742
rs445492	G	A	0.0765978	-0.101893	0.0312244	0.00110658
rs12347566	G	A	0.210869	-0.044593	0.0204564	0.0292965
rs73493019	G	A	0.0217663	-0.125689	0.057291	0.0282769
rs138439715	G	A	0.0173991	0.0468889	0.0631957	0.458133
rs278708	G	A	0.0768058	-0.102869	0.0311922	0.000978856
rs278700	G	A	0.0761126	-0.101759	0.0313298	0.00116754
rs58280100	C	A	0.0217663	-0.131649	0.0572892	0.021592
rs278703	G	A	0.0784694	-0.104946	0.0309126	0.000690186
rs12345621	G	A	0.189588	-0.0325197	0.0213219	0.127258
rs7024790	G	A	0.021489	-0.131886	0.0576364	0.0221526
rs10512181	C	A	0.19756	-0.0315809	0.0210184	0.133002
rs10868542	G	A	0.295924	-0.0744067	0.0182494	4.61E-05
rs13288797	G	A	0.295855	-0.0744357	0.0182611	4.63E-05
rs62564111	G	A	0.0744489	-0.105011	0.0316538	0.000912766
rs1838444	C	A	0.497089	0.0602183	0.0166023	0.000288603
rs73493060	C	A	0.0217663	-0.140616	0.0572862	0.0141271
rs73493073	G	A	0.0216969	-0.135847	0.057374	0.0179232
rs4878048	G	A	0.42361	0.0897087	0.0168142	9.83E-08
rs7026586	G	A	0.394149	0.0800334	0.0170356	2.68E-06
rs117928526	T	A	0.0180923	0.107227	0.062774	0.0876537
rs11788263	T	A	0.0923333	-0.0110481	0.0288606	0.701874
rs34128070	G	A	0.201165	-0.0325151	0.0208595	0.119096
rs10780815	G	A	0.469915	0.0495465	0.0166996	0.0030177
rs10868544	T	A	0.474421	0.0509195	0.0167171	0.00232791
rs75152127	G	A	0.074241	-0.0899866	0.03179	0.00465808
rs55671849	G	A	0.260086	-0.0529785	0.0191305	0.00563166
rs72743676	G	A	0.054277	-0.0281631	0.0366522	0.442281
rs139298775	C	A	0.0237072	-0.0445814	0.0545575	0.413872
rs7030908	G	A	0.298489	-0.0433629	0.0179394	0.0156657
rs62564115	C	A	0.0835297	-0.0788342	0.0298638	0.00831361
rs62564116	G	A	0.0833218	-0.0799808	0.0298901	0.00747131
rs62564117	C	A	0.0822127	-0.0794755	0.0301164	0.00833436
rs62564121	G	A	0.0769444	-0.0908905	0.0310255	0.00340524
rs7852951	G	A	0.0775683	0.0082756	0.0311005	0.790176
rs1998442	G	A	0.216969	-0.0375044	0.0202527	0.064092
rs17471781	G	A	0.216831	-0.0393291	0.0202783	0.0524838
rs79656609	C	A	0.29433	-0.0662173	0.0183209	0.000303211
rs12555390	G	A	0.294954	-0.0652934	0.0183449	0.000374363
rs11141729	G	A	0.217385	-0.042093	0.0202565	0.0377446
rs11141730	T	A	0.212672	-0.0413528	0.0203892	0.0425789
rs62564883	C	A	0.0780535	-0.0988555	0.0308286	0.00134894
rs148703428	G	A	0.0153196	0.015279	0.0670661	0.819793
rs78490725	G	A	0.0350756	0.0346351	0.0453256	0.444809
rs11141735	G	A	0.21288	-0.0407833	0.0203874	0.045493
rs10868548	G	A	0.453002	0.0605116	0.0168164	0.000322377
rs11141737	G	A	0.212741	-0.0404666	0.0203888	0.0472104
rs118068344	G	A	0.0106752	0.0418886	0.0814372	0.607011
rs17394174	G	A	0.214266	-0.0418779	0.0203241	0.0393866
rs17472787	G	A	0.21482	-0.0400461	0.0202947	0.0485075
rs11141745	C	A	0.214474	-0.0385614	0.0203232	0.0578146
rs73478335	G	A	0.0275891	-0.0671017	0.0506171	0.18499
rs73478342	G	A	0.027797	-0.0707362	0.0504442	0.160878
rs57662092	G	A	0.027797	-0.0707362	0.0504442	0.160878
rs147014131	G	A	0.0113684	-0.107991	0.0784742	0.168821
rs10868558	G	A	0.434771	-0.0353957	0.016836	0.0355545
rs73478376	C	A	0.0498406	-0.0188334	0.0384147	0.62396
rs7850472	G	A	0.0517815	-0.0342384	0.0375285	0.361625
rs59076687	G	A	0.050811	-0.0338548	0.0379898	0.372876
rs73478386	C	A	0.050811	-0.0338548	0.0379898	0.372876
rs76595492	C	A	0.0142798	-0.160531	0.0692771	0.0205191
rs10122832	G	A	0.420214	0.0208606	0.0168751	0.216434
rs62562220	C	A	0.0917787	-0.0408665	0.0287261	0.154888
rs4878062	G	A	0.408499	-0.0113902	0.0167878	0.497489
rs7020318	G	A	0.372453	-0.023646	0.0170771	0.166198
rs11141757	G	A	0.0244697	-0.0356497	0.0540821	0.509803
rs11141758	G	A	0.252877	0.0243907	0.0191221	0.202164
rs117548070	G	A	0.0329267	-0.0341977	0.0461284	0.458501
rs145538204	G	A	0.0225288	0.0680261	0.0562046	0.226192
rs11141766	T	A	0.25357	0.0213483	0.0190673	0.262909
rs11141767	G	A	0.439415	-0.0216702	0.0165554	0.190592
rs78806241	G	A	0.0253709	-0.0175822	0.0527345	0.738835
rs56356218	C	A	0.0932344	0.0087665	0.0283437	0.757108
rs117734440	C	A	0.0224594	0.0249855	0.0557628	0.654118
rs62562245	C	A	0.019548	-0.007235	0.0600736	0.904141
rs75807448	T	A	0.0253709	-0.023911	0.0527342	0.650257
rs112360973	G	A	0.0187162	0.107399	0.0617663	0.0821141
rs7038286	G	A	0.0985027	0.0338786	0.0276935	0.22124
rs10125807	G	A	0.206571	0.00695233	0.0205156	0.73471
rs11141774	T	A	0.206017	-0.0257671	0.0206154	0.211378
rs73652381	G	A	0.0985027	0.0345228	0.0277147	0.212934
rs2378737	C	A	0.426799	0.0108766	0.0168331	0.518206
rs11141775	C	A	0.290378	0.0119267	0.0183134	0.514902
rs7044399	C	A	0.0331346	-0.0503271	0.0461951	0.275994
rs4427250	G	A	0.0948981	0.0270488	0.0281285	0.336275
rs2183938	C	A	0.217316	0.0227078	0.0201458	0.259706
rs10746804	G	A	0.434147	0.0119128	0.0168343	0.479185
rs10868577	C	A	0.193124	-0.0180815	0.0211614	0.392878
rs12379828	G	A	0.0491474	-0.0613407	0.0385231	0.111359
rs5014705	G	A	0.193124	-0.0174016	0.0211614	0.410918
rs17474879	G	A	0.0919174	0.0264346	0.0285957	0.355297
rs11141783	C	A	0.234923	0.0239228	0.0196027	0.22236
rs960935	G	A	0.257105	0.0138521	0.019072	0.467675
rs4878075	G	A	0.431513	0.0126672	0.0167635	0.449891
rs10123471	G	A	0.102731	-0.0104861	0.0272963	0.700874
rs11788647	G	A	0.275891	0.0293902	0.0185052	0.112281
rs11141790	G	A	0.280604	0.0223623	0.0184424	0.225342
rs185383856	T	A	0.0354222	0.025105	0.0450361	0.577243
rs144315123	G	A	0.047761	-0.0162248	0.038881	0.676477
rs150970297	G	A	0.0234992	0.0774285	0.0551065	0.160043
rs28862283	G	A	0.272563	0.0179525	0.0186527	0.335849
rs3892263	G	A	0.0915015	0.0218911	0.0286174	0.444321
rs11791222	G	A	0.0951754	0.0318378	0.0282119	0.259137
rs76321841	G	A	0.0815195	-0.0374502	0.0301651	0.214458
rs7863645	G	A	0.188618	0.0375615	0.0211833	0.0762443
rs79808892	C	A	0.0144184	0.00763142	0.068991	0.911925
rs7862193	C	A	0.150492	-0.00125047	0.0232221	0.957057
rs13288143	T	A	0.0573964	0.0689829	0.0358127	0.0541173
rs77537098	G	A	0.0213503	-0.0886053	0.0580186	0.126758
rs7870463	G	A	0.261958	0.0458928	0.0189436	0.0154342
rs78420566	G	A	0.0449882	0.082429	0.0403821	0.0412646
rs72745756	G	A	0.0875503	-0.0268421	0.0294055	0.361366
rs36080852	G	A	0.354152	-0.0191376	0.0174441	0.272643
rs72745761	G	A	0.016498	-0.0836272	0.0650524	0.198647
rs56270320	G	A	0.00949674	-0.111836	0.0843668	0.185017
rs11789727	T	C	0.175308	0.0300455	0.0218752	0.169641
rs11141403	T	C	0.0718148	0.0113625	0.0325191	0.726792
rs180673106	T	C	0.0106752	-0.0327659	0.0814377	0.687443
rs7870518	T	C	0.0718148	0.0113625	0.0325191	0.726792
rs62571645	T	C	0.0135866	0.125649	0.0723882	0.0826472
rs353826	T	C	0.222584	-0.0480013	0.0198312	0.015524
rs4877981	T	C	0.230903	0.0733205	0.0197074	0.000200373
rs353827	A	C	0.459379	0.0118649	0.0165379	0.47313
rs790711	T	C	0.228407	-0.0562858	0.0196957	0.00427849
rs146523071	T	C	0.0176071	-0.0295647	0.0633505	0.64074
rs11141407	T	C	0.231041	0.0728777	0.0196994	0.000217634
rs11141408	T	C	0.0698738	0.0171036	0.0329409	0.603622
rs184498770	G	C	0.0104672	0.120328	0.0816633	0.14067
rs12345482	A	C	0.0148343	0.135148	0.0693623	0.0514011
rs11141409	T	C	0.376334	-0.0449926	0.017036	0.00828319
rs202027865	T	C	0.374601	-0.0460116	0.017079	0.00707551
rs12379293	A	C	0.244281	0.0868657	0.0194375	7.98E-06
rs12350195	T	C	0.0304312	0.0830824	0.0485277	0.0869282
rs67741469	T	C	0.0328573	0.0674492	0.0466666	0.148405
rs460177	A	C	0.489256	0.0851262	0.0165782	2.90E-07
rs466390	T	C	0.499653	0.0855577	0.0166256	2.73E-07
rs148747726	T	C	0.0102593	-0.0284798	0.0830371	0.731626
rs432957	T	C	0.499584	0.0849567	0.0166191	3.27E-07
rs459382	T	C	0.499515	0.0849528	0.0166168	3.26E-07
rs467390	G	C	0.499653	0.085202	0.0166166	3.01E-07
rs790542	T	C	0.499515	0.0844385	0.0166171	3.84E-07
rs9410916	T	C	0.499515	0.0844385	0.0166171	3.84E-07
rs11141413	G	C	0.249134	0.0858795	0.0193032	8.76E-06
rs55688773	T	C	0.0847775	-0.0281594	0.0297183	0.343394
rs138752743	T	C	0.0202412	0.0700804	0.059094	0.235695
rs72750664	T	C	0.0257175	0.0716308	0.0525465	0.172865
rs145773256	T	C	0.0122002	0.0530496	0.0758548	0.484351
rs117713310	T	C	0.0180923	-0.0678453	0.0627816	0.279887
rs187464827	T	C	0.0104672	0.121394	0.0822138	0.139836
rs75855460	T	C	0.0255095	0.0805381	0.0527413	0.126795
rs168493	T	C	0.250312	0.0271054	0.0192124	0.158338
rs181338	T	C	0.499099	0.0848667	0.0166076	3.30E-07
rs72750670	T	C	0.0472064	0.0773042	0.0393648	0.0495927
rs185207216	T	C	0.0106059	0.199087	0.0816649	0.014799
rs143725038	T	C	0.0133786	-0.0800872	0.0725569	0.269724
rs7022372	G	C	0.0138639	-0.0230898	0.0709694	0.744927
rs72750686	T	C	0.0564259	0.0321768	0.0356558	0.366859
rs4877985	T	C	0.0308471	0.0144691	0.0482389	0.764226
rs72750699	T	C	0.0133786	-0.0340934	0.0721827	0.636712
rs78514972	T	C	0.0440871	0.0491779	0.0404784	0.224437
rs72752708	G	C	0.0135173	-0.0348117	0.0718292	0.627943
rs12002427	T	C	0.0157355	-0.0172554	0.0668218	0.796237
rs112838642	T	C	0.0440871	-0.132119	0.040721	0.00118193
rs13292150	A	C	0.296756	0.084873	0.018299	3.58E-06
rs113065544	T	C	0.0763899	-0.0317081	0.0313077	0.311195
rs11792255	T	C	0.119229	0.0404202	0.0258976	0.118623
rs141508066	T	C	0.0106059	0.0343944	0.0811574	0.671725
rs35116983	T	C	0.276584	0.0753077	0.018593	5.17E-05
rs11792704	T	C	0.275683	0.0745402	0.0186279	6.36E-05
rs13301332	T	C	0.275059	0.0755522	0.0186243	5.03E-05
rs1831514	T	C	0.304866	0.0359247	0.0181807	0.0481956
rs140171011	T	C	0.0133786	-0.0390956	0.0721823	0.588095
rs12000072	T	C	0.0176071	0.0720531	0.0638607	0.259237
rs12551728	T	C	0.180369	0.0277761	0.021684	0.200253
rs962704	T	C	0.160405	0.0402316	0.0227429	0.0769412
rs62572911	T	C	0.131013	0.0189787	0.024636	0.44111
rs72752741	T	C	0.0128934	-0.0175489	0.0734646	0.811208
rs62572912	G	C	0.180299	0.0344537	0.0216841	0.112127
rs1331435	T	C	0.326217	0.0464562	0.0177948	0.00905529
rs12001257	G	C	0.332871	0.0523433	0.0177211	0.00314968
rs36096346	A	C	0.399279	0.0713121	0.0170545	2.93E-05
rs76656847	G	C	0.0273118	-0.0018207	0.0511212	0.97159
rs11141433	G	C	0.32996	0.0356895	0.0177333	0.0441967
rs17192371	A	C	0.0133786	0.0720393	0.0718054	0.315771
rs10780768	T	C	0.480868	-0.0263302	0.0165468	0.111597
rs1537190	T	C	0.483641	-0.0255008	0.016527	0.122881
rs146620445	T	C	0.0508804	0.0210324	0.0378602	0.57855
rs56220661	T	C	0.0221129	0.0878031	0.0566928	0.121485
rs10124342	T	C	0.487176	-0.0250829	0.0165091	0.128722
rs55861274	G	C	0.0221129	0.0878031	0.0566928	0.121485
rs72752751	T	C	0.0969084	0.078573	0.0281835	0.00531889
rs76314504	T	C	0.0537918	0.0256543	0.0372451	0.490972
rs117019199	A	C	0.0702204	-0.0377293	0.0326282	0.247581
rs113649839	T	C	0.095314	0.0813455	0.0283655	0.0041459
rs7038388	T	C	0.0883821	-0.0807008	0.0292934	0.00588545
rs12555825	T	C	0.0960765	0.0805458	0.0282885	0.00442164
rs72752763	G	C	0.022806	0.0735019	0.0558833	0.188459
rs72752765	T	C	0.0946208	0.0804539	0.0284833	0.00474703
rs76780298	G	C	0.0128934	0.272905	0.0733946	0.000202066
rs10117819	T	C	0.484334	-0.122168	0.0164746	1.35E-13
rs12001475	T	C	0.312907	-0.0940237	0.0179251	1.60E-07
rs146573364	T	C	0.0161514	0.0969356	0.0657035	0.140162
rs11141447	A	C	0.186538	-0.0786211	0.0213976	0.000240231
rs2183732	T	C	0.316096	-0.113412	0.0179383	2.73E-10
rs11141452	T	C	0.343338	-0.116516	0.0175437	3.33E-11
rs186504710	T	C	0.0113684	-0.0887511	0.0789658	0.261085
rs12343261	T	C	0.321849	-0.0827314	0.0178144	3.48E-06
rs111835705	T	C	0.0166366	-0.0457231	0.0650759	0.482321
rs62572951	T	C	0.127617	-0.07193	0.0249247	0.0039147
rs62572958	T	C	0.127617	-0.0726296	0.0249244	0.00357938
rs59228193	T	C	0.127963	-0.0716261	0.0248904	0.00401817
rs112857459	T	C	0.0167059	-0.0412203	0.0649481	0.525666
rs62573670	T	C	0.12831	-0.0733772	0.0248555	0.00316582
rs13298180	T	C	0.333148	-0.0871647	0.0177282	8.99E-07
rs58325753	T	C	0.0745182	-0.055642	0.0317237	0.0794807
rs7852670	T	C	0.0976016	-0.0769307	0.0279174	0.00587227
rs113672326	A	C	0.0220435	-0.148591	0.0569427	0.00908684
rs7853175	T	C	0.0219742	-0.139551	0.0568455	0.0141149
rs146154051	T	C	0.0167059	-0.0212516	0.064677	0.742482
rs12353092	T	C	0.4521	-0.105849	0.016784	3.02E-10
rs80293780	A	C	0.0747955	-0.0461551	0.0316811	0.145197
rs5008760	T	C	0.0748648	-0.0450481	0.0316702	0.154949
rs138794072	T	C	0.0323028	-0.103436	0.0471199	0.0281834
rs376570653	T	C	0.0277277	-0.0456206	0.0506348	0.367633
rs7019542	T	C	0.353528	-0.0870263	0.017529	7.04E-07
rs28806805	T	C	0.0280743	-0.0572579	0.0503471	0.255466
rs138221898	A	C	0.0743103	-0.0568975	0.0317571	0.0732321
rs12338628	T	C	0.412242	-0.110018	0.016889	7.80E-11
rs12341015	A	C	0.04582	-0.0377944	0.0401359	0.346398
rs76407970	T	C	0.0158048	-0.058936	0.0669777	0.378924
rs10118678	A	C	0.382157	-0.105189	0.0172619	1.16E-09
rs75349132	T	C	0.0177457	0.0695019	0.0636203	0.274672
rs9696070	T	C	0.381325	-0.10357	0.0172676	2.10E-09
rs10046887	T	C	0.386108	-0.109126	0.0172445	2.63E-10
rs9695348	A	C	0.366699	-0.104468	0.0174394	2.19E-09
rs143089561	T	C	0.0213503	-0.114583	0.0580123	0.0482897
rs11141467	T	C	0.0332039	-0.0772768	0.0466472	0.0976393
rs11141468	T	C	0.199709	0.0188375	0.0209725	0.369108
rs35133027	A	C	0.0160821	-0.119884	0.0658315	0.0686381
rs34016248	T	C	0.333564	0.0181276	0.0178242	0.309177
rs62571800	T	C	0.0106059	-0.0344423	0.0811574	0.671295
rs35193745	T	C	0.0154582	-0.113392	0.0670716	0.0909554
rs35577950	T	C	0.0158048	-0.146606	0.0663656	0.0272015
rs7858590	T	C	0.392278	-2.24E-05	0.0171029	0.998956
rs2378714	T	C	0.267087	-0.0425027	0.018851	0.0241842
rs11141473	A	C	0.266879	-0.0438625	0.0188566	0.0200404
rs13297793	T	C	0.0157355	-0.140445	0.066505	0.0347378
rs13297975	T	C	0.0158048	-0.151982	0.0663639	0.0220425
rs4877994	G	C	0.353598	0.00672641	0.017522	0.701077
rs4877997	T	C	0.354776	0.00738707	0.0174874	0.672729
rs11141475	T	C	0.267919	-0.0451142	0.0188396	0.0166615
rs62571801	T	C	0.354637	0.00828236	0.0174797	0.635638
rs11141476	T	C	0.354637	0.00828236	0.0174797	0.635638
rs11141478	T	C	0.354776	0.00749247	0.0174767	0.668145
rs12379349	T	C	0.354845	0.00764443	0.0174778	0.661849
rs58234692	T	C	0.0290448	-0.106002	0.0499322	0.0337954
rs35479275	T	C	0.0155968	-0.140508	0.0667829	0.0354171
rs10868457	A	C	0.354637	0.00903819	0.0174957	0.605455
rs7853196	T	C	0.266394	-0.0427928	0.0188891	0.0235126
rs3824476	T	C	0.338555	0.0178454	0.0177588	0.31499
rs10868459	G	C	0.269236	-0.0442714	0.0188379	0.0187938
rs2094966	G	C	0.268612	-0.0427625	0.0188562	0.0233695
rs79529332	T	C	0.0153196	0.144105	0.068286	0.0348653
rs72754711	T	C	0.0187162	0.0114362	0.0617791	0.853144
rs11141483	T	C	0.285526	-0.0575251	0.0184931	0.00187416
rs2026342	T	C	0.283169	-0.0536077	0.0185499	0.00386488
rs11141485	T	C	0.315125	-0.0546147	0.017989	0.00240597
rs867685	T	C	0.295716	-0.0491897	0.0182352	0.00700237
rs12684693	T	C	0.346804	0.0406803	0.01755	0.0204792
rs967248	G	C	0.295369	-0.0446029	0.0182707	0.0146612
rs12348664	T	C	0.0116456	0.0745932	0.0775727	0.336287
rs143785564	T	C	0.0248163	0.056021	0.0529669	0.290246
rs57024113	T	C	0.313462	0.0406551	0.0180288	0.0241625
rs1331445	T	C	0.422432	-0.000516992	0.0168003	0.975452
rs77988417	T	C	0.0240538	0.00307651	0.0541963	0.954733
rs4878004	T	C	0.0324414	0.0212586	0.0473597	0.653535
rs1029046	T	C	0.108693	0.0779523	0.0268669	0.003726
rs117846841	T	C	0.0724387	-0.00828712	0.0319431	0.795308
rs1331443	T	C	0.423056	0.000670981	0.0167819	0.968108
rs12554695	T	C	0.032788	0.0175495	0.0471306	0.709637
rs7041400	T	C	0.300707	0.05531	0.0181479	0.00231415
rs2149168	T	C	0.297449	0.0612799	0.0182079	0.000767839
rs11141501	A	C	0.297518	0.0618216	0.0182021	0.000686492
rs1927642	A	C	0.300568	0.0551605	0.0181648	0.00240061
rs11141502	T	C	0.297449	0.0612799	0.0182079	0.000767839
rs17746056	T	C	0.0327187	0.0242065	0.047071	0.60709
rs1077503	T	C	0.300222	0.0561034	0.0181734	0.00202875
rs138306161	T	C	0.014765	0.00408062	0.0692042	0.952982
rs7030837	T	C	0.0299459	-0.212787	0.0487125	1.27E-05
rs28595743	T	C	0.0300153	-0.227219	0.0484222	2.75E-06
rs7021549	T	C	0.0300846	-0.228023	0.0483715	2.47E-06
rs7029558	G	C	0.0302232	-0.236948	0.0482656	9.34E-07
rs1410385	T	C	0.403577	0.0198897	0.0169104	0.239563
rs4878008	A	C	0.373354	0.0490987	0.0170357	0.00396199
rs11141508	A	C	0.0302925	-0.233373	0.0482184	1.33E-06
rs4878010	T	C	0.37578	0.047327	0.0169906	0.00535878
rs1077097	G	C	0.0317482	0.0108376	0.0476128	0.819949
rs729073	T	C	0.0305698	-0.232709	0.0480217	1.29E-06
rs12340488	A	C	0.0306391	-0.232943	0.0479727	1.22E-06
rs4878011	A	C	0.062318	-0.11368	0.0343277	0.000932133
rs72754759	G	C	0.0189935	-0.0384907	0.0608891	0.527312
rs12684397	T	C	0.0316789	0.0103687	0.04766	0.827782
rs72754768	A	C	0.0316789	0.0103687	0.04766	0.827782
rs12344289	A	C	0.0622487	-0.114375	0.0343834	0.000883965
rs72754769	G	C	0.0316789	0.0103687	0.04766	0.827782
rs12348171	T	C	0.0318869	-0.21544	0.047027	4.70E-06
rs11141516	T	C	0.0306391	-0.230518	0.0479744	1.58E-06
rs17673994	T	C	0.0316096	0.00774864	0.0477075	0.87098
rs12342537	T	C	0.0306391	-0.230518	0.0479744	1.58E-06
rs7864375	T	C	0.0309164	-0.237817	0.0477756	6.58E-07
rs7864508	T	C	0.0309164	-0.237817	0.0477756	6.58E-07
rs11141523	G	C	0.0309164	-0.237817	0.0477756	6.58E-07
rs73651965	T	C	0.0309164	-0.237817	0.0477756	6.58E-07
rs11141524	T	C	0.0309164	-0.237817	0.0477756	6.58E-07
rs6559952	T	C	0.0309164	-0.232764	0.047779	1.13E-06
rs11141527	T	C	0.031055	-0.238236	0.0476794	5.97E-07
rs116299337	T	C	0.0127547	0.09928	0.0742411	0.181178
rs72754792	A	C	0.0317482	0.00969682	0.0476128	0.838625
rs2025930	T	C	0.0317482	0.00969682	0.0476128	0.838625
rs11141528	T	C	0.0309857	-0.243115	0.0477238	3.59E-07
rs55749847	T	C	0.0243311	0.049215	0.0535969	0.358523
rs2182904	T	C	0.031471	0.0105133	0.0478026	0.825931
rs72754794	T	C	0.0316789	0.00636163	0.0476601	0.893818
rs17052170	T	C	0.0301539	-0.0186337	0.0487394	0.702241
rs72754802	T	C	0.0301539	-0.0143972	0.0487396	0.767705
rs72756603	T	C	0.0307084	-0.0335906	0.0483363	0.487119
rs117188510	T	C	0.0451269	-0.0835534	0.0400676	0.037076
rs11141531	A	C	0.158256	0.00330778	0.0227552	0.884428
rs927978	G	C	0.258284	-0.0582909	0.0189315	0.00208451
rs72756606	T	C	0.0309857	-0.0344988	0.0481393	0.473616
rs72739505	A	C	0.0305005	-0.0163964	0.048487	0.735252
rs7861860	G	C	0.328712	0.0316234	0.017724	0.0744311
rs72739507	T	C	0.0305005	-0.0163964	0.048487	0.735252
rs10868481	T	C	0.258214	-0.0544292	0.0189194	0.00402785
rs72739509	T	C	0.0303618	-0.0113456	0.0485877	0.815373
rs72739511	T	C	0.0299459	-0.0128282	0.0488932	0.793042
rs117034008	A	C	0.0295993	-0.127048	0.0494908	0.0102752
rs1111066	G	C	0.467628	-0.0133535	0.0166976	0.423896
rs72739518	T	C	0.0419382	-0.160515	0.041178	9.78E-05
rs17674591	T	C	0.0833218	0.034856	0.0303397	0.250653
rs17747300	T	C	0.034313	0.031958	0.0456781	0.484179
rs112354941	T	C	0.0329267	-0.132066	0.046104	0.00418832
rs12351549	T	C	0.0432552	-0.160825	0.0405016	7.23E-05
rs138651619	T	C	0.0172605	-0.102459	0.0636799	0.107667
rs12351803	A	C	0.0431859	-0.162321	0.0405284	6.26E-05
rs117856726	T	C	0.0444337	0.0532267	0.0404077	0.187799
rs56380953	G	C	0.0432552	-0.160825	0.0405016	7.23E-05
rs1927645	T	C	0.0433246	-0.159533	0.0404747	8.17E-05
rs72739528	T	C	0.0793013	0.040472	0.0311097	0.19332
rs78562843	T	C	0.0331346	-0.130685	0.0459771	0.00449024
rs7043314	T	C	0.239775	0.0160174	0.0196509	0.415043
rs10780792	G	C	0.196104	0.0619814	0.0209833	0.00314855
rs11141542	A	C	0.195966	0.0627577	0.020985	0.00279371
rs77237649	T	C	0.0176764	0.0617087	0.0627294	0.325282
rs7868765	T	C	0.194579	0.0590637	0.0210347	0.00499976
rs11141544	T	C	0.194371	0.0601135	0.0210374	0.00428277
rs7851486	T	C	0.194302	0.0605642	0.0210383	0.00400415
rs7851591	A	C	0.19451	0.0595142	0.0210356	0.00467915
rs7871649	T	C	0.202482	0.0508112	0.0206765	0.0140165
rs10514834	T	C	0.221544	0.036125	0.0199835	0.0706886
rs72739559	T	C	0.0359074	-0.11287	0.0445671	0.0113434
rs4302922	T	C	0.159296	-0.0202595	0.0224	0.365793
rs7853158	G	C	0.407459	-0.00143716	0.0168755	0.932135
rs1431850	T	C	0.218772	0.0344291	0.0200594	0.0861393
rs112927849	T	C	0.0280743	-0.11318	0.0500804	0.0238526
rs7863827	T	C	0.0280743	-0.11318	0.0500804	0.0238526
rs67146453	G	C	0.218494	0.0347389	0.0200613	0.0833814
rs72739577	T	C	0.0363233	-0.104585	0.0443439	0.0183755
rs79442120	T	C	0.0275891	-0.0965192	0.0503529	0.0552958
rs10868489	T	C	0.330722	-0.000711653	0.0177593	0.968037
rs57754419	T	C	0.0104672	-0.0352731	0.0811348	0.66376
rs59177077	T	C	0.0668238	-0.023937	0.0333403	0.472805
rs10868490	T	C	0.406211	0.0010173	0.0170086	0.952308
rs10868491	G	C	0.404131	-0.00319009	0.0170515	0.851599
rs10746788	T	C	0.366006	-0.0146767	0.0170926	0.390556
rs1328168	T	C	0.428047	-0.0194481	0.0167252	0.244947
rs10780795	T	C	0.428047	-0.0194481	0.0167252	0.244947
rs11141567	A	C	0.235062	0.0151084	0.0197098	0.443379
rs1952348	A	C	0.428185	-0.0201784	0.0167331	0.227894
rs1028881	T	C	0.37065	-0.0170204	0.0170816	0.31908
rs1963731	T	C	0.237141	0.0112593	0.0196429	0.566527
rs72739583	T	C	0.0561486	-0.00992223	0.0360519	0.783154
rs57634303	T	C	0.0565645	-0.0120596	0.0359434	0.737245
rs10868497	T	C	0.379523	-0.028572	0.0169173	0.091277
rs7021048	T	C	0.414252	-0.0255116	0.0167141	0.126967
rs62570801	T	C	0.0169832	0.00408151	0.0644445	0.949503
rs112178215	T	C	0.037987	0.0114843	0.0432497	0.790604
rs146841418	T	C	0.0343824	0.0204752	0.0455432	0.653029
rs7032604	T	C	0.0352835	0.00864882	0.045024	0.847674
rs148845080	T	C	0.0108138	-0.101123	0.0809176	0.211448
rs58932307	T	C	0.0138639	-0.0344993	0.0713291	0.628639
rs73481209	A	C	0.0349369	0.0110209	0.0452215	0.807463
rs56075757	T	C	0.0346596	0.0174628	0.0453813	0.700396
rs58882176	A	C	0.0340358	0.0183412	0.0458447	0.689116
rs56278098	T	C	0.0352835	0.00985951	0.045024	0.826669
rs57949520	T	C	0.0345903	0.0180708	0.0454216	0.690756
rs111580272	T	C	0.034313	0.0239186	0.0455838	0.599796
rs60750554	T	C	0.0345903	0.0180708	0.0454216	0.690756
rs62570808	T	C	0.0753501	-0.0424942	0.0316564	0.179523
rs402644	T	C	0.103771	0.018577	0.0270468	0.492201
rs7857965	T	C	0.034313	0.0216551	0.0455839	0.634759
rs12380020	T	C	0.107999	0.0631446	0.0271054	0.0198551
rs7860658	T	C	0.133925	0.0317766	0.0245913	0.196333
rs145915585	T	C	0.0131013	0.0818722	0.0729009	0.261448
rs111548894	T	C	0.0472064	-0.0119167	0.0392535	0.761454
rs149319719	T	C	0.0136559	-0.152108	0.0710971	0.0324332
rs7023142	T	C	0.0294607	-0.0443091	0.0491362	0.367215
rs7031211	T	C	0.335159	-0.0227261	0.0175137	0.194459
rs144931742	T	C	0.0354915	-0.0897411	0.0447144	0.0447887
rs7031505	T	C	0.332455	-0.0232697	0.0175484	0.184872
rs10868500	T	C	0.424927	-0.0454794	0.016761	0.00667536
rs60380575	T	C	0.0101206	-0.0585268	0.0835899	0.483846
rs57365613	G	C	0.0897685	-0.0563398	0.0288716	0.0510494
rs78057798	T	C	0.0578123	0.00290041	0.0356707	0.935197
rs12554468	G	C	0.331831	-0.0234806	0.0175458	0.180859
rs10868502	T	C	0.274019	0.0222601	0.018678	0.233385
rs148547824	T	C	0.0488008	0.10404	0.0388592	0.00743754
rs138501707	T	C	0.0114377	-0.147236	0.0772937	0.0568348
rs11141584	A	C	0.0789547	-0.158846	0.0307217	2.40E-07
rs76531796	T	C	0.0103286	-0.0373057	0.0827633	0.652182
rs116945055	T	C	0.0309164	-0.0346466	0.0483006	0.473206
rs10512177	T	C	0.252669	0.0253726	0.0191148	0.184424
rs76321721	T	C	0.0152502	0.0607041	0.0681348	0.372991
rs10115337	T	C	0.192084	-0.0115781	0.0211879	0.584774
rs77639245	T	C	0.0108831	-0.0461597	0.0806721	0.567212
rs67414863	G	C	0.180577	-0.00611336	0.0216313	0.777478
rs59267249	T	C	0.0835991	-0.158798	0.0299723	1.20E-07
rs11141602	T	C	0.191599	-0.010849	0.0212052	0.608933
rs7022619	T	C	0.180577	-0.00883325	0.0216413	0.683163
rs11141610	A	C	0.0280743	-0.103761	0.0499578	0.0378399
rs11141612	T	C	0.0349369	-0.122457	0.0452915	0.00687205
rs117921132	T	C	0.0133093	-0.0395468	0.0731314	0.588687
rs117831150	T	C	0.0374324	-0.0166262	0.0437767	0.704108
rs11141615	G	C	0.0483849	-0.10256	0.0388254	0.00827019
rs11141616	A	C	0.0483849	-0.10256	0.0388254	0.00827019
rs73654906	G	C	0.0141411	-0.0505117	0.0710075	0.476886
rs11790933	A	C	0.0815888	0.10939	0.030159	0.000288578
rs11141619	T	C	0.034729	-0.12725	0.0455046	0.00518098
rs11141620	T	C	0.034729	-0.12725	0.0455046	0.00518098
rs1431848	A	C	0.0141411	-0.0505117	0.0710075	0.476886
rs10780803	T	C	0.0497712	-0.108657	0.0383036	0.00457063
rs116909219	T	C	0.034729	-0.12725	0.0455046	0.00518098
rs140665196	G	C	0.034729	-0.12725	0.0455046	0.00518098
rs71508543	T	C	0.0107445	-0.137647	0.0801151	0.0858174
rs75269649	G	C	0.0133786	-0.0404997	0.0729468	0.578778
rs10868506	A	C	0.428116	-0.102462	0.016732	9.62E-10
rs117777052	T	C	0.0735478	-0.169749	0.031859	1.02E-07
rs11141625	T	C	0.0350756	-0.132748	0.0453005	0.00339615
rs73654913	T	C	0.0148343	-0.0371557	0.0693792	0.59229
rs79698041	T	C	0.0141411	-0.017378	0.0710097	0.806674
rs148760007	T	C	0.011299	0.111718	0.0787054	0.155811
rs12350534	T	C	0.0784001	-0.177626	0.0308767	9.14E-09
rs113149366	G	C	0.0352835	-0.142474	0.0452695	0.00165491
rs12337389	A	C	0.28719	-0.120318	0.0183737	6.21E-11
rs144256993	A	C	0.0352142	-0.137655	0.0453116	0.00239041
rs7859734	T	C	0.381048	-0.128488	0.0171205	6.88E-14
rs35213077	A	C	0.0612782	-0.0366946	0.0349184	0.293354
rs12551958	T	C	0.0612782	-0.0366946	0.0349184	0.293354
rs1887443	T	C	0.0612782	-0.0366946	0.0349184	0.293354
rs12002220	T	C	0.0612782	-0.0366946	0.0349184	0.293354
rs11141629	A	C	0.0612782	-0.0366946	0.0349184	0.293354
rs11141631	T	C	0.0612782	-0.0366946	0.0349184	0.293354
rs12002742	A	C	0.0612782	-0.0366946	0.0349184	0.293354
rs12553838	T	C	0.0614169	-0.0360391	0.034844	0.301031
rs7034424	T	C	0.332109	-0.0959094	0.0176135	5.35E-08
rs1927082	G	C	0.351726	-0.109261	0.017381	3.44E-10
rs1927083	G	C	0.268058	-0.0984063	0.0187385	1.55E-07
rs7862522	T	C	0.254887	-0.120845	0.0189546	1.94E-10
rs7865498	T	C	0.316096	-0.117297	0.0177451	4.12E-11
rs7043413	T	C	0.316373	-0.11744	0.0177423	3.87E-11
rs7020664	G	C	0.192777	-0.0681354	0.0211337	0.00126967
rs75902748	T	C	0.0138639	-0.021683	0.0716957	0.762332
rs7849517	A	C	0.178081	-0.0713234	0.0217078	0.00102245
rs62563155	G	C	0.191252	-0.0645542	0.0212359	0.0023753
rs76976593	G	C	0.191321	-0.0629975	0.0212546	0.00304717
rs112692967	T	C	0.191321	-0.0629975	0.0212546	0.00304717
rs12554360	T	C	0.191321	-0.0629975	0.0212546	0.00304717
rs10123126	T	C	0.133578	-0.0202153	0.0243606	0.406659
rs11141635	T	C	0.133578	-0.0202153	0.0243606	0.406659
rs10512179	T	C	0.133578	-0.0202153	0.0243606	0.406659
rs10448327	A	C	0.11001	-0.0356353	0.0265859	0.180163
rs9314755	A	C	0.133578	-0.0202153	0.0243606	0.406659
rs10448331	G	C	0.133578	-0.0202153	0.0243606	0.406659
rs10448332	G	C	0.133578	-0.0202153	0.0243606	0.406659
rs1367898	T	C	0.133578	-0.0202153	0.0243606	0.406659
rs79054245	T	C	0.0136559	-0.00999814	0.0722244	0.889903
rs1946587	T	C	0.0137252	-0.00863029	0.072047	0.904655
rs72741620	T	C	0.191252	-0.0631823	0.0212557	0.00296369
rs61332008	T	C	0.133232	-0.0220287	0.0244209	0.367064
rs4878026	A	C	0.133232	-0.0220287	0.0244209	0.367064
rs11141636	T	C	0.133232	-0.0220287	0.0244209	0.367064
rs4266724	T	C	0.133232	-0.0220287	0.0244209	0.367064
rs4266725	G	C	0.133232	-0.0220287	0.0244209	0.367064
rs4266726	T	C	0.133301	-0.0229783	0.0244174	0.346704
rs62564352	T	C	0.191113	-0.063615	0.0212674	0.00278824
rs62564353	T	C	0.191113	-0.063615	0.0212674	0.00278824
rs10114010	T	C	0.110079	-0.0363576	0.0265805	0.171409
rs10114035	G	C	0.133232	-0.0220287	0.0244209	0.367064
rs10868516	T	C	0.13337	-0.0211002	0.0243851	0.386908
rs10114955	T	C	0.461666	-0.0908485	0.0166878	5.38E-08
rs12340680	G	C	0.121309	-0.0102423	0.0252527	0.685054
rs145631351	T	C	0.0206571	0.0635869	0.0585342	0.277373
rs78031878	A	C	0.0189242	0.0435527	0.0612216	0.476863
rs6559958	T	C	0.10897	0.0115419	0.0265554	0.66384
rs117630679	T	C	0.0119229	-0.0546785	0.0766998	0.475937
rs746601	G	C	0.0126161	0.0359846	0.0750605	0.631663
rs4878030	T	C	0.117011	0.0298623	0.0257009	0.245308
rs143483234	T	C	0.0521281	-0.0627812	0.0373146	0.0925179
rs75520632	T	C	0.0526133	-0.141027	0.0372971	0.000157353
rs7854763	A	C	0.0126161	0.0359846	0.0750605	0.631663
rs17052417	T	C	0.0128934	0.0177239	0.074271	0.811393
rs17052426	T	C	0.0129627	0.0194352	0.0740774	0.793049
rs12375908	T	C	0.0519895	-0.0621248	0.037356	0.0963463
rs79340375	T	C	0.0110911	-0.0918087	0.0799238	0.250717
rs139510637	T	C	0.0110218	-0.0941079	0.0801687	0.240484
rs12343414	T	C	0.0399279	-0.0531247	0.0423193	0.2094
rs34969649	A	C	0.0331346	0.0492497	0.0464941	0.289513
rs117946729	T	C	0.0326494	0.10128	0.0468942	0.0308254
rs11789129	T	C	0.0697352	0.0764402	0.0324299	0.0184454
rs1458976	T	C	0.17822	-0.0215558	0.0216889	0.320322
rs11791915	T	C	0.0840843	0.0813145	0.0297393	0.00626761
rs11792596	T	C	0.0189935	0.0971416	0.0604332	0.108005
rs10117870	T	C	0.178566	-0.0223976	0.0217019	0.30208
rs10868526	T	C	0.476917	0.116767	0.0165012	1.62E-12
rs11141660	T	C	0.0290448	-0.119272	0.0494365	0.0158628
rs187101005	G	C	0.0120616	0.137515	0.0753862	0.0681728
rs143739423	G	C	0.0157355	0.0267693	0.065377	0.682214
rs12380597	T	C	0.0399279	-0.0545957	0.0423191	0.197059
rs200740984	T	C	0.163247	0.00443605	0.0225361	0.843957
rs775060489	T	C	0.0399972	-0.0542866	0.0422873	0.199268
rs11141666	G	C	0.0400665	-0.0507659	0.0422562	0.229642
rs144679397	T	C	0.0184389	0.0531453	0.0619779	0.391203
rs140965208	T	C	0.0178844	0.0599934	0.0628801	0.340068
rs56203293	G	C	0.0133093	-0.236252	0.072309	0.00109102
rs11141673	A	C	0.285387	-0.108747	0.0183344	3.14E-09
rs7871960	G	C	0.286497	-0.111702	0.018308	1.11E-09
rs117124760	T	C	0.0135173	0.0155391	0.0725834	0.830486
rs1028864	T	C	0.0272425	-0.0993291	0.0517127	0.0547979
rs117256269	A	C	0.0723	0.120121	0.0320008	0.00017561
rs12550979	A	C	0.292042	-0.130277	0.0181759	8.39E-13
rs56080880	T	C	0.0302232	-0.0990493	0.0491437	0.0438892
rs56125565	T	C	0.0311244	-0.110491	0.0484761	0.0226788
rs117338306	T	C	0.0305005	-0.0962192	0.048937	0.0493154
rs115373340	T	C	0.0304312	-0.0925215	0.0489896	0.0589861
rs111307723	A	C	0.0304312	-0.0925215	0.0489896	0.0589861
rs61453392	A	C	0.0301539	-0.0828738	0.0492002	0.0921439
rs1037010	A	C	0.178497	-0.088693	0.0217106	4.45E-05
rs56134494	A	C	0.0301539	-0.0828738	0.0492002	0.0921439
rs11141676	T	C	0.292874	-0.128765	0.0181714	1.51E-12
rs11141677	G	C	0.262096	-0.123799	0.0188954	6.08E-11
rs145852558	G	C	0.0219742	0.0197911	0.0568687	0.727841
rs113778617	G	C	0.0563566	-0.0333558	0.0359956	0.354132
rs76592070	G	C	0.037987	0.0963283	0.0433162	0.0261901
rs80155761	G	C	0.0229447	-0.0748382	0.055899	0.180675
rs80068520	T	C	0.023222	-0.0774685	0.0555838	0.163444
rs115265862	G	C	0.023014	-0.0755804	0.0558197	0.175776
rs147836761	T	C	0.0146264	-0.0796042	0.0698508	0.254477
rs11141680	T	C	0.023222	-0.0841762	0.0555825	0.129959
rs11141681	T	C	0.0231526	-0.0821498	0.055661	0.140016
rs118011091	T	C	0.023014	-0.07834	0.0558191	0.160523
rs11141682	T	C	0.0231526	-0.0821498	0.055661	0.140016
rs62561562	G	C	0.347775	-0.10254	0.0173847	3.84E-09
rs11794473	A	C	0.324276	-0.0964344	0.0177714	5.94E-08
rs6559965	A	C	0.327742	-0.093026	0.0175988	1.29E-07
rs6559966	T	C	0.327742	-0.093026	0.0175988	1.29E-07
rs17383372	G	C	0.0280743	0.0663358	0.0503455	0.187676
rs117005382	T	C	0.0120616	-0.220507	0.0762321	0.00383248
rs7874988	T	C	0.321919	-0.0889573	0.0176537	4.79E-07
rs7861090	T	C	0.322057	-0.0898369	0.0176547	3.70E-07
rs1348561	A	C	0.322335	-0.0894539	0.0176416	4.06E-07
rs141852214	T	C	0.018231	-0.00385901	0.0623148	0.950622
rs116984641	T	C	0.011715	0.0089318	0.0778232	0.90863
rs111637254	T	C	0.0178844	-0.169069	0.0623605	0.00672099
rs10117692	T	C	0.321988	-0.0892838	0.0176432	4.28E-07
rs277765	G	C	0.453764	0.101673	0.0165477	8.46E-10
rs56274034	T	C	0.180161	-0.0206584	0.021669	0.340438
rs139026967	T	C	0.0181617	-0.00348804	0.0624274	0.955444
rs17468575	T	C	0.0385415	-0.01835	0.043299	0.671726
rs66486857	T	C	0.15174	-0.00577772	0.0230908	0.802426
rs113610249	T	C	0.0185082	-0.15499	0.0613754	0.0115818
rs79778506	T	C	0.151324	-0.013752	0.0233303	0.55558
rs277763	T	C	0.438999	0.0941668	0.0166712	1.68E-08
rs77851607	T	C	0.0241231	-0.0939417	0.0544333	0.0844237
rs7868122	T	C	0.286843	-0.0775901	0.0183596	2.41E-05
rs4388526	T	C	0.287051	-0.0779834	0.0183545	2.18E-05
rs277749	T	C	0.438514	0.0923748	0.0166789	3.16E-08
rs143164056	G	C	0.0207265	0.0431272	0.0576619	0.454525
rs7022616	T	C	0.287051	-0.0777637	0.0183546	2.30E-05
rs278666	A	C	0.496465	0.108236	0.0166081	7.65E-11
rs4878045	G	C	0.278386	-0.0724368	0.0185203	9.27E-05
rs115246846	T	C	0.0813808	-0.110546	0.0305806	0.000302501
rs150556956	G	C	0.0122002	-0.113249	0.0758456	0.135441
rs277727	A	C	0.496603	0.107802	0.0166084	9.10E-11
rs12235960	T	C	0.177873	-0.0276552	0.0217465	0.203518
rs10868537	T	C	0.37377	-0.0509192	0.0171526	0.00300147
rs277721	A	C	0.49591	0.106783	0.0165911	1.30E-10
rs277719	T	C	0.495979	0.106928	0.0165887	1.22E-10
rs277716	T	C	0.495425	0.107194	0.0166072	1.15E-10
rs12344018	T	C	0.0241924	-0.102097	0.05452	0.0611568
rs277708	T	C	0.464716	0.0987147	0.0166525	3.21E-09
rs277707	T	C	0.464716	0.0986356	0.0166525	3.30E-09
rs117662942	T	C	0.0227367	0.0298587	0.0556209	0.591404
rs12348731	T	C	0.024539	-0.101905	0.0539992	0.0591802
rs17469861	A	C	0.165604	-0.0233281	0.0224909	0.299666
rs35394144	T	C	0.0139332	-0.151842	0.070779	0.0319626
rs112662890	T	C	0.0200333	0.0737685	0.059591	0.215788
rs182442693	T	C	0.0135866	0.00831129	0.0724033	0.908613
rs62563244	T	C	0.0955913	-0.0778092	0.0284304	0.00621855
rs2760036	A	C	0.0766671	-0.10563	0.0312426	0.000726209
rs10125151	G	C	0.287467	-0.0748657	0.0183653	4.62E-05
rs395674	T	C	0.287467	-0.0738071	0.0183659	5.91E-05
rs7024416	T	C	0.0225288	-0.148034	0.0561833	0.00843552
rs7024434	T	C	0.0225288	-0.148034	0.0561833	0.00843552
rs407500	T	C	0.0766671	-0.10563	0.0312426	0.000726209
rs73652312	T	C	0.0225288	-0.148034	0.0561833	0.00843552
rs435635	T	C	0.0765285	-0.105038	0.0312642	0.000784333
rs397613	T	C	0.0765978	-0.105748	0.0312532	0.000719286
rs10780812	G	C	0.432344	0.0882661	0.0167479	1.40E-07
rs432005	A	C	0.265839	-0.062557	0.0187991	0.0008802
rs76238004	T	C	0.0188548	0.00311252	0.0613301	0.959526
rs278707	T	C	0.262651	-0.0675176	0.0188685	0.000348063
rs12236537	T	C	0.0393734	0.100236	0.0428777	0.0194294
rs11141709	T	C	0.185776	-0.0365127	0.0214765	0.0891515
rs11141711	G	C	0.19042	-0.033386	0.0212787	0.116695
rs73652316	T	C	0.0110218	-0.24033	0.0801264	0.00271447
rs278699	T	C	0.0763899	-0.100452	0.0312569	0.00131583
rs74873853	A	C	0.0216276	-0.127602	0.0574633	0.0264098
rs278701	T	C	0.0765978	-0.0987323	0.0312258	0.00157402
rs72743663	G	C	0.0181617	0.0359508	0.0619447	0.561684
rs11141713	T	C	0.429641	0.0896157	0.0167511	9.07E-08
rs764401	A	C	0.42971	0.0903028	0.0167522	7.25E-08
rs7865677	A	C	0.148621	-0.0224725	0.0235067	0.339103
rs145562758	T	C	0.0213503	-0.130894	0.0578129	0.0235982
rs62564106	A	C	0.0759046	-0.101861	0.0313311	0.00115481
rs117607091	T	C	0.0108138	0.178083	0.0808992	0.0277464
rs2031125	T	C	0.0761126	-0.102431	0.0312679	0.00105822
rs72743669	T	C	0.0113684	0.126916	0.0789585	0.108015
rs7032191	T	C	0.0216276	-0.137234	0.0574602	0.0169507
rs17386250	T	C	0.0447109	-0.0151745	0.0403697	0.707012
rs11789002	T	C	0.192361	-0.0358891	0.0212083	0.0906468
rs10868541	T	C	0.19243	-0.0364049	0.0212166	0.0862295
rs62564108	A	C	0.0763205	-0.103709	0.031266	0.000914478
rs17471141	G	C	0.0253709	-0.0629339	0.0530257	0.235323
rs148935432	A	C	0.0298073	0.0531054	0.0483015	0.271606
rs139813027	A	C	0.0126161	-0.0650228	0.0742256	0.38105
rs10780814	T	C	0.394219	0.0788417	0.0170578	3.87E-06
rs12004393	T	C	0.14765	-0.0254731	0.0235174	0.278773
rs12002176	A	C	0.24234	-0.0274371	0.0194204	0.157759
rs75701194	T	C	0.101137	-0.0188095	0.0276443	0.496265
rs115050757	T	C	0.0375017	-0.00660743	0.0440802	0.880851
rs184944637	T	C	0.0121309	0.14413	0.0764913	0.0595698
rs1923781	T	C	0.078816	-0.0947561	0.0306621	0.00200691
rs11141725	A	C	0.0512963	-0.0646108	0.0378324	0.0877134
rs12348439	T	C	0.0521281	-0.056936	0.0374729	0.128708
rs114611653	T	C	0.0771524	-0.0921407	0.0309939	0.00296011
rs74525125	T	C	0.0650908	-0.0156912	0.0336875	0.641381
rs62564880	T	C	0.0770137	-0.0910078	0.0309852	0.00332304
rs1923804	T	C	0.294399	-0.0673577	0.018327	0.000239277
rs7019151	T	C	0.121309	-0.0168371	0.0255306	0.509604
rs11141731	T	C	0.212602	-0.0416488	0.0203982	0.0412091
rs12236724	G	C	0.21288	-0.0407833	0.0203874	0.045493
rs144742605	T	C	0.0104672	0.169689	0.0822019	0.039025
rs57614209	T	C	0.0390961	0.0696398	0.0431802	0.106838
rs7020618	T	C	0.214197	-0.0428952	0.0203413	0.0349985
rs77997494	T	C	0.0107445	0.143689	0.0811636	0.0767096
rs28579234	G	C	0.0804797	-0.095031	0.0303718	0.0017615
rs11141738	T	C	0.21482	-0.0407144	0.0202862	0.0447864
rs148320189	T	C	0.0115763	-0.0919349	0.0777938	0.237333
rs112098340	T	C	0.0832525	0.0123664	0.0298868	0.67905
rs77827264	T	C	0.0269652	-0.055932	0.0511476	0.274193
rs79439051	T	C	0.0269652	-0.055932	0.0511476	0.274193
rs72743689	T	C	0.0831831	0.0122585	0.0298957	0.681786
rs10868555	A	C	0.259809	-0.0268407	0.0190056	0.157918
rs1923791	T	C	0.0831138	0.016765	0.0299849	0.576102
rs12686454	T	C	0.0831138	0.016765	0.0299849	0.576102
rs17052737	T	C	0.0831138	0.016765	0.0299849	0.576102
rs7028561	T	C	0.0828365	0.0171544	0.030021	0.567737
rs1923789	A	C	0.0831138	0.016765	0.0299849	0.576102
rs146598582	A	C	0.0367392	-0.0705008	0.0444794	0.113005
rs7026815	T	C	0.486067	0.0349334	0.0167621	0.0371891
rs7859333	T	C	0.486067	0.0341581	0.0167577	0.0415504
rs149679523	T	C	0.0107445	0.129572	0.0811669	0.110452
rs11141751	G	C	0.452863	0.0149091	0.0166254	0.369872
rs111783254	T	C	0.277416	0.0015494	0.0187422	0.934117
rs73480203	T	C	0.20671	-0.0239511	0.0203755	0.23984
rs141597632	T	C	0.0369472	-0.0148253	0.0444623	0.738816
rs59373076	A	C	0.119714	0.01369	0.025597	0.592786
rs1923782	T	C	0.387633	-0.0239448	0.0169633	0.158122
rs17052751	T	C	0.0225981	0.0579394	0.0561256	0.301958
rs4877351	T	C	0.470678	-0.0191962	0.0167028	0.250481
rs55977850	T	C	0.0991266	0.00381844	0.0276176	0.890038
rs7020287	T	C	0.458339	-0.0216319	0.0166961	0.195145
rs17052754	T	C	0.0315403	0.0454268	0.0472164	0.336033
rs11141755	T	C	0.253778	0.0218452	0.0190882	0.252481
rs10868563	T	C	0.25357	0.0220228	0.019095	0.248814
rs117258201	T	C	0.0902537	-0.00421705	0.0288494	0.883787
rs35865794	A	C	0.0167059	0.0423934	0.064948	0.513952
rs11794067	T	C	0.0947595	0.00929759	0.0281886	0.741534
rs11141764	T	C	0.405033	-0.0157336	0.0167136	0.346549
rs11141765	T	C	0.0887287	0.0425251	0.0291393	0.144506
rs140371784	T	C	0.0102593	0.00373491	0.0824708	0.963879
rs144327780	T	C	0.0254402	-0.0222804	0.0526685	0.672286
rs141505029	T	C	0.0390268	0.00996417	0.0427452	0.815685
rs11789690	A	C	0.0939276	0.00653162	0.0282954	0.817448
rs75340447	T	C	0.0320948	-0.0495875	0.0469556	0.290981
rs76178584	T	C	0.0141411	-0.0396125	0.0706529	0.575045
rs78859724	A	C	0.0317482	-0.0454728	0.0471838	0.33521
rs1930060	G	C	0.0986413	0.0288025	0.0276814	0.298143
rs116853770	T	C	0.0097047	0.009771	0.0847141	0.908178
rs7042269	T	C	0.092264	0.0274017	0.028466	0.335773
rs1930055	T	C	0.0983641	0.0372292	0.0277058	0.179077
rs76755471	A	C	0.0106752	-0.0067272	0.0814386	0.934168
rs73484400	T	C	0.0929572	0.0285649	0.0283934	0.31443
rs146050065	G	C	0.0294607	-0.0313115	0.0490193	0.523
rs74685898	T	C	0.197976	-0.00617151	0.0211092	0.770019
rs144161814	T	C	0.0144184	0.0319146	0.0693209	0.645251
rs2378739	A	C	0.209206	-0.0287269	0.0205113	0.161393
rs7465754	T	C	0.221752	0.0311593	0.0200234	0.119718
rs117924257	A	C	0.0294607	-0.0313115	0.0490193	0.523
rs143407351	T	C	0.0183003	-0.00116356	0.0626902	0.985192
rs10735587	T	C	0.425135	0.00824488	0.0168407	0.624446
rs10780834	T	C	0.231526	0.0261271	0.019683	0.184421
rs7870851	A	C	0.231873	0.0263436	0.0196663	0.180441
rs5014704	T	C	0.19347	-0.0155311	0.0211468	0.462703
rs4351491	T	C	0.186192	-0.0118898	0.0214332	0.579094
rs79749575	T	C	0.0213503	-0.0057815	0.0570745	0.919317
rs13299981	G	C	0.413975	0.00853415	0.0168522	0.612584
rs28840726	T	C	0.240191	0.0169112	0.0194554	0.384751
rs553763528	T	C	0.0315403	-0.0289954	0.0475374	0.541916
rs28844347	T	C	0.239498	0.013995	0.0194499	0.47183
rs138237634	T	C	0.0983641	0.038145	0.0277912	0.169932
rs10780835	T	C	0.206571	0.0285264	0.020513	0.164375
rs79848006	T	C	0.173437	-0.00458283	0.0220057	0.835035
rs79510599	T	C	0.0815195	-0.0374502	0.0301651	0.214458
rs2314	T	C	0.311244	-0.0198769	0.0178034	0.264258
rs7863521	G	C	0.496326	0.0106913	0.0165648	0.518675
rs74474654	G	C	0.311244	-0.021276	0.0177919	0.231804
rs147018444	T	C	0.0948288	0.0284479	0.0282699	0.314306
rs34845209	G	C	0.0237072	0.0534692	0.0543946	0.325647
rs116474758	A	C	0.0950367	0.0293626	0.0282487	0.29864
rs11141793	T	C	0.313739	-0.023293	0.0177662	0.189871
rs10868581	T	C	0.147858	0.0176768	0.0235234	0.452402
rs4381023	G	C	0.389644	-0.0106055	0.016941	0.531319
rs62564670	T	C	0.399903	-0.0136574	0.0169157	0.419475
rs12351631	T	C	0.0448496	0.0804034	0.0404369	0.0468086
rs7025941	T	C	0.150215	0.0208683	0.0234213	0.37296
rs12554893	T	C	0.047553	0.0792918	0.0393626	0.0440055
rs12005482	T	C	0.0950367	-0.0324527	0.0283162	0.251799
rs118053696	T	C	0.0460973	0.0534049	0.0395863	0.177355
rs12551194	T	C	0.0448496	0.0768903	0.0404378	0.0572834
rs13288552	G	C	0.0204492	-0.00238475	0.0590218	0.967772
rs72745758	A	C	0.0877582	-0.0280419	0.0293806	0.339896
rs10868585	T	C	0.0447109	0.0769522	0.0404923	0.0574181
rs138834200	T	C	0.0161514	0.130818	0.0662708	0.0484207
rs28465058	T	C	0.0366006	0.0949559	0.0444602	0.0327332
rs34796173	A	C	0.171219	0.0196902	0.0220149	0.371136
rs144409547	A	G	0.011507	0.0794469	0.0780214	0.308584
rs189545	C	G	0.228407	-0.0562858	0.0196957	0.00427849
rs10123915	T	G	0.362332	-0.0638501	0.0172645	0.000218618
rs62571646	A	G	0.0124775	0.0257325	0.0742084	0.728781
rs77715782	T	G	0.0227367	-0.00334512	0.055622	0.952046
rs405761	A	G	0.499584	0.0849567	0.0166191	3.27E-07
rs750186	A	G	0.0248163	0.085053	0.0535667	0.112376
rs117441200	A	G	0.0285595	0.0103094	0.0499597	0.83652
rs187530560	A	G	0.011299	0.0981812	0.0772835	0.203982
rs464845	A	G	0.499515	0.0844385	0.0166171	3.84E-07
rs11999321	A	G	0.0257175	0.0699232	0.0525468	0.183335
rs56170314	A	G	0.0258561	0.0688147	0.0524173	0.189284
rs143513536	A	G	0.0202412	0.0700804	0.059094	0.235695
rs138322432	A	G	0.0122002	0.0530496	0.0758548	0.484351
rs72750665	A	G	0.0255095	0.0805381	0.0527413	0.126795
rs72750667	A	G	0.0201719	0.0701612	0.0591891	0.235909
rs12002978	A	G	0.0253709	0.0806812	0.0528737	0.127073
rs190657026	C	G	0.0202412	0.0702752	0.059094	0.234396
rs146020338	C	G	0.0160128	-0.0818975	0.0662629	0.216518
rs72750671	T	G	0.0218356	0.0683518	0.0570322	0.23077
rs150494654	A	G	0.0122002	-0.0159801	0.0749985	0.831277
rs12005678	A	G	0.047761	0.0814873	0.0391671	0.0375148
rs56163920	T	G	0.0263413	0.0765775	0.0519696	0.140659
rs56194622	T	G	0.0258561	0.0844002	0.0524141	0.107385
rs79695631	A	G	0.0517815	-0.0662335	0.0371576	0.0747099
rs72750681	A	G	0.0135866	-0.0204505	0.0716553	0.775345
rs13301156	A	G	0.16595	0.0799597	0.0225204	0.000386878
rs75471287	A	G	0.0236379	0.0360353	0.0544696	0.50827
rs183145408	A	G	0.0252322	0.0655065	0.0531598	0.217894
rs72750698	A	G	0.0133786	-0.0340934	0.0721827	0.636712
rs13290020	C	G	0.29738	0.0826742	0.0182749	6.17E-06
rs72752707	T	G	0.313046	0.0795657	0.0180358	1.04E-05
rs78603751	C	G	0.0135173	-0.0348117	0.0718292	0.627943
rs113742584	T	G	0.0156662	0.0544155	0.066661	0.414354
rs11791838	A	G	0.124567	0.0536941	0.0253759	0.0343832
rs11141420	A	G	0.0125468	0.084438	0.0752568	0.261901
rs4877990	A	G	0.450159	0.0578152	0.016646	0.000517279
rs72752723	T	G	0.0133786	-0.0326398	0.0721828	0.651151
rs11141423	A	G	0.304866	0.0364465	0.0181806	0.0450332
rs1023003	A	G	0.305005	0.036444	0.0181759	0.0449927
rs72752727	T	G	0.0133786	-0.0326398	0.0721828	0.651151
rs13296001	C	G	0.275128	0.0757106	0.0186376	4.91E-05
rs72752729	T	G	0.0581589	0.0359311	0.03527	0.308359
rs140093760	C	G	0.0133786	-0.0326398	0.0721828	0.651151
rs72752732	A	G	0.0134479	-0.0307177	0.0720055	0.669682
rs34509538	A	G	0.212325	0.0732196	0.0203884	0.000331308
rs62572908	A	G	0.194302	0.0435143	0.0209791	0.0380987
rs2065376	A	G	0.194233	0.0436043	0.0209616	0.0375429
rs72752735	T	G	0.0135866	-0.039072	0.0716542	0.585574
rs62572910	T	G	0.193747	0.0471002	0.0209863	0.0248412
rs72752740	A	G	0.0134479	-0.0371437	0.0720051	0.605976
rs13283889	A	G	0.0516429	-0.0913781	0.0377175	0.0154303
rs55915985	A	G	0.0226674	0.0835623	0.0560408	0.13598
rs17051991	A	G	0.0225288	0.0681992	0.0562046	0.225014
rs10868445	A	G	0.48066	-0.0264259	0.0165496	0.110361
rs145339944	A	G	0.0385415	-0.101309	0.0436118	0.020208
rs7850197	A	G	0.444614	-0.0108023	0.0166153	0.51562
rs150297041	A	G	0.0268959	0.0678062	0.0516134	0.188978
rs10121049	A	G	0.483641	-0.0255008	0.016527	0.122881
rs7026807	A	G	0.119576	0.082548	0.0256892	0.00131782
rs112623274	A	G	0.0691806	-0.0503005	0.0328865	0.12618
rs139696257	A	G	0.0216276	-0.0895654	0.0572841	0.117972
rs10124435	T	G	0.487245	-0.0252382	0.0165067	0.126316
rs72752753	A	G	0.0954527	0.0813157	0.0283514	0.00414095
rs1331441	A	G	0.486413	-0.0247775	0.0165037	0.133315
rs12005437	A	G	0.0599612	-0.03547	0.0353171	0.315255
rs10746779	A	G	0.44496	-0.0105345	0.0165876	0.525396
rs73653246	A	G	0.161375	-0.0595193	0.0228022	0.00906655
rs111425604	A	G	0.18529	-0.0755777	0.0214515	0.000429031
rs56972324	A	G	0.183696	-0.0684793	0.0214549	0.00142009
rs2183731	T	G	0.316373	-0.114822	0.0179401	1.65E-10
rs10868449	T	G	0.340843	-0.124082	0.017599	1.95E-12
rs62572949	A	G	0.0225981	0.135365	0.0555835	0.0149019
rs113971363	A	G	0.183765	-0.0665799	0.0215042	0.00196808
rs28668551	A	G	0.0110911	-0.219307	0.0798893	0.00606358
rs116670556	A	G	0.0246083	-0.0953528	0.0537735	0.0762326
rs10119156	A	G	0.0283516	-0.0866145	0.0499906	0.0832068
rs17193352	C	G	0.0167059	-0.0412203	0.0649481	0.525666
rs62572955	A	G	0.127617	-0.07193	0.0249247	0.0039147
rs62572957	A	G	0.127547	-0.0707126	0.024929	0.00457296
rs1078691	A	G	0.127617	-0.0726296	0.0249244	0.00357938
rs59552143	A	G	0.127617	-0.0726296	0.0249244	0.00357938
rs34263940	A	G	0.0185776	-0.118512	0.0615115	0.0540596
rs117205321	A	G	0.0236379	-0.0245434	0.0551291	0.65619
rs62573663	T	G	0.118744	-0.0651927	0.0258012	0.0115343
rs62573664	T	G	0.118744	-0.0651927	0.0258012	0.0115343
rs6559936	A	G	0.127755	-0.073795	0.0249009	0.00305105
rs6559937	C	G	0.12727	-0.0711103	0.0249597	0.00439801
rs7858868	T	G	0.0284902	-0.0849774	0.0498805	0.088495
rs60458504	A	G	0.127547	-0.0725026	0.0249283	0.0036434
rs61618840	A	G	0.17316	-0.0782784	0.0219081	0.000355167
rs2860107	T	G	0.449258	-0.108531	0.0168131	1.15E-10
rs113066829	A	G	0.101206	-0.0772995	0.0274772	0.00491801
rs58920792	A	G	0.0219742	-0.139551	0.0568455	0.0141149
rs186491996	A	G	0.0181617	0.0641916	0.0626676	0.30572
rs4307417	C	G	0.451962	-0.106417	0.0168084	2.58E-10
rs985863	A	G	0.45217	-0.105398	0.0167816	3.57E-10
rs12551515	A	G	0.429502	-0.0951689	0.016902	1.86E-08
rs60704410	T	G	0.0747955	-0.0491263	0.0317124	0.121397
rs144976093	A	G	0.0782615	-0.0559139	0.0310804	0.0720594
rs12338699	T	G	0.379662	-0.093055	0.017146	5.91E-08
rs10868451	A	G	0.426522	-0.0998104	0.0169457	4.04E-09
rs56331209	T	G	0.0457507	-0.0382953	0.0401623	0.340361
rs142656303	A	G	0.0457507	-0.0366263	0.0401625	0.361824
rs143371329	A	G	0.0140718	-0.0202302	0.0701209	0.772968
rs12343626	A	G	0.04582	-0.0416115	0.0401354	0.299874
rs10119361	A	G	0.429156	-0.107259	0.0169419	2.58E-10
rs9696098	T	G	0.381187	-0.103914	0.0172855	1.93E-09
rs116970886	T	G	0.0151116	-0.116999	0.0687469	0.0888221
rs112787576	C	G	0.0617635	-0.0257131	0.0350208	0.462837
rs75165921	A	G	0.0621101	-0.0231194	0.0349405	0.508198
rs1411984	C	G	0.386802	-0.110511	0.0172367	1.53E-10
rs9695351	A	G	0.364204	-0.111884	0.0174744	1.62E-10
rs1888713	A	G	0.0962152	0.0344617	0.0284244	0.225401
rs139157308	A	G	0.0135173	-0.0604851	0.0722005	0.402206
rs77206448	T	G	0.0923333	-0.00649288	0.0288368	0.821861
rs35688501	T	G	0.0160821	-0.119884	0.0658315	0.0686381
rs35071563	A	G	0.0160821	-0.119884	0.0658315	0.0686381
rs34445939	A	G	0.0159434	-0.133908	0.0660968	0.0428085
rs2378713	A	G	0.304658	-0.0466585	0.0181215	0.0100505
rs193065118	C	G	0.0142798	-0.101555	0.0703138	0.148696
rs35125567	A	G	0.0157355	-0.12868	0.0665083	0.0530543
rs55731993	A	G	0.0380563	-0.0311248	0.0433765	0.473057
rs13294167	T	G	0.0157355	-0.140445	0.066505	0.0347378
rs117651694	A	G	0.00991266	0.0796507	0.0838458	0.342161
rs34412017	T	G	0.0157355	-0.140445	0.066505	0.0347378
rs10780775	T	G	0.266117	-0.0396078	0.0188891	0.0360411
rs7855335	A	G	0.267018	-0.0429765	0.0188506	0.0226459
rs36037983	A	G	0.0157355	-0.140445	0.066505	0.0347378
rs11790919	C	G	0.339595	0.0145498	0.0177686	0.412901
rs10780776	A	G	0.266602	-0.0447861	0.0188689	0.0176443
rs4142577	A	G	0.298004	-0.0362867	0.0182522	0.0468409
rs4877995	T	G	0.354984	0.00556658	0.0174855	0.750225
rs4877996	A	G	0.286843	0.0557732	0.0183087	0.00232533
rs4877998	A	G	0.354776	0.00738707	0.0174874	0.672729
rs4878000	A	G	0.354984	0.00753896	0.0174747	0.666175
rs4878001	T	G	0.354984	0.00753896	0.0174747	0.666175
rs7866671	A	G	0.338902	0.0188848	0.0177524	0.287461
rs12378093	A	G	0.354707	0.00822386	0.0174915	0.638253
rs112946156	T	G	0.0230833	-0.0416454	0.0555732	0.453654
rs3739732	A	G	0.268196	-0.0451638	0.0188472	0.0165864
rs17052062	A	G	0.0402745	0.0145251	0.0421653	0.730496
rs56206573	A	G	0.01629	-0.129419	0.0660002	0.0499302
rs10780778	A	G	0.269791	-0.0467471	0.0188124	0.012981
rs1331446	A	G	0.337377	0.0370032	0.0176823	0.0364139
rs10868462	A	G	0.313323	-0.0545413	0.0179929	0.00244397
rs62571830	T	G	0.0280743	-0.102557	0.0507248	0.0432305
rs10868465	A	G	0.310481	-0.0528916	0.0180166	0.00333827
rs75668644	A	G	0.0503951	-0.0424742	0.038232	0.266623
rs12002153	A	G	0.0346596	-0.165023	0.0458154	0.000318028
rs6559948	A	G	0.296894	-0.0502571	0.0182505	0.00590666
rs11141493	C	G	0.346804	0.0412099	0.0175174	0.018674
rs17366865	A	G	0.028005	-0.157762	0.050895	0.00194424
rs4878003	A	G	0.0321641	0.0153993	0.047439	0.745483
rs10868470	A	G	0.421669	0.00312871	0.0167871	0.852155
rs116933580	A	G	0.0279357	0.013899	0.0507243	0.784084
rs80161696	C	G	0.0254402	-0.0749435	0.0529566	0.157057
rs12554728	A	G	0.0328573	0.0172599	0.0470851	0.713951
rs72754725	A	G	0.0201719	-0.0354859	0.0591934	0.548864
rs11141497	C	G	0.107168	0.0748715	0.0270499	0.00565619
rs10746782	A	G	0.333148	0.0552116	0.0176569	0.00177356
rs4877332	A	G	0.421946	0.00166225	0.0167936	0.921156
rs11141499	A	G	0.29738	0.06125	0.0182073	0.000772137
rs11141500	A	G	0.297449	0.0612799	0.0182079	0.000767839
rs75506871	A	G	0.0219049	0.00521656	0.057139	0.92726
rs72754734	A	G	0.0327187	0.0242065	0.047071	0.60709
rs2149169	C	G	0.300568	0.0551605	0.0181648	0.00240061
rs72754739	A	G	0.0327187	0.0242065	0.047071	0.60709
rs187748690	A	G	0.0117843	-0.157875	0.0771138	0.0406655
rs11141504	A	G	0.300153	0.0565472	0.0181726	0.00186759
rs17673471	A	G	0.0329267	0.0230534	0.0468326	0.622557
rs7031422	A	G	0.0300153	-0.207743	0.0486645	1.99E-05
rs11141505	T	G	0.296894	0.0611208	0.0182034	0.000790115
rs28705179	T	G	0.02953	-0.210437	0.0490241	1.79E-05
rs10118256	C	G	0.0288368	-0.183415	0.0496935	0.000225088
rs10780783	A	G	0.359559	0.00477377	0.0172454	0.78193
rs10868474	C	G	0.347775	-0.00132773	0.0173896	0.939141
rs28547273	A	G	0.0300846	-0.228023	0.0483715	2.47E-06
rs10119991	A	G	0.0298073	-0.225989	0.0485746	3.34E-06
rs4878009	A	G	0.403577	0.0198897	0.0169104	0.239563
rs12554496	A	G	0.0322335	0.0156295	0.0472864	0.741011
rs12336408	A	G	0.0302232	-0.236948	0.0482656	9.34E-07
rs11141510	A	G	0.0299459	-0.234995	0.0484674	1.27E-06
rs113129665	A	G	0.0309857	-0.231065	0.0477321	1.32E-06
rs732972	A	G	0.0305698	-0.231866	0.0480223	1.41E-06
rs11141512	C	G	0.321434	0.0354475	0.0177635	0.046023
rs12340585	A	G	0.0308471	-0.231101	0.0478284	1.38E-06
rs12683853	A	G	0.0316096	0.0118991	0.0477074	0.803044
rs7857909	A	G	0.432136	0.0207409	0.0167027	0.214362
rs12684407	A	G	0.0316789	0.0103687	0.04766	0.827782
rs11141513	A	G	0.0305698	-0.23405	0.0480208	1.12E-06
rs11141514	A	G	0.0305698	-0.23405	0.0480208	1.12E-06
rs72754771	A	G	0.0317482	0.00910116	0.0476129	0.848414
rs72754773	A	G	0.0316789	0.0103687	0.04766	0.827782
rs10119958	T	G	0.0305698	-0.23405	0.0480208	1.12E-06
rs56203298	A	G	0.0316789	0.0103687	0.04766	0.827782
rs56207138	A	G	0.0318869	0.00381352	0.047519	0.936039
rs12345684	A	G	0.432552	0.0198418	0.0167084	0.235058
rs7019727	A	G	0.430958	0.0209321	0.0167159	0.210528
rs117049280	A	G	0.014973	-0.000578388	0.0687412	0.993287
rs72754777	T	G	0.0316789	0.0103687	0.04766	0.827782
rs116844115	A	G	0.011299	0.000345513	0.0787164	0.996498
rs12348235	T	G	0.0315403	-0.212538	0.0463312	4.56E-06
rs10122579	A	G	0.246291	-0.0696405	0.0192345	0.000295938
rs11141519	A	G	0.0306391	-0.230518	0.0479744	1.58E-06
rs10868477	A	G	0.0306391	-0.230518	0.0479744	1.58E-06
rs10868478	A	G	0.0306391	-0.230518	0.0479744	1.58E-06
rs7036680	T	G	0.0307084	-0.230698	0.0479255	1.51E-06
rs7036784	T	G	0.0307084	-0.230698	0.0479255	1.51E-06
rs6559951	T	G	0.0309164	-0.237817	0.0477756	6.58E-07
rs17674041	A	G	0.0317482	0.00718577	0.0476129	0.880043
rs12345377	T	G	0.0308471	-0.237652	0.0478239	6.87E-07
rs10491604	A	G	0.0317482	0.00718577	0.0476129	0.880043
rs73651966	A	G	0.0309164	-0.237817	0.0477756	6.58E-07
rs76569545	A	G	0.0309164	-0.237817	0.0477756	6.58E-07
rs11141525	A	G	0.0309164	-0.237817	0.0477756	6.58E-07
rs56932529	C	G	0.0309164	-0.237817	0.0477756	6.58E-07
rs138045708	C	G	0.0187855	0.030125	0.0614361	0.623903
rs2025931	A	G	0.0317482	0.00969682	0.0476128	0.838625
rs2149170	C	G	0.0317482	0.00969682	0.0476128	0.838625
rs2025932	C	G	0.0317482	0.00969682	0.0476128	0.838625
rs72754793	A	G	0.0317482	0.00969682	0.0476128	0.838625
rs139854888	A	G	0.0318176	0.00904334	0.0475658	0.849218
rs72754801	T	G	0.0301539	-0.0186337	0.0487394	0.702241
rs146318595	T	G	0.0251629	-0.0112196	0.053233	0.833077
rs12552333	A	G	0.0301539	-0.0137809	0.0487396	0.777381
rs76108945	A	G	0.0307084	-0.225908	0.0479287	2.48E-06
rs11141530	A	G	0.157563	-0.0413745	0.0227599	0.069126
rs111375745	A	G	0.0128934	0.118723	0.0738516	0.10797
rs72756604	A	G	0.0307778	-0.0359098	0.0482866	0.457094
rs11141533	A	G	0.160128	-0.0421549	0.0226223	0.0624432
rs72756605	C	G	0.0309857	-0.0344988	0.0481393	0.473616
rs10514832	A	G	0.257798	-0.0548387	0.0189322	0.00378385
rs72739506	A	G	0.0304312	-0.0148676	0.0485372	0.759375
rs1023022	A	G	0.258353	-0.0549299	0.0189194	0.00370301
rs7847827	T	G	0.234507	0.00333581	0.0198128	0.8663
rs10746786	A	G	0.234299	0.00286018	0.0198214	0.885269
rs10283744	A	G	0.2352	0.00407392	0.0197949	0.836948
rs11141538	A	G	0.234784	0.00344437	0.0198041	0.861932
rs78426595	A	G	0.0256481	-0.0318611	0.052472	0.543737
rs117980392	A	G	0.0954527	0.051817	0.0284991	0.069075
rs913445	T	G	0.463122	-0.0202854	0.0166781	0.223913
rs60778453	A	G	0.0426314	-0.160257	0.0408897	8.97E-05
rs12351577	A	G	0.0436018	-0.166046	0.0403615	3.93E-05
rs12351835	C	G	0.0431859	-0.162321	0.0405284	6.26E-05
rs55796388	C	G	0.0432552	-0.160825	0.0405016	7.23E-05
rs117082715	A	G	0.0330653	-0.133051	0.0460185	0.00384849
rs57894958	C	G	0.0433246	-0.159533	0.0404747	8.17E-05
rs144301968	A	G	0.0109524	-0.10409	0.0793935	0.189876
rs12336981	A	G	0.0438098	-0.162597	0.0402819	5.48E-05
rs144405712	A	G	0.0111604	0.0608901	0.0786912	0.439083
rs112838494	C	G	0.0334812	-0.127724	0.0457685	0.00527398
rs7043277	A	G	0.0106752	-0.24698	0.0803263	0.00211496
rs573067248	A	G	0.0334812	-0.127724	0.0457685	0.00527398
rs117765704	A	G	0.0124775	0.0420268	0.0754652	0.577611
rs11141541	A	G	0.196174	0.0622187	0.0209822	0.0030337
rs11141543	C	G	0.263344	-0.0119829	0.0190158	0.528613
rs74945070	A	G	0.0140025	-0.00994839	0.0702846	0.887444
rs77549395	A	G	0.0456814	0.0485022	0.0399299	0.224527
rs62570789	T	G	0.228684	-0.00300527	0.0198448	0.879634
rs12346712	A	G	0.237488	0.0184634	0.0196792	0.348161
rs878122	A	G	0.238181	0.0113391	0.0196781	0.564479
rs7036971	A	G	0.23825	0.0110843	0.0196779	0.573256
rs143074898	A	G	0.0127547	0.105333	0.0738337	0.153733
rs78263389	T	G	0.0482462	0.0484254	0.0389464	0.213766
rs62570790	A	G	0.0401359	0.0853331	0.0424447	0.0444202
rs4877336	C	G	0.184251	0.0512105	0.0214117	0.0167957
rs9696867	A	G	0.0368085	-0.12439	0.0439924	0.00470383
rs527636	A	G	0.223208	0.0373678	0.0199249	0.0607741
rs442370	A	G	0.223069	0.0372138	0.0199258	0.0618557
rs442371	A	G	0.223069	0.0372138	0.0199258	0.0618557
rs12341854	A	G	0.159573	-0.0211117	0.0223806	0.345556
rs7047422	A	G	0.160336	-0.023557	0.0223245	0.291366
rs10868486	A	G	0.379523	0.0122571	0.0170524	0.472292
rs111334112	A	G	0.0280743	-0.11318	0.0500804	0.0238526
rs12236362	A	G	0.218702	0.035027	0.0200597	0.0808302
rs394688	C	G	0.255095	0.011115	0.0190421	0.559435
rs66902899	T	G	0.0364619	-0.1105	0.0442674	0.0125757
rs74526383	A	G	0.0280743	-0.11318	0.0500804	0.0238526
rs11791301	A	G	0.0325801	-0.0364536	0.0468492	0.436532
rs452723	T	G	0.41543	-0.0043161	0.0168809	0.798205
rs111859607	A	G	0.0280743	-0.11318	0.0500804	0.0238526
rs72739569	T	G	0.0364619	-0.1105	0.0442674	0.0125757
rs1576161	T	G	0.158533	-0.0177152	0.0224229	0.429524
rs77176991	T	G	0.0270345	-0.0874024	0.0509489	0.086298
rs11141561	A	G	0.347567	-0.0123993	0.0175405	0.479655
rs74316343	C	G	0.0286982	0.04095	0.049724	0.410225
rs4242637	A	G	0.342229	-0.00671065	0.0175592	0.702345
rs10868492	C	G	0.408637	-0.00617662	0.0170036	0.716426
rs1410383	A	G	0.428047	-0.0194481	0.0167252	0.244947
rs72739581	A	G	0.0803411	-0.0866348	0.0304792	0.00448981
rs1952349	T	G	0.427977	-0.0196977	0.0167234	0.238895
rs1028880	A	G	0.371066	-0.0168625	0.0170739	0.323372
rs976262	A	G	0.237141	0.0103458	0.0196505	0.598564
rs59155241	A	G	0.0160128	-0.00642463	0.0662699	0.922772
rs10780799	A	G	0.41238	-0.0242777	0.0167386	0.146991
rs57946203	A	G	0.0343824	0.025721	0.0455428	0.572251
rs73479179	A	G	0.0349369	0.0118786	0.0452214	0.792808
rs57699696	A	G	0.0352142	0.00892295	0.0450633	0.843043
rs11141573	C	G	0.041245	0.0941089	0.0420868	0.0253778
rs7032556	A	G	0.0352835	0.00864882	0.045024	0.847674
rs58907282	A	G	0.0352835	0.00864882	0.045024	0.847674
rs61460499	A	G	0.0352835	0.00864882	0.045024	0.847674
rs59828676	A	G	0.0352835	0.00864882	0.045024	0.847674
rs61405727	A	G	0.0352835	0.00864882	0.045024	0.847674
rs59516199	A	G	0.0353528	0.00995781	0.0449848	0.824819
rs73479194	C	G	0.0353528	0.00806643	0.0449849	0.857696
rs10491606	T	G	0.0792319	-0.0865627	0.0307219	0.00485128
rs58560850	A	G	0.0352835	0.00720401	0.045024	0.872883
rs60444631	A	G	0.0352835	0.00720401	0.045024	0.872883
rs35463693	A	G	0.0267572	-0.0463879	0.051465	0.367433
rs1169848	T	G	0.103702	0.0172815	0.0270527	0.522969
rs140367277	C	G	0.0196174	0.070152	0.0595412	0.238752
rs73651992	A	G	0.0343824	0.0178658	0.0455433	0.694861
rs148306944	A	G	0.0151116	-0.0715737	0.0681141	0.29339
rs118107594	A	G	0.0141411	0.137384	0.0702856	0.0506627
rs17367179	T	G	0.0286289	-0.0932783	0.0495236	0.0596713
rs77364262	A	G	0.0677249	0.0914416	0.0328965	0.00545543
rs7039844	A	G	0.265008	-0.0342556	0.0187802	0.0681895
rs6559956	A	G	0.425135	-0.0447462	0.016771	0.00764575
rs145517703	A	G	0.0155968	0.068519	0.0667985	0.305041
rs17052304	T	G	0.0904617	-0.0508938	0.0288202	0.0774535
rs7025053	A	G	0.0392347	0.093942	0.0423253	0.0264821
rs59074920	A	G	0.254194	0.0168558	0.0190892	0.377267
rs10868503	A	G	0.252807	0.0215647	0.0191015	0.258955
rs10780802	T	G	0.17926	-0.00465112	0.0216685	0.830047
rs190131216	A	G	0.011299	-0.0490954	0.0792068	0.535384
rs11141591	A	G	0.180646	-0.00687017	0.0216298	0.750779
rs80276940	A	G	0.117981	-0.0516776	0.0257693	0.0449583
rs10868505	A	G	0.275267	-0.0701434	0.0185701	0.000159862
rs7470920	A	G	0.191599	-0.0111923	0.0212052	0.597648
rs117638067	A	G	0.0122002	0.018724	0.0762976	0.806148
rs11141611	A	G	0.177665	-0.00220496	0.0217741	0.919343
rs73483110	A	G	0.0101206	-0.0514226	0.0835905	0.53846
rs573641653	A	G	0.0155968	0.0726347	0.0665016	0.274771
rs57357688	T	G	0.0140718	-0.0553652	0.0711766	0.436679
rs58947797	A	G	0.0141411	-0.0565573	0.0710069	0.425765
rs11141613	A	G	0.0482462	-0.101388	0.0388733	0.00912193
rs7855086	A	G	0.0336199	-0.0631258	0.0461897	0.171773
rs11141617	A	G	0.034729	-0.12725	0.0455046	0.00518098
rs11141618	A	G	0.0356301	-0.131634	0.0449842	0.00344165
rs11141621	A	G	0.034729	-0.12725	0.0455046	0.00518098
rs59292124	C	G	0.206502	-0.122171	0.0205008	2.65E-09
rs1927089	T	G	0.0133786	-0.0404997	0.0729468	0.578778
rs4554560	A	G	0.0355608	-0.128808	0.0450245	0.00423718
rs142790544	A	G	0.0131013	0.115828	0.0732854	0.114033
rs75089488	A	G	0.0352835	-0.141551	0.0452699	0.00177405
rs75557043	A	G	0.014765	0.08419	0.0691972	0.22377
rs56168723	A	G	0.0221822	-0.163414	0.0564057	0.00377743
rs77206944	C	G	0.0140718	-0.0222799	0.0711791	0.754281
rs79455996	T	G	0.0566339	-0.0955625	0.0360951	0.00812618
rs112023786	A	G	0.0349369	-0.137068	0.0454731	0.00258496
rs184053229	A	G	0.0135173	-0.0303838	0.0725827	0.675514
rs34163885	A	G	0.345834	-0.113168	0.0174859	1.03E-10
rs12551978	A	G	0.0614169	-0.0357848	0.0348864	0.305043
rs147294231	T	G	0.01324	-0.0512994	0.0733163	0.484138
rs7859764	A	G	0.0385415	-0.076745	0.0434535	0.0774144
rs80169230	A	G	0.0131013	0.131048	0.0728909	0.0722394
rs6559957	T	G	0.307639	-0.108997	0.0180002	1.47E-09
rs35966436	A	G	0.061001	-0.0388319	0.0350256	0.267608
rs13292973	C	G	0.0612782	-0.0366946	0.0349184	0.293354
rs12001703	A	G	0.0612782	-0.0366946	0.0349184	0.293354
rs12001708	A	G	0.0612782	-0.0366946	0.0349184	0.293354
rs11141630	A	G	0.0612782	-0.0366946	0.0349184	0.293354
rs9792548	A	G	0.388673	-0.105412	0.0171	7.46E-10
rs10512178	A	G	0.0612782	-0.0366946	0.0349184	0.293354
rs13289140	C	G	0.0612782	-0.0366946	0.0349184	0.293354
rs4355862	A	G	0.388743	-0.104568	0.0170971	1.01E-09
rs1927084	A	G	0.329336	-0.116481	0.0175663	3.58E-11
rs148226811	A	G	0.0108138	0.0659322	0.0803976	0.412199
rs76506553	A	G	0.0183696	0.0187792	0.0618532	0.761435
rs10119026	T	G	0.108069	-0.070825	0.0268415	0.00834193
rs12553019	C	G	0.0528906	-0.0781034	0.0372408	0.0360057
rs11141634	A	G	0.246361	-0.0691298	0.0193066	0.000345017
rs76918661	A	G	0.0139332	-0.0153957	0.0715224	0.829574
rs10868509	A	G	0.133162	-0.0200466	0.0244245	0.411813
rs10868510	A	G	0.324276	-0.0545061	0.0178017	0.00220785
rs55800195	A	G	0.204631	-0.0592522	0.0208267	0.00445361
rs12555841	A	G	0.205046	-0.06173	0.0208208	0.00303855
rs111551351	A	G	0.191183	-0.0625968	0.0212667	0.00325643
rs113783129	A	G	0.191252	-0.0634588	0.0212556	0.00284053
rs62564262	C	G	0.191252	-0.0623621	0.021256	0.0033583
rs10448329	A	G	0.133648	-0.0190953	0.0243429	0.432814
rs10124721	C	G	0.133578	-0.0202153	0.0243606	0.406659
rs10124722	A	G	0.133578	-0.0202153	0.0243606	0.406659
rs10448319	T	G	0.119922	-0.0209857	0.0255498	0.411465
rs117611385	A	G	0.0179537	0.0358697	0.0627675	0.567699
rs77928331	A	G	0.034521	-0.0343468	0.0456499	0.451838
rs62564349	T	G	0.191252	-0.0631823	0.0212557	0.00296369
rs193025420	A	G	0.011507	-0.152008	0.0780065	0.0513744
rs1946588	A	G	0.204908	-0.0614648	0.0208226	0.00316908
rs10448321	A	G	0.109732	-0.0359939	0.0266259	0.176469
rs75622707	A	G	0.0136559	-0.00999814	0.0722244	0.889903
rs10868513	A	G	0.123666	-0.034053	0.0252229	0.177031
rs66503740	A	G	0.133232	-0.0220287	0.0244209	0.367064
rs34378032	A	G	0.123666	-0.0338851	0.0252229	0.179177
rs62564351	C	G	0.191529	-0.0626637	0.021261	0.00321531
rs10868514	A	G	0.133232	-0.0220287	0.0244209	0.367064
rs11141638	A	G	0.10994	-0.0354198	0.0265912	0.182899
rs56102611	T	G	0.191113	-0.063615	0.0212674	0.00278824
rs12552473	A	G	0.191044	-0.062979	0.0212688	0.00307543
rs12341279	A	G	0.133925	-0.0246842	0.0243867	0.311476
rs75352790	A	G	0.0550395	-0.0267847	0.0363941	0.461777
rs10117837	T	G	0.133232	-0.0220287	0.0244209	0.367064
rs10113995	A	G	0.133232	-0.0220287	0.0244209	0.367064
rs10114000	A	G	0.133301	-0.0229112	0.0244174	0.348113
rs969331	A	G	0.124289	-0.0196612	0.0250146	0.431899
rs7859012	A	G	0.121933	-0.0140254	0.0251832	0.577589
rs77052039	C	G	0.0137252	-0.00387611	0.072047	0.957096
rs10868518	A	G	0.121309	-0.0102423	0.0252527	0.685054
rs7047338	A	G	0.121239	-0.0113031	0.0252567	0.654507
rs7047459	A	G	0.121239	-0.0113031	0.0252567	0.654507
rs7048313	A	G	0.121239	-0.0105814	0.0252568	0.675264
rs10868520	C	G	0.121239	-0.0113031	0.0252567	0.654507
rs117420585	A	G	0.0337585	0.161103	0.0455884	0.000412092
rs10120212	A	G	0.0964924	0.0191494	0.0279289	0.492957
rs59518547	C	G	0.0632885	0.0104282	0.0341828	0.760321
rs13287827	C	G	0.0144184	0.0319913	0.070343	0.649274
rs75949891	A	G	0.019964	-0.00139916	0.0596949	0.981301
rs60136429	A	G	0.0126161	0.0359846	0.0750605	0.631663
rs7858948	A	G	0.0128934	0.0177239	0.074271	0.811393
rs17052425	A	G	0.0128241	0.0228917	0.074466	0.758539
rs115144165	T	G	0.0512963	-0.0227363	0.0378934	0.54852
rs115176343	A	G	0.0512963	-0.0227363	0.0378934	0.54852
rs75124731	A	G	0.0512963	-0.0227363	0.0378934	0.54852
rs7035658	A	G	0.138292	-0.00919635	0.0241825	0.703742
rs12553476	A	G	0.138223	-0.00986648	0.0241857	0.683324
rs76876530	A	G	0.0399279	-0.0553239	0.0423189	0.19115
rs72741641	A	G	0.0138639	-0.226208	0.0709199	0.00143068
rs28699287	C	G	0.17822	-0.0215558	0.0216889	0.320322
rs11141654	A	G	0.178012	-0.0262952	0.0217747	0.22724
rs140513937	A	G	0.0384029	0.154859	0.0431676	0.000336234
rs10868527	A	G	0.179052	-0.0221538	0.0216815	0.306918
rs148837598	A	G	0.0126854	0.059352	0.0748584	0.427887
rs7023578	A	G	0.178913	-0.0226008	0.0216843	0.297324
rs78388617	T	G	0.0851241	-0.0702904	0.0300385	0.0193104
rs11794554	A	G	0.0399279	-0.0582837	0.0423184	0.168473
rs78128812	A	G	0.0386108	0.0767026	0.043501	0.0779028
rs7034233	A	G	0.497712	0.103402	0.0165703	4.62E-10
rs4878039	A	G	0.285665	-0.112497	0.0183144	8.55E-10
rs980738	A	G	0.0498406	-0.135808	0.0384961	0.000421556
rs13302497	A	G	0.285526	-0.11191	0.018314	1.04E-09
rs28374100	T	G	0.286219	-0.110706	0.0183195	1.59E-09
rs116935988	A	G	0.0168446	0.154792	0.0644006	0.0162603
rs75559606	A	G	0.0116456	0.0767402	0.0780438	0.325494
rs117345068	A	G	0.0220435	4.19E-05	0.0567855	0.999411
rs17467533	C	G	0.285665	-0.109446	0.0183231	2.44E-09
rs74636786	A	G	0.0847082	-0.0735357	0.0300369	0.0143818
rs151237401	A	G	0.0517122	-0.00850017	0.0378734	0.822424
rs56090739	C	G	0.0304312	-0.0925215	0.0489896	0.0589861
rs113971078	A	G	0.0304312	-0.0925215	0.0489896	0.0589861
rs56048247	A	G	0.0304312	-0.0925215	0.0489896	0.0589861
rs55706443	A	G	0.0301539	-0.0828738	0.0492002	0.0921439
rs56358664	A	G	0.0301539	-0.0828738	0.0492002	0.0921439
rs1041223	T	G	0.262166	-0.123037	0.0188895	7.84E-11
rs12552232	C	G	0.24948	-0.12535	0.0190804	5.40E-11
rs13290575	A	G	0.285249	-0.130193	0.0183079	1.26E-12
rs13296539	A	G	0.0501872	-0.134148	0.0382698	0.000458831
rs79265726	C	G	0.0103286	-0.00817984	0.0811136	0.919677
rs13292789	A	G	0.26175	-0.123275	0.0188883	7.19E-11
rs12554085	T	G	0.285387	-0.127475	0.0183052	3.60E-12
rs7872804	C	G	0.023222	-0.0774685	0.0555838	0.163444
rs28595080	A	G	0.0231526	-0.0767377	0.0556621	0.16805
rs117416167	A	G	0.0451269	-0.137986	0.0402415	0.000609332
rs116547374	A	G	0.023014	-0.0755804	0.0558197	0.175776
rs7863730	T	G	0.0231526	-0.077257	0.055662	0.16519
rs117180552	T	G	0.062526	-0.150823	0.0342219	1.06E-05
rs114550333	A	G	0.0230833	-0.0790702	0.0557401	0.156073
rs10122324	C	G	0.0233606	-0.0829426	0.0554275	0.134589
rs74503728	C	G	0.0858866	-0.161071	0.0296001	5.46E-08
rs7871410	C	G	0.023222	-0.0841762	0.0555825	0.129959
rs11141679	T	G	0.023222	-0.0841762	0.0555825	0.129959
rs117298255	A	G	0.023014	-0.07834	0.0558191	0.160523
rs116635240	A	G	0.0230833	-0.0790702	0.0557401	0.156073
rs115668458	A	G	0.023014	-0.07834	0.0558191	0.160523
rs114220723	A	G	0.023014	-0.07834	0.0558191	0.160523
rs115995839	A	G	0.0230833	-0.0790702	0.0557401	0.156073
rs149163739	A	G	0.0305698	0.197165	0.0478224	3.78E-05
rs150245202	A	G	0.023014	-0.07834	0.0558191	0.160523
rs114667760	A	G	0.0232913	-0.0826455	0.055505	0.136538
rs115324142	A	G	0.0231526	-0.0837574	0.0556607	0.132423
rs13283900	C	G	0.304242	-0.0884764	0.0180424	9.61E-07
rs13284388	T	G	0.327118	-0.0904978	0.0176094	2.83E-07
rs62561644	A	G	0.0680022	-0.146992	0.032888	7.96E-06
rs7858361	T	G	0.303411	-0.0858943	0.0180012	1.86E-06
rs35585178	A	G	0.327672	-0.0928459	0.0175981	1.36E-07
rs7870638	A	G	0.323305	-0.0887799	0.0176202	4.81E-07
rs118009826	A	G	0.0112297	0.069743	0.0789461	0.377036
rs6559967	A	G	0.321988	-0.0888747	0.0176491	4.88E-07
rs79659903	A	G	0.0399279	0.0414024	0.0429414	0.334997
rs981034	A	G	0.321988	-0.0888891	0.017649	4.86E-07
rs59937903	A	G	0.321919	-0.0899015	0.0176475	3.59E-07
rs1444567	A	G	0.322057	-0.0889802	0.0176442	4.69E-07
rs142836759	A	G	0.0239845	-0.0965419	0.0545792	0.0769628
rs3927044	C	G	0.321711	-0.0895506	0.0176454	3.97E-07
rs7852569	A	G	0.322127	-0.0898615	0.0176334	3.56E-07
rs147715060	A	G	0.0112297	0.069743	0.0789461	0.377036
rs10115421	T	G	0.322473	-0.0906012	0.0176424	2.89E-07
rs12552157	A	G	0.0677249	-0.148239	0.0329395	6.89E-06
rs147247186	C	G	0.0108831	0.208254	0.0796057	0.00891329
rs56955391	A	G	0.118536	-0.135964	0.0256056	1.13E-07
rs277735	T	G	0.488077	0.0980898	0.0165403	3.16E-09
rs78859327	C	G	0.118813	-0.13594	0.0255878	1.11E-07
rs76223647	T	G	0.118813	-0.13594	0.0255878	1.11E-07
rs142889487	A	G	0.0251629	0.187749	0.0524477	0.000346209
rs17468478	A	G	0.0180923	-0.0985128	0.0625298	0.115196
rs111448508	C	G	0.019756	0.0878816	0.0597672	0.141498
rs77489524	A	G	0.0990573	0.0481551	0.0277242	0.0824422
rs35529451	A	G	0.293359	-0.0797606	0.0181958	1.18E-05
rs10868533	A	G	0.0293221	0.153451	0.0492109	0.00182662
rs148226287	A	G	0.0183696	-0.00701237	0.0620916	0.910085
rs62562336	A	G	0.151463	-0.0137156	0.0233253	0.556542
rs11141694	T	G	0.286774	-0.07873	0.0183646	1.83E-05
rs62562337	A	G	0.0179537	-0.086506	0.0627606	0.168138
rs76452933	A	G	0.0241231	-0.0939417	0.0544333	0.0844237
rs62562340	A	G	0.0612089	-0.125573	0.0346943	0.000297281
rs75180564	A	G	0.0160821	-0.0254452	0.0664247	0.701681
rs113860993	A	G	0.0327187	0.0813756	0.0467521	0.0818006
rs17469346	A	G	0.155275	-0.01734	0.0229455	0.449851
rs17384690	C	G	0.155206	-0.0176123	0.0229477	0.442812
rs12352955	A	G	0.0241924	-0.0912308	0.0545227	0.0943189
rs118164563	T	G	0.0301539	-0.0763343	0.0489649	0.11905
rs117574967	A	G	0.0103979	-0.215546	0.0824549	0.00896455
rs277717	A	G	0.495633	0.106743	0.0166052	1.37E-10
rs277715	A	G	0.493068	0.106471	0.0165958	1.49E-10
rs277713	A	G	0.465618	0.0977166	0.0166514	4.60E-09
rs277712	T	G	0.465826	0.0977606	0.0166527	4.54E-09
rs12345183	A	G	0.485928	-0.0704431	0.0165841	2.19E-05
rs72743643	C	G	0.0131707	-0.18468	0.0726917	0.0110873
rs277710	A	G	0.465756	0.0978893	0.0166506	4.31E-09
rs62563236	T	G	0.165742	-0.0225151	0.0224872	0.316744
rs62563238	A	G	0.165673	-0.0231392	0.022489	0.303557
rs62563240	T	G	0.16595	-0.0236787	0.0224813	0.292256
rs75548557	A	G	0.024747	-0.101543	0.0539438	0.0598236
rs7047596	A	G	0.0248856	-0.119653	0.0536423	0.02574
rs28525676	A	G	0.0243311	-0.102504	0.054374	0.059448
rs1885782	A	G	0.26175	-0.05238	0.0190646	0.00601999
rs34265380	A	G	0.195134	-0.0302275	0.0210257	0.150578
rs2378726	C	G	0.26175	-0.0529943	0.0190643	0.00545401
rs2768812	A	G	0.263344	-0.0611635	0.018853	0.00118304
rs365762	A	G	0.287606	-0.07431	0.0183665	5.27E-05
rs405519	C	G	0.264869	-0.0604912	0.0188239	0.00131694
rs399028	A	G	0.264938	-0.0594136	0.0188179	0.00159899
rs451722	A	G	0.264938	-0.060804	0.0188173	0.00123789
rs112171636	A	G	0.018231	-0.101305	0.0618247	0.101343
rs12336476	T	G	0.0226674	-0.151791	0.0560209	0.00675357
rs12336558	C	G	0.0225288	-0.148034	0.0561833	0.00843552
rs392597	A	G	0.265146	-0.0612011	0.018811	0.00114531
rs184670136	A	G	0.011299	-0.0666805	0.079205	0.399888
rs450652	A	G	0.0766671	-0.10513	0.0312429	0.000769637
rs74464964	A	G	0.0674477	0.065827	0.0331016	0.0467789
rs12235447	A	G	0.188756	-0.0311498	0.0213266	0.144167
rs11141707	C	G	0.0693193	0.0834552	0.0322973	0.00978643
rs78305854	A	G	0.147373	-0.0256123	0.023633	0.278512
rs11141710	T	G	0.190212	-0.0329796	0.0213016	0.121613
rs10868539	A	G	0.190212	-0.0329796	0.0213016	0.121613
rs56262732	A	G	0.148967	-0.0240391	0.0234934	0.306234
rs73493023	T	G	0.0217663	-0.125689	0.057291	0.0282769
rs7863624	A	G	0.148551	-0.0235541	0.0235222	0.31669
rs12237005	A	G	0.18938	-0.0347533	0.0213346	0.103365
rs278702	A	G	0.267711	-0.0654702	0.0188038	0.000501096
rs10868540	T	G	0.42971	0.0913131	0.0167515	5.17E-08
rs62564102	A	G	0.0765285	-0.0993198	0.0312361	0.0014808
rs2378727	C	G	0.185706	-0.0392185	0.0214871	0.0680099
rs62564103	A	G	0.0762512	-0.101541	0.031247	0.00116093
rs62564104	T	G	0.0126854	-0.117762	0.0736203	0.109736
rs62564105	A	G	0.0763205	-0.0977242	0.0312687	0.00178328
rs10113878	A	G	0.185845	-0.0406248	0.0214643	0.0584424
rs11141715	C	G	0.259809	-0.0645432	0.0189314	0.000654828
rs11141717	A	G	0.260086	-0.0657395	0.0189246	0.000516233
rs2031124	C	G	0.0760433	-0.102148	0.0312787	0.0010969
rs1562113	A	G	0.0760433	-0.101017	0.03131	0.00125944
rs143030197	A	G	0.0174685	-0.0677316	0.0635843	0.28681
rs62564107	A	G	0.0759739	-0.102177	0.0313202	0.00111015
rs6559971	A	G	0.421115	0.0911183	0.0168112	6.15E-08
rs139060545	A	G	0.0190628	-0.152427	0.0609862	0.0124637
rs62564109	T	G	0.0978095	-0.113813	0.0280337	4.96E-05
rs62564110	T	G	0.0759739	-0.102177	0.0313202	0.00111015
rs188380804	A	G	0.0109524	-0.0688647	0.0804199	0.391852
rs2031123	A	G	0.496326	0.0582989	0.0166105	0.000451249
rs12235639	A	G	0.199085	-0.0326642	0.020997	0.119833
rs138734748	A	G	0.0216276	-0.136297	0.0574605	0.0177173
rs17471176	C	G	0.0749341	-0.0899452	0.0315194	0.00433441
rs12378681	A	G	0.393941	0.0781217	0.0170525	4.70E-06
rs77933581	T	G	0.0432552	0.0378342	0.0409496	0.355558
rs11792766	A	G	0.054277	-0.0202799	0.0368516	0.582121
rs76099080	A	G	0.037987	-0.00486063	0.0437438	0.911528
rs55849709	A	G	0.147719	-0.0263896	0.0235146	0.261788
rs10780816	A	G	0.393595	0.0780704	0.0170553	4.78E-06
rs186224404	A	G	0.01324	0.134094	0.0721465	0.0631191
rs61160767	A	G	0.0390268	-0.0171516	0.0433026	0.692052
rs58079721	C	G	0.0384029	-0.0108391	0.0436151	0.803741
rs75255774	A	G	0.0555941	-0.0620964	0.0364794	0.0887549
rs62564120	A	G	0.293844	-0.0620228	0.0183377	0.000722739
rs118033264	A	G	0.018023	0.0818107	0.0628945	0.193382
rs7466915	A	G	0.216692	-0.0372225	0.0202716	0.0663716
rs7025731	A	G	0.29433	-0.0618909	0.0183292	0.000737661
rs12555127	A	G	0.216969	-0.036918	0.0202529	0.0683671
rs62564122	A	G	0.0769444	-0.0908905	0.0310255	0.00340524
rs71508551	A	G	0.0126854	0.0318181	0.0744445	0.669096
rs117845531	A	G	0.0214197	0.0428624	0.0575513	0.456436
rs62564882	C	G	0.0780535	-0.0921248	0.0308022	0.00279139
rs35903583	A	G	0.153958	0.0162778	0.0230383	0.479866
rs10115203	C	G	0.079024	-0.101999	0.0306292	0.000872407
rs11141732	A	G	0.21288	-0.0413455	0.0203873	0.0425964
rs150520716	A	G	0.0151116	0.0202715	0.0674951	0.763926
rs187054071	A	G	0.0153889	-0.0804125	0.0678367	0.235905
rs2378729	A	G	0.213018	-0.0393879	0.0203781	0.0532932
rs117667729	A	G	0.018231	0.0735286	0.0625523	0.239844
rs11141739	C	G	0.21482	-0.0407144	0.0202862	0.0447864
rs78057632	A	G	0.0411063	0.0843023	0.0421522	0.0455432
rs11141740	A	G	0.214335	-0.0425389	0.0203233	0.0363746
rs56166343	A	G	0.214197	-0.0413222	0.0203249	0.0420808
rs11141741	A	G	0.122418	0.00663016	0.0255129	0.794968
rs75902767	A	G	0.0350756	0.0274686	0.0453263	0.544521
rs68116259	A	G	0.122487	0.0080969	0.0255087	0.750936
rs13301649	A	G	0.016498	0.0981793	0.0650496	0.131266
rs11141744	A	G	0.214058	-0.0404668	0.0203432	0.046716
rs4878054	A	G	0.0350756	0.0214743	0.0453268	0.63568
rs142474381	A	G	0.0286289	0.103456	0.0497659	0.0376657
rs113635977	A	G	0.0837377	0.0125992	0.0297982	0.67244
rs137925038	A	G	0.0271038	-0.0581923	0.0510282	0.25416
rs10868553	A	G	0.269444	-0.031817	0.0187227	0.0892907
rs72743691	C	G	0.0831831	0.0116651	0.0298957	0.696406
rs73652357	A	G	0.0270345	-0.0616556	0.051087	0.22752
rs10868554	A	G	0.257868	-0.0279415	0.0190364	0.142204
rs73652358	A	G	0.0271038	-0.0668312	0.0510267	0.190329
rs73652359	A	G	0.0271038	-0.0668312	0.0510267	0.190329
rs35706847	A	G	0.0155968	0.0716088	0.0667981	0.283748
rs4878056	A	G	0.0832525	0.0175071	0.0299669	0.559093
rs62564946	A	G	0.0605851	-0.0505722	0.034654	0.144513
rs11141747	A	G	0.0409677	-0.0291694	0.0422253	0.489711
rs55658916	A	G	0.0271038	-0.0729894	0.0510256	0.152632
rs73478354	A	G	0.0497712	-0.0182935	0.0384375	0.634139
rs77477892	T	G	0.0271732	-0.0480237	0.0509705	0.346129
rs73478389	A	G	0.0255095	0.0357516	0.0527482	0.497934
rs149729687	A	G	0.0306391	0.0267924	0.0479394	0.57626
rs74931478	A	G	0.0369472	-0.0148253	0.0444623	0.738816
rs10868559	A	G	0.237765	0.0299462	0.0195108	0.124864
rs10868561	A	G	0.386871	-0.0270639	0.0169772	0.110951
rs34514731	T	G	0.229447	0.0248652	0.0198625	0.21066
rs12000473	A	G	0.0910855	0.022959	0.028949	0.427754
rs117686039	A	G	0.0899071	0.00102121	0.0288879	0.971801
rs75948940	T	G	0.0260641	-0.0128179	0.0520886	0.805629
rs4878061	A	G	0.498406	-0.0107722	0.0166281	0.517114
rs72745718	A	G	0.0917787	0.0168495	0.0288729	0.559524
rs56219017	T	G	0.0933038	-0.008327	0.0283822	0.769234
rs7021060	A	G	0.372938	-0.0221252	0.017066	0.194861
rs10120130	A	G	0.352489	-0.0248106	0.0172244	0.149787
rs1923800	A	G	0.382781	-0.0176865	0.0169696	0.297332
rs4878064	A	G	0.380147	-0.0142913	0.0169897	0.400278
rs13295746	A	G	0.0168446	0.0522443	0.0646927	0.419361
rs116971267	T	G	0.018023	-0.0550535	0.0624064	0.37771
rs9918988	A	G	0.0957993	0.0161024	0.0284693	0.571679
rs10119696	A	G	0.0775683	-0.0300814	0.0309493	0.331104
rs6559982	C	G	0.379662	-0.0145595	0.0169905	0.391517
rs11791306	C	G	0.0907389	-0.0040368	0.028772	0.888425
rs12553686	A	G	0.0282823	0.113699	0.0505484	0.0245231
rs12346862	A	G	0.0777762	-0.0291688	0.0309188	0.345507
rs11141762	T	G	0.380702	-0.0130138	0.016956	0.442807
rs1930056	T	G	0.112089	-0.039773	0.0263561	0.131326
rs11141763	C	G	0.377513	-0.0101358	0.0169715	0.550376
rs75548603	A	G	0.0282823	-0.0967742	0.0502965	0.0543846
rs146391255	T	G	0.0322335	-0.0433816	0.0467638	0.353607
rs146810042	A	G	0.0286982	0.0482331	0.0496005	0.330868
rs76891568	T	G	0.0254402	-0.0222804	0.0526685	0.672286
rs10868568	A	G	0.246153	0.0203822	0.0192864	0.290632
rs12551266	T	G	0.0354222	-0.0199541	0.0453131	0.65969
rs11141769	A	G	0.156038	-0.00179422	0.0230183	0.937872
rs147915648	A	G	0.0155275	-0.0735406	0.0672403	0.274124
rs62562244	C	G	0.0118536	-0.0413961	0.0747368	0.57967
rs17052797	C	G	0.0989186	0.0263488	0.0276561	0.340759
rs10512184	C	G	0.0936504	0.0118221	0.0282782	0.675912
rs7042339	A	G	0.092264	0.0265612	0.0284661	0.350808
rs10868570	A	G	0.19853	-0.00664514	0.0210826	0.752623
rs11141777	A	G	0.214127	0.0247454	0.0202623	0.222029
rs73652384	A	G	0.0927492	0.0289913	0.028415	0.30763
rs7033000	A	G	0.0925412	0.0290396	0.0284367	0.307194
rs4144392	A	G	0.229793	0.0278867	0.0197902	0.158843
rs10868571	A	G	0.22501	0.0204145	0.0199177	0.305425
rs1953040	A	G	0.205601	-0.0253966	0.0206201	0.218122
rs73652385	A	G	0.0927492	0.0292568	0.0284149	0.30322
rs10868572	A	G	0.22501	0.0204145	0.0199177	0.305425
rs1958937	A	G	0.434424	0.0145878	0.0168267	0.386001
rs117683550	A	G	0.0167753	-0.058854	0.0650929	0.365944
rs10780831	C	G	0.435048	0.0118115	0.0168143	0.482411
rs148229542	A	G	0.0327187	-0.0560083	0.0464534	0.227977
rs11141781	A	G	0.199917	-0.0208277	0.0210717	0.32298
rs73652387	A	G	0.092264	0.0253671	0.028559	0.374445
rs12339765	A	G	0.192708	-0.0192626	0.0211867	0.363285
rs10868575	C	G	0.235062	0.0256303	0.0195793	0.19056
rs10780833	T	G	0.234923	0.0254703	0.0195798	0.193353
rs75620665	A	G	0.0382642	-0.00842494	0.0437693	0.847368
rs5014707	A	G	0.193193	-0.0174064	0.0211604	0.410766
rs5014706	A	G	0.193124	-0.0174016	0.0211614	0.410918
rs4474097	A	G	0.186192	-0.0118898	0.0214332	0.579094
rs4878074	T	G	0.425482	0.00874007	0.0168395	0.603762
rs10868578	C	G	0.234992	0.0247205	0.0196023	0.207313
rs11141784	A	G	0.242202	0.0206925	0.0193998	0.286174
rs11141788	A	G	0.15985	-0.0087536	0.0227058	0.699862
rs7039493	A	G	0.301955	0.0106612	0.0181403	0.556746
rs7467527	A	G	0.0778456	-0.0322252	0.0309377	0.297625
rs147987820	C	G	0.0178151	0.0605048	0.0629958	0.336857
rs28838000	A	G	0.279703	0.0261269	0.0184494	0.156778
rs1806864	C	G	0.0917094	0.0220219	0.0285951	0.441248
rs11141791	A	G	0.0108138	0.0552783	0.0803987	0.491757
rs77038997	A	G	0.0910855	0.0261326	0.0286852	0.362319
rs11794741	A	G	0.143976	0.0318588	0.0235822	0.176748
rs2151009	T	G	0.314294	-0.0234954	0.0177776	0.186333
rs74723578	A	G	0.0837377	-0.0301722	0.02977	0.310851
rs11791101	A	G	0.0954527	0.0311044	0.0281842	0.269799
rs76847315	C	G	0.0950367	0.0293626	0.0282487	0.29864
rs117492543	A	G	0.0286982	-0.0359623	0.0496019	0.468464
rs11141794	A	G	0.156038	0.0276212	0.0228352	0.226476
rs10868580	C	G	0.148066	0.0190849	0.0235153	0.41705
rs182416198	A	G	0.0162207	0.0476886	0.066442	0.472936
rs9697011	A	G	0.0568418	0.0684573	0.0360023	0.0572804
rs9697012	A	G	0.264869	0.050236	0.0187815	0.007495
rs12351798	A	G	0.0447803	0.0789159	0.0404645	0.051185
rs12686639	A	G	0.404825	-0.00123606	0.0169147	0.941748
rs74761222	A	G	0.016498	-0.0552516	0.0658993	0.40182
rs12380700	A	G	0.199154	0.0309832	0.0209779	0.139735
rs80196075	A	G	0.150839	0.0307428	0.0233457	0.187929
rs7047606	A	G	0.0485235	0.0130173	0.0386804	0.736477
rs9695292	A	G	0.0422154	0.0666925	0.0413786	0.107057
rs7029297	A	G	0.39512	-0.0131943	0.0170216	0.438275
rs12000851	A	G	0.0390961	0.0162416	0.0434314	0.708445
rs4878078	A	G	0.358797	-0.0279337	0.017349	0.10742
rs12344403	A	G	0.0363926	0.0915764	0.0445744	0.0399669
rs353824	C	T	0.228684	-0.0539756	0.0196953	0.00614907
rs1929801	A	T	0.175586	0.0294243	0.0218586	0.178306
rs1929802	C	T	0.175724	0.0303073	0.0218449	0.165368
rs353825	C	T	0.223277	-0.0473379	0.0198116	0.0169013
rs9314754	G	T	0.177457	0.0285296	0.021776	0.190189
rs151143049	C	T	0.018023	0.0648685	0.0631478	0.304337
rs7470442	C	T	0.174823	0.0299823	0.0218757	0.170551
rs11141405	C	T	0.23111	0.0734941	0.0197064	0.00019337
rs12346290	G	T	0.177249	0.0279049	0.0217909	0.200385
rs149687816	C	T	0.0176764	-0.0287815	0.0632326	0.649001
rs78991075	A	T	0.0156662	0.0769287	0.0672587	0.252756
rs138447739	G	T	0.016498	0.0169767	0.0653369	0.795
rs354831	C	T	0.229031	-0.0571428	0.0196315	0.00361633
rs7026472	G	T	0.375572	-0.046884	0.0170513	0.00598201
rs186671006	G	T	0.0179537	-0.0207336	0.0627684	0.741168
rs56128905	C	T	0.0336892	0.105983	0.0463342	0.0222043
rs72750657	C	T	0.0203106	0.0810919	0.0589974	0.169329
rs72750658	C	T	0.0203106	0.0810919	0.0589974	0.169329
rs750188	A	T	0.499584	0.0849567	0.0166191	3.27E-07
rs75246479	A	T	0.0251629	-0.010266	0.0530828	0.846654
rs72750659	C	T	0.0203106	0.0810919	0.0589974	0.169329
rs76552085	C	T	0.0106059	0.12756	0.0811445	0.115992
rs113249587	C	T	0.0257175	0.0716308	0.0525465	0.172865
rs13294818	A	T	0.249341	0.0849877	0.0193109	1.09E-05
rs189539242	G	T	0.0104672	-0.159774	0.0822047	0.0519807
rs11789844	C	T	0.250381	0.0917428	0.0192777	1.98E-06
rs8181071	A	T	0.245182	0.0240541	0.0193734	0.214424
rs72750678	C	T	0.0139332	-0.0176115	0.0708013	0.803565
rs72750679	C	T	0.0565645	0.0335393	0.0356206	0.346444
rs72750687	G	T	0.0135173	-0.0233552	0.0718298	0.74508
rs72750700	C	T	0.0135173	-0.0348117	0.0718292	0.627943
rs115885403	G	T	0.0135173	-0.0348117	0.0718292	0.627943
rs72752709	C	T	0.0135173	-0.0348117	0.0718292	0.627943
rs72752711	C	T	0.0133786	-0.0340934	0.0721827	0.636712
rs138175688	G	T	0.0161514	-0.0498401	0.0659965	0.450158
rs146273701	C	T	0.0168446	-0.0250478	0.064695	0.698644
rs62572907	G	T	0.011299	-0.118555	0.0791966	0.134443
rs2148996	G	T	0.450229	0.0571633	0.0166528	0.000601074
rs147551927	A	T	0.0164287	-0.080876	0.065461	0.216691
rs193168394	A	T	0.0128934	-0.045636	0.0738628	0.536695
rs17051971	C	T	0.195827	0.0457755	0.020901	0.0285482
rs62572909	C	T	0.193678	0.0464449	0.0209876	0.0269305
rs78359730	A	T	0.0596839	-0.017199	0.0352103	0.625235
rs10868443	C	T	0.148205	0.0258203	0.0235482	0.272902
rs913357	C	T	0.47865	0.0520655	0.0167857	0.00193102
rs12550859	C	T	0.0224594	-0.0813073	0.0562832	0.148611
rs17051989	G	T	0.0555247	-0.0396767	0.0361193	0.272028
rs10122542	A	T	0.44198	-0.0104123	0.016649	0.531727
rs117233911	C	T	0.0113684	-0.143811	0.0784662	0.0668777
rs10868448	G	T	0.48676	-0.0241328	0.0165145	0.143975
rs1331440	C	T	0.48676	-0.0241384	0.016501	0.143553
rs72752754	A	T	0.0210731	0.0788019	0.0579874	0.174205
rs72752758	G	T	0.0965618	0.0802763	0.0282173	0.00445465
rs118065944	A	T	0.0381949	-0.108927	0.0438706	0.0130537
rs72752760	C	T	0.022806	0.0735019	0.0558833	0.188459
rs142598182	C	T	0.34722	-0.120506	0.0174837	5.95E-12
rs148985693	A	T	0.334327	-0.116914	0.0176088	3.38E-11
rs10780772	A	T	0.321988	-0.0830532	0.0178158	3.19E-06
rs112670526	G	T	0.0166366	-0.0457231	0.0650759	0.482321
rs62572952	C	T	0.127617	-0.07193	0.0249247	0.0039147
rs62572953	C	T	0.127617	-0.07193	0.0249247	0.0039147
rs62572954	C	T	0.118883	-0.0661845	0.0257747	0.0102542
rs78867795	C	T	0.0476223	0.00994364	0.0391073	0.799298
rs113528204	C	T	0.0167059	-0.0412203	0.0649481	0.525666
rs57762764	C	T	0.127617	-0.0726296	0.0249244	0.00357938
rs752583	C	T	0.127755	-0.073795	0.0249009	0.00305105
rs62573667	C	T	0.127686	-0.0719416	0.0249209	0.00390346
rs62573669	A	T	0.127617	-0.0726296	0.0249244	0.00357938
rs73653255	C	T	0.127755	-0.073795	0.0249009	0.00305105
rs73653257	C	T	0.101345	-0.0775083	0.0274647	0.00478405
rs113457987	G	T	0.018231	-0.0800008	0.0623077	0.199196
rs7868586	G	T	0.0976709	-0.0776762	0.0278887	0.00536313
rs77156963	C	T	0.0223208	-0.14256	0.0566105	0.0118153
rs113198905	G	T	0.0222515	-0.14002	0.0566944	0.0135443
rs4578029	C	T	0.0745876	-0.0465927	0.0317145	0.141841
rs531933441	C	T	0.0167753	-0.0293195	0.0645507	0.649692
rs548556789	C	T	0.0167753	-0.0293195	0.0645507	0.649692
rs61641377	C	T	0.0750035	-0.0486817	0.0316472	0.124028
rs370234244	C	T	0.028005	-0.0578841	0.0504038	0.250839
rs192790553	G	T	0.0223208	-0.13832	0.056612	0.0145775
rs7040325	C	T	0.481561	-0.110472	0.0166912	3.89E-11
rs11141456	C	T	0.455982	-0.11332	0.01671	1.28E-11
rs148403699	C	T	0.0458894	-0.0403398	0.0401092	0.314569
rs9696011	A	T	0.365798	-0.107493	0.0174528	7.71E-10
rs2297349	C	T	0.495009	-0.0172483	0.0168662	0.306505
rs59287415	C	T	0.0899071	-0.034605	0.0290064	0.232903
rs12338433	G	T	0.283377	0.0885534	0.0184625	1.65E-06
rs71508537	C	T	0.016498	-0.126875	0.0650427	0.051139
rs7854427	C	T	0.0166366	-0.13737	0.064784	0.0340035
rs13300698	C	T	0.350686	0.00845868	0.0175296	0.629439
rs11141471	C	T	0.337724	0.00749353	0.017523	0.668927
rs118123247	G	T	0.0234299	-0.0526299	0.0550192	0.338814
rs13288539	A	T	0.0157355	-0.140445	0.066505	0.0347378
rs7869049	G	T	0.337446	0.00393778	0.0175194	0.822167
rs11141474	A	T	0.286913	0.0553851	0.0183093	0.0024953
rs7045717	C	T	0.338001	0.00445334	0.0175054	0.799195
rs34521430	C	T	0.0157355	-0.140445	0.066505	0.0347378
rs118005587	A	T	0.0279357	0.0730929	0.0507172	0.149576
rs62571802	C	T	0.0555247	-0.0662069	0.0364003	0.0689749
rs10868458	A	T	0.354707	0.0078577	0.0174916	0.653281
rs34254095	G	T	0.0155968	-0.140508	0.0667829	0.0354171
rs35558763	C	T	0.0157355	-0.140445	0.066505	0.0347378
rs192358438	A	T	0.00977402	0.0381007	0.0844222	0.651779
rs7868217	G	T	0.267226	-0.0440557	0.0188644	0.0195505
rs4431662	C	T	0.270207	-0.0469298	0.0188006	0.0125759
rs4559325	C	T	0.270207	-0.0469298	0.0188006	0.0125759
rs885169	A	T	0.0300846	-0.0121949	0.0485599	0.80172
rs914396	C	T	0.269999	-0.0465331	0.0188066	0.0133728
rs145665434	A	T	0.0151809	-0.056269	0.067656	0.40561
[truncated: 1,109 more rows]
