# Supplementary material for: Multi-omics analysis indicates an association between TAPBP and prostate cancer
Source: PLoS One. 2025 Nov 21;20(11):e0336438. doi: 10.1371/journal.pone.0336438 (PMC12637951; doi:10.1371/journal.pone.0336438)
Supplement: S1 File — (ZIP) [file pone.0336438.s001.zip › MMP7 OR.xls]

## Sheet: Sheet1
	id.exposure	id.outcome	outcome	exposure	method	nsnp	b	se	pval	lo_ci	up_ci	or	or_lci95	or_uci95
1	DKK9UT	5Qe11Z	PA	MMP7	MR Egger	20	0.036409	0.052069	0.493336	-0.0656462	0.138464	1.03708	0.936462	1.14851
2	DKK9UT	5Qe11Z	PA	MMP7	Weighted median	20	0.0834056	0.0327725	0.0109283	0.0191714	0.14764	1.08698	1.01936	1.1591
3	DKK9UT	5Qe11Z	PA	MMP7	Inverse variance weighted	20	0.0918512	0.0251845	0.000265183	0.0424896	0.141213	1.0962	1.04341	1.15167
4	DKK9UT	5Qe11Z	PA	MMP7	Simple mode	20	0.144326	0.061074	0.0289359	0.0246206	0.264031	1.15526	1.02493	1.30217
5	DKK9UT	5Qe11Z	PA	MMP7	Weighted mode	20	0.0700401	0.0385841	0.0853027	-0.00558478	0.145665	1.07255	0.994431	1.15681
