# Supplementary material for: Multi-omics analysis indicates an association between TAPBP and prostate cancer
Source: PLoS One. 2025 Nov 21;20(11):e0336438. doi: 10.1371/journal.pone.0336438 (PMC12637951; doi:10.1371/journal.pone.0336438)
Supplement: S1 File — (ZIP) [file pone.0336438.s001.zip › MMP7.csv]

SNP	A1	A2	EAF	BETA	SE	P
rs113092134	T	A	0.0301539	0.0316326	0.0481694	0.511398
rs111493435	C	A	0.0304312	0.0287519	0.0479742	0.548979
rs75362075	G	A	0.0302925	0.028192	0.0480716	0.557586
rs118186339	G	A	0.0210731	-0.0755136	0.0576016	0.189912
rs10466638	G	A	0.439969	0.00681398	0.0167608	0.684356
rs192976237	T	A	0.0222515	0.0643104	0.0563517	0.253811
rs7934495	C	A	0.443297	0.00738539	0.0167863	0.659974
rs111682512	G	A	0.0304312	0.0447766	0.0478624	0.349548
rs10895243	G	A	0.440732	0.0114767	0.0167613	0.493546
rs12146647	G	A	0.386247	0.00518597	0.0171066	0.76178
rs11225114	G	A	0.441217	0.0114479	0.0167551	0.494473
rs10791556	G	A	0.383405	0.00925076	0.0171161	0.588889
rs10895245	G	A	0.448288	0.0162381	0.0167064	0.331098
rs17097403	G	A	0.0647442	0.0319902	0.033912	0.345544
rs7936085	G	A	0.0641897	0.0305466	0.0340286	0.36939
rs111637712	T	A	0.0294607	0.0628054	0.0490151	0.200113
rs17097406	T	A	0.0599612	0.0141348	0.0351009	0.687188
rs10791559	G	A	0.448011	0.01768	0.0166942	0.289612
rs7943740	C	A	0.380702	0.00790135	0.0171651	0.645304
rs7930613	C	A	0.383266	0.0102019	0.0171234	0.551337
rs7116677	G	A	0.383336	0.0102999	0.0171248	0.54755
rs74389435	T	A	0.0413143	0.041785	0.0415554	0.314678
rs11225121	G	A	0.443366	0.0126603	0.0167311	0.449258
rs7129562	G	A	0.443366	0.0130701	0.0167264	0.434589
rs117827846	T	A	0.0422848	-0.021876	0.0411451	0.594964
rs4754036	G	A	0.0241924	-0.00224786	0.0545333	0.967122
rs4754037	G	A	0.0547622	0.0251116	0.0365184	0.491699
rs12365066	C	A	0.423125	0.0230481	0.0168288	0.170867
rs67767733	G	A	0.362401	0.0213687	0.0173164	0.217239
rs12417039	G	A	0.0600998	0.0157494	0.0350249	0.652967
rs113050604	G	A	0.0296687	0.0627283	0.04886	0.19924
rs7123006	G	A	0.422848	0.0251374	0.0168266	0.135242
rs59739003	G	A	0.0356994	0.0885365	0.0447788	0.0480572
rs117580727	T	A	0.0272425	-0.00281035	0.0507832	0.955869
rs983112	G	A	0.455844	0.00132832	0.0166938	0.936582
rs7119330	G	A	0.33703	-0.0064123	0.0176386	0.716214
rs78558897	G	A	0.0205878	-0.0217221	0.0586307	0.711028
rs1942690	G	A	0.336268	-0.00335075	0.0176447	0.849392
rs12420608	G	A	0.0359074	0.0842944	0.0446648	0.0591644
rs73577867	G	A	0.0357688	0.0794387	0.0447426	0.0758643
rs1895917	T	A	0.37273	0.00532273	0.0171797	0.756702
rs117065739	G	A	0.0109524	0.17901	0.0798807	0.0250586
rs35450464	T	A	0.233814	-0.0198364	0.0197135	0.314338
rs141703065	G	A	0.0221129	-0.0221573	0.0570699	0.697843
rs1426396	T	A	0.0419382	0.050328	0.0412171	0.222108
rs118081931	G	A	0.0351449	0.0485722	0.0450992	0.281512
rs11225148	G	A	0.0459587	0.0285137	0.0394549	0.469894
rs974830	C	A	0.0375711	0.0735537	0.0437811	0.0929944
rs1426392	T	A	0.334881	-0.00746301	0.0176477	0.67239
rs188132571	G	A	0.014765	0.34911	0.069082	4.44E-07
rs73579981	G	A	0.0359767	0.0815041	0.0446273	0.0678424
rs7924449	G	A	0.372868	0.00456109	0.0171772	0.790607
rs7924737	G	A	0.336822	-0.00862204	0.0176028	0.624283
rs10895266	G	A	0.373007	0.004936	0.0171847	0.773943
rs73582014	G	A	0.0361153	0.0828416	0.044551	0.0630004
rs111401107	G	A	0.0286982	0.0875545	0.049593	0.0775287
rs75358904	G	A	0.119368	0.0265091	0.025484	0.29827
rs150398647	G	A	0.0142798	0.387759	0.0701756	3.40E-08
rs11225152	G	A	0.0104672	-0.102037	0.081127	0.208525
rs146368187	C	A	0.0146957	0.123447	0.0690141	0.0737015
rs113982287	G	A	0.0232913	-2.12E-06	0.0550071	0.999969
rs11225153	G	A	0.430195	-0.00683674	0.0167223	0.68267
rs1942683	G	A	0.367462	-0.029611	0.0173084	0.0871637
rs112057306	G	A	0.067309	0.0753915	0.0331253	0.0228782
rs2114308	G	A	0.424719	-0.00861673	0.0167314	0.606567
rs17097475	G	A	0.122626	0.00664844	0.0254506	0.793923
rs1893498	T	A	0.339318	0.0035961	0.0175397	0.837558
rs186716646	G	A	0.0119922	-0.17356	0.0764612	0.0232422
rs76770152	G	A	0.0169139	-0.122229	0.0640215	0.0562772
rs7118482	G	A	0.0657147	0.0776778	0.0335492	0.0206224
rs112289957	C	A	0.0843616	-0.02851	0.0299303	0.340852
rs10895270	G	A	0.425759	-0.00727558	0.0167468	0.663977
rs72974151	T	A	0.0202412	0.00107862	0.0588943	0.985389
rs117512829	C	A	0.0221822	0.0971994	0.0564269	0.0850091
rs10501995	G	A	0.0848468	-0.0281866	0.0298152	0.344498
rs1894116	G	A	0.0848468	-0.0281866	0.0298152	0.344498
rs12226331	T	A	0.342091	-0.00154641	0.0175142	0.929645
rs35807363	G	A	0.0167753	0.027111	0.0650958	0.677072
rs78191400	G	A	0.0946901	0.0246531	0.0283071	0.38383
rs118066867	G	A	0.0194787	-0.0979819	0.059946	0.102197
rs141688266	G	A	0.00991266	0.449503	0.0836838	8.05E-08
rs74629554	G	A	0.0283516	0.0198236	0.0505083	0.694714
rs76505016	G	A	0.0198946	-0.208941	0.0599577	0.000495414
rs7925543	C	A	0.0950367	0.0240262	0.028272	0.395453
rs10895274	C	A	0.328504	-0.0193545	0.0177405	0.275319
rs10895277	G	A	0.32788	-0.0194441	0.0177494	0.273344
rs7104685	G	A	0.42971	-0.0138291	0.016724	0.408319
rs10791569	C	A	0.430126	-0.0153309	0.0167246	0.359347
rs143636785	T	A	0.0141411	0.396412	0.0705001	1.95E-08
rs11225169	G	A	0.425967	-0.0103198	0.0167421	0.537651
rs117422042	T	A	0.0149036	0.0214308	0.068894	0.755757
rs1820455	T	A	0.32989	-0.019501	0.0177025	0.270673
rs1820454	G	A	0.42569	-0.0100111	0.0167449	0.549955
rs117925915	G	A	0.0169832	0.0276702	0.0647132	0.668968
rs34083536	T	A	0.321572	-0.0201052	0.0178418	0.25984
rs112120426	G	A	0.0555247	0.00592356	0.0363604	0.870592
rs718891	G	A	0.324969	-0.0242251	0.0178081	0.173764
rs112597860	T	A	0.0591987	-0.00968285	0.0354163	0.784553
rs112011938	G	A	0.314155	-0.0187005	0.017977	0.298261
rs10895282	G	A	0.313878	-0.0200346	0.0179913	0.265499
rs185348190	C	A	0.0256481	0.0286128	0.0527638	0.587642
rs117736383	T	A	0.0244697	0.15152	0.0531285	0.00435753
rs79931457	C	A	0.0288368	0.00642435	0.049864	0.89749
rs182268516	G	A	0.0289061	0.00964368	0.0499332	0.846861
rs35588846	G	A	0.280189	-0.036064	0.0185832	0.0523365
rs57592482	G	A	0.342299	-0.0255144	0.0175632	0.146346
rs7115540	G	A	0.309996	-0.0371528	0.0179704	0.0387281
rs11225187	G	A	0.095314	0.115307	0.0282128	4.42E-05
rs11225188	G	A	0.095522	0.115305	0.0281919	4.36E-05
rs2846852	G	A	0.450645	-0.0325963	0.0165583	0.0490396
rs10501996	G	A	0.234784	-0.061385	0.0195019	0.00165266
rs186411775	G	A	0.0236379	-0.0598096	0.0544667	0.2722
rs61893625	G	A	0.0281436	-0.00289302	0.0504228	0.954248
rs35249300	G	A	0.0374324	0.151072	0.0440809	0.000613329
rs12801264	G	A	0.132053	-0.0813801	0.0245356	0.000915012
rs11225198	G	A	0.0608623	0.107028	0.0345319	0.00194657
rs7938790	G	A	0.303272	-0.00361946	0.0180813	0.841348
rs10501999	G	A	0.299043	-0.00106892	0.0181573	0.953057
rs17769417	G	A	0.298697	-0.00140578	0.0181603	0.9383
rs61893629	G	A	0.298627	-0.00151424	0.0181597	0.933548
rs12576911	G	A	0.298697	-0.00140578	0.0181603	0.9383
rs12789170	G	A	0.300499	-0.000423123	0.0181339	0.981385
rs11600522	T	A	0.28816	-0.00293407	0.0183911	0.87325
rs74855424	G	A	0.0311244	-0.131348	0.0480187	0.00624649
rs2852879	G	A	0.28816	-0.00245436	0.0183911	0.893839
rs1894115	C	A	0.288784	-0.00323631	0.018383	0.86026
rs17878442	C	A	0.027797	0.0975052	0.05031	0.0526513
rs17882391	G	A	0.0719534	-0.0310827	0.0320556	0.332254
rs17885550	G	A	0.0269652	-0.0550691	0.0515542	0.285476
rs192075216	C	A	0.0097047	-0.209893	0.0852932	0.0138845
rs34740624	G	A	0.141481	-0.0336539	0.0238045	0.157475
rs33945990	G	A	0.13947	-0.0348478	0.0239316	0.145397
rs35798777	G	A	0.0221129	-0.00568868	0.0561628	0.919324
rs11607214	G	A	0.0769444	-0.117594	0.0311944	0.000164736
rs11501343	C	A	0.0764592	-0.118509	0.0312681	0.000151814
rs61895376	G	A	0.0769444	-0.118021	0.0311637	0.000153645
rs11501344	G	A	0.0769444	-0.118021	0.0311637	0.000153645
rs637708	G	A	0.13039	-0.0295655	0.0244299	0.226234
rs75029885	C	A	0.0334812	0.0294892	0.0460829	0.522248
rs12273698	G	A	0.0765978	-0.116705	0.0312478	0.000189287
rs11225229	G	A	0.0703591	-0.126047	0.0323661	9.93E-05
rs34296997	G	A	0.0761819	-0.116068	0.031374	0.000217644
rs117084793	G	A	0.0313323	-0.00878501	0.0478985	0.854482
rs77578453	G	A	0.0103979	0.239903	0.0824456	0.00362723
rs75213604	G	A	0.0273811	0.103785	0.0507828	0.0410194
rs11225237	G	A	0.0667545	-0.133906	0.0331701	5.47E-05
rs11604271	C	A	0.0666158	-0.132998	0.0332344	6.35E-05
rs78166284	G	A	0.0668238	-0.132474	0.0331575	6.53E-05
rs138785728	G	A	0.0323028	-0.00360854	0.0468244	0.938574
rs12277594	C	A	0.0668238	-0.132474	0.0331575	6.53E-05
rs12277853	G	A	0.0666852	-0.135678	0.0331826	4.38E-05
rs76638843	G	A	0.0315403	-0.0685774	0.0475318	0.149129
rs11603677	T	A	0.0666852	-0.135678	0.0331826	4.38E-05
rs525305	G	A	0.119992	-0.0343913	0.0252806	0.173751
rs117110271	C	A	0.0178151	0.519683	0.0632106	2.36E-16
rs75561520	G	A	0.0666158	-0.133484	0.0331973	5.86E-05
rs75976790	G	A	0.0669624	-0.137157	0.0331647	3.58E-05
rs75099131	G	A	0.070775	-0.14703	0.0322807	5.33E-06
rs1058606	T	A	0.0709829	-0.146685	0.032211	5.35E-06
rs61895387	T	A	0.0829059	-0.0360299	0.0302008	0.232904
rs71478580	G	A	0.036254	-0.0363502	0.0441359	0.410196
rs80146120	G	A	0.0273118	-0.081296	0.0512465	0.112699
rs117960807	C	A	0.0709136	-0.144678	0.032258	7.40E-06
rs77469428	G	A	0.0108831	0.0570241	0.0806712	0.479669
rs679366	G	A	0.234923	-0.0574199	0.0195106	0.00326072
rs11225247	C	A	0.0711909	-0.147497	0.0321744	4.63E-06
rs142677811	G	A	0.026272	0.0114186	0.0518998	0.825868
rs78270346	G	A	0.0709136	-0.146303	0.032257	5.84E-06
rs72978276	G	A	0.129835	0.135132	0.0247532	4.94E-08
rs17350205	G	A	0.0709136	-0.146993	0.0322565	5.27E-06
rs7951999	C	A	0.014765	-0.185096	0.0685158	0.00691864
rs61334418	G	A	0.0721614	-0.142776	0.0317505	7.01E-06
rs11225255	G	A	0.0189242	-0.0310238	0.0605452	0.608382
rs11607908	G	A	0.0721614	-0.144615	0.0317494	5.33E-06
rs117275062	G	A	0.0703591	-0.145796	0.0323546	6.70E-06
rs370771727	T	A	0.0702898	-0.14749	0.0323658	5.28E-06
rs1276083	G	A	0.329544	-0.0489293	0.0177347	0.00581324
rs118115443	T	A	0.0131013	0.507396	0.0730541	4.10E-12
rs116917439	G	A	0.070567	-0.149298	0.0323158	3.90E-06
rs35550986	C	A	0.211147	-0.0190836	0.0204336	0.350369
rs12799526	G	A	0.0885207	0.0435	0.0288456	0.131591
rs140260677	G	A	0.0138639	0.198452	0.071658	0.00562989
rs10895296	G	A	0.0712602	-0.147668	0.0320623	4.18E-06
rs78664789	T	A	0.0714682	-0.140342	0.0321645	1.30E-05
rs143925590	T	A	0.019548	-0.0501034	0.0600708	0.404268
rs112266433	G	A	0.0341051	-0.0117948	0.0450532	0.793486
rs480950	C	A	0.340011	0.00249452	0.0174742	0.886488
rs11225266	C	A	0.0877582	-0.145492	0.0292818	6.90E-07
rs76102740	G	A	0.0385415	-0.0607662	0.0429723	0.157382
rs650423	G	A	0.22612	0.0932534	0.0196878	2.21E-06
rs78069145	C	A	0.0581589	-0.0109937	0.0354047	0.756177
rs147806630	G	A	0.0115763	-0.220677	0.0777579	0.00455237
rs12290389	G	A	0.486136	0.0103628	0.016588	0.532174
rs141782294	G	A	0.0158048	-0.0273607	0.0672832	0.684277
rs562383	G	A	0.231526	0.0921128	0.0195569	2.52E-06
rs34387203	G	A	0.0115763	0.17779	0.0782488	0.0231092
rs78678232	G	A	0.0366006	0.0796467	0.0443766	0.0727287
rs61895452	T	A	0.0824206	-0.0126948	0.0303238	0.675491
rs11225270	T	A	0.0824206	-0.0126948	0.0303238	0.675491
rs541877	G	A	0.216068	0.0833273	0.020052	3.28E-05
rs6590962	G	A	0.457299	0.0157473	0.0167286	0.346563
rs72980300	G	A	0.0316789	-0.0192044	0.0475517	0.686325
rs655541	G	A	0.211909	0.118401	0.0203543	6.25E-09
rs117588360	T	A	0.0235686	-0.0813077	0.0553667	0.142004
rs2436035	G	A	0.211701	0.119341	0.0203726	4.89E-09
rs616211	G	A	0.211909	0.118401	0.0203543	6.25E-09
rs645360	G	A	0.212048	0.120096	0.0203347	3.66E-09
rs11225292	C	A	0.220019	0.110536	0.0200042	3.40E-08
rs569042	T	A	0.398517	0.0860536	0.0169057	3.67E-07
rs75682847	T	A	0.01324	0.0302901	0.0733179	0.679521
rs11225297	T	A	0.119437	-0.1909	0.0257558	1.39E-13
rs11225298	G	A	0.300153	-0.085246	0.0180259	2.30E-06
rs17878328	G	A	0.151047	-0.191488	0.0231808	1.71E-16
rs10895304	G	A	0.175932	0.0484708	0.0216098	0.024927
rs17352054	C	A	0.221336	-0.310833	0.019791	1.10E-54
rs6590970	T	A	0.0113684	0.235299	0.0789241	0.00287956
rs11225307	G	A	0.221891	-0.314143	0.0197469	4.93E-56
rs146421681	T	A	0.0107445	0.266856	0.0811204	0.00100801
rs10502002	T	A	0.0620408	-0.104755	0.0346821	0.00253306
rs10895307	T	A	0.221544	-0.313676	0.0197668	9.09E-56
rs55701929	C	A	0.0214197	0.827801	0.0561498	1.73E-48
rs113823671	C	A	0.0135173	-0.0828297	0.0703849	0.23931
rs112870625	G	A	0.0117843	0.240427	0.0775479	0.00194025
rs11225310	C	A	0.0117843	0.240427	0.0775479	0.00194025
rs142869543	G	A	0.122834	-0.127235	0.0252793	4.94E-07
rs72982159	G	A	0.0580202	-0.340792	0.0354831	1.03E-21
rs72982164	G	A	0.0580202	-0.340792	0.0354831	1.03E-21
rs72982169	T	A	0.0626646	-0.326449	0.0342251	1.94E-21
rs10895310	T	A	0.135381	-0.106956	0.0243872	1.17E-05
rs11225319	G	A	0.134687	-0.1049	0.0244662	1.83E-05
rs17098365	G	A	0.176418	-0.166254	0.0219243	3.80E-14
rs10895315	G	A	0.428185	0.142797	0.0166125	1.00E-17
rs4754856	T	A	0.117635	0.1584	0.0253939	4.69E-10
rs7129445	G	A	0.489256	-0.12956	0.0165798	6.31E-15
rs72984009	G	A	0.0595453	-0.3234	0.0349938	3.14E-20
rs11607401	G	A	0.12422	-0.0909153	0.0252838	0.000325569
rs7116348	G	A	0.493068	-0.0647256	0.0164529	8.43E-05
rs7124762	G	A	0.375849	-0.0426064	0.01693	0.01187
rs59437179	C	A	0.0110911	0.215377	0.0798908	0.00703638
rs7933181	G	A	0.375711	-0.0420004	0.0169375	0.0131708
rs72984015	G	A	0.0594066	-0.319639	0.0350321	9.23E-20
rs7115464	G	A	0.375711	-0.0420004	0.0169375	0.0131708
rs11225326	G	A	0.0730625	-0.0625198	0.0318312	0.0495565
rs2408402	G	A	0.107306	0.19809	0.0263933	6.86E-14
rs11225328	G	A	0.213226	-0.00352579	0.0204069	0.862833
rs17098478	C	A	0.176002	-0.173451	0.0219047	2.77E-15
rs17134810	C	A	0.0736864	0.196603	0.0315891	5.13E-10
rs17098554	G	A	0.0587828	-0.320662	0.035183	1.01E-19
rs17098669	G	A	0.173922	-0.169851	0.0221092	1.77E-14
rs72984045	T	A	0.0986413	0.0371992	0.0280481	0.184795
rs12420886	T	A	0.0894219	0.0646726	0.0293537	0.0276106
rs11225333	G	A	0.0751421	0.208177	0.0316307	4.98E-11
rs144334322	G	A	0.0101899	-0.0612572	0.0827381	0.459097
rs2846369	G	A	0.485304	0.00125406	0.0166682	0.940029
rs61893839	G	A	0.109732	-0.112557	0.0266152	2.38E-05
rs10895321	T	A	0.32081	-0.118798	0.0176724	1.93E-11
rs10895322	G	A	0.0749341	0.208871	0.0316638	4.51E-11
rs61344910	G	A	0.14259	-0.23102	0.0235111	1.21E-22
rs10895323	G	A	0.178151	0.0175313	0.0217421	0.42008
rs116961908	T	A	0.018231	0.444558	0.061853	7.27E-13
rs117499439	T	A	0.0402745	-0.1126	0.04222	0.00767056
rs1711429	G	A	0.456537	-0.0273037	0.0167662	0.103464
rs1784427	G	A	0.456953	-0.0271164	0.0167733	0.105999
rs1784426	T	A	0.456953	-0.0271164	0.0167733	0.105999
rs1711427	G	A	0.457299	-0.0283179	0.0167733	0.091403
rs1784425	C	A	0.470262	-0.0229278	0.0167601	0.171356
rs1784423	G	A	0.457161	-0.0282709	0.0167742	0.0919571
rs17098936	C	A	0.0720227	-0.0241532	0.0322441	0.453838
rs1784420	T	A	0.312491	-0.0811424	0.0179353	6.16E-06
rs7939224	G	A	0.240191	-0.00701139	0.0195378	0.719709
rs1320055	T	A	0.466449	-0.0380397	0.0167656	0.0233031
rs1711410	G	A	0.466519	-0.0386387	0.0167675	0.0212295
rs2280211	G	A	0.102731	0.226637	0.0275414	2.22E-16
rs17099108	G	A	0.0128241	-0.25867	0.0731939	0.000411819
rs35089914	G	A	0.115417	-0.119844	0.02605	4.29E-06
rs188092173	G	A	0.0180923	0.0378187	0.0622957	0.543814
rs34733120	G	A	0.140302	-0.104246	0.0238948	1.30E-05
rs79260523	G	A	0.218564	-0.112098	0.0200296	2.27E-08
rs78769223	T	A	0.218564	-0.112098	0.0200296	2.27E-08
rs61895692	G	A	0.218564	-0.112098	0.0200296	2.27E-08
rs61893869	G	A	0.219188	-0.111716	0.0200335	2.54E-08
rs72971693	G	A	0.0663386	0.101447	0.0333784	0.00237986
rs547865707	G	A	0.034729	0.224655	0.0451712	6.73E-07
rs144392830	T	A	0.0194094	-0.0453362	0.0607153	0.455269
rs11225353	C	A	0.221891	-0.117212	0.0199301	4.26E-09
rs7121655	T	A	0.0912935	-0.00155785	0.0291973	0.95745
rs58554992	G	A	0.04277	0.138192	0.0404398	0.000636126
rs10160697	C	A	0.426175	-0.022185	0.01702	0.192456
rs10160700	C	A	0.426244	-0.0220874	0.0170168	0.194337
rs2509026	G	A	0.110079	0.0124153	0.0267352	0.64239
rs11225358	G	A	0.426106	-0.02195	0.0170183	0.197166
rs11225359	T	A	0.426175	-0.0222835	0.01702	0.19049
rs11225360	C	A	0.426175	-0.0222012	0.01702	0.192133
rs2846709	C	A	0.110564	0.0084626	0.0266791	0.751102
rs4754862	G	A	0.426383	-0.0205118	0.0170058	0.227792
rs10160788	G	A	0.30958	-0.0797762	0.018148	1.12E-05
rs6590981	T	A	0.309719	-0.0808037	0.0181428	8.57E-06
rs7931213	G	A	0.101414	-0.0128852	0.0277899	0.642902
rs2701985	C	A	0.442881	-0.0638302	0.0169706	0.00017043
rs10750652	G	A	0.309511	-0.0811542	0.0181405	7.81E-06
rs11225362	G	A	0.201927	-0.110014	0.0207138	1.12E-07
rs10736624	G	A	0.309441	-0.0823661	0.018139	5.69E-06
rs1276280	G	A	0.43581	-0.0135524	0.0168766	0.421987
rs11225367	G	A	0.201303	-0.112847	0.0207284	5.38E-08
rs57443817	G	A	0.0289061	0.213507	0.0491381	1.41E-05
rs11225371	G	A	0.108138	0.00727557	0.0270248	0.78777
rs11225372	G	A	0.205462	-0.108732	0.0205665	1.28E-07
rs1276254	C	A	0.264106	0.0261005	0.0190574	0.170861
rs140487894	G	A	0.0125468	0.29887	0.0743413	5.87E-05
rs1940056	T	A	0.101622	-0.0115582	0.0277709	0.677278
rs1276263	G	A	0.329683	0.0499138	0.0179006	0.00531103
rs1296221	G	A	0.22806	0.0674139	0.0198633	0.0006928
rs117557731	G	A	0.0291834	0.185541	0.0493015	0.000168952
rs4754866	G	A	0.0656454	0.0929605	0.0335957	0.00567129
rs34134093	G	A	0.0320255	-0.161373	0.0470704	0.000610708
rs61893901	G	A	0.201442	-0.105994	0.0207587	3.38E-07
rs34902925	G	A	0.0802717	0.102688	0.0306829	0.000821856
rs17357454	C	A	0.201373	-0.106583	0.0207592	2.91E-07
rs11225376	G	A	0.201373	-0.106583	0.0207592	2.91E-07
rs10895346	G	A	0.101899	-0.00644843	0.0277457	0.816225
rs138856825	C	A	0.026272	0.669456	0.0517274	6.87E-38
rs35248432	C	A	0.0759739	-0.00516628	0.0310397	0.867814
rs17099389	G	A	0.0713295	0.106384	0.0323414	0.0010088
rs186052068	G	A	0.0121309	-0.194185	0.0755948	0.0102263
rs10895347	G	A	0.201373	-0.106479	0.0207592	2.99E-07
rs34057617	G	A	0.0762512	-0.00641591	0.0310279	0.836189
rs35896366	G	A	0.0759739	-0.00519514	0.0310696	0.86721
rs17093633	G	A	0.0649522	0.0897312	0.0337383	0.00784001
rs139968397	C	A	0.019756	-0.0205765	0.0602077	0.732542
rs1940481	G	A	0.0863718	0.0835029	0.0298478	0.00516168
rs10895351	T	A	0.201511	-0.106198	0.0207577	3.20E-07
rs1940479	G	A	0.0862332	0.0838042	0.0298919	0.00506747
rs2464362	T	A	0.453764	-0.023958	0.0169083	0.156544
rs12785344	T	A	0.139817	0.0385834	0.0237396	0.104148
rs2701991	C	A	0.462498	0.0152375	0.0169362	0.368309
rs17099411	T	A	0.0639817	0.0854387	0.0339416	0.0118497
rs4121367	C	A	0.101483	-0.00691685	0.0277838	0.803405
rs17099425	G	A	0.0806183	0.0178726	0.0302889	0.555163
rs17099427	T	A	0.0515735	-0.0814037	0.0373706	0.0294173
rs11225386	G	A	0.0726466	-0.0501942	0.0319031	0.115686
rs11225387	T	A	0.0722307	-0.0483401	0.0320058	0.130997
rs11225388	G	A	0.254887	-0.061392	0.0191473	0.00135036
rs12418360	C	A	0.057327	-0.033981	0.0357915	0.342441
rs11603733	T	A	0.254887	-0.061392	0.0191473	0.00135036
rs7116323	G	A	0.0726466	-0.0501942	0.0319031	0.115686
rs4643046	G	A	0.141897	0.0467823	0.0238109	0.0494825
rs33927742	G	A	0.052752	-0.0763356	0.0369746	0.0390019
rs531109217	G	A	0.0142105	-0.0357063	0.0694591	0.607224
rs35155055	G	A	0.0370858	-0.0865053	0.043945	0.0490498
rs2846352	G	A	0.411757	0.0186753	0.0169798	0.271433
rs34341556	G	A	0.014557	-0.0620507	0.0700144	0.375508
rs1892886	T	A	0.25454	-0.0687651	0.0191223	0.000325237
rs7123682	C	A	0.0890753	0.0117584	0.0290297	0.685454
rs34546185	T	A	0.254679	-0.0688951	0.0191224	0.000316874
rs35321530	C	A	0.0370858	-0.0865053	0.043945	0.0490498
rs35883371	G	A	0.0370858	-0.0865053	0.043945	0.0490498
rs116933011	G	A	0.014557	0.35445	0.0692155	3.12E-07
rs4754874	G	A	0.0628033	0.0848413	0.034314	0.0134401
rs72975539	T	A	0.0628033	0.0848413	0.034314	0.0134401
rs7943404	G	A	0.421531	0.0298028	0.0169191	0.0781981
rs10895353	G	A	0.0887287	0.0154906	0.0291183	0.594751
rs10895355	G	A	0.0886594	0.0160131	0.0291262	0.582485
rs11225398	G	A	0.421461	0.0287071	0.016908	0.0895811
rs72975567	T	A	0.0625953	0.0805356	0.034361	0.019115
rs12804795	G	A	0.0497712	-0.0739698	0.0379815	0.0515106
rs139775779	G	A	0.0124775	0.187693	0.0750079	0.0123604
rs7124515	C	A	0.271385	0.0757441	0.0186083	4.74E-05
rs11225404	G	A	0.271246	0.0755562	0.0186208	5.01E-05
rs186133293	G	A	0.0375711	-0.141113	0.043591	0.00121256
rs12787514	T	A	0.0490781	-0.078818	0.0382581	0.0394188
rs7952516	G	A	0.271385	0.075549	0.0186213	5.02E-05
rs7478816	G	A	0.0876196	-0.106387	0.0293723	0.000294304
rs72975593	G	A	0.11604	-0.000382215	0.026152	0.98834
rs11225409	G	A	0.141966	-0.0131368	0.0238409	0.581638
rs12797980	T	A	0.165881	-0.0271946	0.0224713	0.226244
rs112507649	G	A	0.0650215	-0.0160558	0.0339338	0.63612
rs12146477	G	A	0.270969	0.0728231	0.0186342	9.39E-05
rs12787841	G	A	0.142105	-0.0140926	0.0238215	0.554141
rs11225413	G	A	0.0379176	-0.139789	0.0434162	0.00128877
rs184566623	T	A	0.0238458	-0.260663	0.0541662	1.52E-06
rs516450	G	A	0.451477	0.0308121	0.016622	0.0638234
rs12803521	G	A	0.0490781	-0.0768966	0.0382587	0.0444775
rs7112946	G	A	0.0261334	-0.0652081	0.0524479	0.213801
rs118009855	T	A	0.0171912	0.0316698	0.0640725	0.621123
rs470344	T	A	0.332039	-0.0472375	0.0175907	0.00726172
rs11225418	C	A	0.232428	-0.0393247	0.0199331	0.048553
rs17861014	C	A	0.149938	0.104946	0.0229738	5.00E-06
rs12801466	C	A	0.150007	0.104961	0.0229714	4.98E-06
rs12807063	G	A	0.149175	0.106044	0.0230124	4.13E-06
rs17860979	G	A	0.150284	0.105638	0.022949	4.23E-06
rs17860953	G	A	0.150076	0.105474	0.0229443	4.36E-06
rs17860950	G	A	0.0634965	-0.108055	0.0342751	0.00162502
rs17860946	G	A	0.0323721	-0.0655744	0.0471886	0.164686
rs7127735	G	A	0.0710523	-0.094645	0.0323271	0.00342518
rs117514724	G	A	0.0638431	0.0110649	0.0340642	0.745324
rs471922	G	A	0.36455	-0.057391	0.0172535	0.000884332
rs17884081	C	A	0.0639817	0.0079655	0.034035	0.814962
rs2071230	G	A	0.0771524	-0.0852506	0.031147	0.00621472
rs470747	G	A	0.365521	-0.0591219	0.0172384	0.000607703
rs1144391	T	A	0.365729	-0.0595861	0.0172314	0.000547363
rs494379	G	A	0.201719	0.0293069	0.0207183	0.157246
rs514921	G	A	0.281575	0.011723	0.0183125	0.522086
rs475007	T	A	0.429502	-0.00142255	0.0166685	0.931991
rs498186	C	A	0.440177	0.0335665	0.0167335	0.0448992
rs7107224	C	A	0.164009	0.0499063	0.0225182	0.0267045
rs484915	T	A	0.447803	-0.056646	0.0167327	0.000714699
rs519806	G	A	0.412519	0.0427154	0.0168505	0.0112669
rs634607	T	A	0.383128	0.029412	0.0170677	0.084885
rs113417781	G	A	0.087273	0.00141822	0.0293895	0.961514
rs72979547	G	A	0.0710523	0.0390095	0.0323431	0.227812
rs113500536	C	A	0.0856093	0.0015242	0.0296168	0.958957
rs12284928	G	A	0.0863718	0.000920607	0.0295235	0.975125
rs11225429	C	A	0.0871343	0.00189032	0.0294315	0.948791
rs510823	T	A	0.0675863	0.0822814	0.0331427	0.0130638
rs1144399	G	A	0.208443	0.0551025	0.0203323	0.00674228
rs36111345	G	A	0.277901	0.0560747	0.0183682	0.00227535
rs519166	T	A	0.27804	0.0559731	0.018369	0.00231855
rs7117506	G	A	0.0837377	-0.0114642	0.0299853	0.702229
rs111470393	G	A	0.0833911	-0.0101828	0.0300304	0.734557
rs142225998	C	A	0.0394427	-0.0186556	0.0421683	0.658207
rs1034375	C	A	0.0837377	-0.0114642	0.0299853	0.702229
rs17099622	G	A	0.0713989	-0.106413	0.0320283	0.00089674
rs17360661	G	A	0.0168446	0.141988	0.0631069	0.0244818
rs12277638	G	A	0.0949674	-0.0413792	0.0282989	0.143725
rs113903533	G	A	0.0937197	-0.03905	0.0284734	0.170277
rs646760	T	A	0.135658	0.106457	0.0243451	1.24E-05
rs635746	G	A	0.490781	0.0723114	0.0166215	1.38E-05
rs595840	G	A	0.491543	0.0726623	0.0166134	1.24E-05
rs563096	T	A	0.135589	0.105889	0.0243488	1.39E-05
rs575027	G	A	0.490711	0.0723839	0.0166284	1.36E-05
rs520540	G	A	0.491196	0.0721292	0.0166303	1.46E-05
rs180993745	G	A	0.00963538	0.0619013	0.0850049	0.466509
rs602128	G	A	0.491474	0.0720182	0.0166116	1.47E-05
rs3025091	G	A	0.0167059	0.136738	0.0633447	0.0309114
rs645419	G	A	0.492167	0.0750979	0.0166089	6.24E-06
rs112903583	C	A	0.0933731	-0.0385494	0.028533	0.176723
rs573521	G	A	0.492306	0.0744448	0.0166138	7.55E-06
rs673163	G	A	0.391169	0.0166681	0.0171091	0.329977
rs737693	T	A	0.130667	0.0984027	0.0246276	6.52E-05
rs580266	C	A	0.331554	0.0470998	0.0175845	0.00741251
rs35622132	C	A	0.0670317	-0.0683664	0.0330716	0.0387485
rs654600	C	A	0.179814	0.0848913	0.0216442	8.86E-05
rs674546	G	A	0.180507	0.0823586	0.0216212	0.000140596
rs660727	G	A	0.0490087	0.0259635	0.0382907	0.497754
rs484171	G	A	0.0490087	0.0259635	0.0382907	0.497754
rs505770	T	A	0.0499099	0.0195911	0.0378923	0.605159
rs28381684	T	A	0.130736	0.0997992	0.0246083	5.06E-05
rs662028	G	A	0.0492167	0.0272526	0.0381673	0.475231
rs7123600	G	A	0.330792	0.0484806	0.0175743	0.00581941
rs74926032	G	A	0.0465132	0.0212898	0.0392567	0.587614
rs501371	G	A	0.0497019	0.0254839	0.0380122	0.502617
rs17368814	G	A	0.13032	0.0971183	0.0246764	8.37E-05
rs636648	G	A	0.0495633	0.0283085	0.0381114	0.457637
rs621170	G	A	0.049494	0.0280597	0.0380782	0.46121
rs143709376	G	A	0.0144877	-0.011969	0.0698371	0.863926
rs1290114	G	A	0.332247	0.0533313	0.0175746	0.00241746
rs76380544	C	A	0.0486621	0.0123982	0.0387498	0.749012
rs11225453	T	A	0.297241	0.0400488	0.0181661	0.0275147
rs115143753	T	A	0.0225288	0.149683	0.0563613	0.00792995
rs117212285	G	A	0.0213503	-0.00775445	0.0574502	0.892634
rs61301402	G	A	0.0650215	-0.0387408	0.0334716	0.247138
rs117810807	G	A	0.0196174	-0.0316387	0.0599728	0.597827
rs9666046	G	A	0.346666	0.010011	0.017603	0.569572
rs4434970	G	A	0.346181	0.0103061	0.0176174	0.558569
rs2096765	G	A	0.0447109	0.0548891	0.0398484	0.168416
rs12792776	G	A	0.342507	0.0118299	0.0176833	0.503526
rs541997	G	A	0.112713	0.00709352	0.0263881	0.788079
rs34027177	T	A	0.123042	0.008093	0.0253273	0.749329
rs34100496	G	A	0.334535	0.0128168	0.0177929	0.471342
rs7111328	G	A	0.0415916	0.0759401	0.0415725	0.0677877
rs2096766	T	A	0.368085	0.0329695	0.0171393	0.0544422
rs114484277	G	A	0.0415223	0.0746376	0.0416029	0.0728471
rs117044629	G	A	0.041037	0.0785033	0.0418142	0.0604992
rs117967937	G	A	0.0447109	0.0437027	0.0404328	0.279791
rs17297226	G	A	0.23215	0.0400881	0.0195041	0.0398789
rs117698348	G	A	0.0664079	-0.0359651	0.0333463	0.280832
rs12788925	G	A	0.429364	-0.013898	0.0167437	0.406542
rs17099771	G	A	0.0424927	0.0686782	0.0411907	0.0954932
rs73591375	G	A	0.0161514	0.00390722	0.0659991	0.952794
rs11225485	G	A	0.101969	0.00970809	0.0272608	0.721762
rs67438508	G	A	0.111743	0.0524864	0.0266017	0.0485287
rs112292592	G	A	0.0420075	0.0665239	0.0413962	0.108097
rs12364406	G	A	0.11202	0.0534164	0.0265431	0.044211
rs11225488	C	A	0.156246	0.0659133	0.0230596	0.00427019
rs17860584	G	A	0.0420075	0.0665239	0.0413962	0.108097
rs17860566	G	A	0.0442257	0.0760609	0.0404181	0.059896
rs10502009	G	A	0.111327	0.0552384	0.0266323	0.0381046
rs17099788	G	A	0.111673	0.0553266	0.0265685	0.0373399
rs597315	T	A	0.393526	-0.0397604	0.016857	0.018366
rs11225492	T	A	0.111812	0.0568818	0.0265764	0.0323631
rs660669	G	A	0.394357	-0.039028	0.016845	0.0205377
rs687558	G	A	0.39408	-0.0337984	0.0171105	0.0482719
rs146177600	G	A	0.0194787	0.000251617	0.0597427	0.99664
rs11225496	G	A	0.230903	0.0135528	0.0199363	0.49665
rs12362804	G	A	0.124497	-0.0146559	0.0252573	0.561756
rs11225497	G	A	0.321711	0.0111574	0.0175075	0.523956
rs78843071	G	A	0.1263	-0.0165207	0.0251215	0.510796
rs191996292	G	A	0.0176071	0.102998	0.0633398	0.103968
rs150122935	G	A	0.0316789	-0.00465756	0.0473385	0.921627
rs56105155	C	A	0.0990573	-0.0217213	0.0277502	0.433804
rs10502010	G	A	0.0574657	0.0263284	0.035988	0.464445
rs10895376	G	A	0.119298	0.0666594	0.0256964	0.00950268
rs17099821	G	A	0.251005	0.0271779	0.0191208	0.155251
rs114161162	G	A	0.0249549	0.0211077	0.0535908	0.693691
rs117278137	G	A	0.0283516	-0.0217387	0.0501259	0.664532
rs510109	G	A	0.498198	0.0175783	0.0166388	0.290794
rs11225506	C	A	0.0639124	0.0223414	0.0338919	0.509791
rs78614322	G	A	0.026272	0.00900085	0.0523246	0.863427
rs118188377	G	A	0.0318869	0.0120479	0.0472	0.798535
rs656759	G	A	0.364411	0.00708608	0.0171369	0.679253
rs143508610	T	A	0.0207265	0.0116451	0.0580515	0.841018
rs2155241	C	A	0.0636351	0.0207875	0.0339502	0.540362
rs567237	G	A	0.496187	0.0207038	0.0166506	0.213752
rs12222856	G	A	0.0635658	0.0211551	0.0339648	0.533399
rs116920477	C	A	0.0316096	0.0100214	0.0473848	0.832512
rs117206595	G	A	0.02953	-0.0508806	0.0490831	0.299947
rs555371	T	A	0.431443	0.0158942	0.0167332	0.342217
rs117711841	G	A	0.0316096	0.0100214	0.0473848	0.832512
rs117378623	G	A	0.0316096	0.0100214	0.0473848	0.832512
rs138976690	G	A	0.0315403	0.0129645	0.0474313	0.784605
rs139868571	G	A	0.0316096	0.0100214	0.0473848	0.832512
rs150723458	G	A	0.0316096	0.0100214	0.0473848	0.832512
rs117481737	G	A	0.0316096	0.0100214	0.0473848	0.832512
rs117795288	G	A	0.0316096	0.0100214	0.0473848	0.832512
rs11225513	C	A	0.0638431	0.0201867	0.0339066	0.55162
rs117853556	G	A	0.0316096	0.0100214	0.0473848	0.832512
rs11225514	G	A	0.120685	0.0188933	0.0254364	0.457648
rs601592	G	A	0.431513	0.0157237	0.0167585	0.348147
rs1939539	T	A	0.11708	-0.0463675	0.0256591	0.0707947
rs118143862	G	A	0.0576736	0.0342248	0.0359799	0.341525
rs11225515	C	A	0.0318869	0.00866394	0.0470952	0.854045
rs35848415	G	A	0.0637044	0.0185452	0.0339358	0.584754
rs142915220	G	A	0.0156662	0.0733215	0.066364	0.269266
rs684311	T	A	0.49494	0.0235403	0.0166555	0.157591
rs74380195	G	A	0.0567032	0.0160611	0.036094	0.656347
rs7123646	G	A	0.0284902	-0.00177245	0.0500152	0.971731
rs575568	G	A	0.0149036	-0.00321643	0.0688944	0.962765
rs2509113	G	A	0.0596839	-0.0147615	0.0351234	0.674296
rs2509472	G	A	0.373978	0.0189208	0.01712	0.269116
rs78282263	T	A	0.18328	-0.0282534	0.0216257	0.191433
rs192112440	G	A	0.0105365	0.0760188	0.0819562	0.35367
rs80022209	T	A	0.0108831	0.0881834	0.0806673	0.274354
rs7926051	T	C	0.160336	-0.0326944	0.0228774	0.153015
rs9705114	T	C	0.489741	-0.00390386	0.0167306	0.815506
rs140544917	T	C	0.0133786	-0.0901602	0.0725553	0.21404
rs117268117	T	C	0.0221822	-0.0401177	0.0566173	0.47861
rs4545521	T	C	0.489186	-0.00426031	0.0167126	0.798796
rs10895237	A	C	0.363996	0.00525462	0.0173872	0.762499
rs139589685	T	C	0.0302925	0.028192	0.0480716	0.557586
rs2212759	T	C	0.489463	-0.00327602	0.0167216	0.844682
rs112208699	T	C	0.0302925	0.028192	0.0480716	0.557586
rs140565907	A	C	0.0423541	-0.0147001	0.0411864	0.721165
rs73593055	T	C	0.0286289	-0.0569822	0.0504052	0.258311
rs137954623	T	C	0.0203106	-0.0320507	0.0587994	0.585712
rs76112382	G	C	0.0304312	0.0261167	0.0479745	0.586191
rs7110790	T	C	0.491127	-0.00583864	0.01671	0.726792
rs11225108	G	C	0.0210037	-0.0737282	0.0576897	0.201286
rs78731307	A	C	0.0305698	0.0404713	0.0477669	0.396875
rs145851469	T	C	0.0187162	0.0222486	0.0617787	0.718757
rs10895238	A	C	0.481908	0.00239068	0.0167198	0.886306
rs76731243	G	C	0.0300153	0.0610128	0.048377	0.20728
rs6590944	A	C	0.378899	0.00696858	0.0171614	0.684709
rs112804364	T	C	0.0828365	-0.0260437	0.0304064	0.391739
rs75085133	T	C	0.0196174	0.0397515	0.0601892	0.508991
rs117249465	T	C	0.0211424	0.033288	0.0577111	0.56409
rs4366456	G	C	0.0595453	0.0394067	0.0350241	0.260571
rs10750625	T	C	0.441148	0.0107886	0.0167534	0.519618
rs7943720	T	C	0.379038	0.00856275	0.017174	0.618085
rs12362732	G	C	0.380216	0.00822075	0.0171862	0.632427
rs10895244	T	C	0.380424	0.0073877	0.0171852	0.66729
rs948734	T	C	0.44094	0.0115989	0.0167667	0.489096
rs11225117	T	C	0.0413143	0.041785	0.0415554	0.314678
rs10750627	G	C	0.445654	0.0156532	0.0167347	0.349628
rs117532287	T	C	0.0192708	-0.0957626	0.0600295	0.110698
rs60690617	T	C	0.024539	0.0011887	0.0541708	0.982494
rs7127954	T	C	0.440524	0.00990634	0.0167702	0.554734
rs73593084	A	C	0.024539	0.0011887	0.0541708	0.982494
rs77619633	T	C	0.0207958	-0.036914	0.058554	0.528435
rs60312944	T	C	0.0599612	0.0141348	0.0351009	0.687188
rs149862708	T	C	0.0187162	0.0222486	0.0617787	0.718757
rs6590946	T	C	0.440385	0.0106721	0.0167666	0.524465
rs10895248	A	C	0.380424	0.00781389	0.017175	0.649154
rs11225123	T	C	0.0413143	0.041785	0.0415554	0.314678
rs4754038	T	C	0.443158	0.0126959	0.0167351	0.448092
rs73593096	G	C	0.0547622	0.0251116	0.0365184	0.491699
rs1942684	T	C	0.442604	0.014625	0.0167204	0.381777
rs79783720	A	C	0.0293914	0.0638295	0.049067	0.193347
rs10895250	T	C	0.443297	0.0134249	0.0167199	0.42204
rs10895251	T	C	0.382989	0.0101887	0.0171181	0.551728
rs11225125	T	C	0.363025	0.0203825	0.0173012	0.238795
rs28826437	T	C	0.362263	0.0222421	0.0173296	0.199366
rs143244841	T	C	0.0296687	0.0627283	0.04886	0.19924
rs10750630	T	C	0.362401	0.0213687	0.0173164	0.217239
rs61916047	T	C	0.0216969	0.0190135	0.0570213	0.738807
rs11225128	T	C	0.362401	0.0213687	0.0173164	0.217239
rs10895253	T	C	0.362401	0.0225519	0.0173214	0.19297
rs7106907	T	C	0.367877	0.0201112	0.0172453	0.24358
rs118072419	T	C	0.0115763	0.237684	0.0772837	0.00210953
rs112081269	T	C	0.175031	-0.0499779	0.0218555	0.0222397
rs7937267	T	C	0.369541	0.0183986	0.0172338	0.285742
rs12787749	T	C	0.0157355	0.000271551	0.0671226	0.996772
rs7105334	T	C	0.453002	0.00106643	0.0166809	0.949027
rs7931899	T	C	0.45113	-0.000401434	0.0166953	0.980818
rs1820453	A	C	0.457369	-0.0042517	0.0166755	0.798756
rs1426398	T	C	0.448426	0.00105069	0.0167206	0.949897
rs10895258	G	C	0.337585	-0.00696723	0.0176298	0.69271
rs11225134	G	C	0.335367	-0.00242788	0.0176655	0.89069
rs73577857	T	C	0.0358381	0.0814613	0.0447038	0.068459
rs148094630	T	C	0.0353528	0.0801561	0.0449751	0.0747533
rs117392343	T	C	0.0319562	0.0538647	0.0472554	0.254381
rs117159370	T	C	0.0400665	-0.131269	0.0424606	0.00199869
rs12790160	T	C	0.306461	-0.0166515	0.0180452	0.356159
rs73577889	T	C	0.036046	0.0820025	0.0445892	0.0659463
rs77531504	T	C	0.0133786	-0.168289	0.072536	0.0203645
rs147891956	T	C	0.026272	-0.0386746	0.0520384	0.45739
rs948736	T	C	0.036046	0.080487	0.0445896	0.0711064
rs189488969	G	C	0.0119229	0.288721	0.0766272	0.000165964
rs1893497	T	C	0.370304	0.00495431	0.017223	0.773617
rs7130772	G	C	0.334951	-0.00738742	0.0176432	0.675439
rs57102842	G	C	0.0359767	0.0815041	0.0446273	0.0678424
rs1942681	T	C	0.0359767	0.0815041	0.0446273	0.0678424
rs58715614	T	C	0.0361153	0.0828416	0.044551	0.0630004
rs948737	T	C	0.337724	-0.00654562	0.0176044	0.710039
rs117336794	T	C	0.0112297	0.0446541	0.0789487	0.571677
rs74391233	T	C	0.0318869	0.0969524	0.0475053	0.0412994
rs111520626	T	C	0.0665465	-0.027256	0.0333573	0.413902
rs117419643	A	C	0.024539	0.142059	0.0530644	0.00744307
rs12222063	G	C	0.431443	-0.0050746	0.0167248	0.761581
rs11602707	T	C	0.23111	-0.0254207	0.0198628	0.200652
rs187376428	T	C	0.0284209	0.0812273	0.0498123	0.103004
rs72974134	T	C	0.0465826	0.0920421	0.0393394	0.0193267
rs113181797	T	C	0.0491474	0.0394715	0.0385271	0.305628
rs28438856	T	C	0.0820047	-0.0332313	0.030322	0.273139
rs17097471	T	C	0.0497019	0.0457233	0.0384003	0.233809
rs12787996	A	C	0.325107	-0.0111246	0.0177778	0.531492
rs11225156	T	C	0.326632	-0.0135661	0.0177402	0.44447
rs11225158	T	C	0.0845695	-0.0274301	0.0298771	0.358597
rs192876730	T	C	0.0192014	-0.142041	0.0607809	0.0194702
rs7120067	A	C	0.32795	0.00714037	0.0177292	0.687147
rs12795624	T	C	0.34008	-0.00294296	0.0175396	0.866754
rs7106107	A	C	0.426591	-0.0096357	0.0167289	0.56464
rs79931190	T	C	0.0224594	-0.20057	0.056064	0.000349141
rs7110557	T	C	0.344517	-0.00152028	0.0174742	0.930673
rs11225161	T	C	0.0847082	-0.0283474	0.0298327	0.342036
rs11225163	T	C	0.34119	-0.00220203	0.0175283	0.900031
rs10895273	T	C	0.327187	-0.0206903	0.0177518	0.243841
rs10895276	T	C	0.329059	-0.0191104	0.017742	0.281461
rs11225165	T	C	0.327534	-0.0201886	0.0177562	0.255581
rs12786272	T	C	0.329544	-0.0202843	0.017709	0.252074
rs11225167	T	C	0.329613	-0.0199134	0.0177044	0.260723
rs17097547	T	C	0.329059	-0.0201632	0.017714	0.255049
rs147570253	T	C	0.0153196	-0.220083	0.0676285	0.00114199
rs145065710	T	C	0.0128934	0.0228077	0.0734644	0.756221
rs10895280	A	C	0.324484	-0.0178602	0.0176637	0.311991
rs112338022	A	C	0.0167753	-0.149991	0.0639956	0.0191168
rs11225178	T	C	0.152502	-0.0390676	0.0233221	0.0939514
rs11225179	T	C	0.194441	-0.0302568	0.0211487	0.152568
rs76284695	G	C	0.313808	-0.0195057	0.0179964	0.278461
rs10895283	T	C	0.317898	-0.0248936	0.0179188	0.164803
rs74414657	T	C	0.0516429	-0.128682	0.0373314	0.000570038
rs141729820	T	C	0.0223208	-0.0174662	0.0559218	0.754797
rs117658337	T	C	0.0136559	0.1433	0.0718307	0.0460841
rs118060412	T	C	0.0216276	0.0877519	0.0572845	0.1256
rs146313897	T	C	0.0494246	0.024498	0.0383805	0.523304
rs77465211	T	C	0.0582975	0.0408701	0.0353677	0.247892
rs117596813	T	C	0.0583668	0.0424901	0.0353504	0.229415
rs113285610	T	C	0.0184389	-0.0112145	0.0612784	0.854796
rs117597535	A	C	0.0250243	0.00202049	0.0533695	0.969801
rs192777698	T	C	0.0267572	0.0843443	0.0515953	0.10215
rs181843853	T	C	0.0227367	-0.120969	0.0556037	0.0296212
rs113166674	G	C	0.0620408	-0.0132642	0.0342125	0.698249
rs12787745	A	C	0.299459	-0.00527757	0.0181428	0.771143
rs7924744	A	C	0.29842	-0.00424182	0.0181639	0.815357
rs117368400	T	C	0.0144877	-0.310405	0.0690688	7.09E-06
rs183040693	A	C	0.0248856	0.0354212	0.0530513	0.504361
rs7931341	T	C	0.302163	-0.00792816	0.0181007	0.661398
rs185551780	T	C	0.00984334	0.13296	0.0841211	0.114017
rs12789030	T	C	0.298558	-0.00198883	0.0181771	0.912877
rs190746265	G	C	0.0437405	-0.201917	0.0407534	7.41E-07
rs111483825	T	C	0.29842	-0.00219248	0.018182	0.904023
rs11606268	A	C	0.28823	-0.00186427	0.0183916	0.919263
rs12799274	T	C	0.102315	-0.0852457	0.0275839	0.0020064
rs1894114	A	C	0.288091	-0.00270861	0.0183969	0.882953
rs2852881	T	C	0.287883	-0.000982313	0.0183955	0.957415
rs2846858	T	C	0.288091	-0.000531698	0.0183907	0.976936
rs2604526	A	C	0.292111	0.0173227	0.0182825	0.343416
rs2604527	T	C	0.291141	0.0161883	0.0182755	0.375759
rs3132831	T	C	0.292042	0.017284	0.0182759	0.34432
rs2408343	T	C	0.0169139	0.00721233	0.0645697	0.911066
rs17879733	T	C	0.097047	-0.0673367	0.0281963	0.0169593
rs11602147	G	C	0.311313	0.0202529	0.0179066	0.25808
rs17885059	T	C	0.0256481	0.0831075	0.0527558	0.115225
rs58277500	G	C	0.310828	0.0207218	0.0179131	0.247394
rs17883072	G	C	0.0209344	0.0127773	0.057402	0.823858
rs117487142	T	C	0.0223901	-0.0574032	0.0558386	0.303975
rs79810263	T	C	0.05601	-0.13007	0.0361505	0.000322819
rs117892034	T	C	0.0634271	0.095415	0.033898	0.00489447
rs61895370	T	C	0.13947	-0.0348478	0.0239316	0.145397
rs1574410	T	C	0.065992	-0.130232	0.033471	0.000100774
rs143706832	T	C	0.0660613	-0.13593	0.0334164	4.80E-05
rs35972941	T	C	0.0666158	-0.135955	0.0332697	4.43E-05
rs61895375	A	C	0.0770137	-0.117638	0.0311534	0.000160581
rs11605087	T	C	0.0769444	-0.117594	0.0311944	0.000164736
rs35569122	T	C	0.0767364	-0.118118	0.0312565	0.000158725
rs11605915	T	C	0.0765285	-0.115089	0.03129	0.000236639
rs35273026	T	C	0.0253015	-0.00848913	0.0532483	0.873338
rs150320833	A	C	0.0253015	0.0954828	0.0529369	0.0713186
rs523356	G	C	0.0531679	0.0875091	0.0370034	0.0180615
rs12271457	T	C	0.0662692	-0.136671	0.0333002	4.10E-05
rs34510872	T	C	0.0496326	0.000692395	0.0382017	0.98554
rs11601671	T	C	0.0667545	-0.133906	0.0331701	5.47E-05
rs11225236	T	C	0.0667545	-0.133906	0.0331701	5.47E-05
rs480608	T	C	0.0526827	0.091745	0.0371428	0.0135321
rs12282486	G	C	0.0667545	-0.135937	0.033169	4.21E-05
rs7113906	T	C	0.0666852	-0.135678	0.0331826	4.38E-05
rs7114048	T	C	0.0667545	-0.135937	0.033169	4.21E-05
rs516351	G	C	0.052752	0.0955396	0.0371213	0.010081
rs80320836	T	C	0.0664772	-0.134783	0.0332975	5.22E-05
rs12274405	T	C	0.0668238	-0.134929	0.0331561	4.76E-05
rs117304134	T	C	0.0131707	0.50595	0.0728689	4.16E-12
rs149910995	T	C	0.0108831	0.0517663	0.0801514	0.518393
rs74666402	G	C	0.0168446	-0.193622	0.0646555	0.00275666
rs1298369	G	C	0.0483155	0.109474	0.0386135	0.00459352
rs11547916	T	C	0.0709829	-0.145804	0.0322115	6.09E-06
rs117373613	T	C	0.0207265	0.0700519	0.0584413	0.230695
rs485020	G	C	0.153196	-0.0446762	0.0229252	0.0513602
rs115349957	G	C	0.0707057	-0.146629	0.0322931	5.70E-06
rs2155587	T	C	0.0974629	0.0225191	0.0278356	0.41854
rs11225243	A	C	0.0711909	-0.145425	0.0321757	6.29E-06
rs2567752	T	C	0.141065	-0.041519	0.023673	0.0794976
rs116929965	T	C	0.0355608	0.0225361	0.044958	0.616198
rs143084488	A	C	0.0138639	0.222967	0.071648	0.00186563
rs80319515	A	C	0.0249549	0.0953985	0.0531234	0.0725699
rs117790160	T	C	0.0368085	-0.0520871	0.0443578	0.240334
rs75217705	T	C	0.0712602	-0.14239	0.0321991	9.91E-06
rs588653	G	C	0.0277277	0.0334694	0.0511639	0.51303
rs61895428	T	C	0.0668238	-0.130675	0.0331219	8.05E-05
rs75495275	T	C	0.0650908	-0.00913323	0.0336497	0.786075
rs12146693	T	C	0.0400665	-0.0211521	0.0424115	0.617982
rs55701285	G	C	0.0173298	0.160139	0.0643292	0.0128195
rs111604436	T	C	0.0257868	-0.0485775	0.0515008	0.345591
rs11607657	T	C	0.0704284	-0.143857	0.0323436	8.81E-06
rs140957819	T	C	0.0706364	-0.152323	0.0323016	2.45E-06
rs149850393	A	C	0.0272425	0.0351631	0.0515864	0.495492
rs13377311	T	C	0.0711216	-0.145031	0.0321545	6.57E-06
rs117382339	A	C	0.0345903	-0.122607	0.0455879	0.00717312
rs138361977	T	C	0.019548	-0.0501034	0.0600708	0.404268
rs72978294	A	C	0.0748648	-0.0809016	0.0316921	0.0107085
rs113369089	T	C	0.0133786	-0.0467867	0.0718083	0.514713
rs7102823	T	C	0.042562	-0.175552	0.0409786	1.86E-05
rs369460197	G	C	0.0359767	-0.104485	0.0441822	0.0180627
rs683742	T	C	0.228268	0.094403	0.0197223	1.73E-06
rs75397313	G	C	0.0314016	0.0815931	0.047841	0.088143
rs56189017	G	C	0.0824206	-0.0133597	0.0303238	0.659538
rs12222672	T	C	0.484819	0.0131662	0.0165606	0.426622
rs61895434	T	C	0.0587828	-0.0160419	0.0355632	0.651945
rs651319	T	C	0.225773	0.093457	0.0197049	2.15E-06
rs10895299	T	C	0.0803411	-0.162291	0.0304363	1.00E-07
rs938599	T	C	0.0824899	-0.0130074	0.0303144	0.667876
rs514188	A	C	0.231804	0.092519	0.019548	2.26E-06
rs1943783	T	C	0.44607	0.0197615	0.0167593	0.238381
rs634814	A	C	0.228962	0.0869858	0.0196623	9.83E-06
rs72980276	T	C	0.0800638	0.360582	0.030383	3.46E-32
rs1943785	T	C	0.0826286	-0.00976049	0.0302682	0.747108
rs555650	T	C	0.230348	0.0897492	0.0196315	4.92E-06
rs603608	A	C	0.227645	0.0933594	0.0197415	2.30E-06
rs668660	T	C	0.230279	0.0906628	0.0196388	3.97E-06
rs149816221	T	C	0.0121309	0.19052	0.0764772	0.0127535
rs653586	T	C	0.227437	0.0924616	0.0197509	2.90E-06
rs61893760	T	C	0.202412	-0.12718	0.0207481	9.27E-10
rs628740	T	C	0.212048	0.118424	0.020336	6.02E-09
rs11225276	T	C	0.0997505	-0.202336	0.0278001	3.74E-13
rs553119	A	C	0.212602	0.121083	0.0203287	2.70E-09
rs583517	T	C	0.212533	0.121139	0.0203293	2.66E-09
rs5950337	T	C	0.238112	0.171357	0.019461	1.62E-18
rs7928161	T	C	0.262027	-0.117936	0.0187654	3.47E-10
rs183615799	T	C	0.0272425	0.102087	0.051574	0.0478068
rs11225285	T	C	0.100166	-0.202976	0.0277603	2.92E-13
rs11225287	T	C	0.100166	-0.202976	0.0277603	2.92E-13
rs2897917	A	C	0.238181	0.171353	0.0194458	1.52E-18
rs659861	T	C	0.212048	0.120096	0.0203347	3.66E-09
rs573321	A	C	0.473312	-0.0106048	0.0165652	0.522071
rs150091196	G	C	0.0234299	-0.0541419	0.0553553	0.328068
rs6590969	T	C	0.19957	-0.125138	0.0205629	1.22E-09
rs583432	T	C	0.212672	0.116737	0.0203062	9.35E-09
rs515301	T	C	0.212325	0.118101	0.0203337	6.58E-09
rs72982111	T	C	0.0788853	0.418012	0.030363	1.38E-42
rs72982116	T	C	0.0811729	0.030769	0.0303795	0.311179
rs11225294	T	C	0.17926	0.0101328	0.0215172	0.637713
rs192876549	T	C	0.0106059	-0.20732	0.0816621	0.0111458
rs11225295	T	C	0.0989186	-0.0116102	0.0276787	0.674892
rs17098236	T	C	0.0812422	0.0342837	0.0303415	0.258545
rs7116526	T	C	0.180092	0.012216	0.0214803	0.569572
rs116888493	A	C	0.0213503	-0.261712	0.0577513	5.95E-06
rs12184413	T	C	0.118952	-0.194599	0.0258187	5.39E-14
rs495041	T	C	0.160821	0.31964	0.0222564	3.88E-46
rs7926218	A	C	0.011299	0.236246	0.0791601	0.0028508
rs17098292	T	C	0.0114377	0.227072	0.0786932	0.00391914
rs11225303	T	C	0.221683	-0.311258	0.0197546	5.11E-55
rs61751460	T	C	0.0107445	0.266856	0.0811204	0.00100801
rs17098306	A	C	0.011299	0.223074	0.0791654	0.00484826
rs78978042	T	C	0.221683	-0.314689	0.0197554	3.57E-56
rs10502001	T	C	0.221683	-0.314017	0.0197568	6.16E-56
rs12575975	T	C	0.212256	0.223972	0.0201087	1.40E-28
rs17878383	G	C	0.097047	0.220764	0.0276039	1.47E-15
rs11225309	A	C	0.221475	-0.31225	0.0197621	2.60E-55
rs10895306	T	C	0.221475	-0.314071	0.0197664	6.64E-56
rs2408390	A	C	0.221336	-0.313658	0.0197683	9.38E-56
rs17883436	G	C	0.0213503	0.682199	0.0565064	3.07E-33
rs117903309	A	C	0.0167753	-0.172301	0.065065	0.00811144
rs1943778	T	C	0.082282	-0.322847	0.030132	1.38E-26
rs140716931	T	C	0.0269652	-0.297869	0.0515768	8.00E-09
rs79643393	T	C	0.0837377	0.605409	0.028744	1.28E-95
rs2897918	T	C	0.0422154	-0.137825	0.0409348	0.000764045
rs150005157	T	C	0.0114377	0.24125	0.0786873	0.00217798
rs10791578	A	C	0.252946	0.183825	0.0189313	3.73E-22
rs76822828	A	C	0.0120616	0.252598	0.0766665	0.000989811
rs72982160	T	C	0.0580202	-0.340792	0.0354831	1.03E-21
rs149224518	T	C	0.0114377	0.24125	0.0786873	0.00217798
rs11225314	T	C	0.165604	0.11546	0.0223158	2.35E-07
rs11225317	T	C	0.134549	-0.107298	0.0244715	1.18E-05
rs10895309	T	C	0.13545	-0.107204	0.0243838	1.12E-05
rs78379132	T	C	0.0284209	0.749291	0.0489086	3.69E-52
rs7930021	A	C	0.174893	-0.163466	0.0219731	1.13E-13
rs75213184	T	C	0.124428	-0.0905847	0.0252718	0.000340056
rs146668419	T	C	0.0114377	0.241751	0.0786871	0.00213201
rs17268032	T	C	0.438098	0.131993	0.016594	2.08E-15
rs58527547	T	C	0.0113684	0.242478	0.078921	0.00213127
rs72982184	A	C	0.05906	-0.331231	0.0351905	6.38E-21
rs72982189	T	C	0.0584362	-0.33237	0.0353438	6.92E-21
rs79719340	T	C	0.124636	-0.0916727	0.025259	0.000286152
rs17098383	T	C	0.0588521	-0.324681	0.0351609	3.36E-20
rs72982192	T	C	0.0530986	-0.121705	0.0370609	0.00102862
rs72982193	T	C	0.0121309	-0.255244	0.0764511	0.000846095
rs4754855	T	C	0.117635	0.1584	0.0253939	4.69E-10
rs12801678	T	C	0.176695	-0.170475	0.0218922	7.82E-15
rs72984003	T	C	0.0587134	-0.328795	0.0352344	1.36E-20
rs74668499	A	C	0.124151	-0.0921115	0.0252873	0.000271792
rs7119108	G	C	0.200957	-0.130042	0.0209104	5.28E-10
rs11225322	T	C	0.129211	0.167235	0.0244573	8.70E-12
rs148688082	A	C	0.0110218	0.237853	0.0801274	0.00300303
rs12804690	T	C	0.283585	-0.0250342	0.0184091	0.173911
rs7127611	G	C	0.283655	-0.0250315	0.0184095	0.173966
rs12289906	T	C	0.124567	-0.0908721	0.0252473	0.000321244
rs11225324	T	C	0.0731318	-0.0628421	0.0318197	0.0483129
rs4754046	T	C	0.107168	0.192869	0.0264093	3.11E-13
rs12793522	T	C	0.17614	-0.171239	0.0219146	6.33E-15
rs74614044	T	C	0.124359	-0.090233	0.0252598	0.000356309
rs112123501	T	C	0.05906	-0.324344	0.0351104	3.25E-20
rs7109204	T	C	0.17621	-0.171029	0.0219133	6.80E-15
rs7109210	A	C	0.175794	-0.173737	0.0219306	2.69E-15
rs78768155	T	C	0.0162207	-0.151969	0.0661286	0.0215853
rs35670281	T	C	0.17614	-0.171239	0.0219146	6.33E-15
rs111248084	T	C	0.17621	-0.172419	0.0219118	4.10E-15
rs10502003	T	C	0.0594066	-0.319639	0.0350321	9.23E-20
rs7342280	T	C	0.0732012	-0.0625608	0.0318084	0.0492442
rs7926772	T	C	0.368709	-0.0475896	0.0169957	0.00512235
rs2408401	A	C	0.375225	-0.0410708	0.0169341	0.0153188
rs2408403	G	C	0.37578	-0.0419399	0.0169387	0.01331
rs7930564	A	C	0.175932	-0.171206	0.0219301	6.69E-15
rs11225327	T	C	0.107029	0.198337	0.0264144	6.69E-14
rs74772464	T	C	0.0286982	0.264405	0.049384	8.87E-08
rs17098492	T	C	0.0286289	0.265298	0.0494372	8.28E-08
rs11607749	T	C	0.299598	-0.166216	0.0181657	7.29E-20
rs11225330	T	C	0.0454735	0.179118	0.0396397	6.32E-06
rs17174285	T	C	0.0741023	0.196619	0.0314273	4.17E-10
rs12272210	T	C	0.257383	-0.0714697	0.0188629	0.000152547
rs17174291	T	C	0.0587828	-0.320662	0.035183	1.01E-19
rs12275449	T	C	0.0736864	-0.0610272	0.0317294	0.0544739
rs11601744	A	C	0.122903	-0.0858137	0.0254304	0.000743521
rs12789946	G	C	0.174615	-0.173554	0.0220886	4.50E-15
rs12803418	T	C	0.0474837	0.117287	0.0387759	0.00249731
rs12786094	T	C	0.0407597	-0.310867	0.0414939	7.60E-14
rs77941986	T	C	0.028005	0.243809	0.0503266	1.30E-06
rs1940059	G	C	0.108138	-0.118462	0.0267933	9.95E-06
rs76611623	T	C	0.0283516	0.243593	0.0500444	1.15E-06
rs59379441	T	C	0.0497019	-0.0261414	0.03829	0.494804
rs76129172	G	C	0.0142798	0.256406	0.0702591	0.000264683
rs1711439	T	C	0.449536	-0.0320817	0.0167981	0.0561939
rs1711437	T	C	0.449605	-0.0325781	0.0167999	0.0525178
rs17174314	A	C	0.0123388	0.284497	0.0753711	0.000161538
rs75147225	T	C	0.0109524	0.22469	0.0798647	0.00491569
rs751547	T	C	0.449744	-0.0334803	0.0168034	0.0463577
rs1784408	G	C	0.360668	-0.0578099	0.0173071	0.000841298
rs7934692	T	C	0.14252	-0.231991	0.0235126	8.10E-23
rs118108777	T	C	0.018231	0.444558	0.061853	7.27E-13
rs1784429	T	C	0.485027	-0.000842821	0.0166272	0.959574
rs1631411	T	C	0.456329	-0.0268924	0.0167699	0.108844
rs2846366	A	C	0.45626	-0.0265193	0.0167775	0.114003
rs78487272	T	C	0.11098	-0.113689	0.026445	1.74E-05
rs17098800	G	C	0.110842	-0.11348	0.0264555	1.81E-05
rs3781788	T	C	0.103563	0.228772	0.0274431	9.10E-17
rs17174327	T	C	0.126369	-0.0990361	0.0248875	6.98E-05
rs1784422	T	C	0.457091	-0.0276744	0.0167771	0.0990805
rs17098913	T	C	0.126369	-0.0990361	0.0248875	6.98E-05
rs17098961	A	C	0.018231	-0.17258	0.0620409	0.00542143
rs17098982	T	C	0.0718841	-0.0244872	0.032268	0.447954
rs1711417	T	C	0.46638	-0.0366687	0.0167593	0.0287045
rs72986045	T	C	0.019548	0.0302737	0.0600726	0.614311
rs7115479	T	C	0.103008	0.226536	0.0275165	2.15E-16
rs113682421	T	C	0.126022	-0.0981319	0.0249071	8.23E-05
rs1784418	T	C	0.466103	-0.0385572	0.01676	0.0214454
rs7123742	T	C	0.102523	0.226815	0.02756	2.21E-16
rs1711409	A	C	0.466311	-0.0390011	0.016766	0.0200353
rs1784417	A	C	0.466034	-0.0387514	0.0167532	0.0207464
rs117334748	T	C	0.0235686	-0.00468746	0.0550383	0.932131
rs146928722	T	C	0.0305698	-0.113772	0.0486479	0.019379
rs17099063	T	C	0.102662	0.226521	0.0275478	2.34E-16
rs4285839	T	C	0.461805	-0.0341327	0.0167683	0.0418316
rs17099130	A	C	0.204353	-0.0646336	0.0207021	0.00180287
rs2509020	T	C	0.461805	-0.0341327	0.0167683	0.0418316
rs74727896	T	C	0.131013	-0.104232	0.0245616	2.23E-05
rs79160883	T	C	0.0217663	0.0998116	0.0574874	0.082565
rs1784403	T	C	0.289963	-0.0797193	0.0183487	1.41E-05
rs1962082	T	C	0.290101	-0.0801035	0.0183432	1.28E-05
rs2292731	T	C	0.128033	0.154891	0.0250697	6.83E-10
rs61138073	T	C	0.193193	0.0608289	0.0213027	0.00430969
rs10895324	T	C	0.440247	0.00858707	0.0167584	0.608385
rs4554864	T	C	0.33398	-0.0199288	0.0176839	0.259803
rs72971696	A	C	0.0666852	0.100266	0.0333107	0.00262125
rs12796596	T	C	0.0269652	-0.192148	0.0513719	0.0001852
rs35877292	T	C	0.0666852	0.100266	0.0333107	0.00262125
rs1940477	A	C	0.355539	-0.0476618	0.0175125	0.00651244
rs1940476	G	C	0.412172	-0.0180155	0.0170486	0.290679
rs12799962	T	C	0.397338	0.0124996	0.0172295	0.468184
rs11225349	T	C	0.35845	-0.0510539	0.0175057	0.00355164
rs11225350	T	C	0.267087	-0.058141	0.0187718	0.00196075
rs11225351	T	C	0.267087	-0.058141	0.0187718	0.00196075
rs2509239	T	C	0.109871	0.0131229	0.0267513	0.623758
rs2846708	A	C	0.110079	0.0124153	0.0267352	0.64239
rs4754861	A	C	0.427423	-0.0219723	0.0169776	0.195639
rs4631843	T	C	0.309788	-0.0808792	0.0181375	8.35E-06
rs2464361	T	C	0.132469	0.0117499	0.0247729	0.635297
rs73584645	A	C	0.042978	0.140814	0.0403563	0.00048722
rs10791583	T	C	0.101345	-0.0136558	0.0277962	0.623242
rs10895335	G	C	0.309511	-0.0811542	0.0181405	7.81E-06
rs10895337	T	C	0.201927	-0.110014	0.0207138	1.12E-07
rs10895338	T	C	0.309441	-0.0823661	0.018139	5.69E-06
rs2509009	T	C	0.138569	0.0247157	0.0242679	0.308497
rs140315531	T	C	0.296825	-0.0298486	0.0181355	0.0998348
rs147310463	T	C	0.0110911	-0.119873	0.0799186	0.133673
rs117853825	T	C	0.0126161	0.304407	0.0741429	4.08E-05
rs11225364	T	C	0.102038	-0.0112954	0.0277115	0.683574
rs117662512	T	C	0.0478996	-0.00896569	0.0388339	0.81742
rs1276277	T	C	0.138569	0.0247157	0.0242679	0.308497
rs2846713	T	C	0.132608	0.0125996	0.0247202	0.610286
rs11225366	A	C	0.101691	-0.0118427	0.0277431	0.669487
rs79774508	T	C	0.0287675	0.213747	0.0492439	1.44E-05
rs17099334	T	C	0.0661306	0.0967675	0.0334215	0.00379858
rs116936690	T	C	0.0724387	0.0867888	0.0320913	0.00685815
rs56911610	T	C	0.0951754	0.13794	0.0280557	9.00E-07
rs1940463	T	C	0.131429	0.00965462	0.0248271	0.69738
rs139052328	T	C	0.011299	0.143698	0.0786982	0.0679019
rs2846367	G	C	0.443158	-0.0681135	0.0169514	5.93E-05
rs2509238	G	C	0.131429	0.00745603	0.0248272	0.763944
rs7950199	A	C	0.101622	-0.0115584	0.0277495	0.677036
rs1276253	T	C	0.131291	0.00901725	0.0248191	0.716377
rs12575154	T	C	0.0803411	0.114134	0.0306385	0.000196665
rs1276255	A	C	0.131637	0.00706481	0.024801	0.77576
rs1298374	T	C	0.298766	0.0252909	0.0184093	0.169542
rs1276260	T	C	0.32989	0.0498791	0.0178976	0.00533521
rs2846368	T	C	0.131637	0.00706481	0.024801	0.77576
rs2846718	T	C	0.329683	0.0499138	0.0179006	0.00531103
rs60964518	T	C	0.0655067	0.0927999	0.0336239	0.00579578
rs1276267	T	C	0.131637	0.00706481	0.024801	0.77576
rs72973562	A	C	0.0656454	0.0929605	0.0335957	0.00567129
rs1299604	T	C	0.329059	0.0500268	0.0179211	0.00526027
rs4754867	T	C	0.0656454	0.0929605	0.0335957	0.00567129
rs1276269	T	C	0.22813	0.0680812	0.0198627	0.000612358
rs11605152	T	C	0.201442	-0.105994	0.0207587	3.38E-07
rs948217	G	C	0.0860946	0.0829767	0.029883	0.00550521
rs150695939	A	C	0.0512963	-0.0420958	0.0377288	0.264568
rs191860880	T	C	0.0106752	-0.0614332	0.0814354	0.450646
rs34347515	T	C	0.0759739	-0.00516628	0.0310397	0.867814
rs10791589	A	C	0.101137	-0.0103127	0.0278588	0.71126
rs11225377	A	C	0.10079	-0.00830832	0.0279129	0.765978
rs72973582	T	C	0.0220435	0.185812	0.0562012	0.000950339
rs9704711	T	C	0.0759739	-0.00519514	0.0310696	0.86721
rs61893905	T	C	0.201511	-0.106198	0.0207577	3.20E-07
rs7942581	T	C	0.165881	0.0357671	0.0226419	0.114223
rs61893906	T	C	0.287606	-0.0524978	0.0185282	0.00461825
rs143362459	G	C	0.0760433	-0.00481121	0.0310293	0.876783
rs12289076	G	C	0.0821434	0.0146759	0.0301123	0.626009
rs10895349	T	C	0.201511	-0.106198	0.0207577	3.20E-07
rs2846356	T	C	0.0862332	0.0839815	0.0298651	0.00493632
rs2509010	T	C	0.287883	-0.0522312	0.0185302	0.00483489
rs11607205	A	C	0.200541	-0.108313	0.0208048	1.98E-07
rs116922372	T	C	0.0518508	-0.0361726	0.0375602	0.335551
rs1276289	T	C	0.453417	-0.0249528	0.0169273	0.140495
rs1276288	T	C	0.453417	-0.0249528	0.0169273	0.140495
rs11828553	A	C	0.0820047	0.0144403	0.0301307	0.63177
rs1276287	G	C	0.454041	-0.0240538	0.0169065	0.154851
rs61893908	T	C	0.0440177	0.00943225	0.0405097	0.815893
rs1940480	G	C	0.453903	-0.0234684	0.0169075	0.165166
rs35594127	T	C	0.0760433	-0.00486525	0.0310592	0.875529
rs2701988	A	C	0.0862332	0.0845838	0.0298916	0.00467226
rs2701992	T	C	0.462637	0.0187892	0.0169447	0.26753
rs17099419	T	C	0.0651601	0.0853887	0.0336972	0.0112978
rs3809018	A	C	0.203175	-0.133302	0.0206527	1.16E-10
rs61893941	T	C	0.201026	-0.133969	0.0207506	1.14E-10
rs4754870	T	C	0.0648829	0.0980871	0.0337879	0.00370698
rs12279227	G	C	0.0723	-0.0501756	0.0319937	0.116856
rs11225391	T	C	0.0717455	-0.0485583	0.032121	0.130646
rs4754049	T	C	0.0645363	0.103053	0.0338578	0.00234537
rs112382894	A	C	0.0497712	-0.0246833	0.0382117	0.518325
rs73590696	T	C	0.0725773	-0.0502834	0.0319473	0.115543
rs12361599	T	C	0.254748	-0.0616216	0.0191541	0.00130041
rs12274992	T	C	0.0725773	-0.0502834	0.0319473	0.115543
rs1276285	T	C	0.471163	0.0245956	0.0167538	0.142132
rs12284255	A	C	0.0717455	-0.0485583	0.032121	0.130646
rs35189111	T	C	0.0281436	0.0320732	0.0502936	0.523677
rs35795858	T	C	0.0370165	-0.0864782	0.0439812	0.0493077
rs4754872	T	C	0.062526	0.0866082	0.0343742	0.0117713
rs35771428	A	C	0.0370858	-0.0865053	0.043945	0.0490498
rs34829643	T	C	0.0117843	0.168886	0.0766554	0.0276134
rs145609471	T	C	0.0370858	-0.0865053	0.043945	0.0490498
rs1939021	T	C	0.0537918	0.031216	0.0368878	0.397446
rs34433762	T	C	0.0629419	0.0826891	0.0342845	0.0158965
rs11225394	T	C	0.254471	-0.0690457	0.0191292	0.000308934
rs17099451	A	C	0.0628033	0.0848413	0.034314	0.0134401
rs11225397	T	C	0.206294	-0.0563402	0.0206744	0.00644323
rs12795467	T	C	0.0499792	-0.0805865	0.0379139	0.0335776
rs148129392	T	C	0.0370858	-0.0865053	0.043945	0.0490498
rs11225400	A	C	0.254194	-0.0673442	0.0191157	0.000429379
rs71478596	T	C	0.0504644	-0.0801938	0.0376548	0.0332293
rs10791592	T	C	0.0803411	-0.0960199	0.0305895	0.00170221
rs34718395	T	C	0.141827	-0.013478	0.0238468	0.571962
rs78987627	G	C	0.266117	-0.0617608	0.0188271	0.00104144
rs118013956	T	C	0.019548	-0.0933991	0.0596344	0.117347
rs55930209	A	C	0.0330653	-0.0642338	0.0463348	0.165699
rs61893958	T	C	0.265909	-0.0621372	0.0188397	0.000977752
rs111612083	A	C	0.265909	-0.0621372	0.0188397	0.000977752
rs34748528	A	C	0.0488008	-0.0809228	0.0383481	0.0348739
rs7105269	G	C	0.042562	-0.0490228	0.0412355	0.234539
rs186667806	G	C	0.042562	-0.0490228	0.0412355	0.234539
rs12789176	T	C	0.0497019	-0.0750481	0.0380032	0.0483306
rs12223423	T	C	0.141966	-0.0129419	0.0238274	0.587043
rs146153362	T	C	0.0501178	0.0355301	0.0379891	0.34968
rs139849636	A	C	0.142035	-0.0136818	0.0238244	0.565798
rs113442134	T	C	0.115902	0.00245097	0.0261616	0.925362
rs148645404	T	C	0.0445723	0.10295	0.0406059	0.0112544
rs12223965	T	C	0.141897	-0.0147085	0.0238437	0.537338
rs12786742	T	C	0.0490781	-0.078818	0.0382581	0.0394188
rs11525429	A	C	0.0428393	-0.0446947	0.0411203	0.277106
rs12224492	G	C	0.04277	-0.0453768	0.0411491	0.270176
rs11225407	T	C	0.141966	-0.0128588	0.0238545	0.589869
rs4559658	T	C	0.115902	0.00187835	0.0261616	0.942765
rs4293092	T	C	0.115902	0.00187835	0.0261616	0.942765
rs117586795	T	C	0.0183696	-0.248978	0.0620224	6.02E-05
rs79804935	T	C	0.266186	-0.0615898	0.0188341	0.00108004
rs56192572	T	C	0.0429086	-0.0479834	0.041091	0.242953
rs76705942	G	C	0.0430473	-0.039609	0.0410349	0.33445
rs12804681	T	C	0.141966	-0.0124203	0.023841	0.602408
rs7925300	T	C	0.0429086	-0.0411287	0.0411617	0.317732
rs4121361	T	C	0.0490781	-0.0768966	0.0382587	0.0444775
rs531105727	A	C	0.0110218	0.324977	0.079072	4.00E-05
rs7114891	G	C	0.0429086	-0.041129	0.0411617	0.317728
rs11225415	G	C	0.255788	-0.0693096	0.0190051	0.000267301
rs72977522	A	C	0.062734	-0.0302972	0.0346707	0.382227
rs12789483	T	C	0.147997	0.113087	0.0231121	1.01E-06
rs76057156	T	C	0.0320948	-0.0813987	0.0474763	0.0864775
rs17099553	T	C	0.0332733	-0.0677941	0.0466052	0.145811
rs72977528	T	C	0.0639124	-0.114173	0.0341424	0.000829957
rs56023820	T	C	0.0638431	-0.110306	0.0341591	0.00124694
rs12418070	T	C	0.198461	-0.0294204	0.0210341	0.161947
rs17099555	T	C	0.189103	0.0325412	0.0214378	0.129075
rs17359230	T	C	0.0271732	0.0544183	0.0499415	0.275908
rs17860995	T	C	0.12422	0.104958	0.0251474	3.03E-05
rs17860975	G	C	0.149314	0.108822	0.0229934	2.26E-06
rs3819099	T	C	0.149452	0.108689	0.0229886	2.31E-06
rs17099562	T	C	0.0334812	-0.0748898	0.0464726	0.107118
rs17860962	T	C	0.0637044	-0.110567	0.0342289	0.00124244
rs17293607	T	C	0.149314	0.107633	0.022982	2.87E-06
rs486055	T	C	0.159018	-0.101829	0.0229026	8.87E-06
rs7112080	G	C	0.0969777	0.0833021	0.0280412	0.00298094
rs10466640	T	C	0.1507	0.101652	0.022937	9.48E-06
rs145242717	T	C	0.0645363	0.279075	0.0334494	8.58E-17
rs34686002	T	C	0.150631	0.101256	0.0229518	1.04E-05
rs72977568	T	C	0.0963538	0.0836243	0.0281023	0.00293276
rs2408489	A	C	0.293983	0.00732228	0.0182915	0.688941
rs11604098	T	C	0.150769	0.100798	0.0229473	1.14E-05
rs17293761	T	C	0.0771524	-0.0495495	0.0309479	0.109407
rs17880553	T	C	0.0411757	0.110475	0.0419636	0.00849036
rs7945189	T	C	0.0964231	0.0833302	0.0280955	0.00302731
rs11225426	T	C	0.0771524	-0.083558	0.0311477	0.00732102
rs1051121	T	C	0.0302925	0.00871908	0.0486382	0.857735
rs470132	A	C	0.363926	-0.0573157	0.0172791	0.000914197
rs996999	T	C	0.197421	-0.034839	0.0209825	0.0968809
rs10488	T	C	0.0639124	0.0129978	0.0340494	0.702671
rs473509	T	C	0.412103	-0.0613174	0.016838	0.000272838
rs17884166	T	C	0.011507	-0.208201	0.0775173	0.00725066
rs534191	T	C	0.444198	-0.0607344	0.0167525	0.000290513
rs112863958	T	C	0.0695966	0.0266751	0.0324656	0.411307
rs2408490	T	C	0.164009	0.0499063	0.0225182	0.0267045
rs11225427	G	C	0.162415	0.0465875	0.022646	0.039702
rs72979543	G	C	0.0151116	-0.0503038	0.0684352	0.462328
rs112815405	T	C	0.0864411	-0.00521065	0.0294637	0.859631
rs526215	T	C	0.498406	-0.0932393	0.0165693	1.90E-08
rs603050	T	C	0.277693	0.0557072	0.018386	0.00245526
rs17360292	T	C	0.0451269	-0.129496	0.0397953	0.00114295
rs113051088	T	C	0.062526	-0.104919	0.0343265	0.00224762
rs187692934	T	C	0.277901	0.0560747	0.0183682	0.00227535
rs485200	T	C	0.27797	0.056207	0.0183685	0.00222175
rs111501139	T	C	0.0698045	0.0373925	0.0325991	0.251402
rs646382	T	C	0.208027	0.0548294	0.0203366	0.00703221
rs113200639	T	C	0.0858866	-0.00066411	0.0295828	0.98209
rs112416860	G	C	0.0431166	-0.0150721	0.040534	0.710024
rs72979581	A	C	0.0149036	-0.0767485	0.0688885	0.265275
rs479095	T	C	0.260433	0.04541	0.0187724	0.015589
rs78254330	T	C	0.105643	-0.0289968	0.0271281	0.285159
rs492578	T	C	0.260155	0.0454875	0.0187718	0.0154099
rs518901	T	C	0.260155	0.0454875	0.0187718	0.0154099
rs1034374	A	C	0.0833911	-0.0101828	0.0300304	0.734557
rs670653	T	C	0.207334	0.0544618	0.0203778	0.00754331
rs537838	A	C	0.258977	0.0439332	0.0188101	0.0195383
rs633962	T	C	0.490781	0.0717589	0.0166218	1.60E-05
rs683878	G	C	0.260779	0.0458911	0.0187995	0.0146674
rs605949	T	C	0.135589	0.105889	0.0243488	1.39E-05
rs639752	A	C	0.490711	0.0723839	0.0166284	1.36E-05
rs655403	T	C	0.135796	0.106324	0.0243241	1.25E-05
rs566125	T	C	0.136212	0.105159	0.0242906	1.52E-05
rs680753	G	C	0.136212	0.105159	0.0242906	1.52E-05
rs3020919	T	C	0.230348	0.050391	0.0197121	0.0105979
rs617819	G	C	0.492098	0.075935	0.0166062	4.90E-06
rs494963	A	C	0.135727	0.107053	0.0243997	1.16E-05
rs117612248	G	C	0.0933038	-0.0389257	0.0285402	0.172645
rs114176245	T	C	0.130736	0.0990076	0.0246387	5.92E-05
rs72981675	T	C	0.130805	0.0987122	0.0246203	6.15E-05
rs72981678	G	C	0.0144184	-0.0399118	0.0699967	0.568563
rs72981680	A	C	0.130805	0.0987122	0.0246203	6.15E-05
rs72981684	T	C	0.130667	0.0984027	0.0246276	6.52E-05
rs72981698	T	C	0.130667	0.0984027	0.0246276	6.52E-05
rs72983508	A	C	0.130667	0.0997894	0.0246119	5.08E-05
rs686375	T	C	0.0499099	0.0195911	0.0378923	0.605159
rs476391	G	C	0.0490087	0.0259635	0.0382907	0.497754
rs28381692	A	C	0.0170525	0.145658	0.0630057	0.0208157
rs632009	T	C	0.330792	0.0484447	0.0175907	0.00590192
rs28381669	G	C	0.0110911	-0.0215232	0.0779622	0.782501
rs11225443	T	C	0.0472064	0.0562643	0.0391277	0.150487
rs608194	T	C	0.180923	0.0832007	0.0216123	0.000119289
rs144897250	A	C	0.0158048	-0.0023532	0.066388	0.971725
rs117314364	T	C	0.0494246	0.0146974	0.0383812	0.701781
rs71480467	T	C	0.0169832	0.139411	0.0644236	0.0304989
rs145357650	A	C	0.0223901	0.08897	0.0558328	0.11109
rs61493282	T	C	0.0831138	0.134287	0.02989	7.14E-06
rs117413039	T	C	0.0144184	-0.00354676	0.069322	0.959197
rs118154670	G	C	0.0480383	0.0239613	0.0388443	0.53735
rs11225450	G	C	0.0542077	-0.00675998	0.0368218	0.854343
rs113295254	T	C	0.104187	-0.0150275	0.0271716	0.58024
rs117022006	T	C	0.0285595	-0.00171952	0.0489908	0.972002
rs1940937	T	C	0.182656	-0.0385372	0.0215051	0.0731736
rs7109566	T	C	0.310065	0.0523999	0.0179426	0.00350649
rs117563322	T	C	0.0501178	0.00888477	0.0382126	0.816149
rs1939533	T	C	0.13545	-0.0121112	0.0242717	0.617804
rs116951508	T	C	0.0363233	0.114959	0.0441666	0.00926443
rs7950773	T	C	0.135727	-0.0123104	0.0242443	0.611635
rs149262932	T	C	0.0359074	0.103084	0.044394	0.0202594
rs7103921	T	C	0.344863	0.00980542	0.0176031	0.577526
rs12798926	A	C	0.132469	-0.00724079	0.0245333	0.767894
rs2005108	T	C	0.135589	0.0793226	0.024219	0.00106077
rs2011681	T	C	0.346458	0.0110666	0.0176052	0.529631
rs9665980	A	C	0.309649	0.0520973	0.017927	0.00367108
rs4754887	T	C	0.39609	-0.0102881	0.0170222	0.545602
rs11225471	T	C	0.167822	0.029166	0.022251	0.189976
rs143681330	T	C	0.0136559	-0.390093	0.0709711	4.01E-08
rs75368881	T	C	0.0402052	0.07363	0.0421882	0.0809798
rs11225478	A	C	0.317136	0.0212728	0.0177745	0.231418
rs185686655	T	C	0.0408984	0.076283	0.0418761	0.0685519
rs60797395	T	C	0.123042	0.008093	0.0253273	0.749329
rs2096767	G	C	0.324484	0.0208878	0.0176688	0.237171
rs2096768	A	C	0.324414	0.0203225	0.0176681	0.250084
rs56960239	T	C	0.323582	0.0223634	0.0176856	0.206092
rs116589533	G	C	0.0225981	0.0159161	0.0557789	0.77539
rs149104197	T	C	0.0168446	0.114573	0.0644123	0.075325
rs12792356	T	C	0.0184389	0.157732	0.0619532	0.0109174
rs148292565	A	C	0.0153196	-0.105982	0.067979	0.11903
rs7124873	T	C	0.343754	0.0352894	0.0174052	0.0426456
rs72985568	T	C	0.0121309	0.0851858	0.0760593	0.262755
rs112995158	A	C	0.0417995	0.0724987	0.0414837	0.0805688
rs7119194	T	C	0.0594066	-0.0305825	0.0345519	0.376123
rs111900470	T	C	0.0150423	0.149747	0.0673099	0.0261294
rs17860597	G	C	0.0273811	0.249957	0.0504514	7.42E-07
rs112759287	T	C	0.0956606	-0.00332262	0.0283692	0.906768
rs17860578	T	C	0.0439484	0.0798777	0.0405264	0.0487615
rs17860575	T	C	0.0854014	0.0203301	0.0295896	0.492062
rs17860560	T	C	0.0438791	0.0786442	0.0405543	0.0525119
rs10895373	T	C	0.154929	0.0673547	0.0231778	0.00367199
rs3819089	T	C	0.155414	0.0680536	0.0231361	0.00327721
rs17860529	T	C	0.0416609	0.0691717	0.0415442	0.0959535
rs35400663	T	C	0.11202	0.0558768	0.026505	0.0350517
rs117305757	T	C	0.0420768	0.0203636	0.0418052	0.626197
rs4572101	T	C	0.180438	0.0623863	0.0215914	0.00387116
rs187661973	T	C	0.0366699	0.0396278	0.0440872	0.368763
rs145770351	G	C	0.0370858	0.0341169	0.0438702	0.436785
rs7124289	T	C	0.125468	-0.0123933	0.0251693	0.622454
rs61899734	T	C	0.127409	-0.0446694	0.0248676	0.072491
rs34590797	G	C	0.0198946	0.108745	0.0597794	0.0689361
rs522535	A	C	0.295369	-0.0276763	0.0180357	0.124943
rs116996444	G	C	0.0314016	0.00375346	0.0475251	0.937052
rs56186620	T	C	0.24747	0.024899	0.0192205	0.195211
rs141197577	T	C	0.031471	0.00583304	0.0474782	0.902224
rs143030105	T	C	0.0313323	0.00570614	0.0475721	0.904528
rs535628	T	C	0.374393	0.01104	0.0170387	0.517045
rs116825246	T	C	0.0248856	0.0162053	0.0535065	0.762001
rs632027	T	C	0.495979	0.0185641	0.0166303	0.26434
rs117172724	A	C	0.0208651	0.0175834	0.0580676	0.762045
rs658390	T	C	0.375711	0.0107141	0.0170573	0.529944
rs17298967	T	C	0.0451269	0.189207	0.0400177	2.31E-06
rs532388	T	C	0.495078	0.0205442	0.0166375	0.216939
rs7115199	T	C	0.0318869	0.00866394	0.0470952	0.854045
rs117145207	T	C	0.0316096	0.0100214	0.0473848	0.832512
rs116856192	T	C	0.0316096	0.0100214	0.0473848	0.832512
rs117170664	A	C	0.0316096	0.0100214	0.0473848	0.832512
rs9988919	G	C	0.02648	0.00984932	0.0519922	0.849755
rs11225516	T	C	0.0637737	0.0189769	0.0339212	0.575878
rs75140188	T	C	0.0248856	0.0215066	0.0536602	0.688585
rs74560851	T	C	0.0248856	0.0215066	0.0536602	0.688585
rs12222837	A	C	0.0638431	0.0170718	0.0339068	0.614635
rs112680966	T	C	0.024539	0.0196372	0.054012	0.716189
rs553242	A	C	0.361569	0.0158588	0.0171751	0.355851
rs12790661	T	C	0.153542	-0.0396566	0.0230854	0.0858722
rs75283577	A	C	0.0144184	-0.095834	0.0680168	0.158885
rs138032461	T	C	0.0117843	-0.142161	0.0771181	0.0653081
rs117077382	T	C	0.0316096	0.0150944	0.0473846	0.750076
rs151104286	T	C	0.0169139	-0.067078	0.0648359	0.300899
rs483401	T	C	0.348052	0.0234901	0.0173653	0.176194
rs148789309	A	C	0.0143491	0.0522995	0.0691437	0.449441
rs78036695	T	C	0.0246083	0.0176436	0.0539412	0.74361
rs77432691	G	C	0.0581589	0.0184605	0.0356284	0.604377
rs670515	T	C	0.491751	0.0295743	0.0166755	0.0761853
rs536107	T	C	0.467143	0.0283906	0.0166669	0.0885348
rs2510101	T	C	0.467004	0.0278427	0.0166723	0.0949636
rs79780783	G	C	0.0108138	0.0817461	0.0809207	0.312433
rs147031000	T	C	0.0128241	0.0857442	0.0740499	0.246933
rs112925736	A	G	0.0301539	0.0316326	0.0481694	0.511398
rs111892758	T	G	0.0301539	0.0316326	0.0481694	0.511398
rs112421163	C	G	0.0301539	0.0316326	0.0481694	0.511398
rs142480009	A	G	0.0234299	-0.0463601	0.0553563	0.402347
rs75465594	A	G	0.02953	0.0501034	0.0488482	0.30507
rs111985246	A	G	0.0303618	0.0248057	0.0480231	0.605495
rs72970293	A	G	0.011507	0.0287692	0.0780263	0.712353
rs112533558	C	G	0.0307084	0.0416824	0.0476714	0.381946
rs10791552	A	G	0.378899	0.00871361	0.0171663	0.61175
rs10895241	A	G	0.378691	0.00858892	0.0171725	0.616982
rs72970296	T	G	0.0249549	0.000350808	0.0526907	0.994688
rs10791554	A	G	0.441217	0.0114933	0.0167551	0.49276
rs61916042	A	G	0.0426314	-0.00825231	0.0410711	0.840761
rs11225112	A	G	0.378761	0.00772053	0.0171891	0.653335
rs7930416	A	G	0.380355	0.00776783	0.0171889	0.651348
rs7111721	A	G	0.440801	0.0119267	0.0167678	0.476932
rs111850897	C	G	0.0518508	0.0331504	0.037455	0.376147
rs11225116	A	G	0.0413143	0.041785	0.0415554	0.314678
rs76799165	A	G	0.0599612	0.0141348	0.0351009	0.687188
rs185154932	A	G	0.011507	-0.0236826	0.0775555	0.760098
rs79071451	C	G	0.0126854	0.211504	0.0735912	0.00406446
rs11824945	C	G	0.0546929	0.0252815	0.0365374	0.489
rs75083980	A	G	0.0646056	0.0271954	0.0339025	0.422483
rs73593082	A	G	0.0547622	0.0251116	0.0365184	0.491699
rs67727642	A	G	0.149244	0.00479457	0.0234587	0.838059
rs112481395	A	G	0.0718841	0.0451929	0.0322985	0.161789
rs11225120	A	G	0.380286	0.00749969	0.0171724	0.66232
rs10895246	A	G	0.380147	0.00759334	0.0171799	0.658509
rs58795913	T	G	0.0547622	0.0251116	0.0365184	0.491699
rs141820526	A	G	0.0209344	-0.0242339	0.0579777	0.67597
rs150616574	A	G	0.0146957	-0.263043	0.0689598	0.000137633
rs6590945	T	G	0.440385	0.0106721	0.0167666	0.524465
rs7943098	A	G	0.380424	0.00781389	0.017175	0.649154
rs11601438	A	G	0.380355	0.0075788	0.0171737	0.659007
rs141710975	A	G	0.0547622	0.0251116	0.0365184	0.491699
rs78228388	T	G	0.0293914	0.0638295	0.049067	0.193347
rs111776317	A	G	0.0598919	0.014054	0.0351173	0.689019
rs11225124	C	G	0.382989	0.00995517	0.0171281	0.561112
rs10895249	T	G	0.382781	0.0108492	0.0171291	0.526507
rs59695661	T	G	0.0599612	0.0147935	0.0351008	0.673434
rs10160773	A	G	0.423194	0.023163	0.0168257	0.168665
rs61391183	A	G	0.186261	-0.0468521	0.0213958	0.0285724
rs35128774	A	G	0.0172605	-0.00316103	0.0639514	0.960579
rs10791562	A	G	0.42257	0.0239848	0.016825	0.154043
rs72972140	A	G	0.132677	0.0383818	0.0245189	0.117533
rs10895254	A	G	0.361916	0.0212637	0.0173239	0.219704
rs113250086	A	G	0.0549009	0.0268059	0.0364318	0.461885
rs7936168	C	G	0.422709	0.0248967	0.0168233	0.138946
rs61916048	C	G	0.0281436	-0.109958	0.0501515	0.0283737
rs144715383	T	G	0.0361847	0.0879551	0.0445118	0.0481936
rs10895257	A	G	0.226258	-0.0146368	0.0199749	0.46373
rs7128788	A	G	0.419728	-0.0103855	0.0168554	0.537813
rs1942691	A	G	0.336961	-0.00627744	0.0176322	0.721835
rs11225133	A	G	0.226189	-0.0146402	0.0199833	0.463812
rs1942689	A	G	0.33606	-0.0036562	0.0176419	0.835824
rs1942688	T	G	0.336268	-0.00335075	0.0176447	0.849392
rs10895259	T	G	0.335991	-0.00372984	0.0176464	0.832608
rs7938172	A	G	0.373146	0.0057018	0.0172075	0.740386
rs11225138	C	G	0.0834604	-0.0231005	0.0300746	0.44245
rs12417236	T	G	0.0352142	0.0779492	0.045054	0.0836503
rs10895260	A	G	0.0417995	0.0481981	0.0412759	0.242964
rs147523080	A	G	0.0137252	0.162871	0.0712844	0.022353
rs10750632	A	G	0.335713	-0.00262623	0.0176427	0.881671
rs112526546	T	G	0.0953833	-0.0255721	0.0285112	0.369795
rs56354616	A	G	0.0189935	-0.06984	0.0604384	0.247901
rs2019070	A	G	0.372453	0.00545978	0.0171747	0.750573
rs7117239	C	G	0.370581	0.00470392	0.0172177	0.784705
rs6590949	A	G	0.37072	0.00490783	0.0172201	0.775648
rs7124280	A	G	0.334674	-0.00811649	0.0176449	0.645537
rs4754040	C	G	0.036046	0.0837034	0.0445887	0.0605265
rs75300728	A	G	0.0452655	-0.00812122	0.0400269	0.839223
rs117104460	A	G	0.031471	-0.00729919	0.0473715	0.877548
rs189963556	A	G	0.0152502	0.0271614	0.0681378	0.690182
rs4561174	T	G	0.420491	-0.00807962	0.0167972	0.630524
rs150712760	A	G	0.0107445	0.235811	0.0806034	0.00344895
rs11225155	A	G	0.363164	-0.0270335	0.0173753	0.119786
rs147681838	C	G	0.0179537	-0.109467	0.0632565	0.0835781
rs12793501	A	G	0.336961	0.00146896	0.0175669	0.93336
rs11605954	A	G	0.340288	0.00203273	0.0175102	0.907586
rs149597587	C	G	0.014765	-0.113608	0.0695254	0.102291
rs112458847	T	G	0.014557	0.0433152	0.0696754	0.534178
rs75669239	T	G	0.0296687	0.0434901	0.0493367	0.378079
rs12795139	T	G	0.193678	-0.0401651	0.0210638	0.0565827
rs11225159	A	G	0.0838763	-0.0303396	0.0300196	0.312212
rs61893578	C	G	0.036046	-0.0805577	0.0448583	0.0725637
rs112112715	T	G	0.0614169	0.0931686	0.0345365	0.00699865
rs11225160	A	G	0.336476	0.00171241	0.0175929	0.922463
rs17689778	A	G	0.062734	0.0810351	0.0342496	0.0180071
rs12421242	T	G	0.337516	0.00183449	0.017569	0.916842
rs75921858	T	G	0.029738	0.0425221	0.0492839	0.388277
rs7931576	A	G	0.332039	-0.0252075	0.0176573	0.153452
rs12807220	A	G	0.343962	-0.0174718	0.0174917	0.317894
rs117496742	A	G	0.0194094	-0.0983582	0.0600456	0.101453
rs79981660	A	G	0.0418688	-0.159799	0.0415636	0.000121748
rs141361682	A	G	0.0103979	-0.122629	0.0824814	0.137126
rs11225166	C	G	0.0944129	0.0262392	0.0283808	0.355236
rs139400013	A	G	0.0139332	0.107268	0.0711482	0.131683
rs1895916	A	G	0.422986	-0.00890894	0.016761	0.59507
rs11608234	A	G	0.32684	-0.0197323	0.0177476	0.266247
rs4475891	A	G	0.328019	-0.0227266	0.0177283	0.199905
rs142308981	C	G	0.0125468	0.236439	0.0752119	0.00167538
rs3858420	C	G	0.328712	-0.0234852	0.0177313	0.185377
rs17097560	C	G	0.328435	-0.023379	0.0177334	0.187426
rs12790399	C	G	0.327742	-0.0240097	0.0177413	0.175995
rs8504	A	G	0.32691	-0.0242314	0.0177589	0.172464
rs12798827	A	G	0.0167059	0.0332448	0.0652246	0.610279
rs113413064	A	G	0.0514349	0.0233598	0.037635	0.534822
rs12223991	T	G	0.324761	-0.0235945	0.0177944	0.184899
rs7950422	A	G	0.317829	-0.0200724	0.0178845	0.261756
rs11604260	A	G	0.0404131	-0.180559	0.0421241	1.84E-05
rs61280272	A	G	0.31263	-0.029012	0.0179996	0.107047
rs77721353	T	G	0.124359	0.0298097	0.0250249	0.233614
rs60306966	A	G	0.316027	-0.0181588	0.0179743	0.312402
rs149932510	A	G	0.0120616	-0.119524	0.0762633	0.117099
rs10791570	A	G	0.314848	-0.0231177	0.0179896	0.198813
rs77093085	A	G	0.0353528	0.125668	0.045052	0.00529441
rs67130671	A	G	0.236032	-0.0333046	0.019742	0.0916491
rs7927668	A	G	0.3432	-0.0249038	0.0175819	0.156688
rs111691112	A	G	0.0286982	-0.047078	0.0498467	0.344968
rs7128884	C	G	0.308956	-0.038271	0.0179772	0.0332992
rs138856390	A	G	0.0108831	0.0143997	0.0801536	0.857432
rs2124216	A	G	0.244143	-0.0789035	0.0194277	4.93E-05
rs145715400	A	G	0.0361153	0.0347494	0.0443838	0.433695
rs140444012	A	G	0.039304	0.0236881	0.0430855	0.582478
rs77367022	C	G	0.0173991	0.00292132	0.0634521	0.96328
rs35612369	T	G	0.301331	-0.0057456	0.0181232	0.75123
rs7480738	T	G	0.287328	-0.00574144	0.0183854	0.754835
rs12098902	A	G	0.298212	-0.00247969	0.0181622	0.891406
rs17763827	C	G	0.298281	-0.00262728	0.0181628	0.88499
rs10501998	A	G	0.298281	-0.00262728	0.0181628	0.88499
rs17763887	A	G	0.298281	-0.00262728	0.0181628	0.88499
rs118124532	T	G	0.0437405	-0.199653	0.0407549	9.85E-07
rs12786778	A	G	0.298697	-0.00140578	0.0181603	0.9383
rs9665961	A	G	0.29842	-0.00219248	0.018182	0.904023
rs150283650	A	G	0.298212	-0.00236177	0.0181802	0.896642
rs2852880	C	G	0.287883	-0.00269137	0.0183892	0.883644
rs2846857	A	G	0.288022	-0.00301763	0.0183964	0.869709
rs2846849	A	G	0.292527	0.0176383	0.0182795	0.334614
rs79660790	C	G	0.031055	-0.135924	0.0480656	0.00469845
rs2846848	T	G	0.291072	0.0164924	0.018275	0.366844
rs2852891	T	G	0.291834	0.0165508	0.0182683	0.364976
rs72978207	A	G	0.0418688	0.0449487	0.0415309	0.279158
rs181491463	A	G	0.011299	-0.16525	0.079185	0.0369342
rs61893631	C	G	0.214197	0.0419408	0.0201832	0.0377445
rs17882441	A	G	0.0876196	0.0275384	0.029296	0.347246
rs117083530	A	G	0.0106752	9.90E-05	0.0809036	0.999024
rs17878708	A	G	0.308471	0.0190334	0.017913	0.288025
rs61895367	A	G	0.0946901	0.00577436	0.0282181	0.837865
rs17769668	C	G	0.0589214	-0.139507	0.0351374	7.25E-05
rs11225211	A	G	0.174546	0.0166838	0.0218006	0.444125
rs3460	C	G	0.11403	0.177974	0.0260828	9.61E-12
rs61895369	A	G	0.139401	-0.0344751	0.0239484	0.150037
rs116845046	T	G	0.013032	0.501889	0.0732474	7.89E-12
rs146007942	C	G	0.0108138	0.149562	0.080382	0.0628358
rs183102233	A	G	0.0119922	-0.168054	0.0764629	0.0279919
rs1318199	C	G	0.0661999	-0.128653	0.0334303	0.000119929
rs34115368	C	G	0.0371551	-0.0583833	0.0440858	0.185441
rs77741167	A	G	0.0273811	0.0849462	0.0507876	0.0944542
rs1275852	A	G	0.0537224	0.0866307	0.036795	0.0185786
rs12270109	C	G	0.077083	-0.117394	0.031143	0.000164863
rs4385869	A	G	0.283932	-0.0705495	0.0183948	0.000126486
rs10895290	A	G	0.164772	-0.00959877	0.0223909	0.668162
rs117189349	A	G	0.0309164	-0.0745136	0.0479596	0.120306
rs118022413	A	G	0.0207958	-0.123524	0.0585375	0.0348783
rs1943781	A	G	0.130182	-0.031438	0.0244254	0.1981
rs1943780	T	G	0.0989186	0.0203529	0.0275516	0.460103
rs12275349	A	G	0.0768058	-0.116463	0.0312161	0.000192283
rs10219215	A	G	0.0763205	-0.116944	0.0313211	0.00019014
rs10895292	C	G	0.0663386	-0.134197	0.033288	5.60E-05
rs10895293	C	G	0.0662692	-0.135983	0.0333006	4.48E-05
rs11225235	A	G	0.0662692	-0.134624	0.0333014	5.34E-05
rs138103778	A	G	0.0666158	-0.132998	0.0332344	6.35E-05
rs117276639	A	G	0.021281	-0.129533	0.0577086	0.0248237
rs117912899	A	G	0.0117843	-0.0855681	0.0766745	0.264463
rs117487227	T	G	0.0665465	-0.132999	0.0332849	6.51E-05
rs12283885	T	G	0.0666852	-0.135678	0.0331826	4.38E-05
rs58250524	A	G	0.0664772	-0.134783	0.0332975	5.22E-05
rs548336	A	G	0.491058	-0.0726248	0.0166071	1.24E-05
rs11605573	T	G	0.0667545	-0.136852	0.0331685	3.73E-05
rs12291114	A	G	0.0667545	-0.13446	0.0331698	5.09E-05
rs11827872	T	G	0.0991266	0.0817797	0.0276219	0.00307961
rs7934594	A	G	0.263968	-0.0561681	0.018877	0.00293505
rs117680242	T	G	0.0308471	-0.166812	0.0483119	0.000557957
rs75055689	T	G	0.070775	-0.148225	0.03228	4.47E-06
rs12269847	C	G	0.0710523	-0.147329	0.0321985	4.83E-06
rs546361	C	G	0.0722307	0.0803942	0.0319969	0.0120073
rs670314	A	G	0.0720227	0.0800065	0.0320321	0.0125223
rs74805852	C	G	0.131152	0.13969	0.02462	1.45E-08
rs11225242	C	G	0.0710523	-0.146885	0.0321988	5.15E-06
rs181951510	A	G	0.011507	-0.00492908	0.078027	0.949632
rs144033384	A	G	0.0745182	-0.137984	0.03153	1.22E-05
rs137894501	A	G	0.0352835	0.0155015	0.0451153	0.731159
rs117462234	A	G	0.0399972	-0.241265	0.0422726	1.19E-08
rs79202552	A	G	0.0268959	0.105917	0.0511965	0.0385971
rs12272097	A	G	0.0136559	-0.220842	0.0718034	0.00210829
rs75622638	A	G	0.0238458	0.100228	0.0545627	0.0662618
rs139846267	A	G	0.0120616	-0.140445	0.0758181	0.0640108
rs78847320	A	G	0.0704977	-0.148688	0.0323284	4.31E-06
rs76054887	A	G	0.0135866	-0.211	0.0712471	0.0030712
rs57562739	T	G	0.0720921	-0.144404	0.031761	5.54E-06
rs78704392	A	G	0.0702898	-0.147542	0.0323658	5.24E-06
rs117242513	A	G	0.0334119	-0.0866466	0.0464129	0.061961
rs145847829	A	G	0.0133786	0.0607528	0.0725595	0.402462
rs151026104	A	G	0.070775	-0.152672	0.0322771	2.29E-06
rs117983416	A	G	0.0707057	-0.150069	0.0322909	3.42E-06
rs181723168	A	G	0.0150423	-0.00802205	0.0685889	0.906896
rs12271900	A	G	0.0717455	-0.143252	0.0319826	7.61E-06
rs17350590	A	G	0.0711909	-0.137603	0.032214	1.97E-05
rs117019147	A	G	0.0206571	-0.181169	0.0585001	0.00196301
rs630413	A	G	0.0255788	0.0893693	0.0532688	0.0934479
rs12361597	A	G	0.0496326	-0.157125	0.038269	4.07E-05
rs11225262	C	G	0.0493553	-0.154844	0.038361	5.48E-05
rs562880	A	G	0.0808263	-0.0145204	0.0308019	0.637361
rs11225264	A	G	0.0493553	-0.154844	0.038361	5.48E-05
rs76168734	A	G	0.0902537	-0.150389	0.0289161	2.04E-07
rs10791573	A	G	0.257244	-0.0956779	0.0189842	4.77E-07
rs12290827	C	G	0.0826979	-0.0102714	0.0302589	0.73428
rs636898	A	G	0.231526	0.0927276	0.0195339	2.10E-06
rs634743	A	G	0.231457	0.0921745	0.0195421	2.44E-06
rs1943782	A	G	0.083807	0.34376	0.0297293	1.18E-30
rs488324	T	G	0.231596	0.0928692	0.0195561	2.09E-06
rs2078237	A	G	0.201442	-0.0966583	0.0207831	3.37E-06
rs61895456	C	G	0.0825593	-0.0112439	0.0303052	0.710632
rs113020060	A	G	0.0381949	-0.0601468	0.0431415	0.163308
rs665124	A	G	0.227437	0.0936068	0.0197502	2.18E-06
rs73593548	T	G	0.0150423	-0.0311609	0.0679513	0.646551
rs2509689	A	G	0.211562	0.119126	0.0203741	5.23E-09
rs2510486	T	G	0.211632	0.118057	0.0203657	7.04E-09
rs2510487	A	G	0.212533	0.121139	0.0203293	2.66E-09
rs1620999	T	G	0.212464	0.120664	0.0203303	3.07E-09
rs676452	A	G	0.212533	0.121139	0.0203293	2.66E-09
rs7131148	A	G	0.2352	0.172965	0.0195357	1.05E-18
rs140458782	A	G	0.0361153	-0.104582	0.0448128	0.0196358
rs11225284	A	G	0.261888	-0.117086	0.0187725	4.71E-10
rs633497	A	G	0.212602	0.120373	0.0203208	3.29E-09
rs520100	A	G	0.212464	0.12162	0.0203211	2.27E-09
rs77047638	A	G	0.100166	-0.202976	0.0277603	2.92E-13
rs483293	A	G	0.212325	0.120065	0.0203321	3.68E-09
rs11225286	A	G	0.100166	-0.20269	0.0277606	3.15E-13
rs74545146	A	G	0.0296687	-0.0980111	0.0493258	0.0469587
rs17098230	A	G	0.0934424	-0.207606	0.028589	4.22E-13
rs598693	A	G	0.212325	0.117312	0.0203428	8.42E-09
rs117134131	A	G	0.0178844	-0.17772	0.0618766	0.0040885
rs80157719	T	G	0.116248	-0.194974	0.0260546	8.11E-14
rs148195639	A	G	0.0441564	-0.271002	0.0405976	2.65E-11
rs11225299	A	G	0.119506	-0.190567	0.0257516	1.51E-13
rs11225300	A	G	0.119437	-0.1909	0.0257558	1.39E-13
rs17882041	A	G	0.180369	-0.242592	0.0215907	4.73E-29
rs14983	A	G	0.21586	-0.31164	0.0199145	2.62E-54
rs17881871	A	G	0.0142105	-0.39039	0.0689745	1.57E-08
rs2156528	T	G	0.221406	-0.312912	0.0197694	1.70E-55
rs142103320	T	G	0.0107445	0.266856	0.0811204	0.00100801
rs17880669	A	G	0.0111604	0.254826	0.0796316	0.00137995
rs11225304	A	G	0.221406	-0.312494	0.0197621	2.15E-55
rs61749259	A	G	0.0107445	0.266856	0.0811204	0.00100801
rs17881703	A	G	0.0207958	-0.219925	0.0584983	0.000171592
rs11568819	A	G	0.0620408	0.795426	0.0329473	6.69E-124
rs17098318	A	G	0.333426	0.0784956	0.01741	6.63E-06
rs143406785	T	G	0.0107445	0.266856	0.0811204	0.00100801
rs4754852	C	G	0.253293	0.184711	0.0189164	2.20E-22
rs7930746	A	G	0.253709	0.18472	0.0189236	2.27E-22
rs11225312	A	G	0.130043	-0.132407	0.0248209	9.87E-08
rs7934632	A	G	0.395605	0.0956983	0.0169212	1.61E-08
rs17098329	A	G	0.0115763	0.251462	0.0782208	0.00131121
rs7946641	A	G	0.43484	0.184113	0.0166835	4.31E-28
rs117442136	A	G	0.0408291	-0.0692507	0.0419825	0.0990861
rs117981775	T	G	0.0166366	0.648158	0.064629	1.62E-23
rs149862726	A	G	0.0112297	0.240207	0.079397	0.00249188
rs17098339	T	G	0.0620408	-0.327436	0.0343636	2.13E-21
rs11225315	A	G	0.136351	-0.101845	0.0243293	2.87E-05
rs11225316	T	G	0.134549	-0.107298	0.0244715	1.18E-05
rs10160624	A	G	0.0734784	-0.0710419	0.0317605	0.0253297
rs10895311	C	G	0.135381	-0.106956	0.0243872	1.17E-05
rs76401821	T	G	0.124289	-0.0906671	0.0252637	0.000334364
rs7928924	A	G	0.107999	0.190914	0.0263106	4.40E-13
rs147297756	T	G	0.0114377	0.241751	0.0786871	0.00213201
rs12366241	A	G	0.438029	0.1316	0.0165973	2.54E-15
rs72982186	C	G	0.05906	-0.331231	0.0351905	6.38E-21
rs12785255	A	G	0.176695	-0.164598	0.0218877	6.14E-14
rs9651711	A	G	0.35332	-0.11263	0.0174729	1.22E-10
rs72982198	A	G	0.0588521	-0.324681	0.0351609	3.36E-20
rs143802114	A	G	0.0114377	0.241751	0.0786871	0.00213201
rs77746869	A	G	0.123527	-0.0889951	0.0253749	0.000455578
rs66809307	A	G	0.176764	-0.16989	0.0218806	9.33E-15
rs72984004	A	G	0.0588521	-0.324681	0.0351609	3.36E-20
rs72984007	A	G	0.0589214	-0.323693	0.0351451	4.19E-20
rs68181448	A	G	0.235616	-0.241078	0.019652	2.97E-34
rs12807781	A	G	0.235547	-0.241026	0.0196523	3.08E-34
rs76000784	A	G	0.0871343	-0.119788	0.0295003	4.95E-05
rs7129879	A	G	0.17621	-0.170059	0.0219143	9.65E-15
rs72984010	T	G	0.0594066	-0.32169	0.0350295	5.37E-20
rs2408396	A	G	0.242964	0.0626422	0.0190792	0.00103099
rs2408399	A	G	0.37578	-0.0426961	0.0169336	0.0117108
rs2897919	A	G	0.124567	-0.0862691	0.0252982	0.000652966
rs12272385	T	G	0.0729932	-0.0641255	0.0318422	0.0440624
rs12574560	A	G	0.107514	0.195837	0.0263797	1.27E-13
rs141134473	A	G	0.0100513	-0.242881	0.0832413	0.00353607
rs10750648	A	G	0.368709	-0.0475896	0.0169957	0.00512235
rs2897921	T	G	0.375225	-0.0410708	0.0169341	0.0153188
rs2408400	A	G	0.375225	-0.0410708	0.0169341	0.0153188
rs5003895	A	G	0.123874	-0.0895146	0.025305	0.000406578
rs7937446	A	G	0.21281	-0.00262235	0.0204192	0.897816
rs11225329	T	G	0.117704	0.205576	0.0253758	6.34E-16
rs17174277	A	G	0.0588521	-0.326888	0.035158	1.87E-20
rs12792880	C	G	0.22099	-0.0987999	0.0201199	9.28E-07
rs17098593	A	G	0.0587828	-0.320662	0.035183	1.01E-19
rs9787933	C	G	0.0896992	-0.0463682	0.0291014	0.111129
rs61893825	A	G	0.188687	-0.0766577	0.0213216	0.000326169
rs75294829	C	G	0.028005	0.243809	0.0503266	1.30E-06
rs117050523	C	G	0.0172605	0.21813	0.0633824	0.000581797
rs1784451	A	G	0.485304	0.000712792	0.0166635	0.965882
rs1784448	A	G	0.337308	-0.0438958	0.0175803	0.0125515
rs61893841	A	G	0.103216	-0.128046	0.0272741	2.72E-06
rs76494160	C	G	0.115555	0.0728285	0.0261717	0.00540455
rs5024119	C	G	0.0745182	0.206852	0.0317335	7.59E-11
rs7116339	A	G	0.142728	-0.229767	0.0234937	1.89E-22
rs7950388	C	G	0.320879	-0.119098	0.0176729	1.72E-11
rs140411048	A	G	0.0170525	0.0920746	0.063785	0.148919
rs149920911	T	G	0.0213503	-0.15605	0.0578043	0.00695777
rs117069005	A	G	0.0271038	-0.0555833	0.0512967	0.278594
rs1784424	T	G	0.457161	-0.0282709	0.0167742	0.0919571
rs1711425	A	G	0.457369	-0.0278243	0.0167849	0.097421
rs10502005	A	G	0.197421	-0.0783702	0.0207565	0.000160845
rs1711418	A	G	0.457438	-0.0260025	0.016773	0.121124
rs2408408	T	G	0.466034	-0.0381073	0.0167675	0.0230745
rs1711416	A	G	0.466519	-0.0383841	0.0167534	0.021985
rs17093624	A	G	0.0734091	-0.0308178	0.03191	0.334191
rs1711412	A	G	0.466103	-0.0385572	0.01676	0.0214454
rs7122793	T	G	0.102523	0.226815	0.02756	2.21E-16
rs1711411	T	G	0.466103	-0.0385572	0.01676	0.0214454
rs7126560	A	G	0.102523	0.226815	0.02756	2.21E-16
rs17099046	T	G	0.0734091	-0.0308178	0.03191	0.334191
rs17099082	T	G	0.0276584	0.237615	0.0506182	2.73E-06
rs1317947	A	G	0.461944	-0.0349126	0.016772	0.0374147
rs150348560	T	G	0.0400665	-0.113674	0.0423149	0.00723941
rs61895670	A	G	0.13039	-0.107685	0.0246066	1.22E-05
rs140958557	T	G	0.0304312	-0.107778	0.0487514	0.027084
rs61895671	A	G	0.131083	-0.104051	0.0245582	2.29E-05
rs11225344	A	G	0.100444	0.117889	0.0278458	2.33E-05
rs17174342	A	G	0.0729239	-0.0237923	0.0320574	0.458004
rs78791487	T	G	0.073825	-0.0185894	0.0318751	0.55978
rs75521617	A	G	0.074033	-0.0196524	0.0318408	0.537116
rs138712324	C	G	0.219257	-0.11179	0.0200248	2.46E-08
rs11606477	C	G	0.219188	-0.113003	0.0200325	1.75E-08
rs7102267	A	G	0.498336	-0.00376979	0.0166631	0.821025
rs7105916	C	G	0.498822	-0.00379299	0.01667	0.820015
rs4414191	A	G	0.498267	-0.00369213	0.0166608	0.824627
rs12798540	A	G	0.0837377	0.0951425	0.0301279	0.00159539
rs11225352	A	G	0.267018	-0.0579603	0.0187783	0.00203255
rs72973505	T	G	0.0509497	0.124572	0.0379199	0.00102423
rs10895329	A	G	0.267018	-0.0585409	0.0187714	0.00182414
rs10895330	A	G	0.267157	-0.0578908	0.0187655	0.0020435
rs7927404	C	G	0.358242	-0.0519469	0.0175072	0.00301541
rs1940060	A	G	0.0912935	-0.00155785	0.0291973	0.95745
rs7109522	T	G	0.375433	-0.0485818	0.0173964	0.00524175
rs10895331	A	G	0.222792	-0.103009	0.0199833	2.61E-07
rs7109663	C	G	0.374255	-0.0490393	0.0173843	0.00480218
rs7109815	A	G	0.37377	-0.049912	0.0173854	0.00410475
rs7109950	A	G	0.426314	-0.0228255	0.0170234	0.180016
rs17099287	C	G	0.077083	0.120323	0.0314182	0.000129371
rs28380155	C	G	0.426106	-0.02195	0.0170183	0.197166
rs10895332	A	G	0.309511	-0.0811542	0.0181405	7.81E-06
rs10750649	A	G	0.309511	-0.0811542	0.0181405	7.81E-06
rs73584639	A	G	0.042978	0.140814	0.0403563	0.00048722
rs10895333	A	G	0.309303	-0.0816361	0.01815	6.97E-06
rs10791584	A	G	0.309511	-0.0811542	0.0181405	7.81E-06
rs10791585	A	G	0.309511	-0.0811542	0.0181405	7.81E-06
rs10791587	A	G	0.309511	-0.0823861	0.0181337	5.63E-06
rs61893872	A	G	0.201234	-0.112643	0.0207295	5.69E-08
rs4754863	C	G	0.0954527	0.135181	0.0280301	1.45E-06
rs117682341	T	G	0.011299	-0.0426828	0.0792073	0.58999
rs11225365	A	G	0.195758	-0.125402	0.0208843	2.01E-09
rs74700968	A	G	0.0289755	0.208765	0.0490883	2.14E-05
rs17099319	C	G	0.095314	0.136165	0.0280432	1.23E-06
rs73584666	C	G	0.0289061	0.213507	0.0491381	1.41E-05
rs2846341	A	G	0.131429	0.0110806	0.024827	0.655385
rs73584688	A	G	0.0288368	0.211974	0.0491919	1.66E-05
rs58313885	A	G	0.0287675	0.213747	0.0492439	1.44E-05
rs35012724	C	G	0.0358381	-0.16704	0.0445815	0.000180471
rs7949476	A	G	0.108138	0.00727557	0.0270248	0.78777
rs61893900	T	G	0.0292527	-0.162899	0.0492596	0.000947803
rs72973542	A	G	0.0653681	0.0936894	0.0336517	0.00538176
rs1276256	A	G	0.131707	0.00852623	0.0247974	0.73098
rs4754864	A	G	0.0656454	0.0929605	0.0335957	0.00567129
rs10895345	T	G	0.101761	-0.0120194	0.0277368	0.664782
rs58406046	A	G	0.0655067	0.0927999	0.0336239	0.00579578
rs4498962	T	G	0.0655067	0.0927999	0.0336239	0.00579578
rs2701997	C	G	0.329683	0.0499138	0.0179006	0.00531103
rs72973559	T	G	0.0655067	0.0927999	0.0336239	0.00579578
rs146880684	A	G	0.0237072	0.114813	0.0548713	0.0364373
rs10791588	A	G	0.101553	-0.0104343	0.0277773	0.707195
rs12804525	A	G	0.0605157	0.0436728	0.0346295	0.207297
rs1940048	A	G	0.20158	-0.1068	0.0207474	2.71E-07
rs1291325	T	G	0.131637	0.00706481	0.024801	0.77576
rs1276271	A	G	0.131637	0.00706481	0.024801	0.77576
rs118063597	A	G	0.0144877	0.349013	0.0693773	5.01E-07
rs1276268	A	G	0.329059	0.0508636	0.0179035	0.00451007
rs72973573	A	G	0.0131707	0.187371	0.0726908	0.00996735
rs35572334	C	G	0.060793	0.0378691	0.0345676	0.273331
rs140637416	C	G	0.0482462	0.114805	0.0391058	0.00333791
rs61893903	A	G	0.0211424	-0.216059	0.0574648	0.000171358
rs12272186	A	G	0.0824206	0.0134801	0.0300758	0.654018
rs1940053	A	G	0.166089	0.0356476	0.0226245	0.115157
rs1940052	A	G	0.0649522	0.0897312	0.0337383	0.00784001
rs10895348	A	G	0.10079	-0.00830832	0.0279129	0.765978
rs2701963	A	G	0.453972	-0.0235601	0.0169143	0.163691
rs2846706	T	G	0.0863718	0.0835029	0.0298478	0.00516168
rs17099394	T	G	0.0758353	-0.00547199	0.0310905	0.860297
rs4754869	A	G	0.0648829	0.0880629	0.0337531	0.00909867
rs2509245	A	G	0.453695	-0.0241138	0.0169112	0.153938
rs115983990	A	G	0.0668238	0.00797886	0.0334532	0.811494
rs56163565	T	G	0.165604	0.0340451	0.0226269	0.132463
rs71478593	A	G	0.0824899	0.0154189	0.0300665	0.608088
rs77095316	T	G	0.0664079	0.0085298	0.0336116	0.799676
rs117849447	C	G	0.0156662	-0.230272	0.0666089	0.000549211
rs2701995	A	G	0.487661	0.0406802	0.0167363	0.0150959
rs12099177	A	G	0.0646056	0.101312	0.0338052	0.0027363
rs149344862	A	G	0.00956606	-0.0124283	0.0859328	0.885008
rs11225390	A	G	0.0721614	-0.0484248	0.0320504	0.130858
rs56084983	C	G	0.0154582	-0.139944	0.0676772	0.0386933
rs113645588	C	G	0.0499099	-0.0269795	0.0381669	0.479662
rs12785370	T	G	0.0516429	-0.076104	0.0373514	0.0416351
rs11225392	C	G	0.0646749	0.103197	0.0338289	0.0022924
rs1940461	C	G	0.0723693	-0.0490303	0.0319496	0.124924
rs12226256	T	G	0.0505338	0.00416622	0.0378606	0.91238
rs34043888	A	G	0.254679	-0.0618064	0.0191539	0.0012573
rs34326700	T	G	0.254679	-0.0618064	0.0191539	0.0012573
rs7934972	A	G	0.0721614	-0.0484248	0.0320504	0.130858
rs12366109	A	G	0.254679	-0.0618064	0.0191539	0.0012573
rs35800658	T	G	0.0465826	-0.16957	0.0397381	2.00E-05
rs35231465	A	G	0.026272	0.670422	0.0517257	5.39E-38
rs5007518	T	G	0.0722307	-0.0485598	0.0320386	0.129648
rs28662184	C	G	0.0517122	-0.0748093	0.0373833	0.0454148
rs3740938	A	G	0.062526	0.0866082	0.0343742	0.0117713
rs35971889	T	G	0.0129627	0.17493	0.0732486	0.0169583
rs35897193	T	G	0.0122695	0.316529	0.0751287	2.55E-05
rs36066709	A	G	0.0370858	-0.0865053	0.043945	0.0490498
rs34802753	A	G	0.0503951	-0.0768443	0.0377847	0.0420144
rs11602288	A	G	0.0144877	0.00898997	0.0694988	0.897081
rs17099443	C	G	0.420629	0.0310818	0.0169166	0.0661985
rs117589658	A	G	0.0370858	-0.0865053	0.043945	0.0490498
rs5794192	A	G	0.0146264	-0.0693971	0.0698523	0.320507
rs12802760	A	G	0.0499792	-0.0805865	0.0379139	0.0335776
rs34136483	A	G	0.0370858	-0.0865053	0.043945	0.0490498
rs17099450	C	G	0.0499792	-0.0805865	0.0379139	0.0335776
rs183737210	A	G	0.00998198	-0.200371	0.0835359	0.0164822
rs35791784	C	G	0.0370858	-0.0865053	0.043945	0.0490498
rs34832307	T	G	0.0499792	-0.0805865	0.0379139	0.0335776
rs34430514	A	G	0.0499792	-0.0805865	0.0379139	0.0335776
rs116934243	A	G	0.0282129	0.191599	0.050188	0.000135866
rs3758861	A	G	0.138708	-0.0214694	0.0238443	0.367938
rs7105686	T	G	0.0887287	0.0154906	0.0291183	0.594751
rs118090914	C	G	0.0494246	-0.00068	0.0383816	0.985865
rs17099462	T	G	0.354499	-0.0474363	0.0172229	0.00589742
rs11225399	A	G	0.254332	-0.0676401	0.0191157	0.000405009
rs4754876	A	G	0.0632192	0.077984	0.0342258	0.0227248
rs17358560	A	G	0.259809	-0.0545912	0.0189905	0.00405642
rs61893957	C	G	0.266325	-0.0611386	0.0188213	0.00116602
rs11826175	A	G	0.271454	0.075592	0.0186022	4.88E-05
rs72975578	C	G	0.0228754	-0.0703757	0.0559794	0.208732
rs11225402	A	G	0.042562	-0.0490228	0.0412355	0.234539
rs146135014	A	G	0.0213503	-0.0398327	0.0578316	0.49099
rs117446737	T	G	0.0634965	0.289888	0.0336517	8.54E-18
rs61895560	A	G	0.265978	-0.0617144	0.0188334	0.00105463
rs12796852	C	G	0.0489394	-0.0808265	0.0383027	0.0348752
rs143017683	T	G	0.142035	-0.0136818	0.0238244	0.565798
rs4537724	A	G	0.271108	0.075776	0.0186201	4.76E-05
rs12785526	A	G	0.0499792	-0.0730096	0.037916	0.0541982
rs112302103	T	G	0.115833	0.00120349	0.0261664	0.963317
rs1938897	A	G	0.266671	-0.0607066	0.0188293	0.00126955
rs10895358	A	G	0.267157	-0.0583435	0.0188387	0.00196232
rs10895359	A	G	0.141966	-0.0131368	0.0238409	0.581638
rs10895360	A	G	0.0200333	-0.146296	0.0591531	0.0134149
rs4614410	A	G	0.265424	-0.0565579	0.0188675	0.00273015
rs17099501	C	G	0.142174	-0.0128708	0.0238186	0.588961
rs76842049	C	G	0.0490781	-0.0768966	0.0382587	0.0444775
rs7924357	A	G	0.042562	-0.0451667	0.0413065	0.274231
rs10895362	A	G	0.0428393	-0.0408457	0.0411907	0.321414
rs117451275	A	G	0.0112297	-0.0268606	0.0794468	0.735301
rs55870282	A	G	0.0429086	-0.0397042	0.0411619	0.334784
rs11225414	A	G	0.0428393	-0.0408457	0.0411907	0.321414
rs17293152	A	G	0.141966	-0.0014191	0.0236671	0.952188
rs11225417	A	G	0.0580896	0.0516461	0.0357322	0.148399
rs12419626	T	G	0.198184	-0.027853	0.0210663	0.186157
rs470155	T	G	0.332247	-0.0461857	0.0175938	0.00868034
rs470168	A	G	0.331208	-0.0437215	0.0176086	0.013052
rs470171	C	G	0.331415	-0.0441924	0.0176111	0.0121171
rs12804929	A	G	0.149314	0.106605	0.0229949	3.61E-06
rs17860992	A	G	0.149106	0.10759	0.0230139	2.99E-06
rs17359286	T	G	0.0386802	-0.124611	0.0432872	0.00400486
rs12272341	A	G	0.125468	0.102878	0.025061	4.09E-05
rs7119084	A	G	0.19756	-0.0288065	0.0210656	0.171521
rs17860949	A	G	0.12526	0.103365	0.0250568	3.75E-05
rs17435959	C	G	0.0328573	-0.0587961	0.046873	0.209748
rs17860941	A	G	0.0250936	0.144336	0.052532	0.00601862
rs7933558	T	G	0.0969777	0.0833021	0.0280412	0.00298094
rs4754880	A	G	0.197837	-0.03646	0.0209856	0.0823618
rs1939008	A	G	0.294399	0.00720777	0.0182765	0.693316
rs57842473	T	G	0.0639817	0.0079655	0.034035	0.814962
rs72977565	T	G	0.0613476	-0.118867	0.0348344	0.000647621
rs17885563	A	G	0.150561	0.0994631	0.0229675	1.51E-05
rs17883787	T	G	0.0639817	0.0079655	0.034035	0.814962
rs11600510	A	G	0.150561	0.0994631	0.0229675	1.51E-05
rs17293823	A	G	0.150492	0.0985127	0.0229705	1.82E-05
rs2239008	A	G	0.197768	-0.0366559	0.020968	0.0804752
rs1938901	A	G	0.293914	0.008278	0.0182848	0.650761
rs17878905	A	G	0.0961458	0.0845083	0.0281224	0.00266483
rs17882844	C	G	0.0962845	0.0836663	0.0281091	0.00292539
rs17878931	T	G	0.150631	0.100334	0.0229524	1.25E-05
rs17885595	A	G	0.14966	0.0955385	0.0230015	3.31E-05
rs3213460	A	G	0.149175	0.0730358	0.0230548	0.0015417
rs34695796	A	G	0.0289755	0.0184904	0.0491493	0.706772
rs12289128	C	G	0.0861639	0.00152014	0.0295488	0.958972
rs146414450	A	G	0.0349369	0.0035626	0.0455963	0.937724
rs632581	T	G	0.260918	0.0453329	0.0187404	0.015588
rs11600440	A	G	0.0260641	0.0302487	0.0512594	0.555136
rs147606771	A	G	0.0221822	0.0884967	0.0564289	0.116858
rs495366	A	G	0.260155	0.0454875	0.0187718	0.0154099
rs112246582	A	G	0.0168446	0.141988	0.0631069	0.0244818
rs11225439	A	G	0.0946208	-0.0421618	0.028334	0.136788
rs471994	A	G	0.354915	0.0228571	0.0172569	0.185372
rs148184578	A	G	0.207265	0.0542304	0.0203786	0.00780469
rs146825996	A	G	0.0097047	0.0574742	0.0847115	0.497496
rs527832	A	G	0.110356	0.0900747	0.0263929	0.000646446
rs666734	C	G	0.490781	0.071992	0.0166217	1.50E-05
rs593698	A	G	0.135589	0.105889	0.0243488	1.39E-05
rs117153070	A	G	0.0234992	0.0475673	0.0539748	0.378192
rs569444	A	G	0.135589	0.105889	0.0243488	1.39E-05
rs650108	A	G	0.258908	0.0452806	0.0188363	0.016246
rs3025094	A	G	0.0352142	0.0125299	0.0445237	0.778396
rs111961940	A	G	0.0833218	-0.035286	0.0298487	0.23718
rs3025067	A	G	0.0942742	-0.0377551	0.0283704	0.183299
rs41380244	C	G	0.093789	-0.0402862	0.0284199	0.15637
rs678815	C	G	0.492236	0.0763736	0.0166058	4.31E-06
rs3025090	A	G	0.0935117	-0.0403764	0.0284949	0.156535
rs116187470	A	G	0.135311	0.113863	0.0244009	3.12E-06
rs613804	A	G	0.0490781	0.0273533	0.038268	0.474767
rs615098	T	G	0.180785	0.0829135	0.0216152	0.000126183
rs626750	A	G	0.179884	0.0851197	0.0216528	8.53E-05
rs629946	A	G	0.0490781	0.0273533	0.038268	0.474767
rs641857	T	G	0.0490781	0.0273533	0.038268	0.474767
rs72981683	A	G	0.130112	0.101015	0.02467	4.27E-05
rs693422	A	G	0.0490781	0.0273533	0.038268	0.474767
rs615932	A	G	0.0489394	0.0284905	0.0383131	0.457129
rs644885	A	G	0.180577	0.0833709	0.0216192	0.000116103
rs561849	A	G	0.0490781	0.0270468	0.0382681	0.479732
rs180964767	A	G	0.0108138	-0.195462	0.0808937	0.0157045
rs28381705	A	G	0.140025	-0.00425473	0.0237217	0.85766
rs644552	A	G	0.0499099	0.0195911	0.0378923	0.605159
rs11225442	A	G	0.139886	-0.00460173	0.0237409	0.846314
rs17368659	T	G	0.131637	0.0971462	0.0245785	7.81E-05
rs10895367	C	G	0.139401	-0.00427845	0.0237751	0.857193
rs1277718	C	G	0.0496326	0.0268335	0.0380342	0.480515
rs11225444	A	G	0.0496326	0.0268335	0.0380342	0.480515
rs117717060	C	G	0.0472758	0.0302012	0.0391074	0.439984
rs11225446	T	G	0.139748	-0.00316935	0.0237469	0.89383
rs117582460	A	G	0.023222	-0.0679444	0.0550769	0.217382
rs672535	A	G	0.331901	0.0535972	0.0175755	0.00230024
rs12802035	C	G	0.408152	0.07997	0.0169569	2.45E-06
rs11225454	C	G	0.182726	-0.038128	0.0215038	0.0762573
rs1939534	A	G	0.309996	0.0527557	0.0179418	0.00328849
rs11225459	C	G	0.309927	0.0525227	0.017947	0.00343819
rs7124926	A	G	0.13545	-0.0121112	0.0242717	0.617804
rs12275686	A	G	0.311174	0.0528007	0.0179305	0.00324262
rs180786394	A	G	0.110703	-0.0335451	0.0265153	0.205867
rs10791600	A	G	0.181963	-0.0372139	0.0215589	0.0843631
rs12786502	T	G	0.133301	-0.00636981	0.0244479	0.79445
rs10791601	C	G	0.39616	-0.01031	0.0170237	0.544781
rs1940938	A	G	0.135519	0.0770565	0.0242375	0.00148296
rs4444050	A	G	0.309303	0.0514162	0.0179123	0.00411098
rs10458948	A	G	0.32386	0.0201752	0.0176616	0.253357
rs112921184	A	G	0.0303618	-0.0666124	0.0488127	0.172405
rs72983581	A	G	0.322543	0.0220237	0.0176901	0.213182
rs36007263	A	G	0.122972	0.00905741	0.0253314	0.720686
rs36036456	T	G	0.122972	0.00905741	0.0253314	0.720686
rs150077704	A	G	0.0204492	0.0743842	0.0584077	0.20287
rs117866527	A	G	0.0283516	-0.00174239	0.0491479	0.97172
rs146660141	T	G	0.0201719	-0.0310285	0.0591938	0.600166
rs72985551	C	G	0.317274	0.018844	0.0177484	0.288393
rs1892971	A	G	0.223416	-0.0229426	0.0199109	0.249251
rs12146550	A	G	0.340427	0.0335411	0.0174065	0.0540282
rs12146552	A	G	0.340982	0.0329945	0.0173985	0.0579474
rs116883973	A	G	0.0384722	-0.0429878	0.0424622	0.311392
rs117261184	A	G	0.018231	0.00943531	0.0625582	0.880119
rs2212437	A	G	0.298627	0.0232733	0.0180862	0.198205
rs7120387	A	G	0.0176764	0.113702	0.0629679	0.0710043
rs12577227	A	G	0.29842	0.0239568	0.0180903	0.185449
rs116889819	A	G	0.0424927	0.0686782	0.0411907	0.0954932
rs55957504	A	G	0.0439484	0.0783158	0.0405268	0.0533439
rs55898628	A	G	0.0103286	0.242286	0.0827153	0.00340945
rs17860590	A	G	0.044295	0.0775245	0.0403905	0.0549763
rs3758854	A	G	0.044295	0.0772899	0.0403906	0.0557157
rs17860567	A	G	0.044295	0.0757384	0.040391	0.0608149
rs17860561	A	G	0.0420075	0.0665239	0.0413962	0.108097
rs17860556	A	G	0.0421461	0.0665065	0.0413372	0.107687
rs17860528	A	G	0.0201719	0.0614338	0.0587797	0.295987
rs17860517	A	G	0.0137252	-0.0416823	0.0716741	0.560886
rs184540219	A	G	0.0266879	-0.0611565	0.0520803	0.240324
rs579627	A	G	0.190073	-0.00791766	0.0212879	0.709954
rs2155240	C	G	0.0266186	0.268909	0.0514929	1.82E-07
rs7126430	A	G	0.124359	-0.0112962	0.0252656	0.654817
rs189149944	A	G	0.0104672	0.119834	0.0805944	0.13709
rs185826649	T	G	0.0110218	-0.020959	0.080176	0.793782
rs10128688	A	G	0.229863	0.0152988	0.0199647	0.443527
rs1291903	A	G	0.478164	0.00619524	0.0166646	0.710082
rs143007954	A	G	0.0363926	0.042439	0.044234	0.33738
rs116959374	A	G	0.01324	-0.107804	0.0714121	0.13119
rs117756711	A	G	0.031471	3.35E-05	0.0474783	0.999437
rs11225500	C	G	0.133717	-0.0316905	0.0242659	0.191606
rs144181702	C	G	0.0292527	-0.0114398	0.0484786	0.813457
rs10895377	A	G	0.118328	0.0682362	0.0258101	0.00821627
rs148262728	A	G	0.0206571	-0.00717781	0.0583392	0.902082
rs1939536	C	G	0.0192708	0.0874324	0.0611442	0.152778
rs111867272	A	G	0.0107445	-0.142646	0.0806338	0.0769251
rs10895378	A	G	0.0643283	0.0222378	0.0337667	0.510191
rs11225507	C	G	0.384445	0.000926183	0.017167	0.956975
rs17298829	A	G	0.0854014	-0.0521572	0.0295583	0.0776812
rs534678	T	G	0.468945	0.0194984	0.0166518	0.241657
rs633359	A	G	0.362609	0.00996742	0.0171523	0.561183
rs12575043	A	G	0.0634965	0.0211585	0.0339794	0.53351
rs7114129	C	G	0.0318869	0.00866394	0.0470952	0.854045
rs61899737	A	G	0.0719534	-0.0454313	0.0318896	0.154305
rs118114467	A	G	0.0214197	0.199087	0.0573158	0.000516711
rs55951866	A	G	0.0106752	0.0852937	0.0814325	0.294943
rs141130974	A	G	0.0485235	0.191716	0.0387313	7.59E-07
rs117944088	A	G	0.0316096	0.0100214	0.0473848	0.832512
rs143637210	A	G	0.0316096	0.0100214	0.0473848	0.832512
rs116924741	A	G	0.0316096	0.0100214	0.0473848	0.832512
rs586715	A	G	0.495564	0.0212797	0.0166393	0.200981
rs11225517	A	G	0.0638431	0.0201878	0.0339066	0.551598
rs17099855	A	G	0.0638431	0.0201878	0.0339066	0.551598
rs11225518	A	G	0.0637737	0.0189769	0.0339212	0.575878
rs630730	T	G	0.369195	0.0125332	0.0170869	0.463279
rs111436682	A	G	0.024539	0.0196372	0.054012	0.716189
rs525371	A	G	0.373076	0.018613	0.017109	0.276672
rs75161438	A	G	0.0248163	0.0156313	0.0537302	0.771119
rs652853	A	G	0.373215	0.0182936	0.0171115	0.285068
rs608645	A	G	0.493553	0.0257197	0.0166561	0.122592
rs117382459	A	G	0.0284902	-0.00177245	0.0500152	0.971731
rs12573935	A	G	0.062734	0.0216545	0.0341021	0.525456
rs76966929	A	G	0.0566339	0.0155848	0.0361122	0.666069
rs11822520	A	G	0.057743	0.0148394	0.0357791	0.678338
rs75823423	A	G	0.024747	0.0164523	0.0538002	0.759763
rs581359	T	G	0.447872	0.0243563	0.016722	0.145286
rs60071878	C	T	0.0286289	-0.0563731	0.0504053	0.263435
rs113066519	C	T	0.0305698	0.0404713	0.0477669	0.396875
rs57399579	C	T	0.0201719	-0.116663	0.0593876	0.0495183
rs7103229	C	T	0.421323	0.00297151	0.0168887	0.860341
rs111445120	C	T	0.0306391	0.042591	0.0477189	0.372134
rs12806276	C	T	0.482324	0.00190649	0.0167142	0.90919
rs80167841	A	T	0.0307084	0.0416824	0.0476714	0.381946
rs7928958	C	T	0.379454	0.00868584	0.0171768	0.613102
rs10791553	A	T	0.379107	0.00888397	0.0171753	0.604995
rs7951994	A	T	0.380355	0.00776783	0.0171889	0.651348
rs10791555	C	T	0.380632	0.00744006	0.0171739	0.664869
rs150912980	C	T	0.0166366	-0.025812	0.0640018	0.686739
rs117706028	C	T	0.021281	0.067842	0.0575317	0.238353
rs10750626	C	T	0.38084	0.00890543	0.0171727	0.60407
rs11225115	C	T	0.441217	0.0114479	0.0167551	0.494473
rs79799623	G	T	0.0562873	0.0523321	0.0360574	0.146724
rs10791557	G	T	0.380563	0.00890539	0.0171827	0.60428
rs77559062	G	T	0.024539	0.0011887	0.0541708	0.982494
rs10750628	C	T	0.447664	0.0161484	0.0166991	0.333567
rs10791560	G	T	0.44094	0.0106858	0.0167621	0.52382
rs7945871	C	T	0.383336	0.0102999	0.0171248	0.54755
rs73593091	C	T	0.0547622	0.0251116	0.0365184	0.491699
rs10750629	C	T	0.383405	0.010664	0.0171261	0.533516
rs7933260	C	T	0.443158	0.0131813	0.0167397	0.431059
rs112924641	A	T	0.0599612	0.0141348	0.0351009	0.687188
rs7936815	C	T	0.0600305	0.0124968	0.0350845	0.721708
rs73593099	G	T	0.0246083	0.00166799	0.0540993	0.975404
rs10895252	C	T	0.368917	0.0224525	0.0172529	0.193172
rs73593101	C	T	0.0246083	0.00166799	0.0540993	0.975404
rs73595103	C	T	0.0599612	0.0151901	0.0351008	0.665204
rs73595107	A	T	0.0598225	0.0124171	0.0351339	0.723783
rs4754039	C	T	0.0600998	0.0157494	0.0350249	0.652967
rs72972135	G	T	0.0244697	-0.0252543	0.0540829	0.640545
rs78733622	C	T	0.052752	0.025834	0.037035	0.485477
rs73577816	C	T	0.0373631	0.0744332	0.0438885	0.0899362
rs10791563	C	T	0.450367	0.00281457	0.0166887	0.866075
rs10895255	C	T	0.453695	0.000141358	0.0166812	0.993239
rs10750631	G	T	0.453625	0.000430823	0.0166747	0.979388
rs10895256	G	T	0.453209	0.00138207	0.0166819	0.933975
rs3752685	C	T	0.457438	-0.0038392	0.0166821	0.817991
rs7106388	C	T	0.458339	-0.00530891	0.0166839	0.750338
rs7116228	C	T	0.240191	-0.0226872	0.0195811	0.246647
rs7932563	G	T	0.420144	-0.0104197	0.016846	0.536249
rs72972161	G	T	0.254471	0.0158138	0.0190826	0.4073
rs7126535	C	T	0.373354	0.00633503	0.0172164	0.71291
rs11225135	A	T	0.337377	-0.00611375	0.0176324	0.728802
rs11606471	C	T	0.32074	-0.00358685	0.0178907	0.841105
rs7928547	C	T	0.336268	-0.00370076	0.0176392	0.833828
rs61918362	A	T	0.257383	-0.0123162	0.0190449	0.517852
rs73577900	C	T	0.0359767	0.0815041	0.0446273	0.0678424
rs12796162	G	T	0.37065	0.00459715	0.0172189	0.78949
rs4754832	C	T	0.0359767	0.0815041	0.0446273	0.0678424
rs200370360	A	T	0.0359767	0.0875621	0.0446258	0.0497842
rs79336228	C	T	0.0241924	0.00478399	0.0535851	0.928863
rs58421489	G	T	0.0359767	0.0815041	0.0446273	0.0678424
rs7927957	A	T	0.372799	0.00463822	0.017181	0.787197
rs147785686	C	T	0.014557	0.198698	0.0686438	0.00380744
rs17097445	G	T	0.0361153	0.0828416	0.044551	0.0630004
rs78090504	C	T	0.0255095	-0.0363049	0.0528956	0.492514
rs4420227	C	T	0.427769	-0.00904661	0.0167291	0.588682
rs7933592	A	T	0.431651	-0.00467903	0.0167159	0.779551
rs1945573	C	T	0.0115763	-0.0102215	0.0778012	0.895479
rs79004974	C	T	0.0222515	0.0739909	0.05635	0.189205
rs117175118	C	T	0.0151809	0.0180903	0.0682873	0.791083
rs12420287	G	T	0.338417	0.000534677	0.0175543	0.975702
rs41342050	G	T	0.0293914	-0.0802511	0.0494223	0.104466
rs146760180	G	T	0.0244697	0.141828	0.0531322	0.00761684
rs7942061	A	T	0.33405	-0.0264223	0.0176176	0.133719
rs148424769	A	T	0.0155968	-0.035934	0.0671023	0.592314
rs10895272	C	T	0.330653	-0.0238095	0.0176949	0.178488
rs190458030	C	T	0.0283516	0.0198236	0.0505083	0.694714
rs7110355	C	T	0.424165	-0.00854426	0.0167653	0.61032
rs10895275	A	T	0.329128	-0.0189858	0.0177374	0.284483
rs7122907	G	T	0.32996	-0.0199093	0.0177144	0.261091
rs17689912	C	T	0.0382642	0.04956	0.0431094	0.250333
rs11225168	G	T	0.0944129	0.0262786	0.0283579	0.354125
rs11225170	C	T	0.352835	-0.0177711	0.0175141	0.310298
rs77866977	C	T	0.0146264	0.0954144	0.0695094	0.169894
rs10895278	C	T	0.326979	-0.0228165	0.0177432	0.19851
rs7124247	C	T	0.328435	-0.0221205	0.0177281	0.212157
rs2282652	C	T	0.327464	-0.0225452	0.0177437	0.203911
rs77611957	C	T	0.0421461	-0.166431	0.0414405	5.98E-05
rs58751289	C	T	0.327326	-0.0229817	0.0177363	0.195107
rs11225174	A	T	0.326494	-0.0226227	0.0177596	0.202765
rs7940662	G	T	0.0559407	-0.000484028	0.0362489	0.989347
rs11225177	C	T	0.320394	-0.0190528	0.017851	0.285862
rs117751356	A	T	0.0219049	0.0166351	0.0567691	0.769507
rs11600487	C	T	0.309441	-0.0367748	0.0179824	0.0408867
rs11225186	C	T	0.0954527	0.116393	0.0281982	3.71E-05
rs113675026	C	T	0.0146264	-0.221021	0.0694697	0.00147112
rs61893628	C	T	0.0241924	-0.0183653	0.0543713	0.735542
rs540597568	A	T	0.0108831	-0.0744992	0.080149	0.352657
rs79254759	C	T	0.298697	-0.00140578	0.0181603	0.9383
rs12794196	C	T	0.298697	-0.00140578	0.0181603	0.9383
rs28849178	C	T	0.298558	-0.00198883	0.0181771	0.912877
rs11225201	G	T	0.29842	-0.00230771	0.018176	0.898972
rs11225202	C	T	0.288438	-0.0022491	0.0183868	0.902648
rs11225203	C	T	0.288299	-0.00165135	0.0183921	0.92846
rs2604533	C	T	0.28816	-0.00245436	0.0183911	0.893839
rs1894113	C	T	0.28816	-0.00211816	0.0183973	0.908342
rs2852882	A	T	0.292181	0.0175615	0.0182769	0.336654
rs188445354	G	T	0.00949674	-0.150591	0.0855869	0.0785335
rs2511293	C	T	0.292042	0.0173822	0.0182698	0.341424
rs12280343	C	T	0.300915	0.0173276	0.0180593	0.337345
rs56869223	C	T	0.0846388	-0.0426339	0.0298391	0.153108
rs17880156	C	T	0.0254402	0.045822	0.0531105	0.388294
rs17878457	A	T	0.0118536	-0.0213437	0.0764668	0.780158
rs17882347	C	T	0.0286289	0.0390405	0.0496557	0.431762
rs34422940	C	T	0.13947	-0.0340736	0.0239455	0.154789
rs60724341	G	T	0.139748	-0.034987	0.0239332	0.143823
rs12794864	A	T	0.140164	-0.0387163	0.0238869	0.105101
rs11604189	G	T	0.0662692	-0.135045	0.0333383	5.16E-05
rs35669423	G	T	0.0109524	0.111338	0.0798978	0.16351
rs12792649	C	T	0.0666852	-0.136098	0.0332191	4.23E-05
rs1290044	C	T	0.130182	-0.0329067	0.0244398	0.178203
rs11501342	C	T	0.0768751	-0.118774	0.0311738	0.000140088
rs11225222	A	T	0.0769444	-0.118021	0.0311637	0.000153645
rs79119423	C	T	0.0275891	0.0877219	0.0506128	0.0831034
rs34104132	G	T	0.0768751	-0.118982	0.0312042	0.000138436
rs2509319	C	T	0.0537918	0.0878126	0.036775	0.0169737
rs35623064	C	T	0.0768751	-0.116511	0.031175	0.000187439
[truncated: 1,026 more rows]
