# Supplementary material for: Multi-omics analysis indicates an association between TAPBP and prostate cancer
Source: PLoS One. 2025 Nov 21;20(11):e0336438. doi: 10.1371/journal.pone.0336438 (PMC12637951; doi:10.1371/journal.pone.0336438)
Supplement: S1 File — (ZIP) [file pone.0336438.s001.zip › MSMB OR.xls]

## Sheet: Sheet1
	id.exposure	id.outcome	outcome	exposure	method	nsnp	b	se	pval	lo_ci	up_ci	or	or_lci95	or_uci95
1	UMGGbz	5xlTZ5	PA	MSMB	MR Egger	7	-0.213716	0.196942	0.327374	-0.599722	0.172291	0.807578	0.548964	1.18802
2	UMGGbz	5xlTZ5	PA	MSMB	Weighted median	7	-0.248643	0.0695036	0.000347019	-0.38487	-0.112416	0.779859	0.680539	0.893673
3	UMGGbz	5xlTZ5	PA	MSMB	Inverse variance weighted	7	-0.252655	0.0571245	9.73933e-06	-0.364619	-0.140691	0.776736	0.694461	0.868758
4	UMGGbz	5xlTZ5	PA	MSMB	Simple mode	7	-0.221551	0.10455	0.0783818	-0.426469	-0.016633	0.801275	0.65281	0.983505
5	UMGGbz	5xlTZ5	PA	MSMB	Weighted mode	7	-0.23202	0.091339	0.0440685	-0.411044	-0.0529956	0.79293	0.662957	0.948384
