# Supplementary material for: Multi-omics analysis indicates an association between TAPBP and prostate cancer
Source: PLoS One. 2025 Nov 21;20(11):e0336438. doi: 10.1371/journal.pone.0336438 (PMC12637951; doi:10.1371/journal.pone.0336438)
Supplement: S1 File — (ZIP) [file pone.0336438.s001.zip › MSMB.csv]

SNP	A1	REF	BETA	SE	P	EAF
rs12779976	G	A	-0.0872505	0.0336319	0.00949821	0.0658533
rs11239556	G	A	-0.0742679	0.019553	0.0001469	0.250659
rs142504594	G	A	-0.253055	0.0793691	0.00143709	0.0110911
rs77517512	G	A	0.139561	0.0302238	3.95E-06	0.0826286
rs191977823	T	A	-0.0872505	0.0336319	0.00949821	0.0658533
rs9422441	G	A	-0.0872505	0.0336319	0.00949821	0.0658533
rs74874679	C	A	-0.0872505	0.0336319	0.00949821	0.0658533
rs143127304	G	A	0.000691822	0.0716557	0.992297	0.0135866
rs138321682	C	A	0.255794	0.0461832	3.16E-08	0.0334812
rs75760074	G	A	0.425409	0.0605799	2.38E-12	0.0190628
rs142097432	G	A	0.259288	0.0539417	1.56E-06	0.0246777
rs12779204	G	A	-0.0872505	0.0336319	0.00949821	0.0658533
rs11239564	C	A	-0.0736879	0.0193737	0.000143848	0.257244
rs75748332	C	A	-0.0741583	0.0377981	0.0498055	0.0515735
rs78956906	G	A	-0.115512	0.0393195	0.00331619	0.0464439
rs113862353	G	A	-0.0872505	0.0336319	0.00949821	0.0658533
rs528441364	G	A	0.245257	0.0758238	0.00122375	0.0123388
rs139764199	G	A	-0.27654	0.0339153	4.12E-16	0.0647442
rs141229049	C	A	-0.0741583	0.0377981	0.0498055	0.0515735
rs74411575	T	A	-0.0872505	0.0336319	0.00949821	0.0658533
rs78999882	T	A	-0.0741583	0.0377981	0.0498055	0.0515735
rs35070150	G	A	-0.0872505	0.0336319	0.00949821	0.0658533
rs34793991	C	A	-0.0900989	0.033659	0.00744938	0.0657147
rs10900228	G	A	0.0367024	0.0227725	0.107072	0.15985
rs12763285	G	A	-0.0872505	0.0336319	0.00949821	0.0658533
rs4537716	C	A	0.425409	0.0605799	2.38E-12	0.0190628
rs71496623	G	A	-0.0888703	0.0336454	0.00827464	0.065784
rs72798224	G	A	0.251148	0.0526076	1.84E-06	0.0249549
rs10793620	G	A	-0.0736454	0.0180616	4.60E-05	0.314016
rs78766622	G	A	-0.0888152	0.0336454	0.00831475	0.065784
rs34788388	T	A	-0.388692	0.0639099	1.25E-09	0.0171912
rs111263478	G	A	-0.0885961	0.0378905	0.0194033	0.0510883
rs113019116	G	A	-0.0814942	0.0380348	0.0321767	0.050811
rs112730207	C	A	-0.0821757	0.0380346	0.0307628	0.050811
rs73291115	G	A	-0.0821757	0.0380346	0.0307628	0.050811
rs112715294	C	A	-0.0821757	0.0380346	0.0307628	0.050811
rs113312668	G	A	-0.0821757	0.0380346	0.0307628	0.050811
rs112997714	G	A	-0.0892725	0.0378903	0.0184956	0.0510883
rs73291121	G	A	-0.0821757	0.0380346	0.0307628	0.050811
rs74914325	C	A	-0.0867023	0.0381658	0.0231322	0.0503951
rs73291195	C	A	-0.0797595	0.0379915	0.035816	0.0509497
rs111493138	C	A	0.221328	0.0478073	3.73E-06	0.0316789
rs7075427	C	A	0.315928	0.029827	5.04E-26	0.0823513
rs76041951	G	A	0.223553	0.047854	3.04E-06	0.0316096
rs77637903	C	A	0.223553	0.047854	3.04E-06	0.0316096
rs76551593	G	A	0.208596	0.0475633	1.17E-05	0.0318869
rs77592696	T	A	0.223553	0.047854	3.04E-06	0.0316096
rs74699241	T	A	0.223553	0.047854	3.04E-06	0.0316096
rs1060848	G	A	0.21837	0.0480513	5.60E-06	0.0313323
rs75205426	G	A	0.223553	0.047854	3.04E-06	0.0316096
rs73292811	G	A	0.216005	0.0473246	5.09E-06	0.0322335
rs113288531	T	A	0.10938	0.0369938	0.00311945	0.0528213
rs56118822	G	A	-0.240325	0.0334025	6.88E-13	0.0664772
rs7074524	G	A	-0.0701617	0.019369	0.000293928	0.257729
rs41301627	G	A	-0.102065	0.0407906	0.0123658	0.04277
rs142888353	G	A	0.223553	0.047854	3.04E-06	0.0316096
rs140082527	G	A	0.181558	0.045656	7.06E-05	0.0345903
rs76969940	T	A	0.224397	0.0481454	3.21E-06	0.0311937
rs76721209	C	A	0.2356	0.047372	6.73E-07	0.0323028
rs74482366	G	A	0.221196	0.0478074	3.78E-06	0.0316789
rs79000824	C	A	0.21837	0.0480513	5.60E-06	0.0313323
rs75085022	C	A	0.221196	0.0478074	3.78E-06	0.0316789
rs11239577	C	A	-0.0694443	0.0195257	0.00037816	0.25149
rs112331019	G	A	0.221196	0.0478074	3.78E-06	0.0316789
rs79180736	G	A	0.221196	0.0478074	3.78E-06	0.0316789
rs74895607	G	A	0.221196	0.0478074	3.78E-06	0.0316789
rs111524214	G	A	0.221196	0.0478074	3.78E-06	0.0316789
rs74759038	C	A	0.21837	0.0480513	5.60E-06	0.0313323
rs78275508	C	A	0.221196	0.0478074	3.78E-06	0.0316789
rs75605891	G	A	0.221196	0.0478074	3.78E-06	0.0316789
rs76232026	G	A	0.221196	0.0478074	3.78E-06	0.0316789
rs11239583	G	A	-0.0844868	0.0243091	0.000512851	0.136975
rs17157944	G	A	0.220008	0.0477602	4.17E-06	0.0317482
rs113157408	C	A	0.220008	0.0477602	4.17E-06	0.0317482
rs11239585	T	A	-0.0693631	0.0195406	0.00038814	0.251144
rs10900232	T	A	-0.0905996	0.0188477	1.56E-06	0.270761
rs77236316	C	A	0.220008	0.0477602	4.17E-06	0.0317482
rs112080350	T	A	0.21837	0.0480513	5.60E-06	0.0313323
rs76555487	G	A	0.222359	0.0478066	3.36E-06	0.0316789
rs55893855	C	A	-0.0840994	0.0243158	0.000546054	0.136836
rs111466895	G	A	0.222359	0.0478066	3.36E-06	0.0316789
rs112726544	G	A	0.142316	0.0329758	1.61E-05	0.0679329
rs147151369	T	A	0.0733972	0.0603869	0.224235	0.0194787
rs112126563	C	A	-0.0687576	0.0245106	0.00504171	0.132954
rs3802543	G	A	0.224397	0.0481454	3.21E-06	0.0311937
rs3802542	C	A	-0.0772284	0.0233741	0.000957749	0.14966
rs113019028	C	A	0.224802	0.0479984	2.87E-06	0.0314016
rs113652324	T	A	0.224802	0.0479984	2.87E-06	0.0314016
rs112855643	C	A	0.224802	0.0479984	2.87E-06	0.0314016
rs11239588	G	A	-0.0908736	0.0190004	1.76E-06	0.267919
rs367887826	C	A	0.215668	0.048053	7.30E-06	0.0313323
rs4042682	G	A	0.250696	0.0470385	1.01E-07	0.032788
rs201887127	G	A	0.248229	0.0474566	1.74E-07	0.0321641
rs368332850	C	A	0.0600455	0.0598876	0.31607	0.0198253
rs141502418	G	A	0.222105	0.0480001	3.77E-06	0.0314016
rs111887162	G	A	0.217964	0.0479542	5.58E-06	0.031471
rs150803818	G	A	0.109978	0.0366501	0.00270237	0.0542077
rs12573732	G	A	-0.064962	0.0194985	0.000867687	0.25253
rs56277479	C	A	0.218801	0.0478431	4.88E-06	0.031471
rs1868622	C	A	0.206921	0.0478024	1.52E-05	0.0315403
rs17159113	G	A	0.218801	0.0478431	4.88E-06	0.031471
rs192556191	G	A	0.221684	0.0481471	4.21E-06	0.0311937
rs2197982	T	A	0.218801	0.0478431	4.88E-06	0.031471
rs192306109	G	A	-0.352565	0.0743087	2.13E-06	0.0125468
rs145524905	G	A	-0.433498	0.0497127	3.41E-18	0.0286982
rs187852440	G	A	0.222694	0.0481957	3.89E-06	0.0311244
rs111308586	G	A	0.216132	0.0477488	6.10E-06	0.0316096
rs138249700	G	A	0.219505	0.0480994	5.11E-06	0.031263
rs2446526	C	A	0.202819	0.0469523	1.58E-05	0.0326494
rs2257402	G	A	0.202819	0.0469523	1.58E-05	0.0326494
rs2596960	G	A	0.217465	0.0476526	5.11E-06	0.0317482
rs2805163	G	A	-0.0421814	0.0166424	0.0112792	0.470401
rs187476100	G	A	0.221684	0.0481471	4.21E-06	0.0311937
rs200605434	G	A	0.217465	0.0476526	5.11E-06	0.0317482
rs138586467	G	A	0.224036	0.0477917	2.81E-06	0.0315403
rs59591871	G	A	0.224036	0.0477917	2.81E-06	0.0315403
rs1369355526	G	A	-0.104864	0.0613351	0.0873655	0.0189935
rs1330759473	G	A	0.221684	0.0481471	4.21E-06	0.0311937
rs71496660	G	A	-0.0105834	0.0184775	0.566819	0.288022
rs782377207	G	A	-0.480586	0.0551301	3.49E-18	0.0224594
rs4085235	C	A	-0.151487	0.017371	3.39E-18	0.349092
rs1157847148	C	A	-0.404922	0.0800344	4.31E-07	0.0110218
rs1255534567	G	A	0.385663	0.0572868	1.80E-11	0.021489
rs34273809	G	A	-0.0104675	0.018531	0.572185	0.286566
rs76527495	G	A	0.117872	0.0243937	1.38E-06	0.135103
rs371712755	G	A	0.0417167	0.016647	0.012234	0.428324
rs35159666	G	A	-0.0122294	0.0185536	0.509828	0.28615
rs557969403	G	A	0.226977	0.0635331	0.000355784	0.0174685
rs200443590	C	A	0.228417	0.047996	1.98E-06	0.0314016
rs1229640394	G	A	-0.486755	0.0552791	1.61E-18	0.0223208
rs1384614316	G	A	-0.243667	0.026935	1.87E-19	0.10592
rs374323432	T	A	0.0914891	0.0204753	8.01E-06	0.210245
rs1261900818	C	A	0.0416958	0.0166487	0.0122865	0.431859
rs75474622	C	A	0.119409	0.0244241	1.04E-06	0.134757
rs1164573290	G	A	-0.431773	0.031366	1.41E-42	0.074241
rs1160550698	G	A	0.215732	0.0479072	6.80E-06	0.0315403
rs1340194327	C	A	0.207137	0.0446228	3.51E-06	0.0365313
rs878900865	G	A	0.0418938	0.0166302	0.0117856	0.429364
rs1369372232	G	A	0.216935	0.0476193	5.31E-06	0.0319562
rs1167738896	G	A	-0.433832	0.0317898	6.96E-42	0.0723
rs1350128949	T	A	-0.243433	0.026918	1.92E-19	0.106128
rs1375523236	C	A	-0.43297	0.0313409	7.27E-43	0.0743796
rs1457054468	T	A	-0.484756	0.0548161	1.15E-18	0.0227367
rs1259734667	G	A	-0.491692	0.0556862	1.30E-18	0.0221129
rs80111758	T	A	0.0376617	0.0166406	0.0236503	0.421045
rs1247165512	G	A	-0.482235	0.0343564	3.55E-44	0.0602385
rs1245921570	C	A	-0.0382658	0.0236079	0.105085	0.142659
rs71246100	T	A	0.0594631	0.016952	0.000454699	0.35644
rs1387405234	G	A	0.112913	0.0447856	0.0117175	0.0368085
rs77868174	G	A	-0.0205438	0.0210455	0.329018	0.190905
rs77684714	G	A	0.00494408	0.0195483	0.800341	0.233814
rs1322570601	G	A	0.232157	0.0522043	8.83E-06	0.02648
rs369065176	G	A	-0.269776	0.0291758	3.00E-20	0.0876196
rs201718766	G	A	0.232157	0.0522043	8.83E-06	0.02648
rs79642411	T	A	0.00419173	0.0195715	0.830417	0.233606
rs75811907	G	A	0.00446239	0.0195638	0.819579	0.233675
rs782578200	G	A	0.188905	0.040508	3.17E-06	0.0435325
rs1319968921	C	A	0.232157	0.0522043	8.83E-06	0.02648
rs983929013	T	A	-0.484459	0.0616074	4.28E-15	0.0185082
rs10822298	G	A	0.00427828	0.0195556	0.826831	0.233883
rs10995796	C	A	0.00498391	0.0195633	0.798917	0.233814
rs11597667	T	A	0.134107	0.026339	3.64E-07	0.113753
rs72795897	T	A	-0.485618	0.0342688	5.55E-45	0.0605851
rs17720193	G	A	0.232157	0.0522043	8.83E-06	0.02648
rs10761618	G	A	0.00468467	0.0195565	0.81069	0.233606
rs10821925	T	A	0.00418762	0.0195718	0.830583	0.233537
rs10761581	C	A	0.0622068	0.016917	0.000237543	0.358727
rs7094791	G	A	-0.132589	0.0186922	1.43E-12	0.262166
rs7076948	G	A	-0.198181	0.017697	7.16E-29	0.300707
rs2075894	G	A	0.307029	0.0244115	6.69E-36	0.129073
rs12357346	C	A	0.376233	0.0254698	1.14E-48	0.115278
rs10994125	G	A	0.360539	0.0257512	5.78E-44	0.112713
rs12775087	G	A	-0.232046	0.0261409	8.57E-19	0.114169
rs41274660	C	A	0.281661	0.0811135	0.000518786	0.0107445
rs16914424	G	A	-0.128249	0.0570706	0.0246578	0.021489
rs34604634	G	A	-0.470703	0.0580006	5.64E-16	0.0208651
rs79995577	G	A	0.455655	0.0467106	2.42E-22	0.0321641
rs112101829	T	A	0.33626	0.0602631	2.49E-08	0.0194787
rs117144687	G	A	-0.72273	0.058886	2.76E-34	0.0192014
rs12771630	G	A	-0.477866	0.0577212	1.47E-16	0.0210731
rs117482161	G	A	0.400359	0.0475559	4.55E-17	0.0313323
rs533129639	G	A	-0.406846	0.0759365	8.69E-08	0.0122695
rs369080373	T	A	0.457242	0.0462463	6.62E-23	0.0327187
rs191636674	G	A	0.367059	0.0375595	2.03E-22	0.051227
rs1307129895	G	A	0.262042	0.0360021	3.73E-13	0.0569111
rs4043335	G	A	-0.252451	0.0231628	1.91E-27	0.153196
rs12416098	G	A	-0.353468	0.0203578	3.46E-66	0.19347
rs11259779	C	A	-0.25133	0.0231264	2.67E-27	0.153542
rs34103437	C	A	-0.371961	0.0243521	7.31E-52	0.132469
rs148384990	G	A	0.517208	0.0597985	6.32E-18	0.0198253
rs7923435	C	A	-0.410167	0.0169156	6.28E-125	0.338763
rs7071171	G	A	-0.409268	0.0169113	1.81E-124	0.339041
rs117334399	G	A	0.517208	0.0597985	6.32E-18	0.0198253
rs2054273	G	A	-0.140139	0.0180009	7.94E-15	0.313462
rs11596553	G	A	0.517675	0.0596977	5.20E-18	0.0198946
rs146474383	G	A	0.517208	0.0597985	6.32E-18	0.0198253
rs67008455	G	A	0.0636978	0.0214922	0.0030489	0.187162
rs34876596	C	A	0.0636978	0.0214922	0.0030489	0.187162
rs12414262	C	A	0.0630995	0.0215024	0.00335101	0.187162
rs35854416	C	A	-0.394186	0.0774606	3.69E-07	0.0117843
rs12415009	C	A	0.0415206	0.0224645	0.0646032	0.165604
rs7904711	T	A	-0.0594219	0.0183041	0.00117418	0.299321
rs12416112	C	A	0.101393	0.0197171	2.78E-07	0.236171
rs12266393	G	A	-0.310865	0.0255305	8.91E-34	0.12013
rs118036347	G	A	0.395148	0.0457612	7.15E-18	0.0341051
rs187116373	G	A	-0.705106	0.0577722	6.31E-34	0.0200333
rs11259812	G	A	-0.182427	0.0239352	2.82E-14	0.142659
rs11259816	G	A	-0.0548584	0.0175993	0.00183368	0.346458
rs112210725	T	A	0.478101	0.0587697	4.81E-16	0.0205878
rs11259817	G	A	0.478101	0.0587697	4.81E-16	0.0205878
rs199957796	G	A	0.0979261	0.0195184	5.37E-07	0.245321
rs11259820	C	A	0.15824	0.0416005	0.000143671	0.0414529
rs12770807	G	A	-0.00384215	0.0174332	0.825571	0.356024
rs59154556	G	A	-0.255344	0.0277636	4.73E-20	0.0999584
rs61843575	G	A	-0.256887	0.027788	3.06E-20	0.0996811
rs57204235	G	A	-0.2571	0.0277198	2.31E-20	0.100166
rs12572149	G	A	-0.259356	0.0276778	9.46E-21	0.100582
rs12572431	G	A	-0.258801	0.0277614	1.48E-20	0.100166
rs1551687	C	A	0.0168545	0.017591	0.33803	0.344101
rs747421	G	A	-0.249047	0.0275325	1.89E-19	0.10183
rs17157098	G	A	0.522214	0.0595924	2.34E-18	0.019964
rs898340	T	A	0.0184755	0.0176188	0.294387	0.343408
rs7069401	G	A	-0.0280431	0.0178391	0.115993	0.325246
rs61843580	G	A	-0.245775	0.0275643	6.02E-19	0.101761
rs11259824	G	A	0.0364332	0.0174316	0.0366462	0.359143
rs61843581	G	A	-0.240114	0.027482	2.94E-18	0.102038
rs11259827	G	A	-0.215241	0.0268745	1.34E-15	0.107791
rs75167053	G	A	-0.216822	0.0268926	8.68E-16	0.107791
rs61843583	T	A	-0.214462	0.0268248	1.50E-15	0.10793
rs7091685	G	A	-0.100337	0.0249325	5.77E-05	0.128934
rs7092265	G	A	0.494881	0.0579152	1.55E-17	0.0212117
rs117229758	G	A	0.443926	0.0658105	1.64E-11	0.01629
rs7086053	C	A	0.0317694	0.0174775	0.0691463	0.35637
rs75735517	G	A	-0.237914	0.0312997	3.31E-14	0.0746569
rs4353211	C	A	0.0903254	0.018524	1.11E-06	0.291557
rs9804342	G	A	-0.0867936	0.0308462	0.00490991	0.0799945
rs9804343	G	A	-0.0855475	0.0308267	0.00553246	0.0801331
rs58022455	C	A	0.0890994	0.0185078	1.51E-06	0.291002
rs7909537	G	A	0.031681	0.017442	0.0693568	0.357133
rs57148080	C	A	0.0868994	0.0183246	2.15E-06	0.296271
rs3122285	G	A	0.21649	0.0753605	0.00408132	0.0120616
rs75860600	T	A	-0.104488	0.0384885	0.00664759	0.0485235
rs3013813	G	A	0.0343834	0.0174743	0.0491451	0.358797
rs67404521	G	A	0.146594	0.0339211	1.57E-05	0.0654374
rs113893300	C	A	0.145917	0.0339754	1.77E-05	0.0653681
rs113283538	G	A	0.145917	0.0339754	1.77E-05	0.0653681
rs77050056	G	A	-0.0386361	0.0653356	0.554306	0.016498
rs72786496	G	A	0.142646	0.0339773	2.72E-05	0.0653681
rs10508916	C	A	0.143276	0.0339086	2.42E-05	0.0655067
rs72788507	G	A	0.14429	0.0339764	2.20E-05	0.0653681
rs12358625	G	A	0.0732325	0.017058	1.78E-05	0.396922
rs3013807	T	A	0.0359035	0.0175621	0.0409529	0.345349
rs3013803	G	A	-0.0819101	0.0166413	8.75E-07	0.453764
rs12762198	C	A	-0.0228833	0.0260486	0.37971	0.117011
rs4926064	G	A	-0.00695923	0.0723625	0.923387	0.0133093
rs146847669	G	A	0.00644466	0.0632157	0.918801	0.0175378
rs11819340	G	A	-0.0648565	0.0185183	0.000464067	0.286011
rs78089810	G	A	-0.203025	0.059499	0.000647857	0.0196174
rs143092405	G	A	-0.418558	0.0750805	2.57E-08	0.0124082
rs60862443	T	A	0.148179	0.0345248	1.79E-05	0.0630112
rs4254009	T	A	-0.114247	0.0318151	0.000331649	0.073825
rs7915271	G	A	-0.069056	0.017249	6.30E-05	0.361569
rs4385821	G	A	0.0493884	0.0177358	0.00537209	0.326078
rs75282642	C	A	-0.372853	0.0474101	4.25E-15	0.0317482
rs7919217	C	A	-0.236403	0.0413454	1.12E-08	0.0415916
rs72790435	G	A	0.0754831	0.0234345	0.00128299	0.148413
rs36022937	G	A	-0.191559	0.0399699	1.68E-06	0.0445723
rs12572134	G	A	0.0357977	0.0170637	0.0359501	0.483155
rs61845179	G	A	0.0349102	0.0170636	0.0408039	0.483294
rs17696739	T	A	0.0341808	0.0170609	0.0451652	0.483502
rs17769421	T	A	0.0342395	0.0170582	0.0447636	0.483571
rs4617525	G	A	0.0341808	0.0170609	0.0451652	0.483502
rs4615963	G	A	0.0341808	0.0170609	0.0451652	0.483502
rs4542339	G	A	0.0341808	0.0170609	0.0451652	0.483502
rs4542338	G	A	0.0341808	0.0170609	0.0451652	0.483502
rs67610868	G	A	0.0337566	0.0170593	0.0478792	0.483155
rs113708985	T	A	0.0341808	0.0170609	0.0451652	0.483502
rs139363606	C	A	-0.383608	0.0783325	9.93E-07	0.0112297
rs74129855	C	A	-0.115536	0.058052	0.0466059	0.0208651
rs12412804	G	A	-0.010591	0.018605	0.569202	0.288022
rs4495839	G	A	0.0283463	0.016737	0.0903781	0.4756
rs60449964	G	A	-0.00773798	0.0170047	0.649087	0.401081
rs35621336	C	A	-0.232313	0.0415523	2.34E-08	0.0414529
rs11596854	G	A	-0.000661899	0.0168646	0.968694	0.412172
rs4128663	G	A	-0.00903568	0.0168629	0.592091	0.431097
rs4617524	C	A	-0.00883736	0.016869	0.600378	0.430958
rs11598259	G	A	-0.00645781	0.0169285	0.702862	0.424581
rs12217545	T	C	-0.0752431	0.0195452	0.000119286	0.25156
rs10900226	T	C	-0.0798099	0.0181607	1.13E-05	0.315195
rs9422440	T	C	-0.0872505	0.0336319	0.00949821	0.0658533
rs79529960	T	C	-0.0741583	0.0377981	0.0498055	0.0515735
rs35036712	A	C	-0.0872505	0.0336319	0.00949821	0.0658533
rs9422442	A	C	-0.0872505	0.0336319	0.00949821	0.0658533
rs17157928	T	C	-0.0872505	0.0336319	0.00949821	0.0658533
rs117582049	A	C	-0.0741583	0.0377981	0.0498055	0.0515735
rs17451208	G	C	-0.0872505	0.0336319	0.00949821	0.0658533
rs9422656	T	C	-0.0892302	0.0180657	8.02E-07	0.318383
rs56005617	T	C	-0.0738723	0.0181561	4.78E-05	0.308263
rs111972475	T	C	-0.0736933	0.0378412	0.0515215	0.0514349
rs35934513	T	C	-0.0872571	0.033646	0.00952269	0.065784
rs35098689	T	C	-0.125276	0.0702692	0.0746605	0.0140025
rs113478021	T	C	-0.070736	0.0377562	0.0610405	0.0517122
rs12265787	T	C	-0.0738723	0.0181561	4.78E-05	0.308263
rs116997198	T	C	-0.352997	0.0739193	1.83E-06	0.0126854
rs35331393	T	C	-0.0872505	0.0336319	0.00949821	0.0658533
rs113588255	G	C	-0.0741583	0.0377981	0.0498055	0.0515735
rs143240745	T	C	0.291869	0.0648773	6.94E-06	0.0168446
rs188071272	T	C	-0.362319	0.0795738	5.37E-06	0.0111604
rs71496618	T	C	-0.0872505	0.0336319	0.00949821	0.0658533
rs111405577	G	C	-0.0741583	0.0377981	0.0498055	0.0515735
rs79747178	T	C	0.212072	0.0421528	5.00E-07	0.0409677
rs144463326	T	C	-0.0741583	0.0377981	0.0498055	0.0515735
rs59620443	T	C	0.209804	0.0421229	6.48E-07	0.041037
rs35585999	T	C	-0.0872505	0.0336319	0.00949821	0.0658533
rs35468901	T	C	-0.125276	0.0702692	0.0746605	0.0140025
rs146801583	T	C	-0.0741583	0.0377981	0.0498055	0.0515735
rs112392416	T	C	-0.0741583	0.0377981	0.0498055	0.0515735
rs11239565	T	C	-0.0729232	0.0195093	0.00018702	0.252184
rs34383275	T	C	-0.0900989	0.033659	0.00744938	0.0657147
rs79319916	T	C	-0.0741583	0.0377981	0.0498055	0.0515735
rs75820736	A	C	-0.0872505	0.0336319	0.00949821	0.0658533
rs76469200	G	C	-0.0872505	0.0336319	0.00949821	0.0658533
rs79490183	G	C	-0.0872505	0.0336319	0.00949821	0.0658533
rs35183191	G	C	-0.0872505	0.0336319	0.00949821	0.0658533
rs71496622	T	C	-0.0872505	0.0336319	0.00949821	0.0658533
rs75758972	T	C	-0.0741583	0.0377981	0.0498055	0.0515735
rs35049879	G	C	-0.0872505	0.0336319	0.00949821	0.0658533
rs4442500	T	C	-0.0872505	0.0336319	0.00949821	0.0658533
rs35916836	T	C	-0.0872505	0.0336319	0.00949821	0.0658533
rs7900810	T	C	-0.0742375	0.019516	0.000143591	0.251976
rs117888537	T	C	-0.348165	0.0626348	2.82E-08	0.0179537
rs71496624	T	C	-0.0872505	0.0336319	0.00949821	0.0658533
rs11239569	A	C	-0.055019	0.0194507	0.00468765	0.247678
rs71496625	T	C	-0.0888152	0.0336454	0.00831475	0.065784
rs35003524	T	C	-0.0900703	0.033659	0.00746829	0.0657147
rs34574958	T	C	-0.0888152	0.0336454	0.00831475	0.065784
rs12779005	T	C	-0.0888152	0.0336454	0.00831475	0.065784
rs34539215	A	C	-0.0888152	0.0336454	0.00831475	0.065784
rs34618850	T	C	-0.0888152	0.0336454	0.00831475	0.065784
rs35490739	T	C	-0.125276	0.0702692	0.0746605	0.0140025
rs36053776	A	C	-0.0908061	0.0337011	0.00706673	0.0655067
rs35047800	T	C	-0.0920546	0.0336724	0.00627544	0.0656454
rs112035106	T	C	-0.0816422	0.0376256	0.0300502	0.0521281
rs111477154	T	C	-0.0681146	0.0244618	0.0053745	0.133648
rs139409903	T	C	-0.474206	0.0535753	1.08E-18	0.0239152
rs75402959	G	C	-0.0856501	0.0380996	0.0246027	0.0506031
rs190225437	T	C	-0.00514527	0.0720064	0.943037	0.0134479
rs76040096	T	C	-0.0874362	0.0382325	0.0222269	0.0501872
rs55654107	G	C	-0.0202284	0.025911	0.435011	0.117496
rs190536463	A	C	-0.209119	0.0688504	0.00239563	0.0149036
rs181293942	T	C	-0.351543	0.0409679	1.14E-17	0.0430473
rs138794320	G	C	0.425409	0.0605799	2.38E-12	0.0190628
rs60791882	T	C	-0.0797595	0.0379915	0.035816	0.0509497
rs113524397	T	C	-0.0797595	0.0379915	0.035816	0.0509497
rs12774026	A	C	-0.388692	0.0639099	1.25E-09	0.0171912
rs73291198	G	C	-0.0797595	0.0379915	0.035816	0.0509497
rs78990676	T	C	-0.0863339	0.0380994	0.0234798	0.0506031
rs79022473	T	C	-0.0867023	0.0381658	0.0231322	0.0503951
rs112114291	T	C	-0.0863339	0.0380994	0.0234798	0.0506031
rs4326742	T	C	0.230903	0.0476102	1.26E-06	0.0319562
rs4576771	T	C	0.230903	0.0476102	1.26E-06	0.0319562
rs112630777	T	C	0.223553	0.047854	3.04E-06	0.0316096
rs78228875	G	C	0.291869	0.0648773	6.94E-06	0.0168446
rs141670785	T	C	0.224397	0.0481454	3.21E-06	0.0311937
rs78550231	T	C	0.226705	0.0480459	2.42E-06	0.0313323
rs117019108	T	C	-0.135847	0.0768804	0.0772714	0.011715
rs79594248	A	C	-0.0908071	0.0681301	0.182624	0.0152502
rs76251295	T	C	0.223553	0.047854	3.04E-06	0.0316096
rs116889933	T	C	0.25105	0.0543069	3.85E-06	0.0243311
rs78187804	T	C	-0.0876069	0.0676894	0.195621	0.0154582
rs78576894	A	C	0.21837	0.0480513	5.60E-06	0.0313323
rs76831684	T	C	0.208596	0.0475633	1.17E-05	0.0318869
rs112110885	T	C	0.223553	0.047854	3.04E-06	0.0316096
rs10900229	T	C	-0.093598	0.0190357	8.98E-07	0.264384
rs77820027	T	C	0.221196	0.0478074	3.78E-06	0.0316789
rs201292059	T	C	0.230843	0.0480921	1.62E-06	0.031263
rs183819141	T	C	0.293017	0.0651344	6.95E-06	0.0167059
rs77820794	T	C	0.221196	0.0478074	3.78E-06	0.0316789
rs10900230	T	C	-0.0896204	0.0188607	2.06E-06	0.270484
rs187057538	T	C	0.242263	0.0764569	0.001538	0.0121309
rs113969208	T	C	0.221196	0.0478074	3.78E-06	0.0316789
rs41301629	T	C	0.224397	0.0481454	3.21E-06	0.0311937
rs12354709	T	C	0.25113	0.0219211	3.99E-30	0.169208
rs113986787	T	C	0.21837	0.0480513	5.60E-06	0.0313323
rs77819548	T	C	0.223837	0.0478538	2.96E-06	0.0316096
rs59390133	T	C	-0.0665088	0.0244874	0.00662237	0.13344
rs78848394	G	C	0.224397	0.0481454	3.21E-06	0.0311937
rs115133418	T	C	0.221196	0.0478074	3.78E-06	0.0316789
rs117029589	T	C	0.224397	0.0481454	3.21E-06	0.0311937
rs142416728	T	C	0.224397	0.0481454	3.21E-06	0.0311937
rs12766066	T	C	-0.0749752	0.0195978	0.000131506	0.249688
rs34763590	T	C	-0.129551	0.0704327	0.0659044	0.0139332
rs139963456	T	C	-0.0493368	0.0277816	0.0757943	0.100513
rs17696005	T	C	0.224397	0.0481454	3.21E-06	0.0311937
rs79679439	T	C	-0.412859	0.0599943	6.41E-12	0.0196174
rs72798233	T	C	-0.209671	0.0754051	0.00543995	0.0123388
rs17768692	T	C	0.224397	0.0481454	3.21E-06	0.0311937
rs112713257	T	C	0.220008	0.0477602	4.17E-06	0.0317482
rs149464165	A	C	-0.0523031	0.0584605	0.370991	0.0208651
rs117240274	T	C	-0.0925083	0.0394464	0.0190457	0.0471371
rs113051856	T	C	0.222359	0.0478066	3.36E-06	0.0316789
rs113161631	T	C	0.222359	0.0478066	3.36E-06	0.0316789
rs79596920	T	C	0.222359	0.0478066	3.36E-06	0.0316789
rs185875334	T	C	-0.600241	0.0611374	1.31E-22	0.0187162
rs148009232	A	C	0.227376	0.0482917	2.54E-06	0.0309857
rs138903443	T	C	0.089406	0.0348523	0.0103291	0.0611396
rs185787050	A	C	0.220078	0.0811399	0.00669704	0.0107445
rs3824617	T	C	-0.0739554	0.0195908	0.000161288	0.250035
rs79083998	T	C	0.224802	0.0479984	2.87E-06	0.0314016
rs140010202	T	C	0.318984	0.0846546	0.000165833	0.00984334
rs144894596	A	C	-0.167957	0.0393389	1.98E-05	0.0469985
rs181085835	A	C	0.243464	0.074216	0.00104124	0.0128934
rs201996389	G	C	-0.132714	0.05817	0.0225482	0.0210731
rs10900233	T	C	-0.0906351	0.0188849	1.62E-06	0.269929
rs34257967	T	C	-0.0859332	0.0243116	0.000410865	0.136906
rs151007006	T	C	0.221684	0.0481471	4.21E-06	0.0311937
rs57279747	T	C	0.276322	0.0512875	7.36E-08	0.0273118
rs187965477	T	C	0.244218	0.0762437	0.00136536	0.0122002
rs116900409	G	C	0.00698597	0.0275013	0.799484	0.102038
rs188778432	A	C	0.221684	0.0481471	4.21E-06	0.0311937
rs371570895	A	C	0.218801	0.0478431	4.88E-06	0.031471
rs17159090	T	C	0.218801	0.0478431	4.88E-06	0.031471
rs12771659	T	C	0.218801	0.0478431	4.88E-06	0.031471
rs17696112	T	C	0.221684	0.0481471	4.21E-06	0.0311937
rs142260428	T	C	0.509095	0.0771233	4.37E-11	0.011715
rs139530421	T	C	0.221684	0.0481471	4.21E-06	0.0311937
rs2446522	T	C	0.218513	0.0474162	4.13E-06	0.0320948
rs201038295	T	C	0.128551	0.0433672	0.00304412	0.0386802
rs17159119	T	C	0.202819	0.0469523	1.58E-05	0.0326494
rs114758980	A	C	0.218801	0.0478431	4.88E-06	0.031471
rs10430735	T	C	-0.0397204	0.0198728	0.0456749	0.238736
rs138355724	T	C	-0.381673	0.0717302	1.06E-07	0.0137945
rs10793625	G	C	-0.0443147	0.0180533	0.0141253	0.307362
rs17157971	T	C	0.218801	0.0478431	4.88E-06	0.031471
rs199866467	T	C	0.221095	0.0476979	3.63E-06	0.0316789
rs189060788	A	C	0.217779	0.0477957	5.29E-06	0.0315403
rs79168346	T	C	0.206437	0.0476119	1.47E-05	0.0318176
rs17159059	T	C	0.217779	0.0477957	5.29E-06	0.0315403
rs141045999	T	C	-0.409797	0.0486688	4.49E-17	0.0300846
rs192031286	T	C	0.219933	0.0480015	4.69E-06	0.0314016
rs117019474	T	C	0.221684	0.0481471	4.21E-06	0.0311937
rs2596993	T	C	0.224036	0.0477917	2.81E-06	0.0315403
rs71496657	T	C	0.0545681	0.0385732	0.15721	0.0479689
rs138639290	T	C	0.222086	0.047745	3.35E-06	0.0316096
rs2305297	T	C	0.221991	0.048049	3.90E-06	0.0313323
rs150574436	T	C	0.221684	0.0481471	4.21E-06	0.0311937
rs1468276293	T	C	0.226569	0.0478863	2.27E-06	0.0314016
rs536858213	G	C	-0.0847509	0.0238807	0.000389271	0.138985
rs34120823	T	C	0.0998756	0.0484454	0.0392806	0.0302232
rs61855838	A	C	-0.386604	0.0462743	7.80E-17	0.0331346
rs61855839	A	C	-0.383915	0.0479422	1.35E-15	0.0311244
rs61855841	T	C	0.119167	0.0243362	9.96E-07	0.136282
rs1393138152	T	C	-0.200817	0.0281357	1.04E-12	0.0967697
rs375321243	A	C	0.263664	0.0760241	0.000527075	0.0122695
rs1263728402	T	C	0.116504	0.0243645	1.77E-06	0.135727
rs781933656	T	C	-0.400991	0.0531686	5.20E-14	0.0244004
rs78351199	A	C	0.120104	0.0244237	8.96E-07	0.134757
rs1251951133	T	C	-0.199706	0.0280419	1.17E-12	0.097047
rs1315263263	G	C	-0.134992	0.0396868	0.000673989	0.0457507
rs1417896237	T	C	-0.488712	0.0556898	2.10E-18	0.0221129
rs35220858	T	C	0.118025	0.0244116	1.36E-06	0.135034
rs34360583	G	C	-0.00883041	0.0185235	0.633581	0.287328
rs35043656	T	C	-0.0107863	0.0185364	0.560653	0.286427
rs782663610	G	C	-0.622383	0.0587563	5.01E-26	0.0203106
rs35096460	T	C	-0.432617	0.0312865	6.12E-43	0.0745182
rs886591081	T	C	-0.243381	0.0269353	2.06E-19	0.10592
rs932136790	A	C	-0.488712	0.0556898	2.10E-18	0.0221129
rs1049455147	A	C	0.260689	0.0762361	0.000630839	0.0122002
rs201324994	T	C	0.0753173	0.0475304	0.113098	0.0315403
rs1289920509	T	C	-0.530325	0.0364686	3.05E-47	0.0535838
rs1463323675	T	C	-0.428639	0.0313282	4.34E-42	0.0743103
rs1464889284	G	C	0.318686	0.0558276	1.19E-08	0.0225981
rs1376466863	T	C	-0.0122675	0.018554	0.508519	0.286219
rs1286720585	T	C	-0.0446789	0.0809247	0.580893	0.0108138
rs372991988	T	C	-0.0146632	0.0186111	0.430795	0.28518
rs573088123	T	C	-0.488712	0.0556898	2.10E-18	0.0221129
rs368682062	T	C	0.0420013	0.0166486	0.0116633	0.428393
rs781976843	G	C	0.192326	0.0443171	1.45E-05	0.0369472
rs74848517	T	C	0.0418464	0.0166453	0.0119587	0.428255
rs184845520	G	C	-0.627133	0.05904	3.67E-26	0.0201026
rs879201688	T	C	0.120758	0.0243951	7.59E-07	0.135034
rs1385273648	G	C	0.118554	0.0243999	1.21E-06	0.134965
rs75962536	T	C	-0.0296054	0.0204518	0.147782	0.209968
rs782126926	T	C	-0.49023	0.0557686	1.84E-18	0.0220435
rs1186463836	T	C	-0.428495	0.0313626	5.64E-42	0.0741023
rs3098114	T	C	0.0459379	0.0166104	0.00569596	0.432622
rs1199875614	A	C	-0.0145034	0.0730914	0.842715	0.013032
rs1341855041	G	C	-0.486755	0.0552791	1.61E-18	0.0223208
rs1325327602	G	C	0.119273	0.0244208	1.06E-06	0.134826
rs1466286161	T	C	0.11912	0.0244243	1.10E-06	0.134757
rs1277923837	A	C	0.119273	0.0244208	1.06E-06	0.134826
rs539197038	T	C	-0.428605	0.031351	5.03E-42	0.0741716
rs1477973459	T	C	0.119409	0.0244241	1.04E-06	0.134757
rs1199594511	T	C	0.129819	0.0253301	3.05E-07	0.123319
rs1279959488	G	C	0.170127	0.0337569	4.77E-07	0.0644669
rs1469234146	A	C	0.118948	0.0244211	1.14E-06	0.134826
rs1173933627	T	C	0.16759	0.0383536	1.26E-05	0.0493553
rs1297192689	A	C	-0.0107838	0.0185551	0.561138	0.286358
rs1304544027	T	C	-0.264297	0.0292076	1.83E-19	0.0874116
rs79501563	G	C	0.00977518	0.0194707	0.615652	0.234715
rs1417056297	T	C	-0.347626	0.0783777	9.33E-06	0.0113684
rs1255574899	T	C	0.133374	0.0263111	4.10E-07	0.113892
rs1324932242	G	C	0.0120131	0.0782546	0.877998	0.0114377
rs1435619440	A	C	0.133374	0.0263111	4.10E-07	0.113892
rs1442101478	T	C	0.230265	0.0521416	1.02E-05	0.0265493
rs1349689323	T	C	0.00508556	0.0195643	0.794916	0.233537
rs1488737095	T	C	-0.485618	0.0342688	5.55E-45	0.0605851
rs1340422790	G	C	-0.485618	0.0342688	5.55E-45	0.0605851
rs1478754221	T	C	0.0519502	0.0351087	0.138998	0.0615555
rs373276626	A	C	-0.269776	0.0291758	3.00E-20	0.0876196
rs1163006536	T	C	0.00417648	0.0195643	0.830963	0.233537
rs79801731	A	C	0.00417648	0.0195643	0.830963	0.233537
rs202175782	T	C	0.239951	0.0520086	4.02E-06	0.0266879
rs1462047150	G	C	-0.485618	0.0342688	5.55E-45	0.0605851
rs1465293317	T	C	0.0120131	0.0782546	0.877998	0.0114377
rs1447631774	T	C	0.241604	0.045158	9.06E-08	0.0361847
rs1159572749	A	C	-0.482461	0.0340271	4.98E-45	0.0609317
rs78951441	G	C	-0.547403	0.0627863	3.46E-18	0.0177457
rs7085433	T	C	-0.259211	0.0291315	7.10E-19	0.0881048
rs74877435	T	C	0.224911	0.0520813	1.59E-05	0.0266186
rs113017697	G	C	-0.311933	0.0762094	4.30E-05	0.0122002
rs56148635	T	C	-0.486418	0.0342996	4.79E-45	0.0604464
rs11592181	T	C	0.134191	0.0262293	3.20E-07	0.114515
rs72795888	T	C	-0.47668	0.0353581	6.28E-41	0.0571191
rs113289530	T	C	0.164897	0.0423656	0.000100215	0.0408984
rs10740051	T	C	0.00418762	0.0195718	0.830583	0.233537
rs10761576	T	C	0.0585005	0.0169559	0.00056349	0.356994
rs7918832	T	C	0.0549891	0.0169653	0.00119537	0.356856
rs75933669	A	C	-0.249369	0.0350557	1.24E-12	0.0583668
rs17178655	T	C	-0.0404363	0.0215394	0.0605154	0.177457
rs10994577	T	C	-0.0210148	0.0213663	0.325371	0.181339
rs7070965	T	C	-0.0210148	0.0213663	0.325371	0.181339
rs10994470	T	C	0.480867	0.0478504	1.32E-23	0.0302925
rs10994385	G	C	0.306529	0.0244234	9.31E-36	0.128865
rs7100901	A	C	0.3601	0.025762	7.90E-44	0.112575
rs10821682	T	C	0.361932	0.0258014	4.00E-44	0.112228
rs10994137	T	C	0.376233	0.0254698	1.14E-48	0.115278
rs73318172	T	C	-0.129127	0.0571556	0.0238994	0.0214197
rs111887826	A	C	-0.12996	0.0572411	0.0232127	0.0213503
rs71502415	T	C	-0.398847	0.0269806	9.73E-49	0.104533
rs111293696	T	C	-0.128249	0.0570706	0.0246578	0.021489
rs78004001	T	C	-0.142043	0.0574098	0.0133763	0.0212117
rs10826223	T	C	0.356863	0.0302636	8.42E-32	0.077499
rs75724603	T	C	0.366506	0.0540811	1.32E-11	0.0238458
rs112479565	A	C	0.239892	0.0486951	8.56E-07	0.0299459
rs111460444	T	C	0.402236	0.0481913	8.34E-17	0.0304312
rs11593319	A	C	0.379758	0.0364622	3.19E-25	0.0546929
rs74629360	A	C	-0.410169	0.0767451	9.34E-08	0.011715
rs112566364	T	C	0.468425	0.0472988	5.63E-23	0.031263
rs113607091	T	C	0.455243	0.0467569	2.89E-22	0.0320948
rs113695501	T	C	0.455655	0.0467106	2.42E-22	0.0321641
rs111434405	A	C	0.456852	0.0465278	1.29E-22	0.0324414
rs117979646	T	C	0.342189	0.0391305	2.75E-18	0.0474837
rs113499739	T	C	0.456852	0.0465278	1.29E-22	0.0324414
rs12777595	G	C	-0.357481	0.0244321	8.51E-48	0.129488
rs113228896	T	C	-0.119276	0.0584729	0.0414016	0.0202412
rs11594036	T	C	0.453732	0.046487	2.29E-22	0.0325107
rs183795453	T	C	0.458583	0.0465254	8.93E-23	0.0324414
rs113105992	T	C	0.28049	0.039754	1.88E-12	0.0447803
rs184995204	G	C	-0.564261	0.0706581	1.61E-15	0.0138639
rs146808512	G	C	-0.414642	0.0708217	4.99E-09	0.0140025
rs2446707	T	C	-0.438995	0.0163463	1.68E-151	0.406488
rs782016362	T	C	0.521923	0.0602168	5.40E-18	0.0196867
rs192409117	T	C	0.524336	0.0596896	1.94E-18	0.0198946
rs11259829	T	C	-0.354562	0.024651	2.87E-46	0.128171
rs11259755	A	C	-0.354616	0.0246509	2.78E-46	0.128171
rs10906951	G	C	-0.238289	0.0234642	4.55E-24	0.148482
rs372619870	T	C	0.517675	0.0596977	5.20E-18	0.0198946
rs148087542	T	C	0.517208	0.0597985	6.32E-18	0.0198253
rs72786434	T	C	0.334914	0.0651997	2.87E-07	0.0163594
rs67140455	A	C	0.062211	0.0214953	0.00381299	0.187023
rs144018889	T	C	0.517208	0.0597985	6.32E-18	0.0198253
rs10796322	T	C	-0.0755763	0.0177599	2.11E-05	0.332455
rs11593475	T	C	0.517208	0.0597985	6.32E-18	0.0198253
rs112491633	T	C	-0.377362	0.0704947	8.91E-08	0.0140025
rs4088541	T	C	-0.295986	0.0259139	5.87E-30	0.11611
rs4291609	A	C	-0.297734	0.0258738	2.23E-30	0.116387
rs11595808	A	C	0.517208	0.0597985	6.32E-18	0.0198253
rs10752402	G	C	-0.0089003	0.017426	0.609543	0.367115
rs12414620	G	C	0.108995	0.0199418	4.77E-08	0.229516
rs117078004	A	C	0.254322	0.0287382	1.09E-18	0.0924719
rs17157242	T	C	0.517675	0.0596977	5.20E-18	0.0198946
rs11259813	A	C	0.493973	0.0581736	2.46E-17	0.0208651
rs7894907	G	C	0.465313	0.0570312	3.96E-16	0.0216276
rs7898452	T	C	0.0107108	0.0176258	0.543422	0.343824
rs12262234	T	C	0.478101	0.0587697	4.81E-16	0.0205878
rs192869050	A	C	0.471487	0.0584014	7.96E-16	0.0208651
rs61845709	T	C	-0.31491	0.0271689	8.59E-31	0.105088
rs35257171	G	C	0.520442	0.0597946	3.93E-18	0.0198253
rs147205589	T	C	0.0568901	0.0246947	0.0212656	0.128865
rs12413235	A	C	-0.0662684	0.0177418	0.000189049	0.334881
rs143093610	G	C	0.223624	0.0359908	5.47E-10	0.0569111
rs1807015	T	C	-0.0528659	0.018278	0.00383541	0.300222
rs116958616	T	C	-0.498246	0.0489858	3.88E-24	0.0290448
rs17157069	T	C	0.522725	0.0596916	2.47E-18	0.0198946
rs17835817	T	C	0.0978335	0.0195122	5.46E-07	0.244212
rs61843563	T	C	-0.254671	0.0276363	4.01E-20	0.10086
rs142754664	T	C	-0.498937	0.08197	1.21E-09	0.0101899
rs11595304	T	C	0.519478	0.0597958	4.53E-18	0.0198253
rs34160100	A	C	-0.24793	0.0274724	2.28E-19	0.102038
rs1985695	T	C	0.356664	0.0564826	2.87E-10	0.0215583
rs748182	T	C	-0.245389	0.0273983	4.21E-19	0.102662
rs117942774	T	C	0.522214	0.0595924	2.34E-18	0.019964
rs36019920	T	C	-0.244046	0.0275387	9.78E-19	0.10183
rs11259822	T	C	0.0999643	0.0195639	3.31E-07	0.243796
rs6602882	G	C	-0.247969	0.0275465	2.80E-19	0.101691
rs11818479	G	C	-0.244192	0.0275046	8.46E-19	0.101969
rs11259825	T	C	0.425117	0.0446271	2.18E-21	0.0359767
rs11259826	T	C	0.426819	0.0447819	2.08E-21	0.0356994
rs61843582	A	C	-0.214868	0.0268496	1.41E-15	0.107861
rs1471248	T	C	0.103847	0.0196394	1.28E-07	0.242202
rs12266092	A	C	-0.0251234	0.0178272	0.158798	0.326979
rs7097388	T	C	-0.22484	0.0269288	8.15E-17	0.106752
rs4926051	G	C	-0.463007	0.0683525	1.35E-11	0.0149036
rs11591944	A	C	0.491505	0.0572782	1.14E-17	0.0215583
rs112799703	A	C	0.189748	0.044193	1.78E-05	0.0365313
rs7074244	A	C	0.023137	0.0174947	0.186038	0.348191
rs77893994	T	C	0.234959	0.0361168	8.26E-11	0.0562179
rs113876236	G	C	-0.0229177	0.0830373	0.782562	0.0102593
rs12416311	T	C	0.0386057	0.0190533	0.042781	0.263691
rs74129818	T	C	-0.0873444	0.0309389	0.00476875	0.0787467
rs7897393	G	C	0.030099	0.0174786	0.0851032	0.357064
rs59284286	A	C	0.0901756	0.0185263	1.15E-06	0.291002
rs11814819	G	C	-0.0882658	0.0311398	0.00460251	0.0784001
rs2999405	G	C	0.026747	0.01754	0.127325	0.349092
rs3122286	T	C	0.208341	0.0766419	0.00657626	0.0117843
rs140278920	T	C	-0.325097	0.043828	1.33E-13	0.0375017
rs4926057	T	C	-0.325078	0.0415812	6.14E-15	0.0415223
rs113713997	T	C	0.0678244	0.0241865	0.00505721	0.134271
rs3013815	T	C	0.100993	0.0171418	4.00E-09	0.388049
rs72786469	T	C	0.147329	0.0338713	1.38E-05	0.0652988
rs3013811	A	C	0.0517747	0.0169396	0.00224814	0.434147
rs72786486	T	C	0.145917	0.0339754	1.77E-05	0.0653681
rs72786487	T	C	0.145913	0.0341519	1.96E-05	0.0645363
rs66825481	T	C	0.144214	0.0339618	2.20E-05	0.0654374
rs72786490	T	C	0.14355	0.034006	2.46E-05	0.0652294
rs111258695	A	C	0.14305	0.0339917	2.60E-05	0.0652988
rs72786493	T	C	0.143035	0.0340063	2.63E-05	0.0652294
rs113706597	G	C	0.142646	0.0339773	2.72E-05	0.0653681
rs72786497	G	C	0.141753	0.0340613	3.20E-05	0.0651601
rs17173541	T	C	0.14429	0.0339764	2.20E-05	0.0653681
rs4576754	T	C	-0.109595	0.0380245	0.00396038	0.0501178
rs72788504	A	C	0.142589	0.0339628	2.72E-05	0.0654374
rs113798001	T	C	0.139837	0.0340227	4.00E-05	0.0651601
rs3013808	T	C	0.0733794	0.0170518	1.70E-05	0.411479
rs12259561	T	C	0.0270391	0.0168288	0.10816	0.446416
rs12261411	T	C	-0.0222554	0.0260487	0.392925	0.117011
rs61843640	T	C	0.0391704	0.0176546	0.0265372	0.32996
rs76039575	T	C	0.000235096	0.0721838	0.997401	0.0133786
rs183158003	T	C	0.196961	0.0841037	0.0192138	0.00984334
rs12767588	A	C	-0.234273	0.0375872	4.84E-10	0.0507417
rs7076207	G	C	-0.0680265	0.0173091	8.57E-05	0.359213
rs76445917	G	C	-0.00669876	0.0725427	0.926429	0.01324
rs12269090	T	C	0.041455	0.0176628	0.0189507	0.32892
rs11259767	G	C	-0.0682722	0.0172701	7.78E-05	0.361569
rs4532974	G	C	-0.0680864	0.0172806	8.22E-05	0.360322
rs71498209	A	C	-0.315339	0.0439712	8.16E-13	0.0370858
rs79822241	G	C	-0.0169291	0.072724	0.815935	0.0131707
rs145024153	T	C	-0.0153464	0.0725425	0.832464	0.01324
rs11259769	T	C	-0.305444	0.0448017	1.00E-11	0.0359074
rs11259773	G	C	0.079059	0.0198679	6.98E-05	0.22605
rs113618813	T	C	-0.363306	0.047659	2.80E-14	0.0314016
rs143382248	T	C	0.104179	0.0775899	0.179414	0.0117843
rs7903638	T	C	-0.236827	0.0414765	1.18E-08	0.0414529
rs12766672	G	C	-0.232901	0.0413303	1.82E-08	0.0417995
rs71498214	A	C	-0.191559	0.0399699	1.68E-06	0.0445723
rs4076960	T	C	0.0337338	0.017055	0.0479734	0.483918
rs4390286	T	C	0.0341808	0.0170609	0.0451652	0.483502
rs4384332	G	C	0.033258	0.0170568	0.0512343	0.483225
rs4256914	G	C	0.0341808	0.0170609	0.0451652	0.483502
rs71498215	T	C	-0.177375	0.0400169	9.45E-06	0.0446416
rs12414349	T	C	-0.128053	0.0378412	0.000718341	0.0499792
rs113257266	T	C	-0.074549	0.0543458	0.170183	0.0232913
rs4926079	T	C	-0.104657	0.0289091	0.000296373	0.0896992
rs7081666	T	C	-0.12434	0.0575024	0.0306245	0.0211424
rs571337148	A	C	-0.213622	0.0773151	0.00574174	0.011715
rs3013796	G	C	0.0180864	0.0167219	0.279468	0.494385
rs3013794	T	C	-0.0350392	0.0493623	0.477827	0.0293221
rs77498872	T	C	0.0759498	0.0215853	0.000436534	0.180438
rs75618872	A	C	0.0771968	0.0216177	0.000357936	0.179814
rs78779193	G	C	0.0768806	0.021615	0.000377786	0.179953
rs12775681	G	C	-0.0437017	0.0501798	0.383837	0.0282823
rs10906946	T	C	-0.003179	0.0169717	0.851422	0.405656
rs10906948	G	C	-0.00519146	0.0169675	0.75964	0.407459
rs10906953	T	C	-0.0117218	0.016812	0.485684	0.440316
rs11259796	T	C	-0.00506837	0.0168587	0.763699	0.431305
rs4258320	T	C	-0.00845943	0.0172603	0.624071	0.387841
rs4128664	T	C	-0.00839584	0.0168599	0.618515	0.431166
rs4434935	T	C	-0.00903568	0.0168629	0.592091	0.431097
rs61841533	T	C	-0.0113043	0.0186183	0.543762	0.292389
rs61841529	A	C	-0.0135461	0.0185999	0.466459	0.292527
rs71496688	T	C	-0.229125	0.0417202	4.11E-08	0.0404131
rs76422608	C	G	-0.0741583	0.0377981	0.0498055	0.0515735
rs117488236	C	G	0.250898	0.0222699	3.37E-29	0.164148
rs12771098	A	G	-0.341067	0.0627556	5.66E-08	0.0178844
rs1982796	A	G	-0.0733983	0.0180588	4.87E-05	0.314294
rs140078373	A	G	-0.459902	0.0727263	2.71E-10	0.01324
rs17157919	T	G	-0.0872505	0.0336319	0.00949821	0.0658533
rs146818104	T	G	-0.475866	0.0543026	2.34E-18	0.0239845
rs76879426	A	G	-0.0741583	0.0377981	0.0498055	0.0515735
rs9422649	A	G	-0.134935	0.0699411	0.0537375	0.0141411
rs75053968	A	G	-0.185173	0.0294883	3.59E-10	0.087273
rs9422650	T	G	-0.0872505	0.0336319	0.00949821	0.0658533
rs9422651	A	G	-0.0872505	0.0336319	0.00949821	0.0658533
rs9422652	A	G	-0.0872505	0.0336319	0.00949821	0.0658533
rs9422653	A	G	-0.0872505	0.0336319	0.00949821	0.0658533
rs11239558	T	G	-0.0700998	0.0195329	0.0003344	0.251629
rs77649955	A	G	-0.0872505	0.0336319	0.00949821	0.0658533
rs9422654	A	G	-0.0872505	0.0336319	0.00949821	0.0658533
rs77420238	C	G	-0.186051	0.0294365	2.76E-10	0.0874809
rs9422657	A	G	-0.0870687	0.033646	0.00967889	0.065784
rs73289207	A	G	-0.0743283	0.0195234	0.000141753	0.252045
rs117018930	A	G	0.236288	0.0570713	3.51E-05	0.0219049
rs11239559	A	G	-0.0746503	0.0193729	0.000117531	0.257036
rs4073658	C	G	-0.134935	0.0699411	0.0537375	0.0141411
rs117668126	C	G	-0.0741583	0.0377981	0.0498055	0.0515735
rs12776336	C	G	-0.0882363	0.0336315	0.00871845	0.0658533
rs12777172	A	G	-0.0872505	0.0336319	0.00949821	0.0658533
rs61854123	A	G	-0.0557995	0.0196374	0.00450289	0.241439
rs75360565	A	G	0.291869	0.0648773	6.94E-06	0.0168446
rs33997730	A	G	-0.0885032	0.0336455	0.00854504	0.065784
rs35001302	A	G	-0.0872505	0.0336319	0.00949821	0.0658533
rs112884766	A	G	-0.0872505	0.0336319	0.00949821	0.0658533
rs7095806	A	G	-0.0755862	0.0195376	0.000110355	0.251698
rs79752400	A	G	-0.0872505	0.0336319	0.00949821	0.0658533
rs71496620	C	G	-0.0872505	0.0336319	0.00949821	0.0658533
rs78661209	A	G	-0.0885032	0.0336455	0.00854504	0.065784
rs35968565	T	G	-0.0872505	0.0336319	0.00949821	0.0658533
rs7086046	A	G	-0.0552776	0.0194506	0.0044964	0.247816
rs11239567	T	G	-0.0755862	0.0195376	0.000110355	0.251698
rs72798219	T	G	-0.223902	0.0718021	0.00182603	0.0136559
rs72798220	C	G	0.159368	0.0391634	4.77E-05	0.0466519
rs76849715	A	G	-0.0741583	0.0377981	0.0498055	0.0515735
rs72798221	A	G	0.243388	0.0524813	3.59E-06	0.0250936
rs12772102	A	G	-0.0872505	0.0336319	0.00949821	0.0658533
rs7918454	A	G	-0.0933406	0.0196337	2.03E-06	0.246638
rs7896175	T	G	-0.0893999	0.0180597	7.58E-07	0.318383
rs71499567	C	G	-0.0872505	0.0336319	0.00949821	0.0658533
rs34144887	A	G	-0.0888152	0.0336454	0.00831475	0.065784
rs11239570	T	G	-0.0752051	0.0195377	0.000119518	0.25156
rs36100685	A	G	-0.0888152	0.0336454	0.00831475	0.065784
rs11239571	A	G	-0.0573323	0.0196441	0.00352757	0.241578
rs35713143	A	G	-0.0908061	0.0337011	0.00706673	0.0655067
rs35626777	C	G	-0.0936728	0.0337284	0.00549594	0.0653681
rs74987941	C	G	-0.388692	0.0639099	1.25E-09	0.0171912
rs12098366	A	G	-0.0856501	0.0380996	0.0246027	0.0506031
rs80174235	C	G	-0.0856501	0.0380996	0.0246027	0.0506031
rs74909702	A	G	-0.0876924	0.0381432	0.0215319	0.0504644
rs113172857	C	G	-0.0814942	0.0380348	0.0321767	0.050811
rs113722818	A	G	-0.0814942	0.0380348	0.0321767	0.050811
rs112184470	A	G	-0.0827027	0.0380564	0.0298006	0.0507417
rs113911855	A	G	-0.0699381	0.0244679	0.00427055	0.133509
rs11239573	T	G	-0.0087794	0.0260415	0.736028	0.116872
rs73291113	C	G	-0.0885961	0.0378905	0.0194033	0.0510883
rs73291122	C	G	-0.0821757	0.0380346	0.0307628	0.050811
rs11239575	A	G	0.149051	0.0368324	5.25E-05	0.0545543
rs191180571	A	G	0.067778	0.0605921	0.263351	0.0193401
rs74436700	A	G	-0.0523031	0.0584605	0.370991	0.0208651
rs77337258	A	G	0.223553	0.047854	3.04E-06	0.0316096
rs112687846	A	G	-0.257398	0.0335677	1.98E-14	0.0637044
rs113802947	A	G	0.21823	0.0480026	5.55E-06	0.0314016
rs75793695	T	G	0.225031	0.0481942	3.08E-06	0.0311244
rs78628569	A	G	0.223553	0.047854	3.04E-06	0.0316096
rs10793621	A	G	-0.0716073	0.0195619	0.000253471	0.25052
rs76608282	T	G	0.221196	0.0478074	3.78E-06	0.0316789
rs112527571	A	G	0.21837	0.0480513	5.60E-06	0.0313323
rs111570878	A	G	0.221196	0.0478074	3.78E-06	0.0316789
rs113188061	C	G	0.221196	0.0478074	3.78E-06	0.0316789
rs79180351	A	G	0.221196	0.0478074	3.78E-06	0.0316789
rs111516590	A	G	0.21837	0.0480513	5.60E-06	0.0313323
rs76549378	T	G	0.221196	0.0478074	3.78E-06	0.0316789
rs112864763	A	G	0.145142	0.0329217	1.05E-05	0.0682102
rs113235568	T	G	0.222592	0.0478546	3.36E-06	0.0316096
rs141236733	A	G	0.293577	0.0695718	2.48E-05	0.0144184
rs76612219	C	G	0.221196	0.0478074	3.78E-06	0.0316789
rs112081837	A	G	-0.0659138	0.0245013	0.00715711	0.133162
rs11239581	A	G	0.149419	0.081634	0.0672381	0.0103286
rs113002666	A	G	0.221785	0.0477591	3.48E-06	0.0317482
rs61854156	A	G	-0.0908109	0.0188473	1.48E-06	0.270692
rs111793150	A	G	0.221196	0.0478074	3.78E-06	0.0316789
rs114085432	A	G	0.221196	0.0478074	3.78E-06	0.0316789
rs74940001	A	G	0.206298	0.0475176	1.43E-05	0.0319562
rs17768650	C	G	0.21837	0.0480513	5.60E-06	0.0313323
rs80162657	A	G	0.220008	0.0477602	4.17E-06	0.0317482
rs78034568	C	G	0.205508	0.0474243	1.49E-05	0.0320948
rs72798232	A	G	-0.266043	0.0428338	5.56E-10	0.0390961
rs118154056	A	G	0.135003	0.034768	0.000104112	0.0614169
rs79337279	T	G	0.220008	0.0477602	4.17E-06	0.0317482
rs111297916	C	G	0.220008	0.0477602	4.17E-06	0.0317482
rs74470893	A	G	0.223448	0.0478059	3.01E-06	0.0316789
rs117492112	A	G	0.422471	0.0606872	3.66E-12	0.0189935
rs138590458	A	G	0.220008	0.0477602	4.17E-06	0.0317482
rs141220038	A	G	-0.0730749	0.0195238	0.000183357	0.251421
rs77387136	A	G	0.222359	0.0478066	3.36E-06	0.0316789
rs117874558	A	G	0.416753	0.0605883	6.56E-12	0.0190628
rs76029685	A	G	0.22675	0.0479486	2.30E-06	0.031471
rs75601759	T	G	0.224802	0.0479984	2.87E-06	0.0314016
rs56255530	A	G	0.222373	0.0432926	2.87E-07	0.0388881
rs117479463	C	G	-0.291399	0.0555636	1.61E-07	0.0231526
rs112405753	A	G	0.224802	0.0479984	2.87E-06	0.0314016
rs35963845	A	G	-0.0699781	0.0195552	0.000347851	0.250451
rs61855770	A	G	0.120819	0.017777	1.16E-11	0.31672
rs61855781	A	G	-0.0865612	0.0186444	3.50E-06	0.275198
rs553840006	A	G	0.0449466	0.0775759	0.562345	0.0116456
rs186480160	A	G	0.110961	0.0809158	0.170321	0.0108138
rs12414167	T	G	0.418145	0.061008	7.78E-12	0.0187855
rs189610394	A	G	0.241859	0.0351584	6.53E-12	0.05906
rs35267807	C	G	-0.0520034	0.018222	0.00433118	0.302093
rs10900235	C	G	-0.0903931	0.0188327	1.62E-06	0.270345
rs144691914	A	G	0.24011	0.0718153	0.000831704	0.0137945
rs74128805	C	G	0.222105	0.0480001	3.77E-06	0.0314016
rs113255694	T	G	0.221684	0.0481471	4.21E-06	0.0311937
rs181490373	T	G	0.221684	0.0481471	4.21E-06	0.0311937
rs189034378	C	G	-0.0666117	0.0195199	0.00064722	0.252184
rs145339535	A	G	0.218801	0.0478431	4.88E-06	0.031471
rs137924083	C	G	0.247598	0.0543091	5.22E-06	0.0243311
rs149245826	A	G	0.218801	0.0478431	4.88E-06	0.031471
rs11239591	A	G	-0.0619557	0.0194568	0.00145737	0.254471
rs58849111	A	G	0.218801	0.0478431	4.88E-06	0.031471
rs146796622	A	G	-0.0101403	0.0721837	0.888285	0.0133786
rs117298377	A	G	0.221684	0.0481471	4.21E-06	0.0311937
rs144210692	A	G	0.218801	0.0478431	4.88E-06	0.031471
rs11239595	T	G	0.00255933	0.0213746	0.904695	0.187301
rs56388386	A	G	0.218801	0.0478431	4.88E-06	0.031471
rs144733981	A	G	0.0742279	0.0442422	0.0934365	0.0370165
rs2610494	C	G	0.219591	0.0477466	4.32E-06	0.0316096
rs12242680	A	G	-0.0507482	0.0206568	0.0140443	0.20567
rs77535731	A	G	-0.0386234	0.020248	0.0564934	0.227645
rs533357150	A	G	0.244556	0.0636442	0.000122804	0.0173991
rs61855819	A	G	-0.317263	0.0517623	9.30E-10	0.0268959
rs139673786	C	G	0.205421	0.0494152	3.26E-05	0.0298073
rs61855828	C	G	-0.103534	0.0308102	0.000782364	0.0797865
rs141148283	A	G	0.221991	0.048049	3.90E-06	0.0313323
rs115483900	A	G	0.224036	0.0477917	2.81E-06	0.0315403
rs199859824	A	G	-0.0503843	0.0223366	0.0241204	0.162831
rs1438919717	A	G	0.224246	0.0482441	3.41E-06	0.031055
rs1289673079	A	G	0.224246	0.0482441	3.41E-06	0.031055
rs1457754340	A	G	-0.463396	0.0551659	5.32E-17	0.0225981
rs1279691945	A	G	0.0103979	0.0518562	0.841084	0.0258561
rs781936271	A	G	0.163327	0.038142	1.88E-05	0.0498406
rs61855840	T	G	-0.378401	0.0478017	2.82E-15	0.0313323
rs1202819824	A	G	-0.484239	0.0557759	4.76E-18	0.0220435
rs1413824550	A	G	-0.332134	0.0695674	1.84E-06	0.014557
rs782779427	C	G	-0.239926	0.0268173	4.59E-19	0.106682
rs1195643863	T	G	0.227207	0.0791637	0.0041155	0.011299
rs1241857375	A	G	0.167444	0.0488163	0.000606781	0.0301539
rs28543978	A	G	-0.200224	0.0257534	8.62E-15	0.117219
rs11595444	T	G	-0.0104317	0.0185423	0.573734	0.286358
rs782497766	A	G	-0.42816	0.0313633	6.53E-42	0.0741023
rs34886761	A	G	-0.0116249	0.0185491	0.53087	0.286427
rs1477929633	A	G	0.117862	0.024397	1.39E-06	0.135034
rs371210653	A	G	0.0417167	0.016647	0.012234	0.428324
rs1326295172	A	G	0.232654	0.0419876	3.11E-08	0.0409677
rs1423599287	A	G	-0.488712	0.0556898	2.10E-18	0.0221129
rs1452344065	A	G	0.228417	0.047996	1.98E-06	0.0314016
rs1315887352	A	G	0.132506	0.0389654	0.000675994	0.0488008
rs1464275313	A	G	0.119443	0.024414	1.02E-06	0.134965
rs1350127703	A	G	-0.241332	0.0268778	3.44E-19	0.106405
rs146938176	C	G	-0.66149	0.0528982	1.64E-35	0.0252322
rs1419957273	A	G	0.119758	0.024442	9.81E-07	0.134687
rs1326526280	A	G	0.0430204	0.0166334	0.00971811	0.42874
rs78965432	A	G	-0.0395272	0.0173939	0.0230872	0.360738
rs200722673	C	G	0.0415336	0.0431137	0.335405	0.0387495
rs201460859	A	G	0.219757	0.0480993	4.99E-06	0.031263
rs1382964382	A	G	-0.489348	0.0560296	3.03E-18	0.0219742
rs201019330	T	G	0.218191	0.0479541	5.45E-06	0.031471
rs1211179485	A	G	0.0411779	0.016638	0.0133489	0.428324
rs1185022051	T	G	0.0431611	0.016636	0.00949353	0.428462
rs1448524758	T	G	0.0427944	0.0166374	0.010126	0.428324
rs4568960	A	G	-0.239989	0.0269453	6.57E-19	0.105851
rs551733192	A	G	0.2642	0.0764468	0.00055142	0.0121309
rs71251117	T	G	0.0425335	0.0166388	0.0106001	0.428185
rs1260049278	A	G	-0.43297	0.0313409	7.27E-43	0.0743796
rs1233286723	A	G	0.227267	0.0478515	2.08E-06	0.0316096
rs1187090784	A	G	-0.0103829	0.0185556	0.575797	0.286427
rs71248489	A	G	-0.00962481	0.0185247	0.603381	0.286566
rs77254180	A	G	0.0097138	0.0193924	0.616452	0.236309
rs1393222953	T	G	0.118065	0.027247	1.49E-05	0.10384
rs1279487766	A	G	0.245254	0.0518166	2.25E-06	0.0268959
rs879159707	A	G	0.0598654	0.0169508	0.000415445	0.35637
rs76129974	A	G	0.0594631	0.016952	0.000454699	0.35644
rs79014685	T	G	0.133853	0.0264165	4.14E-07	0.113198
rs1284612967	A	G	0.131855	0.0263456	5.72E-07	0.113684
rs1280777891	T	G	-0.483124	0.0343709	2.70E-44	0.0601691
rs1387617119	A	G	0.378878	0.0527455	7.49E-13	0.0251629
rs1302274375	A	G	-0.045832	0.0416327	0.270992	0.0417995
rs1321864708	T	G	0.239951	0.0520086	4.02E-06	0.0266879
rs1450147528	A	G	-0.679806	0.0656478	5.92E-25	0.0160821
rs782175663	C	G	0.0049784	0.019564	0.799142	0.233606
rs782160149	A	G	0.254274	0.0630453	5.56E-05	0.0177457
rs1221033442	A	G	-0.485618	0.0342688	5.55E-45	0.0605851
rs1483063972	A	G	0.232157	0.0522043	8.83E-06	0.02648
rs1379334360	T	G	0.239707	0.0519456	4.01E-06	0.0267572
rs4597023	A	G	-0.394086	0.0753026	1.71E-07	0.0123388
rs1288088340	A	G	0.28982	0.0610225	2.08E-06	0.0189935
rs71277324	A	G	0.00444057	0.0195643	0.820451	0.233537
rs587607638	C	G	0.0709592	0.0517686	0.170511	0.0264106
rs3098109	A	G	0.00446239	0.0195638	0.819579	0.233675
rs75914490	T	G	0.00906849	0.019515	0.642165	0.234784
rs72797707	C	G	-0.486418	0.0342996	4.79E-45	0.0604464
rs61847077	A	G	0.134423	0.0262805	3.22E-07	0.114308
rs61847076	C	G	0.134435	0.0262854	3.23E-07	0.114238
rs11548236	C	G	-0.48331	0.0342573	1.32E-44	0.0606544
rs4463801	A	G	0.0592532	0.0169584	0.000478629	0.356856
rs113812384	A	G	-0.412041	0.0800294	2.69E-07	0.0110218
rs41306524	A	G	-0.271491	0.0291736	1.73E-20	0.0876196
rs78937603	C	G	0.13302	0.0262252	4.03E-07	0.114585
rs72795895	T	G	-0.485618	0.0342688	5.55E-45	0.0605851
rs17720205	A	G	0.134127	0.0262624	3.35E-07	0.114308
rs75901817	C	G	0.232157	0.0522043	8.83E-06	0.02648
rs3813713	C	G	-0.485618	0.0342688	5.55E-45	0.0605851
rs72795883	C	G	0.000409575	0.0771363	0.995764	0.0117843
rs78267136	A	G	-0.249369	0.0350557	1.24E-12	0.0583668
rs55982818	A	G	0.228825	0.0635685	0.000320761	0.0177457
rs7904463	A	G	-0.131299	0.0186998	2.40E-12	0.262027
rs2075895	A	G	0.305931	0.0244171	1.21E-35	0.129003
rs10994294	A	G	0.478974	0.0381999	1.08E-35	0.0476917
rs12253565	A	G	-0.313817	0.0737311	2.11E-05	0.0126161
rs113211155	T	G	-0.685068	0.0582734	1.28E-31	0.0196867
rs10994213	A	G	0.360023	0.0257473	7.38E-44	0.112782
rs68174315	T	G	0.376233	0.0254698	1.14E-48	0.115278
rs10821609	A	G	0.268554	0.0293417	7.11E-20	0.0881741
rs73318166	A	G	-0.142454	0.0573231	0.012974	0.021281
rs111685550	A	G	-0.562884	0.0695419	6.71E-16	0.0146264
rs72791955	A	G	0.250944	0.037779	3.31E-11	0.0512963
rs73318155	T	G	-0.142043	0.0574098	0.0133763	0.0212117
rs12569640	T	G	-0.418581	0.023916	3.33E-67	0.132123
rs72791905	A	G	-0.690059	0.0609365	1.76E-29	0.0181617
rs113846132	A	G	0.173287	0.0506402	0.000625246	0.0281436
rs141686481	A	G	0.276293	0.0813736	0.000689087	0.0106752
rs75728742	A	G	0.455655	0.0467106	2.42E-22	0.0321641
rs138503124	A	G	0.455655	0.0467106	2.42E-22	0.0321641
rs143652216	A	G	0.455655	0.0467106	2.42E-22	0.0321641
rs117949559	A	G	0.461185	0.0465669	5.62E-23	0.0323721
rs111237739	A	G	0.458125	0.0465711	1.08E-22	0.0323721
rs139912078	A	G	-0.520269	0.0518553	1.56E-23	0.0259254
rs140778794	A	G	-0.55896	0.059999	1.57E-20	0.0192014
rs77085846	A	G	0.291252	0.0793733	0.000244882	0.0112297
rs538830675	A	G	0.454402	0.0465896	2.45E-22	0.0325107
rs76608861	A	G	0.460341	0.0456077	8.49E-24	0.0338971
rs143712939	A	G	-0.498878	0.0582434	1.30E-17	0.0206571
rs1281870157	A	G	0.194478	0.0449265	1.52E-05	0.0358381
rs2258967	T	G	0.524336	0.0596896	1.94E-18	0.0198946
rs140669472	A	G	0.522719	0.0597919	2.81E-18	0.0198253
rs113229187	C	G	-0.458065	0.0530428	7.10E-18	0.0252322
rs74622866	A	G	0.216392	0.0457744	2.32E-06	0.0340358
rs184485213	A	G	0.517208	0.0597985	6.32E-18	0.0198253
rs56981891	T	G	-0.0170463	0.0304641	0.575803	0.0822127
rs369671992	A	G	-0.0753525	0.048755	0.122261	0.0298073
rs140926158	C	G	-0.562343	0.0520688	5.53E-27	0.0257868
rs140500031	A	G	0.29629	0.0728648	4.83E-05	0.0133786
rs11597863	A	G	0.517675	0.0596977	5.20E-18	0.0198946
rs186987935	T	G	-0.765059	0.0806568	3.21E-21	0.0106059
rs149727475	A	G	0.517675	0.0596977	5.20E-18	0.0198946
rs148341573	A	G	0.517208	0.0597985	6.32E-18	0.0198253
rs10796323	C	G	-0.035628	0.0179097	0.0467041	0.322751
rs2879038	A	G	0.0850566	0.0220663	0.000116927	0.169139
rs11259814	A	G	0.493123	0.0579005	1.98E-17	0.0210731
rs12415666	A	G	-0.0196414	0.017554	0.263215	0.35332
rs17779530	C	G	-0.318483	0.0265615	8.17E-33	0.110911
rs7920160	A	G	-0.253297	0.0277247	8.27E-20	0.100166
rs143835644	T	G	-0.505552	0.0814356	5.66E-10	0.0103286
rs34978663	A	G	-0.029751	0.0178616	0.0958281	0.32386
rs67500352	T	G	0.0939635	0.0194913	1.46E-06	0.245252
rs11817545	A	G	0.014844	0.017596	0.398921	0.343685
rs61843564	A	G	-0.256472	0.0277951	3.58E-20	0.0996118
rs143698912	A	G	0.518341	0.0597971	5.35E-18	0.0198253
rs74132141	A	G	-0.258922	0.0276654	1.05E-20	0.100721
rs2004379	A	G	-0.0294863	0.0178169	0.0979765	0.325315
rs2002990	A	G	0.0575622	0.0246317	0.019471	0.129488
rs7095830	A	G	-0.254364	0.0275297	3.20E-20	0.101553
rs9665601	A	G	-0.375725	0.0688874	5.08E-08	0.0146957
rs748183	T	G	0.101912	0.0195171	1.82E-07	0.244004
rs2014759	A	G	0.107033	0.0196305	5.14E-08	0.241578
rs4595484	C	G	-0.326854	0.0713587	4.72E-06	0.0135173
rs7906364	T	G	-0.247969	0.0275465	2.80E-19	0.101691
rs7895435	A	G	-0.208302	0.0267181	7.27E-15	0.109109
rs58042381	A	G	0.10108	0.019586	2.52E-07	0.243588
rs141628113	A	G	0.522023	0.0589087	9.81E-19	0.0204492
rs139283651	A	G	-0.717441	0.0794383	2.14E-19	0.0108138
rs1574342	A	G	0.0243183	0.0175223	0.165225	0.348607
rs7918410	A	G	-0.234308	0.026909	3.81E-18	0.107098
rs6602885	A	G	-0.232344	0.0269057	7.12E-18	0.107168
rs7921912	A	G	-0.232651	0.0268685	5.81E-18	0.107376
rs7099785	A	G	0.500344	0.0574438	3.72E-18	0.0214197
rs7069479	C	G	-0.102186	0.0249783	4.34E-05	0.128934
rs141809760	C	G	0.514847	0.0586319	2.00E-18	0.0206571
rs7088096	T	G	0.0825133	0.0185106	8.41E-06	0.284348
rs118070456	C	G	0.518341	0.0587223	1.33E-18	0.0205878
rs61843586	C	G	0.0297602	0.017468	0.0884803	0.357064
rs66469446	A	G	0.0416645	0.0189771	0.0281581	0.271662
rs7894122	C	G	0.0890752	0.0185248	1.55E-06	0.291557
rs7894602	T	G	0.0421381	0.0189808	0.0264473	0.270969
rs79458598	A	G	-0.0806935	0.0444883	0.0697478	0.0359074
rs7903300	A	G	0.0257277	0.0175382	0.142433	0.34826
rs60235445	A	G	0.0901619	0.0185258	1.16E-06	0.290933
rs61026122	A	G	0.0889469	0.0185373	1.63E-06	0.290656
rs76999218	A	G	-0.19252	0.051116	0.000166976	0.0271038
rs61843608	A	G	0.0918487	0.0183644	5.82E-07	0.293914
rs7905496	A	G	0.108633	0.0296512	0.000250394	0.0861639
rs11259753	C	G	0.0301477	0.0211445	0.15397	0.191668
rs67568387	A	G	0.14427	0.0339473	2.17E-05	0.0655067
rs114831471	T	G	0.14427	0.0339473	2.17E-05	0.0655067
rs2999427	T	G	0.0502831	0.0169303	0.00298768	0.434701
rs2999426	C	G	0.0387094	0.0172579	0.0249271	0.342992
rs2999425	A	G	0.0517531	0.0169417	0.00226055	0.434979
rs2999424	T	G	0.0371314	0.0176516	0.0354505	0.334327
rs12784691	A	G	-0.325112	0.0440222	1.69E-13	0.0368085
rs2999423	A	G	0.0372788	0.0176561	0.0347743	0.334258
rs67057624	A	G	0.145917	0.0339754	1.77E-05	0.0653681
rs2999422	T	G	0.0514986	0.016939	0.00237238	0.434493
rs112410790	C	G	0.143334	0.033923	2.42E-05	0.0654374
rs114645666	A	G	0.141753	0.0340613	3.20E-05	0.0651601
rs2999421	A	G	0.0173307	0.0173509	0.317907	0.370581
rs72786495	A	G	0.142646	0.0339773	2.72E-05	0.0653681
rs72786499	A	G	0.142646	0.0339773	2.72E-05	0.0653681
rs146231761	A	G	0.142755	0.0341049	2.88E-05	0.0649522
rs12356868	C	G	0.0402353	0.0176524	0.0226778	0.333634
rs12253680	C	G	0.0370786	0.0175997	0.0351713	0.34424
rs75525180	A	G	-0.00188966	0.0720064	0.979064	0.0134479
rs72788574	T	G	0.141086	0.0341651	3.68E-05	0.0646749
rs61843639	A	G	0.0389153	0.017644	0.0274445	0.331277
rs4433509	A	G	0.146158	0.0342068	1.96E-05	0.0644669
rs142988388	A	G	0.0566739	0.0547037	0.300229	0.0235686
rs34734559	A	G	0.0631613	0.0288728	0.0287331	0.0919174
rs2999415	C	G	-0.25537	0.0333649	2.20E-14	0.0656454
rs191713512	C	G	-0.367186	0.0753004	1.10E-06	0.0122002
rs11259771	C	G	0.0769987	0.0543603	0.156687	0.0234299
rs187916528	A	G	-0.403299	0.0456826	1.32E-18	0.0338971
rs111963857	A	G	-0.0882092	0.0366021	0.0159796	0.0528213
rs117143174	A	G	0.261466	0.0439598	2.84E-09	0.0373631
rs12781108	A	G	-0.334102	0.0790888	2.43E-05	0.0111604
rs4926073	C	G	0.0405452	0.0170542	0.0174595	0.468321
rs3903031	C	G	0.0324625	0.017068	0.0572169	0.482809
rs12570772	A	G	0.0355842	0.0170664	0.0371009	0.483086
rs7894341	C	G	0.0338308	0.0170586	0.047382	0.483433
rs7894472	C	G	0.0341808	0.0170609	0.0451652	0.483502
rs4570521	A	G	0.0341808	0.0170609	0.0451652	0.483502
rs117319649	T	G	-0.196296	0.0399403	9.09E-07	0.0446416
rs12764605	A	G	0.0328498	0.0170546	0.0541239	0.483155
rs140800802	C	G	-0.13061	0.0576919	0.023608	0.0211424
rs4926078	T	G	-0.112523	0.0229277	9.42E-07	0.151116
rs117833747	A	G	-0.223289	0.0655841	0.000666151	0.0166366
rs117938639	A	G	-0.0158456	0.0415579	0.703	0.0413143
rs148597284	A	G	0.181466	0.0385968	2.63E-06	0.0496326
rs11596494	C	G	0.0416899	0.0271019	0.124029	0.104256
rs61845227	A	G	-0.010585	0.0188573	0.574596	0.27388
rs73291027	A	G	0.0793802	0.0215926	0.000238394	0.180993
rs4500424	A	G	0.0771061	0.0214134	0.000319327	0.184112
rs9665055	A	G	0.0772453	0.0214022	0.000309192	0.184181
rs80049972	A	G	0.0777392	0.0217033	0.000343344	0.177665
rs3013793	A	G	-0.0413907	0.048471	0.393175	0.0303618
rs4925995	A	G	0.0747874	0.0216217	0.000545524	0.179676
rs11592723	A	G	0.0415638	0.026629	0.118603	0.108693
rs11594301	A	G	-0.000868407	0.016886	0.958986	0.41141
rs3897808	A	G	-0.00884066	0.0168646	0.600147	0.431166
rs782688963	A	G	-0.272978	0.0766568	0.000371764	0.0120616
rs61842903	A	G	-0.00873538	0.0169192	0.60566	0.424997
rs11248235	C	G	-0.0110904	0.0186285	0.551632	0.292042
rs9422648	C	T	-0.0888784	0.0180643	8.84E-07	0.318245
rs78363416	G	T	-0.0872505	0.0336319	0.00949821	0.0658533
rs34138033	C	T	-0.0872505	0.0336319	0.00949821	0.0658533
rs141225937	C	T	-0.134935	0.0699411	0.0537375	0.0141411
rs7920317	C	T	-0.0892302	0.0180657	8.02E-07	0.318383
rs149061203	C	T	-0.134935	0.0699411	0.0537375	0.0141411
rs9422655	C	T	-0.0872505	0.0336319	0.00949821	0.0658533
rs17768548	C	T	-0.0520678	0.0223282	0.0197319	0.16595
rs17157931	C	T	-0.0741583	0.0377981	0.0498055	0.0515735
rs12269352	A	T	-0.0730606	0.0180606	5.28E-05	0.314432
rs36074276	C	T	-0.0872505	0.0336319	0.00949821	0.0658533
rs77651228	C	T	-0.0872505	0.0336319	0.00949821	0.0658533
rs79779844	A	T	-0.150305	0.0682264	0.0276237	0.0149036
rs9422658	C	T	-0.0872505	0.0336319	0.00949821	0.0658533
rs34011467	C	T	-0.0885109	0.0336596	0.00856692	0.0657147
rs12778143	C	T	-0.0885032	0.0336455	0.00854504	0.065784
rs34670342	C	T	-0.0872505	0.0336319	0.00949821	0.0658533
rs71496619	C	T	-0.0872505	0.0336319	0.00949821	0.0658533
rs112297763	C	T	-0.093015	0.0335738	0.00561192	0.0661306
rs201155759	G	T	-0.0872505	0.0336319	0.00949821	0.0658533
rs12783233	C	T	-0.0872505	0.0336319	0.00949821	0.0658533
rs113637720	C	T	-0.0897116	0.033575	0.00755757	0.0661306
rs35639934	A	T	-0.0885032	0.0336455	0.00854504	0.065784
rs34176769	C	T	-0.0872505	0.0336319	0.00949821	0.0658533
rs35150810	G	T	-0.0872505	0.0336319	0.00949821	0.0658533
rs10900227	C	T	-0.0893797	0.0180699	7.73E-07	0.318245
rs72798218	C	T	0.159409	0.0390171	4.44E-05	0.0470678
rs71496621	C	T	-0.0872505	0.0336319	0.00949821	0.0658533
rs61854124	C	T	0.0367024	0.0227725	0.107072	0.15985
rs34163035	C	T	-0.0872505	0.0336319	0.00949821	0.0658533
rs12779637	C	T	-0.0872505	0.0336319	0.00949821	0.0658533
rs35183751	C	T	-0.0872505	0.0336319	0.00949821	0.0658533
rs34516867	G	T	-0.0872505	0.0336319	0.00949821	0.0658533
rs36102549	G	T	-0.0872505	0.0336319	0.00949821	0.0658533
rs76395348	C	T	-0.0741583	0.0377981	0.0498055	0.0515735
rs36052429	A	T	-0.0900989	0.033659	0.00744938	0.0657147
rs76934034	C	T	0.315073	0.029967	1.14E-25	0.0815195
rs35775604	C	T	-0.0872505	0.0336319	0.00949821	0.0658533
rs35506889	C	T	-0.0872505	0.0336319	0.00949821	0.0658533
rs75535174	C	T	-0.072335	0.0307718	0.0187652	0.080549
rs10793619	G	T	-0.0736454	0.0180616	4.60E-05	0.314016
rs35670420	G	T	-0.0888152	0.0336454	0.00831475	0.065784
rs11239572	C	T	0.0360942	0.0231681	0.119295	0.153681
rs77599365	C	T	-0.388692	0.0639099	1.25E-09	0.0171912
rs144269904	C	T	0.497684	0.0794498	3.96E-10	0.0110218
rs77876088	C	T	-0.0860161	0.038166	0.0242427	0.0503951
rs12355931	C	T	0.127093	0.0346353	0.00024481	0.0618328
rs111287803	C	T	-0.0821757	0.0380346	0.0307628	0.050811
rs61854126	C	T	-0.0202284	0.025911	0.435011	0.117496
rs57491883	C	T	-0.0521502	0.018069	0.0039112	0.308055
rs78496511	C	T	0.0666497	0.0349066	0.0562542	0.0614862
rs4418752	C	T	0.216005	0.0473246	5.09E-06	0.0322335
rs7898761	C	T	0.223553	0.047854	3.04E-06	0.0316096
rs74454308	A	T	0.224397	0.0481454	3.21E-06	0.0311937
rs41301625	C	T	0.223553	0.047854	3.04E-06	0.0316096
rs78258366	C	T	-0.286522	0.0547841	1.74E-07	0.0237072
rs111460152	C	T	0.223553	0.047854	3.04E-06	0.0316096
rs76974099	A	T	0.223553	0.047854	3.04E-06	0.0316096
rs12764555	C	T	-0.0704181	0.0245203	0.00409301	0.132746
rs72798228	C	T	-0.0681482	0.0244833	0.0053923	0.133509
rs79353548	C	T	0.221196	0.0478074	3.78E-06	0.0316789
rs140706504	C	T	0.221196	0.0478074	3.78E-06	0.0316789
rs77407875	C	T	0.221196	0.0478074	3.78E-06	0.0316789
rs113009703	C	T	0.221196	0.0478074	3.78E-06	0.0316789
rs142071124	C	T	-0.230564	0.0796194	0.00379303	0.0110218
rs11239580	C	T	-0.0850146	0.0243088	0.000472868	0.136975
rs182137644	C	T	0.221196	0.0478074	3.78E-06	0.0316789
rs78230012	C	T	0.221196	0.0478074	3.78E-06	0.0316789
rs35599803	G	T	-0.0697735	0.0244339	0.0043078	0.134202
rs79050563	A	T	0.221196	0.0478074	3.78E-06	0.0316789
rs2305299	C	T	-0.0665695	0.0244976	0.00659571	0.133232
rs113006865	C	T	0.221196	0.0478074	3.78E-06	0.0316789
rs112909171	G	T	0.221196	0.0478074	3.78E-06	0.0316789
rs75203622	A	T	0.221196	0.0478074	3.78E-06	0.0316789
rs74595557	C	T	0.221196	0.0478074	3.78E-06	0.0316789
rs17854567	G	T	-0.0667758	0.0244873	0.00640754	0.13344
rs181348521	G	T	0.286268	0.0669156	1.91E-05	0.0159434
rs17157941	C	T	0.220008	0.0477602	4.17E-06	0.0317482
rs75688306	C	T	0.224397	0.0481454	3.21E-06	0.0311937
rs41301631	C	T	0.224397	0.0481454	3.21E-06	0.0311937
rs17157945	A	T	0.220008	0.0477602	4.17E-06	0.0317482
rs7091141	C	T	0.251683	0.0219022	2.68E-30	0.169486
rs191719058	C	T	-0.0374831	0.0603915	0.534837	0.0194787
rs112360073	C	T	0.220008	0.0477602	4.17E-06	0.0317482
rs76130427	C	T	0.220008	0.0477602	4.17E-06	0.0317482
rs55895325	C	T	-0.0846935	0.0243155	0.000498569	0.136836
rs76025266	G	T	0.220008	0.0477602	4.17E-06	0.0317482
rs17696011	C	T	0.21837	0.0480513	5.60E-06	0.0313323
rs11239587	C	T	-0.0720476	0.01954	0.000228416	0.252877
rs74572856	G	T	0.220008	0.0477602	4.17E-06	0.0317482
rs117825571	A	T	0.21837	0.0480513	5.60E-06	0.0313323
rs76238709	C	T	0.222359	0.0478066	3.36E-06	0.0316789
rs78757497	C	T	0.212563	0.0473268	7.19E-06	0.0322335
rs11528544	C	T	-0.0704928	0.0195475	0.000312779	0.251005
rs181111842	G	T	-0.371981	0.0729603	3.51E-07	0.013032
rs112203892	C	T	0.224397	0.0481454	3.21E-06	0.0311937
rs113880294	G	T	0.207795	0.0474697	1.22E-05	0.0320255
rs11492889	C	T	0.13915	0.0347976	6.43E-05	0.0612782
rs113325959	C	T	0.222359	0.0478066	3.36E-06	0.0316789
rs148544580	G	T	0.222359	0.0478066	3.36E-06	0.0316789
rs112149150	A	T	0.224567	0.0478533	2.74E-06	0.0316096
rs73292848	C	T	0.210915	0.047421	8.81E-06	0.0320948
rs111472063	C	T	0.224802	0.0479984	2.87E-06	0.0314016
rs183116378	C	T	0.247077	0.0528022	2.93E-06	0.0253709
rs116946113	A	T	0.299509	0.0805517	0.000202154	0.0106059
rs113922652	C	T	0.222105	0.0480001	3.77E-06	0.0314016
rs371538216	C	T	0.116111	0.0378273	0.00215209	0.0517815
rs189311493	C	T	0.222105	0.0480001	3.77E-06	0.0314016
rs113797454	C	T	0.203304	0.0471478	1.64E-05	0.0325107
rs59689764	C	T	0.211904	0.0481042	1.07E-05	0.031263
rs141696449	C	T	0.218801	0.0478431	4.88E-06	0.031471
rs111531885	C	T	-0.0644765	0.0245019	0.00851909	0.133162
rs374895299	C	T	0.199365	0.0469273	2.18E-05	0.0323721
rs74128806	C	T	0.21528	0.047942	7.22E-06	0.0313323
rs55808464	C	T	-0.198625	0.0294898	1.76E-11	0.0856786
rs17159087	A	T	0.218801	0.0478431	4.88E-06	0.031471
rs117603767	C	T	0.204267	0.0475051	1.73E-05	0.0318176
rs17158898	A	T	0.218801	0.0478431	4.88E-06	0.031471
rs146713307	A	T	0.217779	0.0477957	5.29E-06	0.0315403
rs201652414	C	T	0.221684	0.0481471	4.21E-06	0.0311937
rs190340848	C	T	0.217594	0.0477479	5.27E-06	0.0316096
rs537262290	C	T	-0.386198	0.0837512	4.07E-06	0.0100513
rs112248459	A	T	0.178379	0.025664	3.96E-12	0.119714
rs201897256	A	T	0.210423	0.0419228	5.31E-07	0.0413143
rs12246276	C	T	-0.00878188	0.0196752	0.655363	0.234161
rs11239599	C	T	-0.0390383	0.0202208	0.0535715	0.22806
rs143180802	C	T	-0.316194	0.0677411	3.10E-06	0.0153889
rs112842230	C	T	-0.0436228	0.0207798	0.035826	0.200818
rs1811149	C	T	0.20306	0.0470429	1.61E-05	0.0325107
rs115806843	C	T	0.224036	0.0477917	2.81E-06	0.0315403
rs2305298	C	T	0.224036	0.0477917	2.81E-06	0.0315403
rs199637503	C	T	0.221991	0.048049	3.90E-06	0.0313323
rs1267010505	C	T	0.224544	0.0481453	3.16E-06	0.0311937
rs1222192910	G	T	0.226569	0.0478863	2.27E-06	0.0314016
rs78111532	C	T	-0.354807	0.0326871	3.08E-27	0.0682795
rs78722557	C	T	0.165663	0.0336216	8.52E-07	0.0649522
rs879579307	C	T	-0.0877311	0.0237726	0.000225525	0.14051
rs781828523	C	T	-0.423609	0.0311912	1.67E-41	0.0752114
rs35466175	C	T	-0.010268	0.0184829	0.578543	0.287883
rs369213024	C	T	-0.241197	0.0268723	3.54E-19	0.106474
rs1339901543	C	T	-0.00982527	0.0185024	0.595416	0.287952
rs77023610	G	T	-0.526369	0.0363561	7.53E-47	0.0539997
rs782098848	C	T	-0.455806	0.0537251	2.61E-17	0.0236379
rs527564135	G	T	0.0770431	0.0263542	0.00347342	0.112713
rs879655280	C	T	0.0780232	0.0165639	2.52E-06	0.472411
rs1188843883	C	T	0.269033	0.0725144	0.00020877	0.0135173
rs34652217	C	T	-0.270084	0.0508	1.09E-07	0.0277277
rs374166386	C	T	0.0417167	0.016647	0.012234	0.428324
rs1311814104	C	T	-0.488712	0.0556898	2.10E-18	0.0221129
rs1229388237	A	T	0.117872	0.0243937	1.38E-06	0.135103
rs368313186	C	T	0.0417167	0.016647	0.012234	0.428324
rs1419192792	C	T	0.118424	0.0243967	1.23E-06	0.135034
rs547067961	A	T	0.0987392	0.048712	0.0426994	0.0300153
rs1156972784	G	T	-0.00546349	0.0185066	0.767835	0.289408
rs79428436	C	T	-0.0538902	0.0196995	0.00624171	0.235339
rs1436668121	C	T	0.119273	0.0244208	1.06E-06	0.134826
rs1179470906	C	T	0.118883	0.0244494	1.18E-06	0.134549
rs1323995857	A	T	0.119327	0.0243602	9.87E-07	0.135173
rs1190738772	C	T	0.188605	0.0277896	1.24E-11	0.0995425
rs1435466532	A	T	-0.206283	0.0248269	1.14E-16	0.129211
rs782533678	C	T	0.0437608	0.0431473	0.310513	0.0386802
rs1246209042	C	T	-0.486507	0.0470707	7.24E-25	0.0314016
rs7090686	G	T	-0.240746	0.0268927	4.38E-19	0.106474
rs1333888734	C	T	0.0418422	0.016626	0.0118682	0.429572
rs797028788	C	T	0.0439413	0.0166527	0.00834048	0.415708
rs1168190395	C	T	0.215732	0.0479072	6.80E-06	0.0315403
rs1230838862	C	T	0.0142843	0.0194586	0.462921	0.233814
rs1456936657	C	T	-0.482235	0.0343564	3.55E-44	0.0602385
rs1472620765	C	T	0.0382488	0.0460528	0.40626	0.0336892
rs878969611	A	T	0.239951	0.0520086	4.02E-06	0.0266879
rs1241611674	C	T	0.138692	0.0262428	1.29E-07	0.114793
rs1364306797	G	T	-0.489712	0.0348016	2.19E-44	0.0585055
rs1209463367	C	T	0.446355	0.0665593	2.15E-11	0.0153196
rs71237479	A	T	0.00343153	0.0195878	0.860938	0.233259
rs1169201428	C	T	-0.485618	0.0342688	5.55E-45	0.0605851
rs1403463130	G	T	-0.485628	0.034285	6.07E-45	0.0605157
rs1238611701	G	T	0.231132	0.0522049	9.68E-06	0.02648
rs1240553160	G	T	-0.574488	0.0830152	4.90E-12	0.0100513
rs1308001777	G	T	-0.485618	0.0342688	5.55E-45	0.0605851
rs1387296129	C	T	0.0120131	0.0782546	0.877998	0.0114377
rs1251603408	G	T	-0.550006	0.062666	2.07E-18	0.0178151
rs17776547	C	T	0.227095	0.0520166	1.28E-05	0.0266879
rs2072701	C	T	0.359383	0.0257846	1.37E-43	0.112782
rs10994295	C	T	0.303996	0.0243864	2.65E-35	0.129073
rs117492445	C	T	0.219067	0.0558783	8.92E-05	0.0224594
rs4134357	A	T	0.308949	0.0243179	1.37E-36	0.12935
rs10994201	C	T	0.361932	0.0258014	4.00E-44	0.112228
rs67750602	G	T	0.380774	0.0253599	3.35E-50	0.116248
rs10821610	C	T	0.108586	0.0320485	0.000707375	0.0714682
rs72791948	C	T	0.250944	0.037779	3.31E-11	0.0512963
rs117629832	C	T	0.455655	0.0467106	2.42E-22	0.0321641
rs111462494	C	T	0.455655	0.0467106	2.42E-22	0.0321641
rs77547889	C	T	0.298761	0.0798536	0.000184451	0.0110911
rs11598428	C	T	0.457349	0.0463926	8.79E-23	0.0326494
rs79764009	C	T	-0.479882	0.0589245	4.47E-16	0.0201719
rs12775765	C	T	-0.367046	0.0242806	7.50E-51	0.133162
rs117250069	C	T	0.522268	0.0598932	3.41E-18	0.019756
rs117215030	C	T	0.529473	0.0599858	1.34E-18	0.0196867
rs7905059	C	T	-0.413062	0.0169128	1.22E-126	0.33807
rs6602880	C	T	-0.412648	0.0168838	8.20E-127	0.339872
rs7080223	C	T	-0.411081	0.0169099	1.55E-125	0.338971
rs11259797	C	T	-0.251116	0.0231243	2.92E-27	0.153612
rs190456363	G	T	-0.0758455	0.0777962	0.32963	0.0115763
rs117119543	G	T	0.517208	0.0597985	6.32E-18	0.0198253
rs11259807	C	T	-0.36842	0.0243361	5.43E-51	0.132331
rs139849561	C	T	0.30704	0.0768552	6.53E-05	0.0119922
rs11594895	C	T	0.517208	0.0597985	6.32E-18	0.0198253
rs71498203	G	T	0.116733	0.0532307	0.0283417	0.0253015
rs7894167	C	T	-0.0863299	0.0177056	1.11E-06	0.337169
rs11594704	G	T	0.517208	0.0597985	6.32E-18	0.0198253
rs10906959	C	T	-0.08772	0.0177086	7.45E-07	0.337446
rs12413614	C	T	0.0628303	0.0215012	0.00348677	0.187231
rs11595977	G	T	0.517675	0.0596977	5.20E-18	0.0198946
rs35198019	C	T	-0.310066	0.0255326	1.31E-33	0.119853
rs61845705	C	T	-0.310951	0.0255575	9.99E-34	0.119714
rs147909399	A	T	-0.534019	0.0542276	9.75E-23	0.0239845
rs140561034	C	T	0.517675	0.0596977	5.20E-18	0.0198946
rs11259815	C	T	0.00560806	0.0175514	0.74934	0.348953
rs149508448	C	T	0.519983	0.059896	4.78E-18	0.019756
rs140405273	C	T	0.223624	0.0359908	5.47E-10	0.0569111
rs2004049	C	T	-0.0217806	0.0175401	0.214366	0.354152
rs75165857	A	T	-0.125897	0.0408048	0.00204077	0.0430473
rs732500	C	T	-0.0192627	0.0175448	0.272277	0.354083
rs117784126	A	T	0.522725	0.0596916	2.47E-18	0.0198946
rs61843562	G	T	-0.256125	0.0277802	3.84E-20	0.100236
rs59346646	C	T	0.0976408	0.0194659	5.40E-07	0.245806
rs7072255	C	T	-0.256924	0.0276076	1.72E-20	0.101137
rs61843577	C	T	-0.254727	0.0275292	2.83E-20	0.101553
rs1870519	C	T	0.0170735	0.0176006	0.332051	0.344378
rs898342	C	T	0.099363	0.0195715	3.93E-07	0.244073
rs11818562	C	T	-0.242951	0.0274911	1.21E-18	0.101899
rs11818605	G	T	-0.0274298	0.0178763	0.124969	0.324553
rs6602883	C	T	0.0171575	0.0175982	0.329614	0.344586
rs6602884	C	T	-0.247969	0.0275465	2.80E-19	0.101691
rs11599847	C	T	0.423112	0.044708	3.93E-21	0.0358381
rs1459772	C	T	-0.205781	0.0267787	1.74E-14	0.108623
rs7908433	G	T	-0.204999	0.0266829	1.76E-14	0.109109
rs1459773	C	T	0.0393531	0.0173214	0.0231198	0.36864
rs4394780	C	T	-0.209051	0.0267671	6.53E-15	0.10897
rs11598883	C	T	0.0265399	0.0174927	0.12926	0.350894
rs12411296	C	T	0.0871788	0.0184403	2.31E-06	0.291973
rs4611147	G	T	0.0372513	0.0190483	0.0505474	0.264245
rs4335475	C	T	0.0877275	0.0185161	2.20E-06	0.291973
rs12412202	C	T	0.0389947	0.0189781	0.0399424	0.271732
rs138379763	C	T	-0.478898	0.07273	4.88E-11	0.0133786
rs34552665	A	T	-0.405969	0.0774522	1.64E-07	0.0117843
rs7915790	G	T	0.0292167	0.0174769	0.0946216	0.356301
rs61843587	G	T	0.0908348	0.018513	9.47E-07	0.291002
rs7920564	C	T	0.0288762	0.0174819	0.0986243	0.356925
rs61843599	A	T	0.0904773	0.018509	1.04E-06	0.29128
rs61843602	C	T	0.0653779	0.0188722	0.000534817	0.274574
rs60736003	C	T	0.0899742	0.0185072	1.19E-06	0.291002
rs145614013	C	T	0.195308	0.0383805	3.70E-07	0.0499099
rs3013814	C	T	0.0506386	0.0168886	0.00272344	0.44607
rs113973780	C	T	0.14427	0.0339473	2.17E-05	0.0655067
rs114651040	G	T	0.14427	0.0339473	2.17E-05	0.0655067
rs66509717	C	T	0.144896	0.0339076	1.95E-05	0.0655067
rs11259756	C	T	0.0387116	0.0176612	0.0284182	0.33301
rs112854463	G	T	0.144214	0.0339618	2.20E-05	0.0654374
rs114837927	C	T	0.143334	0.033923	2.42E-05	0.0654374
rs72786501	C	T	0.141497	0.0339926	3.18E-05	0.0652988
rs72788503	G	T	0.143276	0.0339086	2.42E-05	0.0655067
rs72788509	G	T	0.0650876	0.0301034	0.0306404	0.0848468
rs12359011	C	T	0.039606	0.0176517	0.0248785	0.333564
rs12264286	C	T	0.0279942	0.0168358	0.0964	0.447387
rs4254011	C	T	-0.0672446	0.0173078	0.000103149	0.35942
rs56214455	C	T	0.0392149	0.0176649	0.0264546	0.329475
rs80219750	C	T	-0.0191618	0.0727239	0.792183	0.0131707
rs115669321	C	T	0.127654	0.0311342	4.17E-05	0.0777069
rs12770509	C	T	-0.19221	0.0399431	1.52E-06	0.0446416
rs12572446	G	T	0.0363069	0.0170685	0.0334439	0.483155
rs17769411	C	T	0.0349102	0.0170636	0.0408039	0.483294
rs61845178	C	T	0.0349102	0.0170636	0.0408039	0.483294
rs4542340	C	T	0.0341808	0.0170609	0.0451652	0.483502
rs7916724	C	T	0.0338308	0.0170586	0.047382	0.483433
rs7916843	C	T	0.0341808	0.0170609	0.0451652	0.483502
rs4409768	C	T	0.0341808	0.0170609	0.0451652	0.483502
rs4539251	A	T	0.0341808	0.0170609	0.0451652	0.483502
rs34576453	C	T	-0.117089	0.0581253	0.0440017	0.0206571
rs34583261	C	T	-0.031006	0.0281876	0.271373	0.0958686
rs71498216	C	T	-0.353915	0.0657146	7.45E-08	0.0160821
rs7093005	A	T	-0.12434	0.0575024	0.0306245	0.0211424
rs7093042	C	T	-0.12434	0.0575024	0.0306245	0.0211424
rs55818333	C	T	-0.107457	0.0501665	0.0322259	0.0282823
rs10796319	C	T	-0.0919049	0.0327321	0.00500172	0.0676556
rs11259785	G	T	0.052224	0.0177222	0.00322105	0.33502
rs41306407	G	T	-0.0772944	0.0365999	0.0347313	0.0537224
rs76512547	C	T	0.0784619	0.0216074	0.000284008	0.180785
rs2999458	C	T	-0.00934528	0.0168888	0.580046	0.434771
rs17769532	C	T	-0.00883162	0.0186342	0.635552	0.285665
rs76522153	G	T	0.0786349	0.0217985	0.000311423	0.175655
rs41284477	C	T	-0.0350095	0.0481607	0.467292	0.0306391
rs79683143	G	T	-0.0299219	0.0500838	0.550236	0.0285595
rs35802158	C	T	-0.00836226	0.016813	0.618945	0.436296
rs4570520	C	T	-0.00641505	0.016923	0.704644	0.4277
rs4128662	C	T	0.0363903	0.0248305	0.142814	0.126716
rs570948588	A	T	-0.56796	0.0793186	8.83E-13	0.0106059
rs11239562	G	A	0.119042	0.0167028	1.12E-12	0.435186
rs4367907	T	C	0.0886767	0.0170745	2.12E-07	0.392694
rs10751384	T	C	0.0968756	0.01663	5.94E-09	0.444891
rs10751385	C	T	0.0973445	0.016634	5.07E-09	0.445238
rs10751386	G	A	0.0960441	0.0166535	8.39E-09	0.445584
rs4949013	C	A	0.119923	0.0176643	1.22E-11	0.319701
rs10751387	T	C	0.0958571	0.0166606	9.10E-09	0.44496
rs10793622	A	G	0.0961261	0.0166581	8.23E-09	0.445584
rs7069223	T	C	0.0954476	0.0166521	1.03E-08	0.445515
rs10793623	C	T	0.0976535	0.0166488	4.68E-09	0.445099
rs61855771	G	A	0.124958	0.0166035	5.87E-14	0.476154
rs72642117	C	T	0.114206	0.0168007	1.15E-11	0.440455
rs11593802	A	G	0.0936357	0.0166863	2.08E-08	0.442118
rs10900234	A	C	0.0941175	0.0166648	1.69E-08	0.443643
rs7083753	A	C	0.0445532	0.0170641	0.00904844	0.38396
rs2442927	A	G	0.0686376	0.0166239	3.69E-05	0.451962
rs34773337	C	T	0.0308751	0.0164357	0.0603482	0.486136
rs71496661	A	G	0.0457818	0.0164734	0.00546444	0.458131
rs35021182	C	T	0.0274645	0.01646	0.0952475	0.468806
rs2442925	G	C	0.0466037	0.0164817	0.00470274	0.459448
rs34299765	T	C	0.0425865	0.0164919	0.00983506	0.451338
rs2242009	A	G	0.042211	0.0164983	0.0105325	0.450714
rs71182771	A	G	0.0513761	0.0164707	0.00182034	0.460765
rs369422370	C	G	0.0506191	0.0164677	0.00212115	0.460973
rs1314109499	G	T	0.0439852	0.0164088	0.0073662	0.476223
rs75650977	A	G	0.214522	0.0168506	9.89E-37	0.380632
rs1474145658	C	A	0.0456545	0.016421	0.00544582	0.472965
rs113028291	A	C	0.0455348	0.0164235	0.00557639	0.472896
rs55707870	C	G	0.0446952	0.0164174	0.00649607	0.472827
rs797033996	G	C	0.042624	0.0164266	0.00948323	0.471718
rs2054272	C	T	0.242181	0.0166884	4.66E-47	0.41037
rs7924281	C	G	-0.162588	0.0192345	3.40E-17	0.25052
rs2999451	G	T	0.124315	0.0175819	1.69E-12	0.339664
rs2999450	G	A	0.130745	0.0177079	1.72E-13	0.332317
rs2999449	G	A	0.0617686	0.0179406	0.000578676	0.332594
rs5019325	A	G	0.0590382	0.0201651	0.00342498	0.216692
rs3013832	C	T	0.0592518	0.0201738	0.00332374	0.216623
rs3013831	C	T	0.0681898	0.0203144	0.000792786	0.213295
rs3013828	C	T	0.0599368	0.0201824	0.00299013	0.217593
rs2999439	A	G	0.140511	0.0221924	2.57E-10	0.168654
rs2999438	A	G	0.00537821	0.0189861	0.776977	0.262304
rs2999434	A	G	0.0391591	0.0206068	0.0574335	0.20574
rs3013823	T	C	0.0454729	0.0192575	0.0182369	0.249341
rs2999432	A	G	0.0527379	0.0191767	0.00597251	0.250936
rs3013819	C	T	0.0556545	0.0191476	0.0036648	0.251768
rs3013818	C	A	0.0540572	0.0191138	0.00469419	0.253085
rs2999428	C	T	0.0533998	0.0191484	0.00530542	0.251698
rs3013817	T	C	0.0606067	0.0197603	0.00216951	0.227437
rs3013816	A	G	0.0253287	0.0232834	0.276701	0.151532
rs3013806	C	A	0.0317607	0.0189376	0.0935614	0.260502
rs17157239	G	A	0.0375742	0.0179642	0.0365073	0.318591
rs12571732	G	A	0.0387621	0.017947	0.0308205	0.319146
rs12768113	A	C	0.0387077	0.017942	0.0310093	0.319215
rs12763773	G	A	0.03837	0.0179471	0.0325544	0.319146
rs12783003	C	T	0.0381043	0.0179464	0.0337689	0.319077
rs12768341	A	G	0.0381367	0.017943	0.0335842	0.319285
rs62634832	C	G	0.0382534	0.017943	0.0330453	0.319285
rs7914061	A	G	0.0385189	0.0179329	0.0317518	0.319423
rs4926058	G	A	0.0375615	0.017935	0.0362671	0.319077
rs4926059	G	A	0.0370402	0.0179467	0.0390629	0.319077
rs4926060	C	A	0.0370402	0.0179467	0.0390629	0.319077
rs4926061	C	T	0.0372472	0.0179375	0.0378832	0.319285
rs4926062	G	A	0.037959	0.0179464	0.0344532	0.319077
rs7894675	A	C	0.0378254	0.0179365	0.034992	0.319215
rs4926063	T	C	0.0382206	0.0179472	0.0332371	0.319146
rs10906935	T	C	0.0385214	0.0179421	0.0318277	0.319215
rs10906936	A	C	0.0380861	0.0179422	0.0338122	0.319215
rs10906937	T	C	0.0370381	0.0179359	0.0389567	0.319146
rs58569120	A	G	0.0307715	0.0178475	0.0847255	0.326425
rs11814290	G	A	0.03795	0.0179365	0.034396	0.319215
rs12764574	G	C	0.0377942	0.0179423	0.0352016	0.319215
rs12775238	T	C	0.0376533	0.0179415	0.0358812	0.319146
rs11259757	C	T	0.0377942	0.0179423	0.0352016	0.319215
rs11259758	A	C	0.037741	0.0179324	0.0353581	0.319354
rs11259759	C	G	0.0377942	0.0179423	0.0352016	0.319215
rs11259760	G	A	0.0378193	0.0179331	0.0349871	0.319423
rs11259761	C	T	0.0377287	0.0179715	0.0358198	0.31873
rs11259762	T	C	0.0375094	0.0179774	0.0369708	0.31873
rs10906938	T	C	0.0349349	0.0179568	0.0517539	0.320879
rs11817047	A	G	0.0372972	0.0179666	0.0379373	0.318799
rs11817578	T	C	0.0369991	0.0179717	0.039555	0.31873
rs11814832	G	C	0.0369991	0.0179717	0.039555	0.31873
rs4926065	T	G	0.0652791	0.0206955	0.00161563	0.203383
rs11817075	A	G	0.0374307	0.0179766	0.0373605	0.318661
rs11817616	T	A	0.0369483	0.0179617	0.0397168	0.318869
rs61843641	A	G	0.0372972	0.0179666	0.0379373	0.318799
rs61843642	T	C	0.0369991	0.0179717	0.039555	0.31873
rs12776950	A	C	0.0378109	0.0179731	0.0354347	0.318869
rs113453273	C	T	0.0369991	0.0179717	0.039555	0.31873
rs4615962	C	G	0.0374307	0.0179766	0.0373605	0.318661
rs4359144	A	G	0.0372509	0.0179717	0.0382305	0.31873
rs4264102	C	G	0.0368319	0.017971	0.0404473	0.318661
rs4514346	C	A	0.0369991	0.0179717	0.039555	0.31873
rs4254010	T	C	0.0369991	0.0179717	0.039555	0.31873
rs7096777	G	T	0.0369991	0.0179717	0.039555	0.31873
rs4077333	A	C	0.0375288	0.0179674	0.0367678	0.318869
rs3892868	C	T	0.0378497	0.0179665	0.0351794	0.318799
rs3892869	A	G	0.0375288	0.0179674	0.0367678	0.318869
rs61843644	A	C	0.0379605	0.0179723	0.0347059	0.318799
rs34427310	G	A	0.0379605	0.0179723	0.0347059	0.318799
rs4611146	C	T	0.100098	0.0188813	1.18E-07	0.267018
rs35925824	A	G	0.0379605	0.0179723	0.0347059	0.318799
rs35445555	G	C	0.0379605	0.0179723	0.0347059	0.318799
rs35377876	A	G	0.0379605	0.0179723	0.0347059	0.318799
rs35383266	A	C	0.0371488	0.0179641	0.0386805	0.319077
rs61843646	A	G	0.0379605	0.0179723	0.0347059	0.318799
rs72788595	C	T	0.0379605	0.0179723	0.0347059	0.318799
rs72788597	A	G	0.0379195	0.0179715	0.034894	0.31873
rs11818729	A	C	0.0379605	0.0179723	0.0347059	0.318799
rs11819211	T	C	0.0380081	0.0179722	0.0344792	0.318799
rs12768270	G	A	0.0375288	0.0179674	0.0367678	0.318869
rs11816424	G	A	0.0375623	0.0179666	0.0365919	0.318799
rs11816428	G	A	0.0375288	0.0179674	0.0367678	0.318869
rs11816431	G	A	0.0375288	0.0179674	0.0367678	0.318869
rs12768500	G	A	0.0375288	0.0179674	0.0367678	0.318869
rs12779124	T	C	0.0373135	0.0179682	0.0378703	0.318938
rs4926066	A	G	0.0632724	0.0206989	0.00224528	0.203175
rs7916847	A	G	0.0391354	0.0180202	0.0299073	0.317413
rs11259764	G	A	0.0395706	0.0180252	0.0281741	0.317344
rs7920880	T	C	0.038917	0.0180211	0.0308422	0.317482
rs7914379	C	T	0.0388379	0.0180203	0.031177	0.317413
rs7067753	T	A	0.0388379	0.0180203	0.031177	0.317413
rs7068046	T	C	0.0388379	0.0180203	0.031177	0.317413
rs7098308	A	G	0.0389454	0.0180246	0.0307524	0.317274
rs11259765	G	A	-0.00323376	0.019634	0.869183	0.241023
rs4451651	T	C	0.0644944	0.020757	0.00189656	0.202759
rs6602878	T	C	0.0392729	0.0180253	0.0293808	0.317344
rs7083152	G	A	0.0389091	0.0180203	0.030869	0.317413
rs7086842	G	A	0.0378451	0.0180351	0.0359028	0.317136
rs4926067	A	G	0.0382556	0.0180298	0.0338893	0.317205
rs4926068	G	A	0.0382556	0.0180298	0.0338893	0.317205
rs4244617	G	T	0.0382556	0.0180298	0.0338893	0.317205
rs4281430	T	A	0.0386014	0.0180305	0.0323165	0.317274
rs4478921	G	A	0.0382556	0.0180298	0.0338893	0.317205
rs4478920	A	G	0.0377897	0.0180362	0.0361871	0.31672
rs7919127	T	C	0.0371236	0.0180099	0.0393112	0.317482
rs7096372	T	C	0.0641781	0.0207473	0.00198686	0.202828
rs4405250	G	C	0.0372358	0.0180099	0.0387203	0.317482
rs4460751	G	T	0.0377322	0.0180105	0.0362047	0.317552
rs4342963	A	G	0.0543137	0.0206118	0.00842988	0.206433
rs7071649	A	C	0.0541058	0.0206119	0.00868381	0.206433
rs7071918	A	G	0.0535915	0.0206106	0.00933605	0.206571
rs2999416	G	C	0.0535718	0.0206343	0.00944389	0.206017
rs10906939	C	G	0.0992079	0.0194522	3.48E-07	0.243796
rs7070782	C	G	0.0383887	0.0212769	0.0712354	0.191044
rs7095001	G	C	0.0305773	0.0194682	0.116313	0.234576
rs4926069	G	A	0.0350714	0.0205302	0.0876277	0.20976
rs4926070	G	C	-0.0232807	0.0190276	0.221172	0.260155
rs4926071	T	C	0.0358121	0.02052	0.0809874	0.209899
rs11259772	G	C	-0.0653133	0.0192567	0.000698292	0.249688
rs10906941	C	G	0.0118554	0.0209827	0.572084	0.197005
rs4644590	G	A	-0.0230241	0.0178357	0.19678	0.33405
rs12719927	A	T	-0.0208373	0.0178607	0.243388	0.332941
rs7895458	G	C	-0.0123902	0.0178622	0.487922	0.337446
rs7088273	C	T	-0.0270885	0.0176566	0.125029	0.349924
rs12761764	C	G	-0.00559025	0.0169575	0.741664	0.471163
rs35544747	G	C	0.0222049	0.0185811	0.232117	0.29024
rs3013800	A	G	0.0359365	0.0190006	0.0586204	0.270345
rs10906942	C	G	-0.0202445	0.0170278	0.234514	0.496881
rs3013795	T	G	-0.082186	0.0194431	2.40E-05	0.235963
