# Supplementary material for: Multi-omics analysis indicates an association between TAPBP and prostate cancer
Source: PLoS One. 2025 Nov 21;20(11):e0336438. doi: 10.1371/journal.pone.0336438 (PMC12637951; doi:10.1371/journal.pone.0336438)
Supplement: S1 File — (ZIP) [file pone.0336438.s001.zip › MSMB.linear]

#CHROM	POS	ID	REF	ALT	A1	A1_FREQ	TEST	OBS_CT	BETA	SE	T_STAT	P	ERRCODE
10	45546405	rs12217545	C	T	T	0.25156	ADD	7213	-0.0752431	0.0195452	-3.8497	0.000119286	.
10	45546497	rs76422608	G	C	C	0.0515735	ADD	7213	-0.0741583	0.0377981	-1.96196	0.0498055	.
10	45546587	rs117488236	G	C	C	0.164148	ADD	7213	0.250898	0.0222699	11.2662	3.37449e-29	.
10	45546653	rs12771098	G	A	A	0.0178844	ADD	7213	-0.341067	0.0627556	-5.43484	5.66379e-08	.
10	45547125	rs1982796	G	A	A	0.314294	ADD	7213	-0.0733983	0.0180588	-4.0644	4.86682e-05	.
10	45547484	rs12779976	A	G	G	0.0658533	ADD	7213	-0.0872505	0.0336319	-2.59428	0.00949821	.
10	45547886	rs140078373	G	A	A	0.01324	ADD	7213	-0.459902	0.0727263	-6.32374	2.70548e-10	.
10	45548432	rs10900226	C	T	T	0.315195	ADD	7213	-0.0798099	0.0181607	-4.39466	1.12538e-05	.
10	45548644	rs17157919	G	T	T	0.0658533	ADD	7213	-0.0872505	0.0336319	-2.59428	0.00949821	.
10	45548919	rs9422648	T	C	C	0.318245	ADD	7213	-0.0888784	0.0180643	-4.9201	8.8418e-07	.
10	45549010	rs11239556	A	G	G	0.250659	ADD	7213	-0.0742679	0.019553	-3.79828	0.0001469	.
10	45549088	rs142504594	A	G	G	0.0110911	ADD	7213	-0.253055	0.0793691	-3.18833	0.00143709	.
10	45549401	rs146818104	G	T	T	0.0239845	ADD	7213	-0.475866	0.0543026	-8.76322	2.33699e-18	.
10	45549409	rs76879426	G	A	A	0.0515735	ADD	7213	-0.0741583	0.0377981	-1.96196	0.0498055	.
10	45549563	rs9422649	G	A	A	0.0141411	ADD	7213	-0.134935	0.0699411	-1.92926	0.0537375	.
10	45549677	rs9422440	C	T	T	0.0658533	ADD	7213	-0.0872505	0.0336319	-2.59428	0.00949821	.
10	45549706	rs77517512	A	G	G	0.0826286	ADD	7213	0.139561	0.0302238	4.6176	3.9493e-06	.
10	45549867	rs79529960	C	T	T	0.0515735	ADD	7213	-0.0741583	0.0377981	-1.96196	0.0498055	.
10	45549999	rs75053968	G	A	A	0.087273	ADD	7213	-0.185173	0.0294883	-6.27952	3.59336e-10	.
10	45550313	rs9422650	G	T	T	0.0658533	ADD	7213	-0.0872505	0.0336319	-2.59428	0.00949821	.
10	45550686	rs78363416	T	G	G	0.0658533	ADD	7213	-0.0872505	0.0336319	-2.59428	0.00949821	.
10	45550687	rs191977823	A	T	T	0.0658533	ADD	7213	-0.0872505	0.0336319	-2.59428	0.00949821	.
10	45551064	rs34138033	T	C	C	0.0658533	ADD	7213	-0.0872505	0.0336319	-2.59428	0.00949821	.
10	45551262	rs35036712	C	A	A	0.0658533	ADD	7213	-0.0872505	0.0336319	-2.59428	0.00949821	.
10	45551828	rs141225937	T	C	C	0.0141411	ADD	7213	-0.134935	0.0699411	-1.92926	0.0537375	.
10	45552008	rs9422651	G	A	A	0.0658533	ADD	7213	-0.0872505	0.0336319	-2.59428	0.00949821	.
10	45552486	rs9422652	G	A	A	0.0658533	ADD	7213	-0.0872505	0.0336319	-2.59428	0.00949821	.
10	45552605	rs9422441	A	G	G	0.0658533	ADD	7213	-0.0872505	0.0336319	-2.59428	0.00949821	.
10	45552630	rs9422442	C	A	A	0.0658533	ADD	7213	-0.0872505	0.0336319	-2.59428	0.00949821	.
10	45552781	rs17157928	C	T	T	0.0658533	ADD	7213	-0.0872505	0.0336319	-2.59428	0.00949821	.
10	45553470	rs9422653	G	A	A	0.0658533	ADD	7213	-0.0872505	0.0336319	-2.59428	0.00949821	.
10	45553691	rs7920317	T	C	C	0.318383	ADD	7213	-0.0892302	0.0180657	-4.9392	8.02105e-07	.
10	45554780	rs117582049	C	A	A	0.0515735	ADD	7213	-0.0741583	0.0377981	-1.96196	0.0498055	.
10	45555205	rs11239558	G	T	T	0.251629	ADD	7213	-0.0700998	0.0195329	-3.58881	0.0003344	.
10	45555241	rs77649955	G	A	A	0.0658533	ADD	7213	-0.0872505	0.0336319	-2.59428	0.00949821	.
10	45555285	rs74874679	A	C	C	0.0658533	ADD	7213	-0.0872505	0.0336319	-2.59428	0.00949821	.
10	45555519	rs149061203	T	C	C	0.0141411	ADD	7213	-0.134935	0.0699411	-1.92926	0.0537375	.
10	45555953	rs9422654	G	A	A	0.0658533	ADD	7213	-0.0872505	0.0336319	-2.59428	0.00949821	.
10	45555960	rs9422655	T	C	C	0.0658533	ADD	7213	-0.0872505	0.0336319	-2.59428	0.00949821	.
10	45556457	rs17451208	C	G	G	0.0658533	ADD	7213	-0.0872505	0.0336319	-2.59428	0.00949821	.
10	45556627	rs77420238	G	C	C	0.0874809	ADD	7213	-0.186051	0.0294365	-6.32041	2.76404e-10	.
10	45557296	rs9422656	C	T	T	0.318383	ADD	7213	-0.0892302	0.0180657	-4.9392	8.02105e-07	.
10	45557469	rs17768548	T	C	C	0.16595	ADD	7213	-0.0520678	0.0223282	-2.33193	0.0197319	.
10	45557613	rs9422657	G	A	A	0.065784	ADD	7213	-0.0870687	0.033646	-2.58779	0.00967889	.
10	45558414	rs73289207	G	A	A	0.252045	ADD	7213	-0.0743283	0.0195234	-3.80713	0.000141753	.
10	45558911	rs17157931	T	C	C	0.0515735	ADD	7213	-0.0741583	0.0377981	-1.96196	0.0498055	.
10	45559385	rs117018930	G	A	A	0.0219049	ADD	7213	0.236288	0.0570713	4.14022	3.50923e-05	.
10	45559728	rs143127304	A	G	G	0.0135866	ADD	7213	0.000691822	0.0716557	0.00965481	0.992297	.
10	45560198	rs12269352	T	A	A	0.314432	ADD	7213	-0.0730606	0.0180606	-4.04531	5.27983e-05	.
10	45560293	rs36074276	T	C	C	0.0658533	ADD	7213	-0.0872505	0.0336319	-2.59428	0.00949821	.
10	45560679	rs56005617	C	T	T	0.308263	ADD	7213	-0.0738723	0.0181561	-4.06874	4.77719e-05	.
10	45560681	rs77651228	T	C	C	0.0658533	ADD	7213	-0.0872505	0.0336319	-2.59428	0.00949821	.
10	45561774	rs11239559	G	A	A	0.257036	ADD	7213	-0.0746503	0.0193729	-3.85334	0.000117531	.
10	45561874	rs111972475	C	T	T	0.0514349	ADD	7213	-0.0736933	0.0378412	-1.94743	0.0515215	.
10	45561939	rs138321682	A	C	C	0.0334812	ADD	7213	0.255794	0.0461832	5.53868	3.15507e-08	.
10	45562649	rs79779844	T	A	A	0.0149036	ADD	7213	-0.150305	0.0682264	-2.20304	0.0276237	.
10	45564219	rs9422658	T	C	C	0.0658533	ADD	7213	-0.0872505	0.0336319	-2.59428	0.00949821	.
10	45564310	rs34011467	T	C	C	0.0657147	ADD	7213	-0.0885109	0.0336596	-2.62959	0.00856692	.
10	45564333	rs35934513	C	T	T	0.065784	ADD	7213	-0.0872571	0.033646	-2.59339	0.00952269	.
10	45565201	rs4073658	G	C	C	0.0141411	ADD	7213	-0.134935	0.0699411	-1.92926	0.0537375	.
10	45565758	rs75760074	A	G	G	0.0190628	ADD	7213	0.425409	0.0605799	7.02228	2.38188e-12	.
10	45567038	rs35098689	C	T	T	0.0140025	ADD	7213	-0.125276	0.0702692	-1.7828	0.0746605	.
10	45567504	rs117668126	G	C	C	0.0515735	ADD	7213	-0.0741583	0.0377981	-1.96196	0.0498055	.
10	45567750	rs11239562	G	A	G	0.435186	ADD	7213	0.119042	0.0167028	7.12708	1.12455e-12	.
10	45568092	rs12778143	T	C	C	0.065784	ADD	7213	-0.0885032	0.0336455	-2.63046	0.00854504	.
10	45568115	rs113478021	C	T	T	0.0517122	ADD	7213	-0.070736	0.0377562	-1.87349	0.0610405	.
10	45568206	rs12265787	C	T	T	0.308263	ADD	7213	-0.0738723	0.0181561	-4.06874	4.77719e-05	.
10	45568286	rs142097432	A	G	G	0.0246777	ADD	7213	0.259288	0.0539417	4.80682	1.56455e-06	.
10	45568463	rs12776336	G	C	C	0.0658533	ADD	7213	-0.0882363	0.0336315	-2.62362	0.00871845	.
10	45568534	rs116997198	C	T	T	0.0126854	ADD	7213	-0.352997	0.0739193	-4.77543	1.82859e-06	.
10	45568807	rs12779204	A	G	G	0.0658533	ADD	7213	-0.0872505	0.0336319	-2.59428	0.00949821	.
10	45568841	rs12777172	G	A	A	0.0658533	ADD	7213	-0.0872505	0.0336319	-2.59428	0.00949821	.
10	45569495	rs11239564	A	C	C	0.257244	ADD	7213	-0.0736879	0.0193737	-3.80349	0.000143848	.
10	45569695	rs75748332	A	C	C	0.0515735	ADD	7213	-0.0741583	0.0377981	-1.96196	0.0498055	.
10	45570003	rs61854123	G	A	A	0.241439	ADD	7213	-0.0557995	0.0196374	-2.84149	0.00450289	.
10	45570506	rs78956906	A	G	G	0.0464439	ADD	7213	-0.115512	0.0393195	-2.93778	0.00331619	.
10	45570714	rs34670342	T	C	C	0.0658533	ADD	7213	-0.0872505	0.0336319	-2.59428	0.00949821	.
10	45570726	rs75360565	G	A	A	0.0168446	ADD	7213	0.291869	0.0648773	4.49878	6.94141e-06	.
10	45571579	rs35331393	C	T	T	0.0658533	ADD	7213	-0.0872505	0.0336319	-2.59428	0.00949821	.
10	45571885	rs113588255	C	G	G	0.0515735	ADD	7213	-0.0741583	0.0377981	-1.96196	0.0498055	.
10	45571938	rs143240745	C	T	T	0.0168446	ADD	7213	0.291869	0.0648773	4.49878	6.94141e-06	.
10	45572355	rs188071272	C	T	T	0.0111604	ADD	7213	-0.362319	0.0795738	-4.55325	5.3691e-06	.
10	45572537	rs71496618	C	T	T	0.0658533	ADD	7213	-0.0872505	0.0336319	-2.59428	0.00949821	.
10	45572647	rs71496619	T	C	C	0.0658533	ADD	7213	-0.0872505	0.0336319	-2.59428	0.00949821	.
10	45572665	rs33997730	G	A	A	0.065784	ADD	7213	-0.0885032	0.0336455	-2.63046	0.00854504	.
10	45572837	rs111405577	C	G	G	0.0515735	ADD	7213	-0.0741583	0.0377981	-1.96196	0.0498055	.
10	45572900	rs79747178	C	T	T	0.0409677	ADD	7213	0.212072	0.0421528	5.03103	4.99638e-07	.
10	45573138	rs113862353	A	G	G	0.0658533	ADD	7213	-0.0872505	0.0336319	-2.59428	0.00949821	.
10	45573337	rs528441364	A	G	G	0.0123388	ADD	7213	0.245257	0.0758238	3.23457	0.00122375	.
10	45573488	rs35001302	G	A	A	0.0658533	ADD	7213	-0.0872505	0.0336319	-2.59428	0.00949821	.
10	45573621	rs144463326	C	T	T	0.0515735	ADD	7213	-0.0741583	0.0377981	-1.96196	0.0498055	.
10	45573834	rs139764199	A	G	G	0.0647442	ADD	7213	-0.27654	0.0339153	-8.15384	4.12409e-16	.
10	45573988	rs112297763	T	C	C	0.0661306	ADD	7213	-0.093015	0.0335738	-2.77047	0.00561192	.
10	45574105	rs201155759	T	G	G	0.0658533	ADD	7213	-0.0872505	0.0336319	-2.59428	0.00949821	.
10	45574183	rs12783233	T	C	C	0.0658533	ADD	7213	-0.0872505	0.0336319	-2.59428	0.00949821	.
10	45574375	rs113637720	T	C	C	0.0661306	ADD	7213	-0.0897116	0.033575	-2.67198	0.00755757	.
10	45574447	rs112884766	G	A	A	0.0658533	ADD	7213	-0.0872505	0.0336319	-2.59428	0.00949821	.
10	45574634	rs59620443	C	T	T	0.041037	ADD	7213	0.209804	0.0421229	4.98076	6.48081e-07	.
10	45574711	rs35585999	C	T	T	0.0658533	ADD	7213	-0.0872505	0.0336319	-2.59428	0.00949821	.
10	45574839	rs35468901	C	T	T	0.0140025	ADD	7213	-0.125276	0.0702692	-1.7828	0.0746605	.
10	45574921	rs146801583	C	T	T	0.0515735	ADD	7213	-0.0741583	0.0377981	-1.96196	0.0498055	.
10	45575018	rs112392416	C	T	T	0.0515735	ADD	7213	-0.0741583	0.0377981	-1.96196	0.0498055	.
10	45575179	rs35639934	T	A	A	0.065784	ADD	7213	-0.0885032	0.0336455	-2.63046	0.00854504	.
10	45575323	rs11239565	C	T	T	0.252184	ADD	7213	-0.0729232	0.0195093	-3.73787	0.00018702	.
10	45575579	rs34176769	T	C	C	0.0658533	ADD	7213	-0.0872505	0.0336319	-2.59428	0.00949821	.
10	45575630	rs141229049	A	C	C	0.0515735	ADD	7213	-0.0741583	0.0377981	-1.96196	0.0498055	.
10	45575640	rs7095806	G	A	A	0.251698	ADD	7213	-0.0755862	0.0195376	-3.86876	0.000110355	.
10	45575694	rs35150810	T	G	G	0.0658533	ADD	7213	-0.0872505	0.0336319	-2.59428	0.00949821	.
10	45576519	rs74411575	A	T	T	0.0658533	ADD	7213	-0.0872505	0.0336319	-2.59428	0.00949821	.
10	45576640	rs79752400	G	A	A	0.0658533	ADD	7213	-0.0872505	0.0336319	-2.59428	0.00949821	.
10	45577424	rs10900227	T	C	C	0.318245	ADD	7213	-0.0893797	0.0180699	-4.94632	7.73423e-07	.
10	45577429	rs34383275	C	T	T	0.0657147	ADD	7213	-0.0900989	0.033659	-2.67682	0.00744938	.
10	45578532	rs79319916	C	T	T	0.0515735	ADD	7213	-0.0741583	0.0377981	-1.96196	0.0498055	.
10	45578881	rs71496620	G	C	C	0.0658533	ADD	7213	-0.0872505	0.0336319	-2.59428	0.00949821	.
10	45579491	rs78661209	G	A	A	0.065784	ADD	7213	-0.0885032	0.0336455	-2.63046	0.00854504	.
10	45579561	rs72798218	T	C	C	0.0470678	ADD	7213	0.159409	0.0390171	4.08562	4.44352e-05	.
10	45580748	rs35968565	G	T	T	0.0658533	ADD	7213	-0.0872505	0.0336319	-2.59428	0.00949821	.
10	45580787	rs7086046	G	A	A	0.247816	ADD	7213	-0.0552776	0.0194506	-2.84195	0.0044964	.
10	45580788	rs75820736	C	A	A	0.0658533	ADD	7213	-0.0872505	0.0336319	-2.59428	0.00949821	.
10	45580900	rs71496621	T	C	C	0.0658533	ADD	7213	-0.0872505	0.0336319	-2.59428	0.00949821	.
10	45581365	rs78999882	A	T	T	0.0515735	ADD	7213	-0.0741583	0.0377981	-1.96196	0.0498055	.
10	45581563	rs11239567	G	T	T	0.251698	ADD	7213	-0.0755862	0.0195376	-3.86876	0.000110355	.
10	45581614	rs72798219	G	T	T	0.0136559	ADD	7213	-0.223902	0.0718021	-3.11832	0.00182603	.
10	45581710	rs61854124	T	C	C	0.15985	ADD	7213	0.0367024	0.0227725	1.6117	0.107072	.
10	45583251	rs72798220	G	C	C	0.0466519	ADD	7213	0.159368	0.0391634	4.0693	4.76584e-05	.
10	45584385	rs35070150	A	G	G	0.0658533	ADD	7213	-0.0872505	0.0336319	-2.59428	0.00949821	.
10	45584585	rs76469200	C	G	G	0.0658533	ADD	7213	-0.0872505	0.0336319	-2.59428	0.00949821	.
10	45584793	rs79490183	C	G	G	0.0658533	ADD	7213	-0.0872505	0.0336319	-2.59428	0.00949821	.
10	45584985	rs76849715	G	A	A	0.0515735	ADD	7213	-0.0741583	0.0377981	-1.96196	0.0498055	.
10	45585142	rs34793991	A	C	C	0.0657147	ADD	7213	-0.0900989	0.033659	-2.67682	0.00744938	.
10	45585169	rs35183191	C	G	G	0.0658533	ADD	7213	-0.0872505	0.0336319	-2.59428	0.00949821	.
10	45585271	rs34163035	T	C	C	0.0658533	ADD	7213	-0.0872505	0.0336319	-2.59428	0.00949821	.
10	45585454	rs72798221	G	A	A	0.0250936	ADD	7213	0.243388	0.0524813	4.63763	3.58646e-06	.
10	45585648	rs12779637	T	C	C	0.0658533	ADD	7213	-0.0872505	0.0336319	-2.59428	0.00949821	.
10	45585653	rs12772102	G	A	A	0.0658533	ADD	7213	-0.0872505	0.0336319	-2.59428	0.00949821	.
10	45585910	rs35183751	T	C	C	0.0658533	ADD	7213	-0.0872505	0.0336319	-2.59428	0.00949821	.
10	45585913	rs7918454	G	A	A	0.246638	ADD	7213	-0.0933406	0.0196337	-4.75411	2.03187e-06	.
10	45586140	rs71496622	C	T	T	0.0658533	ADD	7213	-0.0872505	0.0336319	-2.59428	0.00949821	.
10	45586150	rs75758972	C	T	T	0.0515735	ADD	7213	-0.0741583	0.0377981	-1.96196	0.0498055	.
10	45586289	rs34516867	T	G	G	0.0658533	ADD	7213	-0.0872505	0.0336319	-2.59428	0.00949821	.
10	45586296	rs35049879	C	G	G	0.0658533	ADD	7213	-0.0872505	0.0336319	-2.59428	0.00949821	.
10	45586595	rs36102549	T	G	G	0.0658533	ADD	7213	-0.0872505	0.0336319	-2.59428	0.00949821	.
10	45586616	rs76395348	T	C	C	0.0515735	ADD	7213	-0.0741583	0.0377981	-1.96196	0.0498055	.
10	45586680	rs10900228	A	G	G	0.15985	ADD	7213	0.0367024	0.0227725	1.6117	0.107072	.
10	45586897	rs36052429	T	A	A	0.0657147	ADD	7213	-0.0900989	0.033659	-2.67682	0.00744938	.
10	45587050	rs4442500	C	T	T	0.0658533	ADD	7213	-0.0872505	0.0336319	-2.59428	0.00949821	.
10	45587068	rs35916836	C	T	T	0.0658533	ADD	7213	-0.0872505	0.0336319	-2.59428	0.00949821	.
10	45587421	rs12763285	A	G	G	0.0658533	ADD	7213	-0.0872505	0.0336319	-2.59428	0.00949821	.
10	45587537	rs76934034	T	C	C	0.0815195	ADD	7213	0.315073	0.029967	10.514	1.14112e-25	.
10	45588052	rs7896175	G	T	T	0.318383	ADD	7213	-0.0893999	0.0180597	-4.95025	7.58005e-07	.
10	45588485	rs7900810	C	T	T	0.251976	ADD	7213	-0.0742375	0.019516	-3.80394	0.000143591	.
10	45588508	rs71499567	G	C	C	0.0658533	ADD	7213	-0.0872505	0.0336319	-2.59428	0.00949821	.
10	45588860	rs35775604	T	C	C	0.0658533	ADD	7213	-0.0872505	0.0336319	-2.59428	0.00949821	.
10	45589189	rs35506889	T	C	C	0.0658533	ADD	7213	-0.0872505	0.0336319	-2.59428	0.00949821	.
10	45589562	rs75535174	T	C	C	0.080549	ADD	7213	-0.072335	0.0307718	-2.35069	0.0187652	.
10	45589776	rs117888537	C	T	T	0.0179537	ADD	7213	-0.348165	0.0626348	-5.55866	2.81577e-08	.
10	45590265	rs4537716	A	C	C	0.0190628	ADD	7213	0.425409	0.0605799	7.02228	2.38188e-12	.
10	45590418	rs71496623	A	G	G	0.065784	ADD	7213	-0.0888703	0.0336454	-2.64138	0.00827464	.
10	45590501	rs71496624	C	T	T	0.0658533	ADD	7213	-0.0872505	0.0336319	-2.59428	0.00949821	.
10	45590587	rs72798224	A	G	G	0.0249549	ADD	7213	0.251148	0.0526076	4.774	1.84167e-06	.
10	45590876	rs10793619	T	G	G	0.314016	ADD	7213	-0.0736454	0.0180616	-4.07746	4.60199e-05	.
10	45590902	rs11239569	C	A	A	0.247678	ADD	7213	-0.055019	0.0194507	-2.82863	0.00468765	.
10	45590945	rs34144887	G	A	A	0.065784	ADD	7213	-0.0888152	0.0336454	-2.63974	0.00831475	.
10	45590969	rs11239570	G	T	T	0.25156	ADD	7213	-0.0752051	0.0195377	-3.84922	0.000119518	.
10	45591201	rs71496625	C	T	T	0.065784	ADD	7213	-0.0888152	0.0336454	-2.63974	0.00831475	.
10	45591333	rs35003524	C	T	T	0.0657147	ADD	7213	-0.0900703	0.033659	-2.67596	0.00746829	.
10	45591406	rs36100685	G	A	A	0.065784	ADD	7213	-0.0888152	0.0336454	-2.63974	0.00831475	.
10	45591592	rs34574958	C	T	T	0.065784	ADD	7213	-0.0888152	0.0336454	-2.63974	0.00831475	.
10	45591835	rs10793620	A	G	G	0.314016	ADD	7213	-0.0736454	0.0180616	-4.07746	4.60199e-05	.
10	45591926	rs12779005	C	T	T	0.065784	ADD	7213	-0.0888152	0.0336454	-2.63974	0.00831475	.
10	45591930	rs34539215	C	A	A	0.065784	ADD	7213	-0.0888152	0.0336454	-2.63974	0.00831475	.
10	45592071	rs78766622	A	G	G	0.065784	ADD	7213	-0.0888152	0.0336454	-2.63974	0.00831475	.
10	45592415	rs34618850	C	T	T	0.065784	ADD	7213	-0.0888152	0.0336454	-2.63974	0.00831475	.
10	45592444	rs11239571	G	A	A	0.241578	ADD	7213	-0.0573323	0.0196441	-2.91854	0.00352757	.
10	45592604	rs35670420	T	G	G	0.065784	ADD	7213	-0.0888152	0.0336454	-2.63974	0.00831475	.
10	45592613	rs11239572	T	C	C	0.153681	ADD	7213	0.0360942	0.0231681	1.55792	0.119295	.
10	45592681	rs35490739	C	T	T	0.0140025	ADD	7213	-0.125276	0.0702692	-1.7828	0.0746605	.
10	45592697	rs36053776	C	A	A	0.0655067	ADD	7213	-0.0908061	0.0337011	-2.69445	0.00706673	.
10	45592711	rs35713143	G	A	A	0.0655067	ADD	7213	-0.0908061	0.0337011	-2.69445	0.00706673	.
10	45592719	rs35626777	G	C	C	0.0653681	ADD	7213	-0.0936728	0.0337284	-2.77727	0.00549594	.
10	45593109	rs4367907	T	C	T	0.392694	ADD	7213	0.0886767	0.0170745	5.19351	2.12016e-07	.
10	45593599	rs35047800	C	T	T	0.0656454	ADD	7213	-0.0920546	0.0336724	-2.73383	0.00627544	.
10	45594477	rs112035106	C	T	T	0.0521281	ADD	7213	-0.0816422	0.0376256	-2.16986	0.0300502	.
10	45595566	rs111477154	C	T	T	0.133648	ADD	7213	-0.0681146	0.0244618	-2.78453	0.0053745	.
10	45595721	rs77599365	T	C	C	0.0171912	ADD	7213	-0.388692	0.0639099	-6.08188	1.24848e-09	.
10	45595722	rs74987941	G	C	C	0.0171912	ADD	7213	-0.388692	0.0639099	-6.08188	1.24848e-09	.
10	45595737	rs34788388	A	T	T	0.0171912	ADD	7213	-0.388692	0.0639099	-6.08188	1.24848e-09	.
10	45596168	rs12098366	G	A	A	0.0506031	ADD	7213	-0.0856501	0.0380996	-2.24806	0.0246027	.
10	45596331	rs144269904	T	C	C	0.0110218	ADD	7213	0.497684	0.0794498	6.26413	3.96458e-10	.
10	45596370	rs80174235	G	C	C	0.0506031	ADD	7213	-0.0856501	0.0380996	-2.24806	0.0246027	.
10	45596877	rs139409903	C	T	T	0.0239152	ADD	7213	-0.474206	0.0535753	-8.85121	1.07521e-18	.
10	45597060	rs111263478	A	G	G	0.0510883	ADD	7213	-0.0885961	0.0378905	-2.33821	0.0194033	.
10	45597098	rs74909702	G	A	A	0.0504644	ADD	7213	-0.0876924	0.0381432	-2.29903	0.0215319	.
10	45597359	rs75402959	C	G	G	0.0506031	ADD	7213	-0.0856501	0.0380996	-2.24806	0.0246027	.
10	45597733	rs113172857	G	C	C	0.050811	ADD	7213	-0.0814942	0.0380348	-2.14262	0.0321767	.
10	45597760	rs113722818	G	A	A	0.050811	ADD	7213	-0.0814942	0.0380348	-2.14262	0.0321767	.
10	45597854	rs112184470	G	A	A	0.0507417	ADD	7213	-0.0827027	0.0380564	-2.17316	0.0298006	.
10	45598410	rs113911855	G	A	A	0.133509	ADD	7213	-0.0699381	0.0244679	-2.85836	0.00427055	.
10	45598418	rs190225437	C	T	T	0.0134479	ADD	7213	-0.00514527	0.0720064	-0.0714558	0.943037	.
10	45598491	rs113019116	A	G	G	0.050811	ADD	7213	-0.0814942	0.0380348	-2.14262	0.0321767	.
10	45598673	rs77876088	T	C	C	0.0503951	ADD	7213	-0.0860161	0.038166	-2.25374	0.0242427	.
10	45598766	rs11239573	G	T	T	0.116872	ADD	7213	-0.0087794	0.0260415	-0.337131	0.736028	.
10	45598882	rs12355931	T	C	C	0.0618328	ADD	7213	0.127093	0.0346353	3.66947	0.00024481	.
10	45599178	rs76040096	C	T	T	0.0501872	ADD	7213	-0.0874362	0.0382325	-2.28696	0.0222269	.
10	45599617	rs73291113	G	C	C	0.0510883	ADD	7213	-0.0885961	0.0378905	-2.33821	0.0194033	.
10	45600399	rs55654107	C	G	G	0.117496	ADD	7213	-0.0202284	0.025911	-0.780689	0.435011	.
10	45600626	rs190536463	C	A	A	0.0149036	ADD	7213	-0.209119	0.0688504	-3.0373	0.00239563	.
10	45600954	rs181293942	C	T	T	0.0430473	ADD	7213	-0.351543	0.0409679	-8.58093	1.14e-17	.
10	45601257	rs112730207	A	C	C	0.050811	ADD	7213	-0.0821757	0.0380346	-2.16055	0.0307628	.
10	45601416	rs138794320	C	G	G	0.0190628	ADD	7213	0.425409	0.0605799	7.02228	2.38188e-12	.
10	45601423	rs73291115	A	G	G	0.050811	ADD	7213	-0.0821757	0.0380346	-2.16055	0.0307628	.
10	45601499	rs112715294	A	C	C	0.050811	ADD	7213	-0.0821757	0.0380346	-2.16055	0.0307628	.
10	45601683	rs113312668	A	G	G	0.050811	ADD	7213	-0.0821757	0.0380346	-2.16055	0.0307628	.
10	45601768	rs112997714	A	G	G	0.0510883	ADD	7213	-0.0892725	0.0378903	-2.35608	0.0184956	.
10	45601851	rs111287803	T	C	C	0.050811	ADD	7213	-0.0821757	0.0380346	-2.16055	0.0307628	.
10	45601956	rs73291121	A	G	G	0.050811	ADD	7213	-0.0821757	0.0380346	-2.16055	0.0307628	.
10	45602200	rs74914325	A	C	C	0.0503951	ADD	7213	-0.0867023	0.0381658	-2.27173	0.0231322	.
10	45603937	rs61854126	T	C	C	0.117496	ADD	7213	-0.0202284	0.025911	-0.780689	0.435011	.
10	45603955	rs73291122	G	C	C	0.050811	ADD	7213	-0.0821757	0.0380346	-2.16055	0.0307628	.
10	45604590	rs60791882	C	T	T	0.0509497	ADD	7213	-0.0797595	0.0379915	-2.0994	0.035816	.
10	45604653	rs57491883	T	C	C	0.308055	ADD	7213	-0.0521502	0.018069	-2.88617	0.0039112	.
10	45604994	rs113524397	C	T	T	0.0509497	ADD	7213	-0.0797595	0.0379915	-2.0994	0.035816	.
10	45605081	rs12774026	C	A	A	0.0171912	ADD	7213	-0.388692	0.0639099	-6.08188	1.24848e-09	.
10	45605573	rs73291195	A	C	C	0.0509497	ADD	7213	-0.0797595	0.0379915	-2.0994	0.035816	.
10	45605638	rs73291198	C	G	G	0.0509497	ADD	7213	-0.0797595	0.0379915	-2.0994	0.035816	.
10	45605885	rs78496511	T	C	C	0.0614862	ADD	7213	0.0666497	0.0349066	1.90937	0.0562542	.
10	45606277	rs78990676	C	T	T	0.0506031	ADD	7213	-0.0863339	0.0380994	-2.26602	0.0234798	.
10	45606320	rs79022473	C	T	T	0.0503951	ADD	7213	-0.0867023	0.0381658	-2.27173	0.0231322	.
10	45606562	rs112114291	C	T	T	0.0506031	ADD	7213	-0.0863339	0.0380994	-2.26602	0.0234798	.
10	45607523	rs4418752	T	C	C	0.0322335	ADD	7213	0.216005	0.0473246	4.56432	5.09411e-06	.
10	45607788	rs4326742	C	T	T	0.0319562	ADD	7213	0.230903	0.0476102	4.84987	1.26133e-06	.
10	45607790	rs4576771	C	T	T	0.0319562	ADD	7213	0.230903	0.0476102	4.84987	1.26133e-06	.
10	45609062	rs111493138	A	C	C	0.0316789	ADD	7213	0.221328	0.0478073	4.62958	3.72817e-06	.
10	45609081	rs112630777	C	T	T	0.0316096	ADD	7213	0.223553	0.047854	4.67157	3.04319e-06	.
10	45609495	rs7075427	A	C	C	0.0823513	ADD	7213	0.315928	0.029827	10.592	5.03713e-26	.
10	45609715	rs76041951	A	G	G	0.0316096	ADD	7213	0.223553	0.047854	4.67157	3.04319e-06	.
10	45610959	rs78228875	C	G	G	0.0168446	ADD	7213	0.291869	0.0648773	4.49878	6.94141e-06	.
10	45611860	rs10751384	T	C	T	0.444891	ADD	7213	0.0968756	0.01663	5.82536	5.94426e-09	.
10	45613105	rs11239575	G	A	A	0.0545543	ADD	7213	0.149051	0.0368324	4.04674	5.24793e-05	.
10	45613869	rs141670785	C	T	T	0.0311937	ADD	7213	0.224397	0.0481454	4.66082	3.20617e-06	.
10	45614085	rs7898761	T	C	C	0.0316096	ADD	7213	0.223553	0.047854	4.67157	3.04319e-06	.
10	45614300	rs191180571	G	A	A	0.0193401	ADD	7213	0.067778	0.0605921	1.11859	0.263351	.
10	45614564	rs78550231	C	T	T	0.0313323	ADD	7213	0.226705	0.0480459	4.71851	2.42059e-06	.
10	45614661	rs77637903	A	C	C	0.0316096	ADD	7213	0.223553	0.047854	4.67157	3.04319e-06	.
10	45615215	rs74454308	T	A	A	0.0311937	ADD	7213	0.224397	0.0481454	4.66082	3.20617e-06	.
10	45615533	rs76551593	A	G	G	0.0318869	ADD	7213	0.208596	0.0475633	4.38565	1.17282e-05	.
10	45615591	rs41301625	T	C	C	0.0316096	ADD	7213	0.223553	0.047854	4.67157	3.04319e-06	.
10	45615887	rs117019108	C	T	T	0.011715	ADD	7213	-0.135847	0.0768804	-1.76699	0.0772714	.
10	45616087	rs77592696	A	T	T	0.0316096	ADD	7213	0.223553	0.047854	4.67157	3.04319e-06	.
10	45616268	rs74699241	A	T	T	0.0316096	ADD	7213	0.223553	0.047854	4.67157	3.04319e-06	.
10	45616447	rs74436700	G	A	A	0.0208651	ADD	7213	-0.0523031	0.0584605	-0.894674	0.370991	.
10	45616502	rs1060848	A	G	G	0.0313323	ADD	7213	0.21837	0.0480513	4.54452	5.59585e-06	.
10	45616583	rs75205426	A	G	G	0.0316096	ADD	7213	0.223553	0.047854	4.67157	3.04319e-06	.
10	45616748	rs79594248	C	A	A	0.0152502	ADD	7213	-0.0908071	0.0681301	-1.33285	0.182624	.
10	45616763	rs76251295	C	T	T	0.0316096	ADD	7213	0.223553	0.047854	4.67157	3.04319e-06	.
10	45616947	rs116889933	C	T	T	0.0243311	ADD	7213	0.25105	0.0543069	4.62281	3.85173e-06	.
10	45617343	rs77337258	G	A	A	0.0316096	ADD	7213	0.223553	0.047854	4.67157	3.04319e-06	.
10	45618673	rs73292811	A	G	G	0.0322335	ADD	7213	0.216005	0.0473246	4.56432	5.09411e-06	.
10	45618709	rs78187804	C	T	T	0.0154582	ADD	7213	-0.0876069	0.0676894	-1.29425	0.195621	.
10	45618787	rs78258366	T	C	C	0.0237072	ADD	7213	-0.286522	0.0547841	-5.23002	1.74256e-07	.
10	45619045	rs113288531	A	T	T	0.0528213	ADD	7213	0.10938	0.0369938	2.95671	0.00311945	.
10	45620077	rs78576894	C	A	A	0.0313323	ADD	7213	0.21837	0.0480513	4.54452	5.59585e-06	.
10	45620100	rs56118822	A	G	G	0.0664772	ADD	7213	-0.240325	0.0334025	-7.19482	6.88463e-13	.
10	45620584	rs76831684	C	T	T	0.0318869	ADD	7213	0.208596	0.0475633	4.38565	1.17282e-05	.
10	45621506	rs112687846	G	A	A	0.0637044	ADD	7213	-0.257398	0.0335677	-7.66804	1.97558e-14	.
10	45621528	rs113802947	G	A	A	0.0314016	ADD	7213	0.21823	0.0480026	4.5462	5.55137e-06	.
10	45621630	rs111460152	T	C	C	0.0316096	ADD	7213	0.223553	0.047854	4.67157	3.04319e-06	.
10	45622095	rs7074524	A	G	G	0.257729	ADD	7213	-0.0701617	0.019369	-3.62236	0.000293928	.
10	45622334	rs76974099	T	A	A	0.0316096	ADD	7213	0.223553	0.047854	4.67157	3.04319e-06	.
10	45623025	rs75793695	G	T	T	0.0311244	ADD	7213	0.225031	0.0481942	4.66924	3.0778e-06	.
10	45623209	rs10751385	C	T	C	0.445238	ADD	7213	0.0973445	0.016634	5.85213	5.0658e-09	.
10	45623924	rs12764555	T	C	C	0.132746	ADD	7213	-0.0704181	0.0245203	-2.87182	0.00409301	.
10	45624228	rs72798228	T	C	C	0.133509	ADD	7213	-0.0681482	0.0244833	-2.78346	0.0053923	.
10	45624555	rs41301627	A	G	G	0.04277	ADD	7213	-0.102065	0.0407906	-2.50216	0.0123658	.
10	45624793	rs112110885	C	T	T	0.0316096	ADD	7213	0.223553	0.047854	4.67157	3.04319e-06	.
10	45624952	rs78628569	G	A	A	0.0316096	ADD	7213	0.223553	0.047854	4.67157	3.04319e-06	.
10	45625300	rs142888353	A	G	G	0.0316096	ADD	7213	0.223553	0.047854	4.67157	3.04319e-06	.
10	45625598	rs10900229	C	T	T	0.264384	ADD	7213	-0.093598	0.0190357	-4.91698	8.98327e-07	.
10	45627346	rs10793621	G	A	A	0.25052	ADD	7213	-0.0716073	0.0195619	-3.66055	0.000253471	.
10	45627820	rs77820027	C	T	T	0.0316789	ADD	7213	0.221196	0.0478074	4.62681	3.77824e-06	.
10	45627863	rs76608282	G	T	T	0.0316789	ADD	7213	0.221196	0.0478074	4.62681	3.77824e-06	.
10	45628586	rs112527571	G	A	A	0.0313323	ADD	7213	0.21837	0.0480513	4.54452	5.59585e-06	.
10	45628673	rs79353548	T	C	C	0.0316789	ADD	7213	0.221196	0.0478074	4.62681	3.77824e-06	.
10	45629749	rs111570878	G	A	A	0.0316789	ADD	7213	0.221196	0.0478074	4.62681	3.77824e-06	.
10	45629796	rs113188061	G	C	C	0.0316789	ADD	7213	0.221196	0.0478074	4.62681	3.77824e-06	.
10	45630238	rs79180351	G	A	A	0.0316789	ADD	7213	0.221196	0.0478074	4.62681	3.77824e-06	.
10	45630597	rs140082527	A	G	G	0.0345903	ADD	7213	0.181558	0.045656	3.97666	7.05746e-05	.
10	45630778	rs76969940	A	T	T	0.0311937	ADD	7213	0.224397	0.0481454	4.66082	3.20617e-06	.
10	45631174	rs140706504	T	C	C	0.0316789	ADD	7213	0.221196	0.0478074	4.62681	3.77824e-06	.
10	45631319	rs76721209	A	C	C	0.0323028	ADD	7213	0.2356	0.047372	4.97341	6.73048e-07	.
10	45631383	rs201292059	C	T	T	0.031263	ADD	7213	0.230843	0.0480921	4.80002	1.61847e-06	.
10	45631441	rs74482366	A	G	G	0.0316789	ADD	7213	0.221196	0.0478074	4.62681	3.77824e-06	.
10	45632181	rs183819141	C	T	T	0.0167059	ADD	7213	0.293017	0.0651344	4.49865	6.94583e-06	.
10	45632231	rs111516590	G	A	A	0.0313323	ADD	7213	0.21837	0.0480513	4.54452	5.59585e-06	.
10	45632385	rs76549378	G	T	T	0.0316789	ADD	7213	0.221196	0.0478074	4.62681	3.77824e-06	.
10	45632506	rs79000824	A	C	C	0.0313323	ADD	7213	0.21837	0.0480513	4.54452	5.59585e-06	.
10	45633821	rs75085022	A	C	C	0.0316789	ADD	7213	0.221196	0.0478074	4.62681	3.77824e-06	.
10	45633852	rs11239577	A	C	C	0.25149	ADD	7213	-0.0694443	0.0195257	-3.55656	0.00037816	.
10	45634138	rs77407875	T	C	C	0.0316789	ADD	7213	0.221196	0.0478074	4.62681	3.77824e-06	.
10	45634294	rs112864763	G	A	A	0.0682102	ADD	7213	0.145142	0.0329217	4.40871	1.05496e-05	.
10	45634407	rs113009703	T	C	C	0.0316789	ADD	7213	0.221196	0.0478074	4.62681	3.77824e-06	.
10	45634468	rs113235568	G	T	T	0.0316096	ADD	7213	0.222592	0.0478546	4.65142	3.35534e-06	.
10	45634632	rs141236733	G	A	A	0.0144184	ADD	7213	0.293577	0.0695718	4.21977	2.4755e-05	.
10	45634720	rs77820794	C	T	T	0.0316789	ADD	7213	0.221196	0.0478074	4.62681	3.77824e-06	.
10	45634726	rs142071124	T	C	C	0.0110218	ADD	7213	-0.230564	0.0796194	-2.89582	0.00379303	.
10	45634941	rs10900230	C	T	T	0.270484	ADD	7213	-0.0896204	0.0188607	-4.7517	2.0562e-06	.
10	45635258	rs76612219	G	C	C	0.0316789	ADD	7213	0.221196	0.0478074	4.62681	3.77824e-06	.
10	45636556	rs112331019	A	G	G	0.0316789	ADD	7213	0.221196	0.0478074	4.62681	3.77824e-06	.
10	45637045	rs79180736	A	G	G	0.0316789	ADD	7213	0.221196	0.0478074	4.62681	3.77824e-06	.
10	45638020	rs11239580	T	C	C	0.136975	ADD	7213	-0.0850146	0.0243088	-3.49728	0.000472868	.
10	45638171	rs74895607	A	G	G	0.0316789	ADD	7213	0.221196	0.0478074	4.62681	3.77824e-06	.
10	45638355	rs112081837	G	A	A	0.133162	ADD	7213	-0.0659138	0.0245013	-2.69021	0.00715711	.
10	45638419	rs11239581	G	A	A	0.0103286	ADD	7213	0.149419	0.081634	1.83036	0.0672381	.
10	45638518	rs187057538	C	T	T	0.0121309	ADD	7213	0.242263	0.0764569	3.16863	0.001538	.
10	45638565	rs10751386	G	A	G	0.445584	ADD	7213	0.0960441	0.0166535	5.7672	8.39291e-09	.
10	45638566	rs182137644	T	C	C	0.0316789	ADD	7213	0.221196	0.0478074	4.62681	3.77824e-06	.
10	45638568	rs113969208	C	T	T	0.0316789	ADD	7213	0.221196	0.0478074	4.62681	3.77824e-06	.
10	45638760	rs78230012	T	C	C	0.0316789	ADD	7213	0.221196	0.0478074	4.62681	3.77824e-06	.
10	45639336	rs35599803	T	G	G	0.134202	ADD	7213	-0.0697735	0.0244339	-2.8556	0.0043078	.
10	45639532	rs79050563	T	A	A	0.0316789	ADD	7213	0.221196	0.0478074	4.62681	3.77824e-06	.
10	45639767	rs41301629	C	T	T	0.0311937	ADD	7213	0.224397	0.0481454	4.66082	3.20617e-06	.
10	45640523	rs12354709	C	T	T	0.169208	ADD	7213	0.25113	0.0219211	11.4561	3.98924e-30	.
10	45640584	rs113002666	G	A	A	0.0317482	ADD	7213	0.221785	0.0477591	4.64383	3.48071e-06	.
10	45640725	rs113986787	C	T	T	0.0313323	ADD	7213	0.21837	0.0480513	4.54452	5.59585e-06	.
10	45640858	rs4949013	C	A	C	0.319701	ADD	7213	0.119923	0.0176643	6.78902	1.21875e-11	.
10	45641545	rs2305299	T	C	C	0.133232	ADD	7213	-0.0665695	0.0244976	-2.71739	0.00659571	.
10	45642760	rs77819548	C	T	T	0.0316096	ADD	7213	0.223837	0.0478538	4.67752	2.95658e-06	.
10	45642905	rs59390133	C	T	T	0.13344	ADD	7213	-0.0665088	0.0244874	-2.71605	0.00662237	.
10	45643216	rs61854156	G	A	A	0.270692	ADD	7213	-0.0908109	0.0188473	-4.81826	1.47777e-06	.
10	45643397	rs111524214	A	G	G	0.0316789	ADD	7213	0.221196	0.0478074	4.62681	3.77824e-06	.
10	45643408	rs113006865	T	C	C	0.0316789	ADD	7213	0.221196	0.0478074	4.62681	3.77824e-06	.
10	45644502	rs78848394	C	G	G	0.0311937	ADD	7213	0.224397	0.0481454	4.66082	3.20617e-06	.
10	45645106	rs111793150	G	A	A	0.0316789	ADD	7213	0.221196	0.0478074	4.62681	3.77824e-06	.
10	45645207	rs74759038	A	C	C	0.0313323	ADD	7213	0.21837	0.0480513	4.54452	5.59585e-06	.
10	45645317	rs114085432	G	A	A	0.0316789	ADD	7213	0.221196	0.0478074	4.62681	3.77824e-06	.
10	45645318	rs115133418	C	T	T	0.0316789	ADD	7213	0.221196	0.0478074	4.62681	3.77824e-06	.
10	45645322	rs112909171	T	G	G	0.0316789	ADD	7213	0.221196	0.0478074	4.62681	3.77824e-06	.
10	45645365	rs78275508	A	C	C	0.0316789	ADD	7213	0.221196	0.0478074	4.62681	3.77824e-06	.
10	45645457	rs75203622	T	A	A	0.0316789	ADD	7213	0.221196	0.0478074	4.62681	3.77824e-06	.
10	45645607	rs75605891	A	G	G	0.0316789	ADD	7213	0.221196	0.0478074	4.62681	3.77824e-06	.
10	45646389	rs10751387	T	C	T	0.44496	ADD	7213	0.0958571	0.0166606	5.75353	9.09777e-09	.
10	45648173	rs74595557	T	C	C	0.0316789	ADD	7213	0.221196	0.0478074	4.62681	3.77824e-06	.
10	45648510	rs17854567	T	G	G	0.13344	ADD	7213	-0.0667758	0.0244873	-2.72696	0.00640754	.
10	45648688	rs76232026	A	G	G	0.0316789	ADD	7213	0.221196	0.0478074	4.62681	3.77824e-06	.
10	45648846	rs74940001	G	A	A	0.0319562	ADD	7213	0.206298	0.0475176	4.34151	1.43442e-05	.
10	45648926	rs181348521	T	G	G	0.0159434	ADD	7213	0.286268	0.0669156	4.27804	1.9098e-05	.
10	45648943	rs117029589	C	T	T	0.0311937	ADD	7213	0.224397	0.0481454	4.66082	3.20617e-06	.
10	45649095	rs142416728	C	T	T	0.0311937	ADD	7213	0.224397	0.0481454	4.66082	3.20617e-06	.
10	45649324	rs12766066	C	T	T	0.249688	ADD	7213	-0.0749752	0.0195978	-3.82569	0.000131506	.
10	45649681	rs34763590	C	T	T	0.0139332	ADD	7213	-0.129551	0.0704327	-1.83935	0.0659044	.
10	45650506	rs139963456	C	T	T	0.100513	ADD	7213	-0.0493368	0.0277816	-1.77588	0.0757943	.
10	45650594	rs11239583	A	G	G	0.136975	ADD	7213	-0.0844868	0.0243091	-3.47553	0.000512851	.
10	45651298	rs17157941	T	C	C	0.0317482	ADD	7213	0.220008	0.0477602	4.60652	4.16501e-06	.
10	45651632	rs17768650	G	C	C	0.0313323	ADD	7213	0.21837	0.0480513	4.54452	5.59585e-06	.
10	45651785	rs75688306	T	C	C	0.0311937	ADD	7213	0.224397	0.0481454	4.66082	3.20617e-06	.
10	45652097	rs41301631	T	C	C	0.0311937	ADD	7213	0.224397	0.0481454	4.66082	3.20617e-06	.
10	45652344	rs80162657	G	A	A	0.0317482	ADD	7213	0.220008	0.0477602	4.60652	4.16501e-06	.
10	45652818	rs17157944	A	G	G	0.0317482	ADD	7213	0.220008	0.0477602	4.60652	4.16501e-06	.
10	45652853	rs17157945	T	A	A	0.0317482	ADD	7213	0.220008	0.0477602	4.60652	4.16501e-06	.
10	45652878	rs7091141	T	C	C	0.169486	ADD	7213	0.251683	0.0219022	11.4912	2.678e-30	.
10	45653302	rs17696005	C	T	T	0.0311937	ADD	7213	0.224397	0.0481454	4.66082	3.20617e-06	.
10	45654132	rs78034568	G	C	C	0.0320948	ADD	7213	0.205508	0.0474243	4.33339	1.4882e-05	.
10	45654497	rs191719058	T	C	C	0.0194787	ADD	7213	-0.0374831	0.0603915	-0.620669	0.534837	.
10	45655054	rs79679439	C	T	T	0.0196174	ADD	7213	-0.412859	0.0599943	-6.88163	6.41406e-12	.
10	45656179	rs112360073	T	C	C	0.0317482	ADD	7213	0.220008	0.0477602	4.60652	4.16501e-06	.
10	45656196	rs113157408	A	C	C	0.0317482	ADD	7213	0.220008	0.0477602	4.60652	4.16501e-06	.
10	45656835	rs76130427	T	C	C	0.0317482	ADD	7213	0.220008	0.0477602	4.60652	4.16501e-06	.
10	45656883	rs72798232	G	A	A	0.0390961	ADD	7213	-0.266043	0.0428338	-6.21105	5.55551e-10	.
10	45657162	rs55895325	T	C	C	0.136836	ADD	7213	-0.0846935	0.0243155	-3.48311	0.000498569	.
10	45657459	rs118154056	G	A	A	0.0614169	ADD	7213	0.135003	0.034768	3.88296	0.000104112	.
10	45658092	rs79337279	G	T	T	0.0317482	ADD	7213	0.220008	0.0477602	4.60652	4.16501e-06	.
10	45658115	rs72798233	C	T	T	0.0123388	ADD	7213	-0.209671	0.0754051	-2.7806	0.00543995	.
10	45658536	rs11239585	A	T	T	0.251144	ADD	7213	-0.0693631	0.0195406	-3.54969	0.00038814	.
10	45660828	rs76025266	T	G	G	0.0317482	ADD	7213	0.220008	0.0477602	4.60652	4.16501e-06	.
10	45661272	rs17768692	C	T	T	0.0311937	ADD	7213	0.224397	0.0481454	4.66082	3.20617e-06	.
10	45661651	rs17696011	T	C	C	0.0313323	ADD	7213	0.21837	0.0480513	4.54452	5.59585e-06	.
10	45661792	rs112713257	C	T	T	0.0317482	ADD	7213	0.220008	0.0477602	4.60652	4.16501e-06	.
10	45661797	rs10793622	A	G	A	0.445584	ADD	7213	0.0961261	0.0166581	5.77054	8.22932e-09	.
10	45661833	rs111297916	G	C	C	0.0317482	ADD	7213	0.220008	0.0477602	4.60652	4.16501e-06	.
10	45662444	rs10900232	A	T	T	0.270761	ADD	7213	-0.0905996	0.0188477	-4.80694	1.56361e-06	.
10	45662972	rs77236316	A	C	C	0.0317482	ADD	7213	0.220008	0.0477602	4.60652	4.16501e-06	.
10	45663071	rs11239587	T	C	C	0.252877	ADD	7213	-0.0720476	0.01954	-3.68718	0.000228416	.
10	45663334	rs74572856	T	G	G	0.0317482	ADD	7213	0.220008	0.0477602	4.60652	4.16501e-06	.
10	45663939	rs74470893	G	A	A	0.0316789	ADD	7213	0.223448	0.0478059	4.67406	3.0066e-06	.
10	45664797	rs117492112	G	A	A	0.0189935	ADD	7213	0.422471	0.0606872	6.96146	3.66416e-12	.
10	45664801	rs117825571	T	A	A	0.0313323	ADD	7213	0.21837	0.0480513	4.54452	5.59585e-06	.
10	45664835	rs138590458	G	A	A	0.0317482	ADD	7213	0.220008	0.0477602	4.60652	4.16501e-06	.
10	45664856	rs141220038	G	A	A	0.251421	ADD	7213	-0.0730749	0.0195238	-3.74285	0.000183357	.
10	45665927	rs149464165	C	A	A	0.0208651	ADD	7213	-0.0523031	0.0584605	-0.894674	0.370991	.
10	45666294	rs76238709	T	C	C	0.0316789	ADD	7213	0.222359	0.0478066	4.65121	3.35881e-06	.
10	45666349	rs112080350	A	T	T	0.0313323	ADD	7213	0.21837	0.0480513	4.54452	5.59585e-06	.
10	45666470	rs78757497	T	C	C	0.0322335	ADD	7213	0.212563	0.0473268	4.49138	7.18642e-06	.
10	45666557	rs117240274	C	T	T	0.0471371	ADD	7213	-0.0925083	0.0394464	-2.34516	0.0190457	.
10	45666654	rs77387136	G	A	A	0.0316789	ADD	7213	0.222359	0.0478066	4.65121	3.35881e-06	.
10	45666706	rs76555487	A	G	G	0.0316789	ADD	7213	0.222359	0.0478066	4.65121	3.35881e-06	.
10	45666926	rs55893855	A	C	C	0.136836	ADD	7213	-0.0840994	0.0243158	-3.45864	0.000546054	.
10	45666986	rs113051856	C	T	T	0.0316789	ADD	7213	0.222359	0.0478066	4.65121	3.35881e-06	.
10	45667074	rs113161631	C	T	T	0.0316789	ADD	7213	0.222359	0.0478066	4.65121	3.35881e-06	.
10	45667306	rs79596920	C	T	T	0.0316789	ADD	7213	0.222359	0.0478066	4.65121	3.35881e-06	.
10	45667504	rs7069223	T	C	T	0.445515	ADD	7213	0.0954476	0.0166521	5.73185	1.0335e-08	.
10	45667576	rs185875334	C	T	T	0.0187162	ADD	7213	-0.600241	0.0611374	-9.8179	1.30606e-22	.
10	45667658	rs111466895	A	G	G	0.0316789	ADD	7213	0.222359	0.0478066	4.65121	3.35881e-06	.
10	45667879	rs11528544	T	C	C	0.251005	ADD	7213	-0.0704928	0.0195475	-3.60623	0.000312779	.
10	45668361	rs181111842	T	G	G	0.013032	ADD	7213	-0.371981	0.0729603	-5.0984	3.51251e-07	.
10	45668387	rs112726544	A	G	G	0.0679329	ADD	7213	0.142316	0.0329758	4.31577	1.61176e-05	.
10	45668648	rs117874558	G	A	A	0.0190628	ADD	7213	0.416753	0.0605883	6.87844	6.55833e-12	.
10	45668712	rs112203892	T	C	C	0.0311937	ADD	7213	0.224397	0.0481454	4.66082	3.20617e-06	.
10	45668725	rs113880294	T	G	G	0.0320255	ADD	7213	0.207795	0.0474697	4.37743	1.21781e-05	.
10	45669179	rs11492889	T	C	C	0.0612782	ADD	7213	0.13915	0.0347976	3.99884	6.42895e-05	.
10	45669535	rs148009232	C	A	A	0.0309857	ADD	7213	0.227376	0.0482917	4.70838	2.54356e-06	.
10	45669758	rs147151369	A	T	T	0.0194787	ADD	7213	0.0733972	0.0603869	1.21545	0.224235	.
10	45669767	rs138903443	C	T	T	0.0611396	ADD	7213	0.089406	0.0348523	2.56529	0.0103291	.
10	45669858	rs185787050	C	A	A	0.0107445	ADD	7213	0.220078	0.0811399	2.71233	0.00669704	.
10	45670577	rs113325959	T	C	C	0.0316789	ADD	7213	0.222359	0.0478066	4.65121	3.35881e-06	.
10	45670996	rs112126563	A	C	C	0.132954	ADD	7213	-0.0687576	0.0245106	-2.80522	0.00504171	.
10	45671201	rs148544580	T	G	G	0.0316789	ADD	7213	0.222359	0.0478066	4.65121	3.35881e-06	.
10	45671602	rs112149150	T	A	A	0.0316096	ADD	7213	0.224567	0.0478533	4.69282	2.74442e-06	.
10	45672399	rs3824617	C	T	T	0.250035	ADD	7213	-0.0739554	0.0195908	-3.77501	0.000161288	.
10	45672898	rs76029685	G	A	A	0.031471	ADD	7213	0.22675	0.0479486	4.72903	2.29882e-06	.
10	45673274	rs75601759	G	T	T	0.0314016	ADD	7213	0.224802	0.0479984	4.68354	2.87131e-06	.
10	45673644	rs3802543	A	G	G	0.0311937	ADD	7213	0.224397	0.0481454	4.66082	3.20617e-06	.
10	45673756	rs56255530	G	A	A	0.0388881	ADD	7213	0.222373	0.0432926	5.1365	2.87241e-07	.
10	45674304	rs73292848	T	C	C	0.0320948	ADD	7213	0.210915	0.047421	4.44772	8.8088e-06	.
10	45674400	rs3802542	A	C	C	0.14966	ADD	7213	-0.0772284	0.0233741	-3.30402	0.000957749	.
10	45674522	rs79083998	C	T	T	0.0314016	ADD	7213	0.224802	0.0479984	4.68354	2.87131e-06	.
10	45674960	rs117479463	G	C	C	0.0231526	ADD	7213	-0.291399	0.0555636	-5.24442	1.61233e-07	.
10	45675283	rs113019028	A	C	C	0.0314016	ADD	7213	0.224802	0.0479984	4.68354	2.87131e-06	.
10	45675714	rs111472063	T	C	C	0.0314016	ADD	7213	0.224802	0.0479984	4.68354	2.87131e-06	.
10	45676360	rs140010202	C	T	T	0.00984334	ADD	7213	0.318984	0.0846546	3.76806	0.000165833	.
10	45676942	rs183116378	T	C	C	0.0253709	ADD	7213	0.247077	0.0528022	4.6793	2.93107e-06	.
10	45677067	rs112405753	G	A	A	0.0314016	ADD	7213	0.224802	0.0479984	4.68354	2.87131e-06	.
10	45677175	rs113652324	A	T	T	0.0314016	ADD	7213	0.224802	0.0479984	4.68354	2.87131e-06	.
10	45677291	rs10793623	C	T	C	0.445099	ADD	7213	0.0976535	0.0166488	5.86551	4.67557e-09	.
10	45677561	rs112855643	A	C	C	0.0314016	ADD	7213	0.224802	0.0479984	4.68354	2.87131e-06	.
10	45677664	rs116946113	T	A	A	0.0106059	ADD	7213	0.299509	0.0805517	3.71822	0.000202154	.
10	45678880	rs35963845	G	A	A	0.250451	ADD	7213	-0.0699781	0.0195552	-3.57849	0.000347851	.
10	45679096	rs144894596	C	A	A	0.0469985	ADD	7213	-0.167957	0.0393389	-4.2695	1.98428e-05	.
10	45683682	rs61855770	G	A	A	0.31672	ADD	7213	0.120819	0.017777	6.79639	1.15838e-11	.
10	45684746	rs11239588	A	G	G	0.267919	ADD	7213	-0.0908736	0.0190004	-4.78271	1.7638e-06	.
10	45687498	rs61855771	G	A	G	0.476154	ADD	7213	0.124958	0.0166035	7.52602	5.86573e-14	.
10	45692449	rs72642117	C	T	C	0.440455	ADD	7213	0.114206	0.0168007	6.79773	1.14772e-11	.
10	45693374	rs61855781	G	A	A	0.275198	ADD	7213	-0.0865612	0.0186444	-4.64275	3.4988e-06	.
10	45694236	rs553840006	G	A	A	0.0116456	ADD	7213	0.0449466	0.0775759	0.579389	0.562345	.
10	45696209	rs181085835	C	A	A	0.0128934	ADD	7213	0.243464	0.074216	3.28048	0.00104124	.
10	45696786	rs186480160	G	A	A	0.0108138	ADD	7213	0.110961	0.0809158	1.37131	0.170321	.
10	45699420	rs201996389	C	G	G	0.0210731	ADD	7213	-0.132714	0.05817	-2.28149	0.0225482	.
10	45700704	rs12414167	G	T	T	0.0187855	ADD	7213	0.418145	0.061008	6.85394	7.77801e-12	.
10	45700759	rs11593802	A	G	A	0.442118	ADD	7213	0.0936357	0.0166863	5.61153	2.07992e-08	.
10	45700820	rs189610394	G	A	A	0.05906	ADD	7213	0.241859	0.0351584	6.87912	6.52744e-12	.
10	45701609	rs367887826	A	C	C	0.0313323	ADD	7213	0.215668	0.048053	4.48812	7.29694e-06	.
10	45701797	rs4042682	A	G	G	0.032788	ADD	7213	0.250696	0.0470385	5.32961	1.01407e-07	.
10	45702031	rs201887127	A	G	G	0.0321641	ADD	7213	0.248229	0.0474566	5.23065	1.73665e-07	.
10	45705242	rs10900233	C	T	T	0.269929	ADD	7213	-0.0906351	0.0188849	-4.79934	1.62396e-06	.
10	45705335	rs113922652	T	C	C	0.0314016	ADD	7213	0.222105	0.0480001	4.62718	3.77149e-06	.
10	45705418	rs10900234	A	C	A	0.443643	ADD	7213	0.0941175	0.0166648	5.64767	1.68822e-08	.
10	45706768	rs34257967	C	T	T	0.136906	ADD	7213	-0.0859332	0.0243116	-3.53466	0.000410865	.
10	45706981	rs35267807	G	C	C	0.302093	ADD	7213	-0.0520034	0.018222	-2.85388	0.00433118	.
10	45707701	rs371538216	T	C	C	0.0517815	ADD	7213	0.116111	0.0378273	3.06951	0.00215209	.
10	45707904	rs10900235	G	C	C	0.270345	ADD	7213	-0.0903931	0.0188327	-4.7998	1.62023e-06	.
10	45708193	rs368332850	A	C	C	0.0198253	ADD	7213	0.0600455	0.0598876	1.00264	0.31607	.
10	45708549	rs151007006	C	T	T	0.0311937	ADD	7213	0.221684	0.0481471	4.60429	4.2096e-06	.
10	45709038	rs144691914	G	A	A	0.0137945	ADD	7213	0.24011	0.0718153	3.34343	0.000831704	.
10	45709238	rs74128805	G	C	C	0.0314016	ADD	7213	0.222105	0.0480001	4.62718	3.77149e-06	.
10	45709239	rs113255694	G	T	T	0.0311937	ADD	7213	0.221684	0.0481471	4.60429	4.2096e-06	.
10	45709376	rs141502418	A	G	G	0.0314016	ADD	7213	0.222105	0.0480001	4.62718	3.77149e-06	.
10	45709438	rs181490373	G	T	T	0.0311937	ADD	7213	0.221684	0.0481471	4.60429	4.2096e-06	.
10	45709469	rs189311493	T	C	C	0.0314016	ADD	7213	0.222105	0.0480001	4.62718	3.77149e-06	.
10	45709581	rs189034378	G	C	C	0.252184	ADD	7213	-0.0666117	0.0195199	-3.41251	0.00064722	.
10	45709641	rs111887162	A	G	G	0.031471	ADD	7213	0.217964	0.0479542	4.54525	5.57637e-06	.
10	45709938	rs113797454	T	C	C	0.0325107	ADD	7213	0.203304	0.0471478	4.31205	1.63901e-05	.
10	45710424	rs57279747	C	T	T	0.0273118	ADD	7213	0.276322	0.0512875	5.3877	7.36207e-08	.
10	45710428	rs59689764	T	C	C	0.031263	ADD	7213	0.211904	0.0481042	4.4051	1.07262e-05	.
10	45710550	rs187965477	C	T	T	0.0122002	ADD	7213	0.244218	0.0762437	3.20313	0.00136536	.
10	45710917	rs116900409	C	G	G	0.102038	ADD	7213	0.00698597	0.0275013	0.254024	0.799484	.
10	45710960	rs150803818	A	G	G	0.0542077	ADD	7213	0.109978	0.0366501	3.00075	0.00270237	.
10	45711146	rs188778432	C	A	A	0.0311937	ADD	7213	0.221684	0.0481471	4.60429	4.2096e-06	.
10	45711260	rs12573732	A	G	G	0.25253	ADD	7213	-0.064962	0.0194985	-3.33164	0.000867687	.
10	45711280	rs141696449	T	C	C	0.031471	ADD	7213	0.218801	0.0478431	4.57331	4.88089e-06	.
10	45711284	rs145339535	G	A	A	0.031471	ADD	7213	0.218801	0.0478431	4.57331	4.88089e-06	.
10	45711315	rs111531885	T	C	C	0.133162	ADD	7213	-0.0644765	0.0245019	-2.6315	0.00851909	.
10	45711468	rs374895299	T	C	C	0.0323721	ADD	7213	0.199365	0.0469273	4.24837	2.18036e-05	.
10	45711483	rs371570895	C	A	A	0.031471	ADD	7213	0.218801	0.0478431	4.57331	4.88089e-06	.
10	45711607	rs7083753	A	C	A	0.38396	ADD	7213	0.0445532	0.0170641	2.61093	0.00904844	.
10	45712031	rs137924083	G	C	C	0.0243311	ADD	7213	0.247598	0.0543091	4.55906	5.22314e-06	.
10	45712353	rs17159090	C	T	T	0.031471	ADD	7213	0.218801	0.0478431	4.57331	4.88089e-06	.
10	45712510	rs149245826	G	A	A	0.031471	ADD	7213	0.218801	0.0478431	4.57331	4.88089e-06	.
10	45712728	rs56277479	A	C	C	0.031471	ADD	7213	0.218801	0.0478431	4.57331	4.88089e-06	.
10	45712738	rs11239591	G	A	A	0.254471	ADD	7213	-0.0619557	0.0194568	-3.18427	0.00145737	.
10	45712784	rs58849111	G	A	A	0.031471	ADD	7213	0.218801	0.0478431	4.57331	4.88089e-06	.
10	45713428	rs1868622	A	C	C	0.0315403	ADD	7213	0.206921	0.0478024	4.32869	1.52029e-05	.
10	45713443	rs12771659	C	T	T	0.031471	ADD	7213	0.218801	0.0478431	4.57331	4.88089e-06	.
10	45714159	rs74128806	T	C	C	0.0313323	ADD	7213	0.21528	0.047942	4.49044	7.21831e-06	.
10	45715303	rs17696112	C	T	T	0.0311937	ADD	7213	0.221684	0.0481471	4.60429	4.2096e-06	.
10	45716521	rs142260428	C	T	T	0.011715	ADD	7213	0.509095	0.0771233	6.60106	4.37198e-11	.
10	45716716	rs146796622	G	A	A	0.0133786	ADD	7213	-0.0101403	0.0721837	-0.140479	0.888285	.
10	45716754	rs139530421	C	T	T	0.0311937	ADD	7213	0.221684	0.0481471	4.60429	4.2096e-06	.
10	45717344	rs117298377	G	A	A	0.0311937	ADD	7213	0.221684	0.0481471	4.60429	4.2096e-06	.
10	45717726	rs2446522	C	T	T	0.0320948	ADD	7213	0.218513	0.0474162	4.6084	4.12756e-06	.
10	45718231	rs55808464	T	C	C	0.0856786	ADD	7213	-0.198625	0.0294898	-6.73537	1.76097e-11	.
10	45718568	rs17159087	T	A	A	0.031471	ADD	7213	0.218801	0.0478431	4.57331	4.88089e-06	.
10	45719174	rs144210692	G	A	A	0.031471	ADD	7213	0.218801	0.0478431	4.57331	4.88089e-06	.
10	45719914	rs201038295	C	T	T	0.0386802	ADD	7213	0.128551	0.0433672	2.96425	0.00304412	.
10	45719983	rs2442927	A	G	A	0.451962	ADD	7213	0.0686376	0.0166239	4.12885	3.68696e-05	.
10	45720318	rs17159119	C	T	T	0.0326494	ADD	7213	0.202819	0.0469523	4.31968	1.58348e-05	.
10	45720967	rs17159113	A	G	G	0.031471	ADD	7213	0.218801	0.0478431	4.57331	4.88089e-06	.
10	45721634	rs11239595	G	T	T	0.187301	ADD	7213	0.00255933	0.0213746	0.119737	0.904695	.
10	45721706	rs114758980	C	A	A	0.031471	ADD	7213	0.218801	0.0478431	4.57331	4.88089e-06	.
10	45722640	rs192556191	A	G	G	0.0311937	ADD	7213	0.221684	0.0481471	4.60429	4.2096e-06	.
10	45722641	rs2197982	A	T	T	0.031471	ADD	7213	0.218801	0.0478431	4.57331	4.88089e-06	.
10	45722948	rs117603767	T	C	C	0.0318176	ADD	7213	0.204267	0.0475051	4.2999	1.73125e-05	.
10	45723101	rs10430735	C	T	T	0.238736	ADD	7213	-0.0397204	0.0198728	-1.99873	0.0456749	.
10	45723173	rs138355724	C	T	T	0.0137945	ADD	7213	-0.381673	0.0717302	-5.32095	1.06333e-07	.
10	45723191	rs56388386	G	A	A	0.031471	ADD	7213	0.218801	0.0478431	4.57331	4.88089e-06	.
10	45725002	rs17158898	T	A	A	0.031471	ADD	7213	0.218801	0.0478431	4.57331	4.88089e-06	.
10	45727119	rs192306109	A	G	G	0.0125468	ADD	7213	-0.352565	0.0743087	-4.7446	2.12942e-06	.
10	45727276	rs10793625	C	G	G	0.307362	ADD	7213	-0.0443147	0.0180533	-2.45466	0.0141253	.
10	45728268	rs144733981	G	A	A	0.0370165	ADD	7213	0.0742279	0.0442422	1.67776	0.0934365	.
10	45728933	rs17157971	C	T	T	0.031471	ADD	7213	0.218801	0.0478431	4.57331	4.88089e-06	.
10	45731753	rs145524905	A	G	G	0.0286982	ADD	7213	-0.433498	0.0497127	-8.72005	3.41092e-18	.
10	45732159	rs199866467	C	T	T	0.0316789	ADD	7213	0.221095	0.0476979	4.63531	3.62664e-06	.
10	45734005	rs2610494	G	C	C	0.0316096	ADD	7213	0.219591	0.0477466	4.5991	4.31571e-06	.
10	45734082	rs187852440	A	G	G	0.0311244	ADD	7213	0.222694	0.0481957	4.62061	3.89266e-06	.
10	45734391	rs146713307	T	A	A	0.0315403	ADD	7213	0.217779	0.0477957	4.55647	5.2877e-06	.
10	45734468	rs12242680	G	A	A	0.20567	ADD	7213	-0.0507482	0.0206568	-2.45673	0.0140443	.
10	45734728	rs201652414	T	C	C	0.0311937	ADD	7213	0.221684	0.0481471	4.60429	4.2096e-06	.
10	45735991	rs111308586	A	G	G	0.0316096	ADD	7213	0.216132	0.0477488	4.52643	6.09506e-06	.
10	45736076	rs190340848	T	C	C	0.0316096	ADD	7213	0.217594	0.0477479	4.55714	5.27098e-06	.
10	45736284	rs537262290	T	C	C	0.0100513	ADD	7213	-0.386198	0.0837512	-4.61126	4.07138e-06	.
10	45736534	rs189060788	C	A	A	0.0315403	ADD	7213	0.217779	0.0477957	4.55647	5.2877e-06	.
10	45736652	rs79168346	C	T	T	0.0318176	ADD	7213	0.206437	0.0476119	4.33582	1.47195e-05	.
10	45738114	rs112248459	T	A	A	0.119714	ADD	7213	0.178379	0.025664	6.95054	3.95711e-12	.
10	45738201	rs17159059	C	T	T	0.0315403	ADD	7213	0.217779	0.0477957	4.55647	5.2877e-06	.
10	45738261	rs77535731	G	A	A	0.227645	ADD	7213	-0.0386234	0.020248	-1.90752	0.0564934	.
10	45738674	rs201897256	T	A	A	0.0413143	ADD	7213	0.210423	0.0419228	5.01931	5.31001e-07	.
10	45738986	rs12246276	T	C	C	0.234161	ADD	7213	-0.00878188	0.0196752	-0.446342	0.655363	.
10	45739024	rs11239599	T	C	C	0.22806	ADD	7213	-0.0390383	0.0202208	-1.9306	0.0535715	.
10	45741281	rs138249700	A	G	G	0.031263	ADD	7213	0.219505	0.0480994	4.56357	5.11248e-06	.
10	45746590	rs2446526	A	C	C	0.0326494	ADD	7213	0.202819	0.0469523	4.31968	1.58348e-05	.
10	45746595	rs143180802	T	C	C	0.0153889	ADD	7213	-0.316194	0.0677411	-4.66768	3.10125e-06	.
10	45746646	rs2257402	A	G	G	0.0326494	ADD	7213	0.202819	0.0469523	4.31968	1.58348e-05	.
10	45747363	rs141045999	C	T	T	0.0300846	ADD	7213	-0.409797	0.0486688	-8.42012	4.49377e-17	.
10	45749294	rs533357150	G	A	A	0.0173991	ADD	7213	0.244556	0.0636442	3.84256	0.000122804	.
10	45749689	rs2596960	A	G	G	0.0317482	ADD	7213	0.217465	0.0476526	4.56354	5.11303e-06	.
10	45750109	rs112842230	T	C	C	0.200818	ADD	7213	-0.0436228	0.0207798	-2.09929	0.035826	.
10	45750852	rs2805163	A	G	G	0.470401	ADD	7213	-0.0421814	0.0166424	-2.53458	0.0112792	.
10	45750935	rs187476100	A	G	G	0.0311937	ADD	7213	0.221684	0.0481471	4.60429	4.2096e-06	.
10	45750981	rs192031286	C	T	T	0.0314016	ADD	7213	0.219933	0.0480015	4.58178	4.68781e-06	.
10	45751703	rs117019474	C	T	T	0.0311937	ADD	7213	0.221684	0.0481471	4.60429	4.2096e-06	.
10	45757165	rs200605434	A	G	G	0.0317482	ADD	7213	0.217465	0.0476526	4.56354	5.11303e-06	.
10	45759705	rs61855819	G	A	A	0.0268959	ADD	7213	-0.317263	0.0517623	-6.12922	9.29621e-10	.
10	45761609	rs138586467	A	G	G	0.0315403	ADD	7213	0.224036	0.0477917	4.68777	2.81271e-06	.
10	45763790	rs1811149	T	C	C	0.0325107	ADD	7213	0.20306	0.0470429	4.31648	1.60659e-05	.
10	45766919	rs2596993	C	T	T	0.0315403	ADD	7213	0.224036	0.0477917	4.68777	2.81271e-06	.
10	45768436	rs139673786	G	C	C	0.0298073	ADD	7213	0.205421	0.0494152	4.15705	3.26114e-05	.
10	45768947	rs61855828	G	C	C	0.0797865	ADD	7213	-0.103534	0.0308102	-3.36039	0.000782364	.
10	45771388	rs71496657	C	T	T	0.0479689	ADD	7213	0.0545681	0.0385732	1.41467	0.15721	.
10	45772585	rs138639290	C	T	T	0.0316096	ADD	7213	0.222086	0.047745	4.6515	3.35408e-06	.
10	45783339	rs115806843	T	C	C	0.0315403	ADD	7213	0.224036	0.0477917	4.68777	2.81271e-06	.
10	45785120	rs59591871	A	G	G	0.0315403	ADD	7213	0.224036	0.0477917	4.68777	2.81271e-06	.
10	45785284	rs2305298	T	C	C	0.0315403	ADD	7213	0.224036	0.0477917	4.68777	2.81271e-06	.
10	45785418	rs2305297	C	T	T	0.0313323	ADD	7213	0.221991	0.048049	4.62011	3.902e-06	.
10	45785776	rs199637503	T	C	C	0.0313323	ADD	7213	0.221991	0.048049	4.62011	3.902e-06	.
10	45785782	rs141148283	G	A	A	0.0313323	ADD	7213	0.221991	0.048049	4.62011	3.902e-06	.
10	45786794	rs150574436	C	T	T	0.0311937	ADD	7213	0.221684	0.0481471	4.60429	4.2096e-06	.
10	45786906	rs115483900	G	A	A	0.0315403	ADD	7213	0.224036	0.0477917	4.68777	2.81271e-06	.
10	45788964	rs199859824	G	A	A	0.162831	ADD	7213	-0.0503843	0.0223366	-2.25568	0.0241204	.
10	45789442	rs1369355526	A	G	G	0.0189935	ADD	7213	-0.104864	0.0613351	-1.70969	0.0873655	.
10	45789956	rs1438919717	G	A	A	0.031055	ADD	7213	0.224246	0.0482441	4.64815	3.40876e-06	.
10	45790506	rs1289673079	G	A	A	0.031055	ADD	7213	0.224246	0.0482441	4.64815	3.40876e-06	.
10	45790710	rs1267010505	T	C	C	0.0311937	ADD	7213	0.224544	0.0481453	4.66389	3.15883e-06	.
10	45791232	rs1468276293	C	T	T	0.0314016	ADD	7213	0.226569	0.0478863	4.7314	2.27226e-06	.
10	45791277	rs1222192910	T	G	G	0.0314016	ADD	7213	0.226569	0.0478863	4.7314	2.27226e-06	.
10	45793552	rs1330759473	A	G	G	0.0311937	ADD	7213	0.221684	0.0481471	4.60429	4.2096e-06	.
10	45793617	rs1457754340	G	A	A	0.0225981	ADD	7213	-0.463396	0.0551659	-8.40004	5.32403e-17	.
10	45793871	rs78111532	T	C	C	0.0682795	ADD	7213	-0.354807	0.0326871	-10.8547	3.07525e-27	.
10	45794911	rs1279691945	G	A	A	0.0258561	ADD	7213	0.0103979	0.0518562	0.200514	0.841084	.
10	45795414	rs78722557	T	C	C	0.0649522	ADD	7213	0.165663	0.0336216	4.92728	8.52387e-07	.
10	45795704	rs781936271	G	A	A	0.0498406	ADD	7213	0.163327	0.038142	4.28207	1.87564e-05	.
10	45796688	rs536858213	C	G	G	0.138985	ADD	7213	-0.0847509	0.0238807	-3.54892	0.000389271	.
10	45797380	rs879579307	T	C	C	0.14051	ADD	7213	-0.0877311	0.0237726	-3.69043	0.000225525	.
10	45797876	rs34120823	C	T	T	0.0302232	ADD	7213	0.0998756	0.0484454	2.06161	0.0392806	.
10	45798162	rs34773337	C	T	C	0.486136	ADD	7213	0.0308751	0.0164357	1.87854	0.0603482	.
10	45798705	rs61855838	C	A	A	0.0331346	ADD	7213	-0.386604	0.0462743	-8.35461	7.80162e-17	.
10	45798717	rs61855839	C	A	A	0.0311244	ADD	7213	-0.383915	0.0479422	-8.00787	1.35074e-15	.
10	45798722	rs61855840	G	T	T	0.0313323	ADD	7213	-0.378401	0.0478017	-7.91606	2.81907e-15	.
10	45799714	rs61855841	C	T	T	0.136282	ADD	7213	0.119167	0.0243362	4.89669	9.95828e-07	.
10	45800147	rs781828523	T	C	C	0.0752114	ADD	7213	-0.423609	0.0311912	-13.5811	1.67493e-41	.
10	45800505	rs1202819824	G	A	A	0.0220435	ADD	7213	-0.484239	0.0557759	-8.68187	4.75892e-18	.
10	45801110	rs1393138152	C	T	T	0.0967697	ADD	7213	-0.200817	0.0281357	-7.13745	1.04352e-12	.
10	45801859	rs71496660	A	G	G	0.288022	ADD	7213	-0.0105834	0.0184775	-0.57277	0.566819	.
10	45802068	rs35466175	T	C	C	0.287883	ADD	7213	-0.010268	0.0184829	-0.555539	0.578543	.
10	45802492	rs375321243	C	A	A	0.0122695	ADD	7213	0.263664	0.0760241	3.46817	0.000527075	.
10	45802677	rs369213024	T	C	C	0.106474	ADD	7213	-0.241197	0.0268723	-8.97568	3.54035e-19	.
10	45802718	rs71496661	A	G	A	0.458131	ADD	7213	0.0457818	0.0164734	2.77914	0.00546444	.
10	45802729	rs1339901543	T	C	C	0.287952	ADD	7213	-0.00982527	0.0185024	-0.531028	0.595416	.
10	45802814	rs1263728402	C	T	T	0.135727	ADD	7213	0.116504	0.0243645	4.7817	1.77266e-06	.
10	45803035	rs77023610	T	G	G	0.0539997	ADD	7213	-0.526369	0.0363561	-14.4781	7.53072e-47	.
10	45803450	rs782377207	A	G	G	0.0224594	ADD	7213	-0.480586	0.0551301	-8.71732	3.49337e-18	.
10	45803459	rs782098848	T	C	C	0.0236379	ADD	7213	-0.455806	0.0537251	-8.48403	2.61298e-17	.
10	45803477	rs781933656	C	T	T	0.0244004	ADD	7213	-0.400991	0.0531686	-7.54189	5.19911e-14	.
10	45803532	rs4085235	A	C	C	0.349092	ADD	7213	-0.151487	0.017371	-8.72066	3.39286e-18	.
10	45803585	rs78351199	C	A	A	0.134757	ADD	7213	0.120104	0.0244237	4.91752	8.95851e-07	.
10	45803982	rs1413824550	G	A	A	0.014557	ADD	7213	-0.332134	0.0695674	-4.77427	1.83914e-06	.
10	45804192	rs782779427	G	C	C	0.106682	ADD	7213	-0.239926	0.0268173	-8.94669	4.59173e-19	.
10	45804336	rs1251951133	C	T	T	0.097047	ADD	7213	-0.199706	0.0280419	-7.12173	1.16881e-12	.
10	45804625	rs1157847148	A	C	C	0.0110218	ADD	7213	-0.404922	0.0800344	-5.05935	4.31079e-07	.
10	45804990	rs35021182	C	T	C	0.468806	ADD	7213	0.0274645	0.01646	1.66856	0.0952475	.
10	45805324	rs1315263263	C	G	G	0.0457507	ADD	7213	-0.134992	0.0396868	-3.40143	0.000673989	.
10	45805688	rs1195643863	G	T	T	0.011299	ADD	7213	0.227207	0.0791637	2.87009	0.0041155	.
10	45806173	rs2442925	G	C	G	0.459448	ADD	7213	0.0466037	0.0164817	2.8276	0.00470274	.
10	45806316	rs1255534567	A	G	G	0.021489	ADD	7213	0.385663	0.0572868	6.73215	1.80013e-11	.
10	45806416	rs527564135	T	G	G	0.112713	ADD	7213	0.0770431	0.0263542	2.92337	0.00347342	.
10	45806609	rs1241857375	G	A	A	0.0301539	ADD	7213	0.167444	0.0488163	3.43008	0.000606781	.
10	45806725	rs1417896237	C	T	T	0.0221129	ADD	7213	-0.488712	0.0556898	-8.7756	2.09601e-18	.
10	45807275	rs35220858	C	T	T	0.135034	ADD	7213	0.118025	0.0244116	4.83481	1.3603e-06	.
10	45807500	rs34360583	C	G	G	0.287328	ADD	7213	-0.00883041	0.0185235	-0.476713	0.633581	.
10	45807562	rs35043656	C	T	T	0.286427	ADD	7213	-0.0107863	0.0185364	-0.581899	0.560653	.
10	45807920	rs782663610	C	G	G	0.0203106	ADD	7213	-0.622383	0.0587563	-10.5926	5.00581e-26	.
10	45807924	rs35096460	C	T	T	0.0745182	ADD	7213	-0.432617	0.0312865	-13.8276	6.11607e-43	.
10	45808239	rs886591081	C	T	T	0.10592	ADD	7213	-0.243381	0.0269353	-9.03575	2.06027e-19	.
10	45809550	rs932136790	C	A	A	0.0221129	ADD	7213	-0.488712	0.0556898	-8.7756	2.09601e-18	.
10	45809762	rs34273809	A	G	G	0.286566	ADD	7213	-0.0104675	0.018531	-0.564862	0.572185	.
10	45810039	rs879655280	T	C	C	0.472411	ADD	7213	0.0780232	0.0165639	4.71044	2.51805e-06	.
10	45810550	rs28543978	G	A	A	0.117219	ADD	7213	-0.200224	0.0257534	-7.77467	8.61541e-15	.
10	45811013	rs1049455147	C	A	A	0.0122002	ADD	7213	0.260689	0.0762361	3.4195	0.000630839	.
10	45811014	rs11595444	G	T	T	0.286358	ADD	7213	-0.0104317	0.0185423	-0.562587	0.573734	.
10	45812257	rs1188843883	T	C	C	0.0135173	ADD	7213	0.269033	0.0725144	3.71006	0.00020877	.
10	45812813	rs782497766	G	A	A	0.0741023	ADD	7213	-0.42816	0.0313633	-13.6516	6.53111e-42	.
10	45813118	rs34886761	G	A	A	0.286427	ADD	7213	-0.0116249	0.0185491	-0.626709	0.53087	.
10	45813199	rs1477929633	G	A	A	0.135034	ADD	7213	0.117862	0.024397	4.83099	1.38663e-06	.
10	45813257	rs371210653	G	A	A	0.428324	ADD	7213	0.0417167	0.016647	2.50595	0.012234	.
10	45813307	rs201324994	C	T	T	0.0315403	ADD	7213	0.0753173	0.0475304	1.58461	0.113098	.
10	45814391	rs34299765	T	C	T	0.451338	ADD	7213	0.0425865	0.0164919	2.58226	0.00983506	.
10	45814767	rs1326295172	G	A	A	0.0409677	ADD	7213	0.232654	0.0419876	5.54101	3.11345e-08	.
10	45815348	rs34652217	T	C	C	0.0277277	ADD	7213	-0.270084	0.0508	-5.31662	1.08887e-07	.
10	45816252	rs76527495	A	G	G	0.135103	ADD	7213	0.117872	0.0243937	4.83208	1.37905e-06	.
10	45816810	rs1289920509	C	T	T	0.0535838	ADD	7213	-0.530325	0.0364686	-14.5419	3.04958e-47	.
10	45817047	rs2242009	A	G	A	0.450714	ADD	7213	0.042211	0.0164983	2.55851	0.0105325	.
10	45817466	rs374166386	T	C	C	0.428324	ADD	7213	0.0417167	0.016647	2.50595	0.012234	.
10	45817850	rs1311814104	T	C	C	0.0221129	ADD	7213	-0.488712	0.0556898	-8.7756	2.09601e-18	.
10	45818271	rs1229388237	T	A	A	0.135103	ADD	7213	0.117872	0.0243937	4.83208	1.37905e-06	.
10	45818475	rs1463323675	C	T	T	0.0743103	ADD	7213	-0.428639	0.0313282	-13.6822	4.33586e-42	.
10	45818713	rs368313186	T	C	C	0.428324	ADD	7213	0.0417167	0.016647	2.50595	0.012234	.
10	45818843	rs1464889284	C	G	G	0.0225981	ADD	7213	0.318686	0.0558276	5.70839	1.18579e-08	.
10	45819222	rs1423599287	G	A	A	0.0221129	ADD	7213	-0.488712	0.0556898	-8.7756	2.09601e-18	.
10	45819321	rs1419192792	T	C	C	0.135034	ADD	7213	0.118424	0.0243967	4.85409	1.23486e-06	.
10	45819730	rs371712755	A	G	G	0.428324	ADD	7213	0.0417167	0.016647	2.50595	0.012234	.
10	45819843	rs1376466863	C	T	T	0.286219	ADD	7213	-0.0122675	0.018554	-0.661178	0.508519	.
10	45820148	rs1286720585	C	T	T	0.0108138	ADD	7213	-0.0446789	0.0809247	-0.552105	0.580893	.
10	45820531	rs35159666	A	G	G	0.28615	ADD	7213	-0.0122294	0.0185536	-0.659139	0.509828	.
10	45820535	rs1452344065	G	A	A	0.0314016	ADD	7213	0.228417	0.047996	4.75907	1.98274e-06	.
10	45820723	rs71182771	A	G	A	0.460765	ADD	7213	0.0513761	0.0164707	3.11924	0.00182034	.
10	45820896	rs369422370	C	G	C	0.460973	ADD	7213	0.0506191	0.0164677	3.07384	0.00212115	.
10	45820978	rs372991988	C	T	T	0.28518	ADD	7213	-0.0146632	0.0186111	-0.787876	0.430795	.
10	45821399	rs573088123	C	T	T	0.0221129	ADD	7213	-0.488712	0.0556898	-8.7756	2.09601e-18	.
10	45821414	rs368682062	C	T	T	0.428393	ADD	7213	0.0420013	0.0166486	2.52282	0.0116633	.
10	45823003	rs781976843	C	G	G	0.0369472	ADD	7213	0.192326	0.0443171	4.33977	1.44578e-05	.
10	45824172	rs1315887352	G	A	A	0.0488008	ADD	7213	0.132506	0.0389654	3.40061	0.000675994	.
10	45824347	rs74848517	C	T	T	0.428255	ADD	7213	0.0418464	0.0166453	2.514	0.0119587	.
10	45824374	rs184845520	C	G	G	0.0201026	ADD	7213	-0.627133	0.05904	-10.6222	3.6663e-26	.
10	45824829	rs879201688	C	T	T	0.135034	ADD	7213	0.120758	0.0243951	4.95009	7.58638e-07	.
10	45825219	rs557969403	A	G	G	0.0174685	ADD	7213	0.226977	0.0635331	3.57258	0.000355784	.
10	45825276	rs1385273648	C	G	G	0.134965	ADD	7213	0.118554	0.0243999	4.85877	1.20609e-06	.
10	45825532	rs1464275313	G	A	A	0.134965	ADD	7213	0.119443	0.024414	4.89241	1.01769e-06	.
10	45825559	rs200443590	A	C	C	0.0314016	ADD	7213	0.228417	0.047996	4.75907	1.98274e-06	.
10	45825568	rs547067961	T	A	A	0.0300153	ADD	7213	0.0987392	0.048712	2.027	0.0426994	.
10	45829329	rs75962536	C	T	T	0.209968	ADD	7213	-0.0296054	0.0204518	-1.44757	0.147782	.
10	45838741	rs1314109499	G	T	G	0.476223	ADD	7213	0.0439852	0.0164088	2.68058	0.0073662	.
10	45841386	rs1350127703	G	A	A	0.106405	ADD	7213	-0.241332	0.0268778	-8.97885	3.44094e-19	.
10	45843915	rs782126926	C	T	T	0.0220435	ADD	7213	-0.49023	0.0557686	-8.79043	1.83964e-18	.
10	45847992	rs1156972784	T	G	G	0.289408	ADD	7213	-0.00546349	0.0185066	-0.295219	0.767835	.
10	45848031	rs146938176	G	C	C	0.0252322	ADD	7213	-0.66149	0.0528982	-12.505	1.63501e-35	.
10	45848578	rs1419957273	G	A	A	0.134687	ADD	7213	0.119758	0.024442	4.89969	9.80796e-07	.
10	45848664	rs1326526280	G	A	A	0.42874	ADD	7213	0.0430204	0.0166334	2.58639	0.00971811	.
10	45848881	rs1186463836	C	T	T	0.0741023	ADD	7213	-0.428495	0.0313626	-13.6626	5.64099e-42	.
10	45849702	rs75650977	A	G	A	0.380632	ADD	7213	0.214522	0.0168506	12.7308	9.89178e-37	.
10	45850822	rs3098114	C	T	T	0.432622	ADD	7213	0.0459379	0.0166104	2.76562	0.00569596	.
10	45851238	rs78965432	G	A	A	0.360738	ADD	7213	-0.0395272	0.0173939	-2.27247	0.0230872	.
10	45851260	rs1199875614	C	A	A	0.013032	ADD	7213	-0.0145034	0.0730914	-0.198429	0.842715	.
10	45851275	rs1229640394	A	G	G	0.0223208	ADD	7213	-0.486755	0.0552791	-8.80541	1.61207e-18	.
10	45851278	rs1341855041	C	G	G	0.0223208	ADD	7213	-0.486755	0.0552791	-8.80541	1.61207e-18	.
10	45852121	rs200722673	G	C	C	0.0387495	ADD	7213	0.0415336	0.0431137	0.963349	0.335405	.
10	45852163	rs1325327602	C	G	G	0.134826	ADD	7213	0.119273	0.0244208	4.88408	1.06151e-06	.
10	45853940	rs79428436	T	C	C	0.235339	ADD	7213	-0.0538902	0.0196995	-2.73561	0.00624171	.
10	45854353	rs1436668121	T	C	C	0.134826	ADD	7213	0.119273	0.0244208	4.88408	1.06151e-06	.
10	45854366	rs201460859	G	A	A	0.031263	ADD	7213	0.219757	0.0480993	4.56882	4.98641e-06	.
10	45854533	rs1466286161	C	T	T	0.134757	ADD	7213	0.11912	0.0244243	4.8771	1.09961e-06	.
10	45854772	rs1277923837	C	A	A	0.134826	ADD	7213	0.119273	0.0244208	4.88408	1.06151e-06	.
10	45854864	rs539197038	C	T	T	0.0741716	ADD	7213	-0.428605	0.031351	-13.6712	5.02713e-42	.
10	45855355	rs1179470906	T	C	C	0.134549	ADD	7213	0.118883	0.0244494	4.8624	1.18424e-06	.
10	45855655	rs1384614316	A	G	G	0.10592	ADD	7213	-0.243667	0.026935	-9.0465	1.86934e-19	.
10	45857382	rs1323995857	T	A	A	0.135173	ADD	7213	0.119327	0.0243602	4.89846	9.8697e-07	.
10	45857463	rs1190738772	T	C	C	0.0995425	ADD	7213	0.188605	0.0277896	6.7869	1.23667e-11	.
10	45857491	rs374323432	A	T	T	0.210245	ADD	7213	0.0914891	0.0204753	4.46827	8.00597e-06	.
10	45857512	rs1435466532	T	A	A	0.129211	ADD	7213	-0.206283	0.0248269	-8.30884	1.14428e-16	.
10	45858909	rs1382964382	G	A	A	0.0219742	ADD	7213	-0.489348	0.0560296	-8.73374	3.0261e-18	.
10	45859485	rs201019330	G	T	T	0.031471	ADD	7213	0.218191	0.0479541	4.55001	5.45223e-06	.
10	45859763	rs1477973459	C	T	T	0.134757	ADD	7213	0.119409	0.0244241	4.88896	1.03564e-06	.
10	45859773	rs1199594511	C	T	T	0.123319	ADD	7213	0.129819	0.0253301	5.12507	3.05148e-07	.
10	45860219	rs1211179485	G	A	A	0.428324	ADD	7213	0.0411779	0.016638	2.47493	0.0133489	.
10	45861783	rs1185022051	G	T	T	0.428462	ADD	7213	0.0431611	0.016636	2.59445	0.00949353	.
10	45862374	rs1261900818	A	C	C	0.431859	ADD	7213	0.0416958	0.0166487	2.50444	0.0122865	.
10	45862564	rs1448524758	G	T	T	0.428324	ADD	7213	0.0427944	0.0166374	2.57218	0.010126	.
10	45863932	rs782533678	T	C	C	0.0386802	ADD	7213	0.0437608	0.0431473	1.01422	0.310513	.
10	45864655	rs1246209042	T	C	C	0.0314016	ADD	7213	-0.486507	0.0470707	-10.3357	7.24452e-25	.
10	45865232	rs1279959488	C	G	G	0.0644669	ADD	7213	0.170127	0.0337569	5.03978	4.77403e-07	.
10	45865540	rs7090686	T	G	G	0.106474	ADD	7213	-0.240746	0.0268927	-8.95208	4.37541e-19	.
10	45865694	rs4568960	G	A	A	0.105851	ADD	7213	-0.239989	0.0269453	-8.90654	6.5738e-19	.
10	45865783	rs1333888734	T	C	C	0.429572	ADD	7213	0.0418422	0.016626	2.51668	0.0118682	.
10	45867694	rs75474622	A	C	C	0.134757	ADD	7213	0.119409	0.0244241	4.88896	1.03564e-06	.
10	45869677	rs1474145658	C	A	C	0.472965	ADD	7213	0.0456545	0.016421	2.78025	0.00544582	.
10	45871092	rs113028291	A	C	A	0.472896	ADD	7213	0.0455348	0.0164235	2.77254	0.00557639	.
10	45871104	rs55707870	C	G	C	0.472827	ADD	7213	0.0446952	0.0164174	2.72242	0.00649607	.
10	45871394	rs797028788	T	C	C	0.415708	ADD	7213	0.0439413	0.0166527	2.63869	0.00834048	.
10	45871458	rs551733192	G	A	A	0.0121309	ADD	7213	0.2642	0.0764468	3.456	0.00055142	.
10	45872148	rs1164573290	A	G	G	0.074241	ADD	7213	-0.431773	0.031366	-13.7656	1.41292e-42	.
10	45872319	rs797033996	G	C	G	0.471718	ADD	7213	0.042624	0.0164266	2.59482	0.00948323	.
10	45872436	rs1469234146	C	A	A	0.134826	ADD	7213	0.118948	0.0244211	4.8707	1.13571e-06	.
10	45873554	rs1160550698	A	G	G	0.0315403	ADD	7213	0.215732	0.0479072	4.50313	6.80144e-06	.
10	45873812	rs1340194327	A	C	C	0.0365313	ADD	7213	0.207137	0.0446228	4.64195	3.51239e-06	.
10	45877261	rs71251117	G	T	T	0.428185	ADD	7213	0.0425335	0.0166388	2.55628	0.0106001	.
10	45877512	rs878900865	A	G	G	0.429364	ADD	7213	0.0418938	0.0166302	2.51914	0.0117856	.
10	45877629	rs1369372232	A	G	G	0.0319562	ADD	7213	0.216935	0.0476193	4.55561	5.30921e-06	.
10	45878324	rs1173933627	C	T	T	0.0493553	ADD	7213	0.16759	0.0383536	4.36962	1.26208e-05	.
10	45880513	rs1167738896	A	G	G	0.0723	ADD	7213	-0.433832	0.0317898	-13.6469	6.96025e-42	.
10	45881647	rs1168190395	T	C	C	0.0315403	ADD	7213	0.215732	0.0479072	4.50313	6.80144e-06	.
10	45881935	rs1260049278	G	A	A	0.0743796	ADD	7213	-0.43297	0.0313409	-13.8148	7.26916e-43	.
10	45884032	rs1350128949	A	T	T	0.106128	ADD	7213	-0.243433	0.026918	-9.04351	1.92056e-19	.
10	45884066	rs1297192689	C	A	A	0.286358	ADD	7213	-0.0107838	0.0185551	-0.581179	0.561138	.
10	45884362	rs1375523236	A	C	C	0.0743796	ADD	7213	-0.43297	0.0313409	-13.8148	7.26916e-43	.
10	45887089	rs1233286723	G	A	A	0.0316096	ADD	7213	0.227267	0.0478515	4.74942	2.07945e-06	.
10	45887655	rs1187090784	G	A	A	0.286427	ADD	7213	-0.0103829	0.0185556	-0.559559	0.575797	.
10	45892475	rs71248489	G	A	A	0.286566	ADD	7213	-0.00962481	0.0185247	-0.519567	0.603381	.
10	45892797	rs1457054468	A	T	T	0.0227367	ADD	7213	-0.484756	0.0548161	-8.84332	1.15306e-18	.
10	45894662	rs1259734667	A	G	G	0.0221129	ADD	7213	-0.491692	0.0556862	-8.82969	1.30086e-18	.
10	45896578	rs80111758	A	T	T	0.421045	ADD	7213	0.0376617	0.0166406	2.26324	0.0236503	.
10	45899215	rs77254180	G	A	A	0.236309	ADD	7213	0.0097138	0.0193924	0.500906	0.616452	.
10	45899806	rs1393222953	G	T	T	0.10384	ADD	7213	0.118065	0.027247	4.33314	1.4899e-05	.
10	45900694	rs1279487766	G	A	A	0.0268959	ADD	7213	0.245254	0.0518166	4.73311	2.25321e-06	.
10	45900717	rs1304544027	C	T	T	0.0874116	ADD	7213	-0.264297	0.0292076	-9.04891	1.82901e-19	.
10	45900739	rs79501563	C	G	G	0.234715	ADD	7213	0.00977518	0.0194707	0.502045	0.615652	.
10	45901516	rs1230838862	T	C	C	0.233814	ADD	7213	0.0142843	0.0194586	0.734084	0.462921	.
10	45905209	rs1247165512	A	G	G	0.0602385	ADD	7213	-0.482235	0.0343564	-14.0363	3.5545e-44	.
10	45911206	rs1456936657	T	C	C	0.0602385	ADD	7213	-0.482235	0.0343564	-14.0363	3.5545e-44	.
10	45911666	rs1472620765	T	C	C	0.0336892	ADD	7213	0.0382488	0.0460528	0.830543	0.40626	.
10	45916539	rs879159707	G	A	A	0.35637	ADD	7213	0.0598654	0.0169508	3.53172	0.000415445	.
10	45917230	rs878969611	T	A	A	0.0266879	ADD	7213	0.239951	0.0520086	4.61369	4.02421e-06	.
10	45918262	rs1417056297	C	T	T	0.0113684	ADD	7213	-0.347626	0.0783777	-4.43527	9.33208e-06	.
10	45919370	rs1241611674	T	C	C	0.114793	ADD	7213	0.138692	0.0262428	5.28496	1.29419e-07	.
10	45920326	rs1255574899	C	T	T	0.113892	ADD	7213	0.133374	0.0263111	5.0691	4.09655e-07	.
10	45920515	rs76129974	G	A	A	0.35644	ADD	7213	0.0594631	0.016952	3.50773	0.000454699	.
10	45920590	rs1324932242	C	G	G	0.0114377	ADD	7213	0.0120131	0.0782546	0.153513	0.877998	.
10	45921494	rs1245921570	A	C	C	0.142659	ADD	7213	-0.0382658	0.0236079	-1.62089	0.105085	.
10	45921624	rs71246100	A	T	T	0.35644	ADD	7213	0.0594631	0.016952	3.50773	0.000454699	.
10	45922269	rs79014685	G	T	T	0.113198	ADD	7213	0.133853	0.0264165	5.067	4.14179e-07	.
10	45924091	rs1435619440	C	A	A	0.113892	ADD	7213	0.133374	0.0263111	5.0691	4.09655e-07	.
10	45925904	rs1284612967	G	A	A	0.113684	ADD	7213	0.131855	0.0263456	5.00481	5.7243e-07	.
10	45926359	rs1442101478	C	T	T	0.0265493	ADD	7213	0.230265	0.0521416	4.41615	1.01941e-05	.
10	45928004	rs1364306797	T	G	G	0.0585055	ADD	7213	-0.489712	0.0348016	-14.0715	2.1882e-44	.
10	45930422	rs1209463367	T	C	C	0.0153196	ADD	7213	0.446355	0.0665593	6.70612	2.14981e-11	.
10	45930623	rs1280777891	G	T	T	0.0601691	ADD	7213	-0.483124	0.0343709	-14.0562	2.70263e-44	.
10	45938054	rs1387617119	G	A	A	0.0251629	ADD	7213	0.378878	0.0527455	7.18314	7.49465e-13	.
10	45938452	rs1349689323	C	T	T	0.233537	ADD	7213	0.00508556	0.0195643	0.259941	0.794916	.
10	45938498	rs1488737095	C	T	T	0.0605851	ADD	7213	-0.485618	0.0342688	-14.1708	5.5533e-45	.
10	45938576	rs1387405234	A	G	G	0.0368085	ADD	7213	0.112913	0.0447856	2.52118	0.0117175	.
10	45939251	rs77868174	A	G	G	0.190905	ADD	7213	-0.0205438	0.0210455	-0.976161	0.329018	.
10	45939632	rs71237479	T	A	A	0.233259	ADD	7213	0.00343153	0.0195878	0.175187	0.860938	.
10	45942407	rs1169201428	T	C	C	0.0605851	ADD	7213	-0.485618	0.0342688	-14.1708	5.5533e-45	.
10	45943442	rs1340422790	C	G	G	0.0605851	ADD	7213	-0.485618	0.0342688	-14.1708	5.5533e-45	.
10	45944733	rs1302274375	G	A	A	0.0417995	ADD	7213	-0.045832	0.0416327	-1.10087	0.270992	.
10	45946892	rs1321864708	G	T	T	0.0266879	ADD	7213	0.239951	0.0520086	4.61369	4.02421e-06	.
10	45947840	rs1478754221	C	T	T	0.0615555	ADD	7213	0.0519502	0.0351087	1.4797	0.138998	.
10	45951285	rs373276626	C	A	A	0.0876196	ADD	7213	-0.269776	0.0291758	-9.24658	2.99815e-20	.
10	45951608	rs1450147528	G	A	A	0.0160821	ADD	7213	-0.679806	0.0656478	-10.3554	5.91601e-25	.
10	45951732	rs77684714	A	G	G	0.233814	ADD	7213	0.00494408	0.0195483	0.252916	0.800341	.
10	45952913	rs1322570601	A	G	G	0.02648	ADD	7213	0.232157	0.0522043	4.44709	8.83454e-06	.
10	45953696	rs1403463130	T	G	G	0.0605157	ADD	7213	-0.485628	0.034285	-14.1645	6.0672e-45	.
10	45957671	rs1238611701	T	G	G	0.02648	ADD	7213	0.231132	0.0522049	4.4274	9.67795e-06	.
10	45957923	rs1240553160	T	G	G	0.0100513	ADD	7213	-0.574488	0.0830152	-6.92027	4.89517e-12	.
10	45958507	rs782175663	G	C	C	0.233606	ADD	7213	0.0049784	0.019564	0.254467	0.799142	.
10	45958853	rs1163006536	C	T	T	0.233537	ADD	7213	0.00417648	0.0195643	0.213475	0.830963	.
10	45960828	rs782160149	G	A	A	0.0177457	ADD	7213	0.254274	0.0630453	4.0332	5.55905e-05	.
10	45960853	rs1221033442	G	A	A	0.0605851	ADD	7213	-0.485618	0.0342688	-14.1708	5.5533e-45	.
10	45964635	rs1483063972	G	A	A	0.02648	ADD	7213	0.232157	0.0522043	4.44709	8.83454e-06	.
10	45964934	rs1308001777	T	G	G	0.0605851	ADD	7213	-0.485618	0.0342688	-14.1708	5.5533e-45	.
10	45965326	rs1379334360	G	T	T	0.0267572	ADD	7213	0.239707	0.0519456	4.61457	4.00714e-06	.
10	45965799	rs79801731	C	A	A	0.233537	ADD	7213	0.00417648	0.0195643	0.213475	0.830963	.
10	45965944	rs4597023	G	A	A	0.0123388	ADD	7213	-0.394086	0.0753026	-5.23336	1.71149e-07	.
10	45971631	rs1387296129	T	C	C	0.0114377	ADD	7213	0.0120131	0.0782546	0.153513	0.877998	.
10	45972375	rs1288088340	G	A	A	0.0189935	ADD	7213	0.28982	0.0610225	4.74939	2.07972e-06	.
10	45973545	rs202175782	C	T	T	0.0266879	ADD	7213	0.239951	0.0520086	4.61369	4.02421e-06	.
10	45975951	rs369065176	A	G	G	0.0876196	ADD	7213	-0.269776	0.0291758	-9.24658	2.99815e-20	.
10	45977360	rs201718766	A	G	G	0.02648	ADD	7213	0.232157	0.0522043	4.44709	8.83454e-06	.
10	45978038	rs79642411	A	T	T	0.233606	ADD	7213	0.00419173	0.0195715	0.214175	0.830417	.
10	45981443	rs1462047150	C	G	G	0.0605851	ADD	7213	-0.485618	0.0342688	-14.1708	5.5533e-45	.
10	45983869	rs71277324	G	A	A	0.233537	ADD	7213	0.00444057	0.0195643	0.226973	0.820451	.
10	45985286	rs1465293317	C	T	T	0.0114377	ADD	7213	0.0120131	0.0782546	0.153513	0.877998	.
10	45986408	rs75811907	A	G	G	0.233675	ADD	7213	0.00446239	0.0195638	0.228094	0.819579	.
10	45987140	rs587607638	G	C	C	0.0264106	ADD	7213	0.0709592	0.0517686	1.3707	0.170511	.
10	45988408	rs782578200	A	G	G	0.0435325	ADD	7213	0.188905	0.040508	4.6634	3.16629e-06	.
10	45989126	rs1319968921	A	C	C	0.02648	ADD	7213	0.232157	0.0522043	4.44709	8.83454e-06	.
10	45989936	rs1447631774	C	T	T	0.0361847	ADD	7213	0.241604	0.045158	5.3502	9.05599e-08	.
10	45990068	rs1251603408	T	G	G	0.0178151	ADD	7213	-0.550006	0.062666	-8.77678	2.07444e-18	.
10	45992068	rs3098109	G	A	A	0.233675	ADD	7213	0.00446239	0.0195638	0.228094	0.819579	.
10	45993229	rs75914490	G	T	T	0.234784	ADD	7213	0.00906849	0.019515	0.464693	0.642165	.
10	45995244	rs1159572749	C	A	A	0.0609317	ADD	7213	-0.482461	0.0340271	-14.1788	4.97671e-45	.
10	45999142	rs983929013	A	T	T	0.0185082	ADD	7213	-0.484459	0.0616074	-7.86364	4.27516e-15	.
10	46000002	rs10822298	A	G	G	0.233883	ADD	7213	0.00427828	0.0195556	0.218775	0.826831	.
10	46000727	rs78951441	C	G	G	0.0177457	ADD	7213	-0.547403	0.0627863	-8.71851	3.45723e-18	.
10	46002468	rs7085433	C	T	T	0.0881048	ADD	7213	-0.259211	0.0291315	-8.89795	7.09712e-19	.
10	46003078	rs10995796	A	C	C	0.233814	ADD	7213	0.00498391	0.0195633	0.254758	0.798917	.
10	46003095	rs72797707	G	C	C	0.0604464	ADD	7213	-0.486418	0.0342996	-14.1815	4.7928e-45	.
10	46004389	rs61847077	G	A	A	0.114308	ADD	7213	0.134423	0.0262805	5.11495	3.21921e-07	.
10	46004420	rs61847076	G	C	C	0.114238	ADD	7213	0.134435	0.0262854	5.11444	3.22784e-07	.
10	46006241	rs11548236	G	C	C	0.0606544	ADD	7213	-0.48331	0.0342573	-14.1082	1.31972e-44	.
10	46006932	rs74877435	C	T	T	0.0266186	ADD	7213	0.224911	0.0520813	4.31846	1.59226e-05	.
10	46007795	rs113017697	C	G	G	0.0122002	ADD	7213	-0.311933	0.0762094	-4.09311	4.30273e-05	.
10	46008585	rs56148635	C	T	T	0.0604464	ADD	7213	-0.486418	0.0342996	-14.1815	4.7928e-45	.
10	46009308	rs11597667	A	T	T	0.113753	ADD	7213	0.134107	0.026339	5.09156	3.64125e-07	.
10	46010070	rs4463801	G	A	A	0.356856	ADD	7213	0.0592532	0.0169584	3.49404	0.000478629	.
10	46011294	rs113812384	G	A	A	0.0110218	ADD	7213	-0.412041	0.0800294	-5.14862	2.69347e-07	.
10	46012928	rs41306524	G	A	A	0.0876196	ADD	7213	-0.271491	0.0291736	-9.30604	1.72752e-20	.
10	46013136	rs11592181	C	T	T	0.114515	ADD	7213	0.134191	0.0262293	5.11606	3.20033e-07	.
10	46013933	rs72795897	A	T	T	0.0605851	ADD	7213	-0.485618	0.0342688	-14.1708	5.5533e-45	.
10	46014679	rs17776547	T	C	C	0.0266879	ADD	7213	0.227095	0.0520166	4.36581	1.28419e-05	.
10	46015355	rs78937603	G	C	C	0.114585	ADD	7213	0.13302	0.0262252	5.07223	4.03e-07	.
10	46015412	rs72795895	G	T	T	0.0605851	ADD	7213	-0.485618	0.0342688	-14.1708	5.5533e-45	.
10	46016409	rs17720205	G	A	A	0.114308	ADD	7213	0.134127	0.0262624	5.10716	3.35413e-07	.
10	46017981	rs17720193	A	G	G	0.02648	ADD	7213	0.232157	0.0522043	4.44709	8.83454e-06	.
10	46020287	rs75901817	G	C	C	0.02648	ADD	7213	0.232157	0.0522043	4.44709	8.83454e-06	.
10	46021216	rs10761618	A	G	G	0.233606	ADD	7213	0.00468467	0.0195565	0.239545	0.81069	.
10	46022348	rs72795888	C	T	T	0.0571191	ADD	7213	-0.47668	0.0353581	-13.4815	6.2771e-41	.
10	46024527	rs113289530	C	T	T	0.0408984	ADD	7213	0.164897	0.0423656	3.89225	0.000100215	.
10	46024691	rs3813713	G	C	C	0.0605851	ADD	7213	-0.485618	0.0342688	-14.1708	5.5533e-45	.
10	46025162	rs72795883	G	C	C	0.0117843	ADD	7213	0.000409575	0.0771363	0.00530976	0.995764	.
10	46025408	rs10821925	A	T	T	0.233537	ADD	7213	0.00418762	0.0195718	0.213962	0.830583	.
10	46025670	rs10740051	C	T	T	0.233537	ADD	7213	0.00418762	0.0195718	0.213962	0.830583	.
10	46027444	rs10761581	A	C	C	0.358727	ADD	7213	0.0622068	0.016917	3.67718	0.000237543	.
10	46028943	rs10761576	C	T	T	0.356994	ADD	7213	0.0585005	0.0169559	3.45015	0.00056349	.
10	46030216	rs7918832	C	T	T	0.356856	ADD	7213	0.0549891	0.0169653	3.24127	0.00119537	.
10	46032470	rs78267136	G	A	A	0.0583668	ADD	7213	-0.249369	0.0350557	-7.11353	1.23994e-12	.
10	46032471	rs75933669	C	A	A	0.0583668	ADD	7213	-0.249369	0.0350557	-7.11353	1.23994e-12	.
10	46034023	rs17178655	C	T	T	0.177457	ADD	7213	-0.0404363	0.0215394	-1.87731	0.0605154	.
10	46034581	rs10994577	C	T	T	0.181339	ADD	7213	-0.0210148	0.0213663	-0.983547	0.325371	.
10	46035163	rs55982818	G	A	A	0.0177457	ADD	7213	0.228825	0.0635685	3.59967	0.000320761	.
10	46035615	rs7070965	C	T	T	0.181339	ADD	7213	-0.0210148	0.0213663	-0.983547	0.325371	.
10	46035886	rs7094791	A	G	G	0.262166	ADD	7213	-0.132589	0.0186922	-7.09328	1.43425e-12	.
10	46036353	rs7904463	G	A	A	0.262027	ADD	7213	-0.131299	0.0186998	-7.02141	2.39666e-12	.
10	46037162	rs10994470	C	T	T	0.0302925	ADD	7213	0.480867	0.0478504	10.0494	1.32146e-23	.
10	46037697	rs7076948	A	G	G	0.300707	ADD	7213	-0.198181	0.017697	-11.1986	7.16175e-29	.
10	46038901	rs10994385	C	G	G	0.128865	ADD	7213	0.306529	0.0244234	12.5506	9.30521e-36	.
10	46039372	rs2075895	G	A	A	0.129003	ADD	7213	0.305931	0.0244171	12.5294	1.20951e-35	.
10	46039373	rs2072701	T	C	C	0.112782	ADD	7213	0.359383	0.0257846	13.9379	1.36611e-43	.
10	46039711	rs2075894	A	G	G	0.129073	ADD	7213	0.307029	0.0244115	12.5773	6.69462e-36	.
10	46040909	rs10994295	T	C	C	0.129073	ADD	7213	0.303996	0.0243864	12.4658	2.64721e-35	.
10	46041001	rs10994294	G	A	A	0.0476917	ADD	7213	0.478974	0.0381999	12.5386	1.07946e-35	.
10	46041161	rs117492445	T	C	C	0.0224594	ADD	7213	0.219067	0.0558783	3.92043	8.92104e-05	.
10	46041498	rs4134357	T	A	A	0.12935	ADD	7213	0.308949	0.0243179	12.7046	1.37324e-36	.
10	46041552	rs12253565	G	A	A	0.0126161	ADD	7213	-0.313817	0.0737311	-4.25624	2.10527e-05	.
10	46041879	rs7100901	C	A	A	0.112575	ADD	7213	0.3601	0.025762	13.978	7.90109e-44	.
10	46042257	rs113211155	G	T	T	0.0196867	ADD	7213	-0.685068	0.0582734	-11.7561	1.27528e-31	.
10	46042613	rs10821682	C	T	T	0.112228	ADD	7213	0.361932	0.0258014	14.0276	4.0031e-44	.
10	46042620	rs10994213	G	A	A	0.112782	ADD	7213	0.360023	0.0257473	13.983	7.37978e-44	.
10	46042757	rs10994201	T	C	C	0.112228	ADD	7213	0.361932	0.0258014	14.0276	4.0031e-44	.
10	46043177	rs68174315	G	T	T	0.115278	ADD	7213	0.376233	0.0254698	14.7717	1.14095e-48	.
10	46043548	rs12357346	A	C	C	0.115278	ADD	7213	0.376233	0.0254698	14.7717	1.14095e-48	.
10	46043713	rs10994137	C	T	T	0.115278	ADD	7213	0.376233	0.0254698	14.7717	1.14095e-48	.
10	46043884	rs10994125	A	G	G	0.112713	ADD	7213	0.360539	0.0257512	14.0008	5.77788e-44	.
10	46044649	rs12775087	A	G	G	0.114169	ADD	7213	-0.232046	0.0261409	-8.87674	8.57158e-19	.
10	46044683	rs67750602	T	G	G	0.116248	ADD	7213	0.380774	0.0253599	15.0148	3.35345e-50	.
10	46044877	rs10821610	T	C	C	0.0714682	ADD	7213	0.108586	0.0320485	3.38817	0.000707375	.
10	46044905	rs10821609	G	A	A	0.0881741	ADD	7213	0.268554	0.0293417	9.15263	7.11452e-20	.
10	46046289	rs41274660	A	C	C	0.0107445	ADD	7213	0.281661	0.0811135	3.47243	0.000518786	.
10	46048932	rs73318172	C	T	T	0.0214197	ADD	7213	-0.129127	0.0571556	-2.25922	0.0238994	.
10	46049134	rs111887826	C	A	A	0.0213503	ADD	7213	-0.12996	0.0572411	-2.2704	0.0232127	.
10	46049707	rs71502415	C	T	T	0.104533	ADD	7213	-0.398847	0.0269806	-14.7828	9.73371e-49	.
10	46049915	rs111293696	C	T	T	0.021489	ADD	7213	-0.128249	0.0570706	-2.24719	0.0246578	.
10	46051034	rs73318166	G	A	A	0.021281	ADD	7213	-0.142454	0.0573231	-2.4851	0.012974	.
10	46051994	rs16914424	A	G	G	0.021489	ADD	7213	-0.128249	0.0570706	-2.24719	0.0246578	.
10	46052185	rs111685550	G	A	A	0.0146264	ADD	7213	-0.562884	0.0695419	-8.09417	6.71472e-16	.
10	46052188	rs72791955	G	A	A	0.0512963	ADD	7213	0.250944	0.037779	6.64242	3.31024e-11	.
10	46053519	rs73318155	G	T	T	0.0212117	ADD	7213	-0.142043	0.0574098	-2.4742	0.0133763	.
10	46054073	rs78004001	C	T	T	0.0212117	ADD	7213	-0.142043	0.0574098	-2.4742	0.0133763	.
10	46054187	rs72791948	T	C	C	0.0512963	ADD	7213	0.250944	0.037779	6.64242	3.31024e-11	.
10	46055209	rs12569640	G	T	T	0.132123	ADD	7213	-0.418581	0.023916	-17.5021	3.33487e-67	.
10	46056997	rs10826223	C	T	T	0.077499	ADD	7213	0.356863	0.0302636	11.7918	8.41667e-32	.
10	46058607	rs75724603	C	T	T	0.0238458	ADD	7213	0.366506	0.0540811	6.77696	1.32417e-11	.
10	46066883	rs72791905	G	A	A	0.0181617	ADD	7213	-0.690059	0.0609365	-11.3242	1.76427e-29	.
10	46067098	rs112479565	C	A	A	0.0299459	ADD	7213	0.239892	0.0486951	4.92642	8.56144e-07	.
10	46068751	rs113846132	G	A	A	0.0281436	ADD	7213	0.173287	0.0506402	3.42193	0.000625246	.
10	46069588	rs111460444	C	T	T	0.0304312	ADD	7213	0.402236	0.0481913	8.34665	8.34013e-17	.
10	46069929	rs11593319	C	A	A	0.0546929	ADD	7213	0.379758	0.0364622	10.4151	3.19155e-25	.
10	46071904	rs74629360	C	A	A	0.011715	ADD	7213	-0.410169	0.0767451	-5.34455	9.34154e-08	.
10	46080079	rs34604634	A	G	G	0.0208651	ADD	7213	-0.470703	0.0580006	-8.11549	5.64378e-16	.
10	46080363	rs112566364	C	T	T	0.031263	ADD	7213	0.468425	0.0472988	9.90354	5.62931e-23	.
10	46082567	rs141686481	G	A	A	0.0106752	ADD	7213	0.276293	0.0813736	3.39536	0.000689087	.
10	46086891	rs75728742	G	A	A	0.0321641	ADD	7213	0.455655	0.0467106	9.75485	2.41634e-22	.
10	46087246	rs79995577	A	G	G	0.0321641	ADD	7213	0.455655	0.0467106	9.75485	2.41634e-22	.
10	46087345	rs117629832	T	C	C	0.0321641	ADD	7213	0.455655	0.0467106	9.75485	2.41634e-22	.
10	46087525	rs138503124	G	A	A	0.0321641	ADD	7213	0.455655	0.0467106	9.75485	2.41634e-22	.
10	46087556	rs143652216	G	A	A	0.0321641	ADD	7213	0.455655	0.0467106	9.75485	2.41634e-22	.
10	46087586	rs117949559	G	A	A	0.0323721	ADD	7213	0.461185	0.0465669	9.90371	5.62028e-23	.
10	46089256	rs113607091	C	T	T	0.0320948	ADD	7213	0.455243	0.0467569	9.7364	2.89085e-22	.
10	46089257	rs111462494	T	C	C	0.0321641	ADD	7213	0.455655	0.0467106	9.75485	2.41634e-22	.
10	46090874	rs113695501	C	T	T	0.0321641	ADD	7213	0.455655	0.0467106	9.75485	2.41634e-22	.
10	46091748	rs112101829	A	T	T	0.0194787	ADD	7213	0.33626	0.0602631	5.57986	2.49439e-08	.
10	46092268	rs111434405	C	A	A	0.0324414	ADD	7213	0.456852	0.0465278	9.81892	1.29314e-22	.
10	46093138	rs117979646	C	T	T	0.0474837	ADD	7213	0.342189	0.0391305	8.7448	2.74661e-18	.
10	46093424	rs113499739	C	T	T	0.0324414	ADD	7213	0.456852	0.0465278	9.81892	1.29314e-22	.
10	46093822	rs117144687	A	G	G	0.0192014	ADD	7213	-0.72273	0.058886	-12.2734	2.76292e-34	.
10	46094737	rs111237739	G	A	A	0.0323721	ADD	7213	0.458125	0.0465711	9.8371	1.0822e-22	.
10	46095197	rs12777595	C	G	G	0.129488	ADD	7213	-0.357481	0.0244321	-14.6316	8.50772e-48	.
10	46096961	rs113228896	C	T	T	0.0202412	ADD	7213	-0.119276	0.0584729	-2.03985	0.0414016	.
10	46097267	rs12771630	A	G	G	0.0210731	ADD	7213	-0.477866	0.0577212	-8.27888	1.46874e-16	.
10	46098289	rs11594036	C	T	T	0.0325107	ADD	7213	0.453732	0.046487	9.76039	2.28941e-22	.
10	46098526	rs117482161	A	G	G	0.0313323	ADD	7213	0.400359	0.0475559	8.4187	4.54814e-17	.
10	46099845	rs139912078	G	A	A	0.0259254	ADD	7213	-0.520269	0.0518553	-10.0331	1.55536e-23	.
10	46100829	rs183795453	C	T	T	0.0324414	ADD	7213	0.458583	0.0465254	9.85663	8.93445e-23	.
10	46104743	rs113105992	C	T	T	0.0447803	ADD	7213	0.28049	0.039754	7.05564	1.87791e-12	.
10	46105637	rs140778794	G	A	A	0.0192014	ADD	7213	-0.55896	0.059999	-9.31616	1.57239e-20	.
10	46105750	rs184995204	C	G	G	0.0138639	ADD	7213	-0.564261	0.0706581	-7.98579	1.61334e-15	.
10	46106340	rs77085846	G	A	A	0.0112297	ADD	7213	0.291252	0.0793733	3.66939	0.000244882	.
10	46106343	rs77547889	T	C	C	0.0110911	ADD	7213	0.298761	0.0798536	3.74136	0.000184451	.
10	46108037	rs11598428	T	C	C	0.0326494	ADD	7213	0.457349	0.0463926	9.85823	8.79449e-23	.
10	46110707	rs538830675	G	A	A	0.0325107	ADD	7213	0.454402	0.0465896	9.75329	2.45326e-22	.
10	46113897	rs146808512	C	G	G	0.0140025	ADD	7213	-0.414642	0.0708217	-5.85473	4.98747e-09	.
10	46113909	rs76608861	G	A	A	0.0338971	ADD	7213	0.460341	0.0456077	10.0935	8.49035e-24	.
10	46114362	rs533129639	A	G	G	0.0122695	ADD	7213	-0.406846	0.0759365	-5.35772	8.68865e-08	.
10	46114381	rs143712939	G	A	A	0.0206571	ADD	7213	-0.498878	0.0582434	-8.56539	1.30295e-17	.
10	46121146	rs369080373	A	T	T	0.0327187	ADD	7213	0.457242	0.0462463	9.88711	6.61975e-23	.
10	46127420	rs191636674	A	G	G	0.051227	ADD	7213	0.367059	0.0375595	9.77274	2.03002e-22	.
10	46130345	rs79764009	T	C	C	0.0201719	ADD	7213	-0.479882	0.0589245	-8.14401	4.47018e-16	.
10	46150609	rs1307129895	A	G	G	0.0569111	ADD	7213	0.262042	0.0360021	7.27851	3.7319e-13	.
10	46150771	rs1281870157	G	A	A	0.0358381	ADD	7213	0.194478	0.0449265	4.32881	1.5194e-05	.
10	46150926	rs2446707	C	T	T	0.406488	ADD	7213	-0.438995	0.0163463	-26.8559	1.6758e-151	.
10	46156510	rs782016362	C	T	T	0.0196867	ADD	7213	0.521923	0.0602168	8.66739	5.39723e-18	.
10	46163283	rs2258967	G	T	T	0.0198946	ADD	7213	0.524336	0.0596896	8.78438	1.94018e-18	.
10	46164213	rs192409117	C	T	T	0.0198946	ADD	7213	0.524336	0.0596896	8.78438	1.94018e-18	.
10	46165506	rs12775765	T	C	C	0.133162	ADD	7213	-0.367046	0.0242806	-15.1168	7.50267e-51	.
10	46165863	rs140669472	G	A	A	0.0198253	ADD	7213	0.522719	0.0597919	8.74231	2.80726e-18	.
10	46166132	rs11259829	C	T	T	0.128171	ADD	7213	-0.354562	0.024651	-14.3833	2.86715e-46	.
10	46166218	rs117250069	T	C	C	0.019756	ADD	7213	0.522268	0.0598932	8.71999	3.41286e-18	.
10	46166553	rs4043335	A	G	G	0.153196	ADD	7213	-0.252451	0.0231628	-10.899	1.90598e-27	.
10	46168254	rs117215030	T	C	C	0.0196867	ADD	7213	0.529473	0.0599858	8.82663	1.33654e-18	.
10	46168373	rs11259755	C	A	A	0.128171	ADD	7213	-0.354616	0.0246509	-14.3855	2.778e-46	.
10	46168784	rs7905059	T	C	C	0.33807	ADD	7213	-0.413062	0.0169128	-24.423	1.21514e-126	.
10	46169236	rs113229187	G	C	C	0.0252322	ADD	7213	-0.458065	0.0530428	-8.63575	7.10201e-18	.
10	46169723	rs12416098	A	G	G	0.19347	ADD	7213	-0.353468	0.0203578	-17.3628	3.45678e-66	.
10	46170472	rs74622866	G	A	A	0.0340358	ADD	7213	0.216392	0.0457744	4.72737	2.31768e-06	.
10	46172086	rs11259779	A	C	C	0.153542	ADD	7213	-0.25133	0.0231264	-10.8677	2.67355e-27	.
10	46174953	rs10906951	C	G	G	0.148482	ADD	7213	-0.238289	0.0234642	-10.1554	4.54834e-24	.
10	46175087	rs6602880	T	C	C	0.339872	ADD	7213	-0.412648	0.0168838	-24.4404	8.19761e-127	.
10	46175743	rs7080223	T	C	C	0.338971	ADD	7213	-0.411081	0.0169099	-24.3101	1.55038e-125	.
10	46176525	rs11259797	T	C	C	0.153612	ADD	7213	-0.251116	0.0231243	-10.8594	2.92284e-27	.
10	46176574	rs372619870	C	T	T	0.0198946	ADD	7213	0.517675	0.0596977	8.67161	5.20297e-18	.
10	46176751	rs190456363	T	G	G	0.0115763	ADD	7213	-0.0758455	0.0777962	-0.974925	0.32963	.
10	46176772	rs184485213	G	A	A	0.0198253	ADD	7213	0.517208	0.0597985	8.64918	6.3215e-18	.
10	46177207	rs117119543	T	G	G	0.0198253	ADD	7213	0.517208	0.0597985	8.64918	6.3215e-18	.
10	46180428	rs11259807	T	C	C	0.132331	ADD	7213	-0.36842	0.0243361	-15.1388	5.42631e-51	.
10	46180594	rs148087542	C	T	T	0.0198253	ADD	7213	0.517208	0.0597985	8.64918	6.3215e-18	.
10	46180731	rs56981891	G	T	T	0.0822127	ADD	7213	-0.0170463	0.0304641	-0.559552	0.575803	.
10	46180822	rs34103437	A	C	C	0.132469	ADD	7213	-0.371961	0.0243521	-15.2743	7.3137e-52	.
10	46181099	rs139849561	T	C	C	0.0119922	ADD	7213	0.30704	0.0768552	3.99505	6.53236e-05	.
10	46183088	rs148384990	A	G	G	0.0198253	ADD	7213	0.517208	0.0597985	8.64918	6.3215e-18	.
10	46183257	rs7923435	A	C	C	0.338763	ADD	7213	-0.410167	0.0169156	-24.2479	6.28384e-125	.
10	46183996	rs72786434	C	T	T	0.0163594	ADD	7213	0.334914	0.0651997	5.13675	2.86865e-07	.
10	46184058	rs7071171	A	G	G	0.339041	ADD	7213	-0.409268	0.0169113	-24.2008	1.80682e-124	.
10	46184188	rs11594895	T	C	C	0.0198253	ADD	7213	0.517208	0.0597985	8.64918	6.3215e-18	.
10	46184480	rs71498203	T	G	G	0.0253015	ADD	7213	0.116733	0.0532307	2.19297	0.0283417	.
10	46184804	rs117334399	A	G	G	0.0198253	ADD	7213	0.517208	0.0597985	8.64918	6.3215e-18	.
10	46184965	rs369671992	G	A	A	0.0298073	ADD	7213	-0.0753525	0.048755	-1.54553	0.122261	.
10	46185042	rs2054273	A	G	G	0.313462	ADD	7213	-0.140139	0.0180009	-7.7851	7.93901e-15	.
10	46185217	rs11596553	A	G	G	0.0198946	ADD	7213	0.517675	0.0596977	8.67161	5.20297e-18	.
10	46185621	rs146474383	A	G	G	0.0198253	ADD	7213	0.517208	0.0597985	8.64918	6.3215e-18	.
10	46185683	rs7894167	T	C	C	0.337169	ADD	7213	-0.0863299	0.0177056	-4.87585	1.10662e-06	.
10	46186507	rs140926158	G	C	C	0.0257868	ADD	7213	-0.562343	0.0520688	-10.8	5.53274e-27	.
10	46186792	rs67140455	C	A	A	0.187023	ADD	7213	0.062211	0.0214953	2.89417	0.00381299	.
10	46186954	rs67008455	A	G	G	0.187162	ADD	7213	0.0636978	0.0214922	2.96377	0.0030489	.
10	46187043	rs140500031	G	A	A	0.0133786	ADD	7213	0.29629	0.0728648	4.06629	4.82754e-05	.
10	46188249	rs144018889	C	T	T	0.0198253	ADD	7213	0.517208	0.0597985	8.64918	6.3215e-18	.
10	46188667	rs10796322	C	T	T	0.332455	ADD	7213	-0.0755763	0.0177599	-4.25544	2.11284e-05	.
10	46189074	rs11594704	T	G	G	0.0198253	ADD	7213	0.517208	0.0597985	8.64918	6.3215e-18	.
10	46189383	rs10906959	T	C	C	0.337446	ADD	7213	-0.08772	0.0177086	-4.95353	7.4538e-07	.
10	46189486	rs34876596	A	C	C	0.187162	ADD	7213	0.0636978	0.0214922	2.96377	0.0030489	.
10	46189520	rs11593475	C	T	T	0.0198253	ADD	7213	0.517208	0.0597985	8.64918	6.3215e-18	.
10	46189713	rs12414262	A	C	C	0.187162	ADD	7213	0.0630995	0.0215024	2.93454	0.00335101	.
10	46189784	rs35854416	A	C	C	0.0117843	ADD	7213	-0.394186	0.0774606	-5.08886	3.69319e-07	.
10	46189840	rs12413614	T	C	C	0.187231	ADD	7213	0.0628303	0.0215012	2.92217	0.00348677	.
10	46189964	rs11597863	G	A	A	0.0198946	ADD	7213	0.517675	0.0596977	8.67161	5.20297e-18	.
10	46190012	rs186987935	G	T	T	0.0106059	ADD	7213	-0.765059	0.0806568	-9.48537	3.21025e-21	.
10	46190463	rs149727475	G	A	A	0.0198946	ADD	7213	0.517675	0.0596977	8.67161	5.20297e-18	.
10	46191102	rs112491633	C	T	T	0.0140025	ADD	7213	-0.377362	0.0704947	-5.35306	8.91443e-08	.
10	46191104	rs4088541	C	T	T	0.11611	ADD	7213	-0.295986	0.0259139	-11.4219	5.87396e-30	.
10	46191301	rs12415009	A	C	C	0.165604	ADD	7213	0.0415206	0.0224645	1.84828	0.0646032	.
10	46191498	rs11595977	T	G	G	0.0198946	ADD	7213	0.517675	0.0596977	8.67161	5.20297e-18	.
10	46191544	rs4291609	C	A	A	0.116387	ADD	7213	-0.297734	0.0258738	-11.5071	2.23418e-30	.
10	46191678	rs7904711	A	T	T	0.299321	ADD	7213	-0.0594219	0.0183041	-3.24638	0.00117418	.
10	46192420	rs2054272	C	T	C	0.41037	ADD	7213	0.242181	0.0166884	14.512	4.66493e-47	.
10	46192459	rs35198019	T	C	C	0.119853	ADD	7213	-0.310066	0.0255326	-12.1439	1.31318e-33	.
10	46193242	rs11595808	C	A	A	0.0198253	ADD	7213	0.517208	0.0597985	8.64918	6.3215e-18	.
10	46193934	rs12416112	A	C	C	0.236171	ADD	7213	0.101393	0.0197171	5.14239	2.78409e-07	.
10	46193941	rs61845705	T	C	C	0.119714	ADD	7213	-0.310951	0.0255575	-12.1667	9.98984e-34	.
10	46193994	rs10752402	C	G	G	0.367115	ADD	7213	-0.0089003	0.017426	-0.510748	0.609543	.
10	46194135	rs12414620	C	G	G	0.229516	ADD	7213	0.108995	0.0199418	5.46565	4.76643e-08	.
10	46194215	rs12266393	A	G	G	0.12013	ADD	7213	-0.310865	0.0255305	-12.1762	8.91408e-34	.
10	46194835	rs117078004	C	A	A	0.0924719	ADD	7213	0.254322	0.0287382	8.84959	1.09075e-18	.
10	46195013	rs118036347	A	G	G	0.0341051	ADD	7213	0.395148	0.0457612	8.63502	7.14717e-18	.
10	46195592	rs147909399	T	A	A	0.0239845	ADD	7213	-0.534019	0.0542276	-9.84774	9.74923e-23	.
10	46195877	rs17157242	C	T	T	0.0198946	ADD	7213	0.517675	0.0596977	8.67161	5.20297e-18	.
10	46196385	rs148341573	G	A	A	0.0198253	ADD	7213	0.517208	0.0597985	8.64918	6.3215e-18	.
10	46196906	rs140561034	T	C	C	0.0198946	ADD	7213	0.517675	0.0596977	8.67161	5.20297e-18	.
10	46197006	rs187116373	A	G	G	0.0200333	ADD	7213	-0.705106	0.0577722	-12.2049	6.31272e-34	.
10	46197994	rs11259812	A	G	G	0.142659	ADD	7213	-0.182427	0.0239352	-7.6217	2.82384e-14	.
10	46198531	rs11259813	C	A	A	0.0208651	ADD	7213	0.493973	0.0581736	8.49135	2.45513e-17	.
10	46198623	rs7894907	C	G	G	0.0216276	ADD	7213	0.465313	0.0570312	8.15892	3.9561e-16	.
10	46198972	rs7898452	C	T	T	0.343824	ADD	7213	0.0107108	0.0176258	0.607675	0.543422	.
10	46198998	rs10796323	G	C	C	0.322751	ADD	7213	-0.035628	0.0179097	-1.98932	0.0467041	.
10	46199460	rs2879038	G	A	A	0.169139	ADD	7213	0.0850566	0.0220663	3.8546	0.000116927	.
10	46199542	rs11259814	G	A	A	0.0210731	ADD	7213	0.493123	0.0579005	8.51674	1.97684e-17	.
10	46199643	rs11259815	T	C	C	0.348953	ADD	7213	0.00560806	0.0175514	0.319522	0.74934	.
10	46200833	rs11259816	A	G	G	0.346458	ADD	7213	-0.0548584	0.0175993	-3.11708	0.00183368	.
10	46201919	rs12262234	C	T	T	0.0205878	ADD	7213	0.478101	0.0587697	8.13517	4.80557e-16	.
10	46202787	rs112210725	A	T	T	0.0205878	ADD	7213	0.478101	0.0587697	8.13517	4.80557e-16	.
10	46203171	rs192869050	C	A	A	0.0208651	ADD	7213	0.471487	0.0584014	8.07322	7.96192e-16	.
10	46203925	rs11259817	A	G	G	0.0205878	ADD	7213	0.478101	0.0587697	8.13517	4.80557e-16	.
10	46204164	rs61845709	C	T	T	0.105088	ADD	7213	-0.31491	0.0271689	-11.5908	8.58992e-31	.
10	46204197	rs35257171	C	G	G	0.0198253	ADD	7213	0.520442	0.0597946	8.70383	3.93016e-18	.
10	46204518	rs149508448	T	C	C	0.019756	ADD	7213	0.519983	0.059896	8.68144	4.7766e-18	.
10	46204764	rs147205589	C	T	T	0.128865	ADD	7213	0.0568901	0.0246947	2.30374	0.0212656	.
10	46213375	rs199957796	A	G	G	0.245321	ADD	7213	0.0979261	0.0195184	5.01712	5.37048e-07	.
10	46215388	rs12415666	G	A	A	0.35332	ADD	7213	-0.0196414	0.017554	-1.11891	0.263215	.
10	46215453	rs12413235	C	A	A	0.334881	ADD	7213	-0.0662684	0.0177418	-3.73515	0.000189049	.
10	46215831	rs140405273	T	C	C	0.0569111	ADD	7213	0.223624	0.0359908	6.21338	5.47411e-10	.
10	46215837	rs143093610	C	G	G	0.0569111	ADD	7213	0.223624	0.0359908	6.21338	5.47411e-10	.
10	46215842	rs1807015	C	T	T	0.300222	ADD	7213	-0.0528659	0.018278	-2.89233	0.00383541	.
10	46215900	rs2004049	T	C	C	0.354152	ADD	7213	-0.0217806	0.0175401	-1.24176	0.214366	.
10	46215985	rs116958616	C	T	T	0.0290448	ADD	7213	-0.498246	0.0489858	-10.1712	3.87633e-24	.
10	46216087	rs17779530	G	C	C	0.110911	ADD	7213	-0.318483	0.0265615	-11.9904	8.17411e-33	.
10	46216095	rs17157069	C	T	T	0.0198946	ADD	7213	0.522725	0.0596916	8.7571	2.46596e-18	.
10	46216408	rs75165857	T	A	A	0.0430473	ADD	7213	-0.125897	0.0408048	-3.08536	0.00204077	.
10	46216479	rs732500	T	C	C	0.354083	ADD	7213	-0.0192627	0.0175448	-1.09792	0.272277	.
10	46216824	rs17835817	C	T	T	0.244212	ADD	7213	0.0978335	0.0195122	5.01396	5.45922e-07	.
10	46217005	rs7920160	G	A	A	0.100166	ADD	7213	-0.253297	0.0277247	-9.13617	8.27035e-20	.
10	46217088	rs11259820	A	C	C	0.0414529	ADD	7213	0.15824	0.0416005	3.8038	0.000143671	.
10	46217185	rs143835644	G	T	T	0.0103286	ADD	7213	-0.505552	0.0814356	-6.208	5.66388e-10	.
10	46217637	rs7924281	C	G	C	0.25052	ADD	7213	-0.162588	0.0192345	-8.45292	3.40384e-17	.
10	46217771	rs34978663	G	A	A	0.32386	ADD	7213	-0.029751	0.0178616	-1.66564	0.0958281	.
10	46217937	rs117784126	T	A	A	0.0198946	ADD	7213	0.522725	0.0596916	8.7571	2.46596e-18	.
10	46219243	rs61843562	T	G	G	0.100236	ADD	7213	-0.256125	0.0277802	-9.21972	3.8417e-20	.
10	46219449	rs67500352	G	T	T	0.245252	ADD	7213	0.0939635	0.0194913	4.8208	1.45911e-06	.
10	46219574	rs11817545	G	A	A	0.343685	ADD	7213	0.014844	0.017596	0.843599	0.398921	.
10	46220191	rs61843563	C	T	T	0.10086	ADD	7213	-0.254671	0.0276363	-9.21511	4.00819e-20	.
10	46220225	rs12770807	A	G	G	0.356024	ADD	7213	-0.00384215	0.0174332	-0.220393	0.825571	.
10	46220361	rs59154556	A	G	G	0.0999584	ADD	7213	-0.255344	0.0277636	-9.19706	4.73255e-20	.
10	46220435	rs61843564	G	A	A	0.0996118	ADD	7213	-0.256472	0.0277951	-9.22724	3.58428e-20	.
10	46220447	rs61843575	A	G	G	0.0996811	ADD	7213	-0.256887	0.027788	-9.24452	3.05559e-20	.
10	46220526	rs57204235	A	G	G	0.100166	ADD	7213	-0.2571	0.0277198	-9.27495	2.30562e-20	.
10	46220755	rs12572149	A	G	G	0.100582	ADD	7213	-0.259356	0.0276778	-9.37054	9.4644e-21	.
10	46221180	rs143698912	G	A	A	0.0198253	ADD	7213	0.518341	0.0597971	8.66833	5.35352e-18	.
10	46221236	rs12572431	A	G	G	0.100166	ADD	7213	-0.258801	0.0277614	-9.32233	1.48448e-20	.
10	46221294	rs59346646	T	C	C	0.245806	ADD	7213	0.0976408	0.0194659	5.016	5.40199e-07	.
10	46221310	rs74132141	G	A	A	0.100721	ADD	7213	-0.258922	0.0276654	-9.35906	1.05375e-20	.
10	46221554	rs2004379	G	A	A	0.325315	ADD	7213	-0.0294863	0.0178169	-1.65496	0.0979765	.
10	46221656	rs142754664	C	T	T	0.0101899	ADD	7213	-0.498937	0.08197	-6.08683	1.2107e-09	.
10	46221897	rs7072255	T	C	C	0.101137	ADD	7213	-0.256924	0.0276076	-9.30626	1.72397e-20	.
10	46222143	rs2002990	G	A	A	0.129488	ADD	7213	0.0575622	0.0246317	2.33691	0.019471	.
10	46222151	rs7095830	G	A	A	0.101553	ADD	7213	-0.254364	0.0275297	-9.23961	3.1974e-20	.
10	46222276	rs9665601	G	A	A	0.0146957	ADD	7213	-0.375725	0.0688874	-5.45419	5.08279e-08	.
10	46222551	rs61843577	T	C	C	0.101553	ADD	7213	-0.254727	0.0275292	-9.25297	2.8261e-20	.
10	46222766	rs11595304	C	T	T	0.0198253	ADD	7213	0.519478	0.0597958	8.68753	4.52998e-18	.
10	46222845	rs34160100	C	A	A	0.102038	ADD	7213	-0.24793	0.0274724	-9.02471	2.27644e-19	.
10	46223285	rs1551687	A	C	C	0.344101	ADD	7213	0.0168545	0.017591	0.958129	0.33803	.
10	46223387	rs1985695	C	T	T	0.0215583	ADD	7213	0.356664	0.0564826	6.31457	2.86989e-10	.
10	46223449	rs748182	C	T	T	0.102662	ADD	7213	-0.245389	0.0273983	-8.95635	4.21095e-19	.
10	46223605	rs748183	G	T	T	0.244004	ADD	7213	0.101912	0.0195171	5.2217	1.82246e-07	.
10	46223927	rs2014759	G	A	A	0.241578	ADD	7213	0.107033	0.0196305	5.45236	5.13532e-08	.
10	46224041	rs747421	A	G	G	0.10183	ADD	7213	-0.249047	0.0275325	-9.04557	1.88517e-19	.
10	46224044	rs17157098	A	G	G	0.019964	ADD	7213	0.522214	0.0595924	8.7631	2.33939e-18	.
10	46224464	rs4595484	G	C	C	0.0135173	ADD	7213	-0.326854	0.0713587	-4.58043	4.71813e-06	.
10	46224572	rs117942774	C	T	T	0.019964	ADD	7213	0.522214	0.0595924	8.7631	2.33939e-18	.
10	46224595	rs898340	A	T	T	0.343408	ADD	7213	0.0184755	0.0176188	1.04862	0.294387	.
10	46225568	rs1870519	T	C	C	0.344378	ADD	7213	0.0170735	0.0176006	0.970056	0.332051	.
10	46225686	rs898342	T	C	C	0.244073	ADD	7213	0.099363	0.0195715	5.07693	3.93184e-07	.
10	46225713	rs11818562	T	C	C	0.101899	ADD	7213	-0.242951	0.0274911	-8.83743	1.21477e-18	.
10	46225842	rs11818605	T	G	G	0.324553	ADD	7213	-0.0274298	0.0178763	-1.53443	0.124969	.
10	46225949	rs36019920	C	T	T	0.10183	ADD	7213	-0.244046	0.0275387	-8.86193	9.7761e-19	.
10	46226215	rs7069401	A	G	G	0.325246	ADD	7213	-0.0280431	0.0178391	-1.572	0.115993	.
10	46226303	rs11259822	C	T	T	0.243796	ADD	7213	0.0999643	0.0195639	5.10964	3.31061e-07	.
10	46226661	rs6602882	C	G	G	0.101691	ADD	7213	-0.247969	0.0275465	-9.00182	2.79831e-19	.
10	46226691	rs6602883	T	C	C	0.344586	ADD	7213	0.0171575	0.0175982	0.974957	0.329614	.
10	46226751	rs6602884	T	C	C	0.101691	ADD	7213	-0.247969	0.0275465	-9.00182	2.79831e-19	.
10	46226776	rs7906364	G	T	T	0.101691	ADD	7213	-0.247969	0.0275465	-9.00182	2.79831e-19	.
10	46227271	rs61843580	A	G	G	0.101761	ADD	7213	-0.245775	0.0275643	-8.91642	6.01907e-19	.
10	46227793	rs11599847	T	C	C	0.0358381	ADD	7213	0.423112	0.044708	9.4639	3.93292e-21	.
10	46227802	rs11259824	A	G	G	0.359143	ADD	7213	0.0364332	0.0174316	2.09007	0.0366462	.
10	46227919	rs11818479	C	G	G	0.101969	ADD	7213	-0.244192	0.0275046	-8.87823	8.45853e-19	.
10	46228242	rs11259825	C	T	T	0.0359767	ADD	7213	0.425117	0.0446271	9.52599	2.18327e-21	.
10	46228339	rs61843581	A	G	G	0.102038	ADD	7213	-0.240114	0.027482	-8.73712	2.93793e-18	.
10	46228732	rs1459772	T	C	C	0.108623	ADD	7213	-0.205781	0.0267787	-7.68452	1.73893e-14	.
10	46228813	rs11259826	C	T	T	0.0356994	ADD	7213	0.426819	0.0447819	9.53107	2.08024e-21	.
10	46229144	rs7908433	T	G	G	0.109109	ADD	7213	-0.204999	0.0266829	-7.68279	1.76235e-14	.
10	46229173	rs1459773	T	C	C	0.36864	ADD	7213	0.0393531	0.0173214	2.27193	0.0231198	.
10	46229228	rs7895435	G	A	A	0.109109	ADD	7213	-0.208302	0.0267181	-7.7963	7.27119e-15	.
10	46229240	rs4394780	T	C	C	0.10897	ADD	7213	-0.209051	0.0267671	-7.80998	6.52963e-15	.
10	46229556	rs58042381	G	A	A	0.243588	ADD	7213	0.10108	0.019586	5.1608	2.52465e-07	.
10	46230091	rs11259827	A	G	G	0.107791	ADD	7213	-0.215241	0.0268745	-8.00912	1.33722e-15	.
10	46230415	rs75167053	A	G	G	0.107791	ADD	7213	-0.216822	0.0268926	-8.06252	8.68405e-16	.
10	46230623	rs61843582	C	A	A	0.107861	ADD	7213	-0.214868	0.0268496	-8.00266	1.40864e-15	.
10	46230754	rs61843583	A	T	T	0.10793	ADD	7213	-0.214462	0.0268248	-7.99491	1.49933e-15	.
10	46230940	rs11598883	T	C	C	0.350894	ADD	7213	0.0265399	0.0174927	1.5172	0.12926	.
10	46231002	rs141628113	G	A	A	0.0204492	ADD	7213	0.522023	0.0589087	8.86155	9.80937e-19	.
10	46232055	rs1471248	C	T	T	0.242202	ADD	7213	0.103847	0.0196394	5.28768	1.27517e-07	.
10	46232188	rs139283651	G	A	A	0.0108138	ADD	7213	-0.717441	0.0794383	-9.03143	2.14238e-19	.
10	46233054	rs1574342	G	A	A	0.348607	ADD	7213	0.0243183	0.0175223	1.38785	0.165225	.
10	46233532	rs12266092	C	A	A	0.326979	ADD	7213	-0.0251234	0.0178272	-1.40927	0.158798	.
10	46234075	rs7097388	C	T	T	0.106752	ADD	7213	-0.22484	0.0269288	-8.34945	8.1471e-17	.
10	46234821	rs7918410	G	A	A	0.107098	ADD	7213	-0.234308	0.026909	-8.70742	3.80865e-18	.
10	46235002	rs6602885	G	A	A	0.107168	ADD	7213	-0.232344	0.0269057	-8.63551	7.1168e-18	.
10	46235201	rs7921912	G	A	A	0.107376	ADD	7213	-0.232651	0.0268685	-8.65888	5.8113e-18	.
10	46235395	rs4926051	C	G	G	0.0149036	ADD	7213	-0.463007	0.0683525	-6.77382	1.35307e-11	.
10	46235847	rs7099785	G	A	A	0.0214197	ADD	7213	0.500344	0.0574438	8.71014	3.71932e-18	.
10	46235972	rs7091685	A	G	G	0.128934	ADD	7213	-0.100337	0.0249325	-4.02433	5.77225e-05	.
10	46235995	rs7069479	G	C	C	0.128934	ADD	7213	-0.102186	0.0249783	-4.09101	4.34184e-05	.
10	46236363	rs7092265	A	G	G	0.0212117	ADD	7213	0.494881	0.0579152	8.54494	1.55302e-17	.
10	46236406	rs11591944	C	A	A	0.0215583	ADD	7213	0.491505	0.0572782	8.58101	1.13924e-17	.
10	46236455	rs112799703	C	A	A	0.0365313	ADD	7213	0.189748	0.044193	4.29363	1.78081e-05	.
10	46236922	rs7074244	C	A	A	0.348191	ADD	7213	0.023137	0.0174947	1.32252	0.186038	.
10	46237176	rs141809760	G	C	C	0.0206571	ADD	7213	0.514847	0.0586319	8.78101	1.99868e-18	.
10	46237566	rs77893994	C	T	T	0.0562179	ADD	7213	0.234959	0.0361168	6.50552	8.2602e-11	.
10	46237992	rs12411296	T	C	C	0.291973	ADD	7213	0.0871788	0.0184403	4.72763	2.31471e-06	.
10	46238235	rs117229758	A	G	G	0.01629	ADD	7213	0.443926	0.0658105	6.74552	1.64293e-11	.
10	46238316	rs7088096	G	T	T	0.284348	ADD	7213	0.0825133	0.0185106	4.45764	8.41215e-06	.
10	46239283	rs113876236	C	G	G	0.0102593	ADD	7213	-0.0229177	0.0830373	-0.275993	0.782562	.
10	46239403	rs12416311	C	T	T	0.263691	ADD	7213	0.0386057	0.0190533	2.0262	0.042781	.
10	46239821	rs118070456	G	C	C	0.0205878	ADD	7213	0.518341	0.0587223	8.82699	1.33233e-18	.
10	46239958	rs74129818	C	T	T	0.0787467	ADD	7213	-0.0873444	0.0309389	-2.82313	0.00476875	.
10	46239982	rs4611147	T	G	G	0.264245	ADD	7213	0.0372513	0.0190483	1.95563	0.0505474	.
10	46240202	rs4335475	T	C	C	0.291973	ADD	7213	0.0877275	0.0185161	4.7379	2.20083e-06	.
10	46240395	rs7086053	A	C	C	0.35637	ADD	7213	0.0317694	0.0174775	1.81773	0.0691463	.
10	46240589	rs61843586	G	C	C	0.357064	ADD	7213	0.0297602	0.017468	1.7037	0.0884803	.
10	46240790	rs12412202	T	C	C	0.271732	ADD	7213	0.0389947	0.0189781	2.05472	0.0399424	.
10	46240964	rs66469446	G	A	A	0.271662	ADD	7213	0.0416645	0.0189771	2.19552	0.0281581	.
10	46241058	rs75735517	A	G	G	0.0746569	ADD	7213	-0.237914	0.0312997	-7.60115	3.30618e-14	.
10	46241408	rs7894122	G	C	C	0.291557	ADD	7213	0.0890752	0.0185248	4.80842	1.55211e-06	.
10	46241509	rs7897393	C	G	G	0.357064	ADD	7213	0.030099	0.0174786	1.72205	0.0851032	.
10	46241791	rs7894602	G	T	T	0.270969	ADD	7213	0.0421381	0.0189808	2.22004	0.0264473	.
10	46242036	rs138379763	T	C	C	0.0133786	ADD	7213	-0.478898	0.07273	-6.5846	4.88137e-11	.
10	46242377	rs4353211	A	C	C	0.291557	ADD	7213	0.0903254	0.018524	4.87613	1.10503e-06	.
10	46242688	rs79458598	G	A	A	0.0359074	ADD	7213	-0.0806935	0.0444883	-1.81381	0.0697478	.
10	46242812	rs34552665	T	A	A	0.0117843	ADD	7213	-0.405969	0.0774522	-5.24154	1.63758e-07	.
10	46243235	rs7915790	T	G	G	0.356301	ADD	7213	0.0292167	0.0174769	1.67173	0.0946216	.
10	46243272	rs61843587	T	G	G	0.291002	ADD	7213	0.0908348	0.018513	4.90653	9.47325e-07	.
10	46243725	rs7903300	G	A	A	0.34826	ADD	7213	0.0257277	0.0175382	1.46695	0.142433	.
10	46244600	rs7920564	T	C	C	0.356925	ADD	7213	0.0288762	0.0174819	1.65177	0.0986243	.
10	46245318	rs61843599	T	A	A	0.29128	ADD	7213	0.0904773	0.018509	4.88829	1.03914e-06	.
10	46245602	rs60235445	G	A	A	0.290933	ADD	7213	0.0901619	0.0185258	4.86684	1.15804e-06	.
10	46245650	rs59284286	C	A	A	0.291002	ADD	7213	0.0901756	0.0185263	4.86745	1.15451e-06	.
10	46245776	rs11814819	C	G	G	0.0784001	ADD	7213	-0.0882658	0.0311398	-2.8345	0.00460251	.
10	46245858	rs2999405	C	G	G	0.349092	ADD	7213	0.026747	0.01754	1.52491	0.127325	.
10	46246041	rs9804342	A	G	G	0.0799945	ADD	7213	-0.0867936	0.0308462	-2.81375	0.00490991	.
10	46246163	rs9804343	A	G	G	0.0801331	ADD	7213	-0.0855475	0.0308267	-2.77511	0.00553246	.
10	46246640	rs61843602	T	C	C	0.274574	ADD	7213	0.0653779	0.0188722	3.46424	0.000534817	.
10	46246824	rs61026122	G	A	A	0.290656	ADD	7213	0.0889469	0.0185373	4.79827	1.63263e-06	.
10	46246969	rs58022455	A	C	C	0.291002	ADD	7213	0.0890994	0.0185078	4.81415	1.50837e-06	.
10	46247129	rs76999218	G	A	A	0.0271038	ADD	7213	-0.19252	0.051116	-3.76634	0.000166976	.
10	46247142	rs60736003	T	C	C	0.291002	ADD	7213	0.0899742	0.0185072	4.86157	1.18922e-06	.
10	46247176	rs7909537	A	G	G	0.357133	ADD	7213	0.031681	0.017442	1.81636	0.0693568	.
10	46247519	rs61843608	G	A	A	0.293914	ADD	7213	0.0918487	0.0183644	5.00146	5.82413e-07	.
10	46248380	rs57148080	A	C	C	0.296271	ADD	7213	0.0868994	0.0183246	4.74222	2.15445e-06	.
10	46248612	rs2999451	G	T	G	0.339664	ADD	7213	0.124315	0.0175819	7.07063	1.68706e-12	.
10	46248776	rs2999450	G	A	G	0.332317	ADD	7213	0.130745	0.0177079	7.38343	1.71552e-13	.
10	46249032	rs7905496	G	A	A	0.0861639	ADD	7213	0.108633	0.0296512	3.66369	0.000250394	.
10	46249144	rs2999449	G	A	G	0.332594	ADD	7213	0.0617686	0.0179406	3.44295	0.000578676	.
10	46249246	rs3122286	C	T	T	0.0117843	ADD	7213	0.208341	0.0766419	2.71836	0.00657626	.
10	46249247	rs3122285	A	G	G	0.0120616	ADD	7213	0.21649	0.0753605	2.87273	0.00408132	.
10	46250706	rs5019325	A	G	A	0.216692	ADD	7213	0.0590382	0.0201651	2.92775	0.00342498	.
10	46251265	rs3013832	C	T	C	0.216623	ADD	7213	0.0592518	0.0201738	2.93707	0.00332374	.
10	46251283	rs3013831	C	T	C	0.213295	ADD	7213	0.0681898	0.0203144	3.35673	0.000792786	.
10	46251715	rs3013828	C	T	C	0.217593	ADD	7213	0.0599368	0.0201824	2.96976	0.00299013	.
10	46251799	rs2999439	A	G	A	0.168654	ADD	7213	0.140511	0.0221924	6.3315	2.57356e-10	.
10	46252121	rs145614013	T	C	C	0.0499099	ADD	7213	0.195308	0.0383805	5.08872	3.69591e-07	.
10	46252137	rs2999438	A	G	A	0.262304	ADD	7213	0.00537821	0.0189861	0.283271	0.776977	.
10	46255302	rs2999434	A	G	A	0.20574	ADD	7213	0.0391591	0.0206068	1.9003	0.0574335	.
10	46256200	rs3013823	T	C	T	0.249341	ADD	7213	0.0454729	0.0192575	2.36131	0.0182369	.
10	46256484	rs2999432	A	G	A	0.250936	ADD	7213	0.0527379	0.0191767	2.7501	0.00597251	.
10	46256493	rs140278920	C	T	T	0.0375017	ADD	7213	-0.325097	0.043828	-7.41758	1.32909e-13	.
10	46257331	rs3013819	C	T	C	0.251768	ADD	7213	0.0556545	0.0191476	2.90661	0.0036648	.
10	46257656	rs4926057	C	T	T	0.0415223	ADD	7213	-0.325078	0.0415812	-7.8179	6.13506e-15	.
10	46258692	rs3013818	C	A	C	0.253085	ADD	7213	0.0540572	0.0191138	2.82818	0.00469419	.
10	46259024	rs2999428	C	T	C	0.251698	ADD	7213	0.0533998	0.0191484	2.78873	0.00530542	.
10	46259360	rs3013817	T	C	T	0.227437	ADD	7213	0.0606067	0.0197603	3.06709	0.00216951	.
10	46260118	rs11259753	G	C	C	0.191668	ADD	7213	0.0301477	0.0211445	1.4258	0.15397	.
10	46260159	rs3013816	A	G	A	0.151532	ADD	7213	0.0253287	0.0232834	1.08784	0.276701	.
10	46260226	rs113713997	C	T	T	0.134271	ADD	7213	0.0678244	0.0241865	2.80423	0.00505721	.
10	46260385	rs3013815	C	T	T	0.388049	ADD	7213	0.100993	0.0171418	5.89159	3.9971e-09	.
10	46260544	rs75860600	A	T	T	0.0485235	ADD	7213	-0.104488	0.0384885	-2.71479	0.00664759	.
10	46260788	rs72786469	C	T	T	0.0652988	ADD	7213	0.147329	0.0338713	4.34968	1.38215e-05	.
10	46260934	rs3013814	T	C	C	0.44607	ADD	7213	0.0506386	0.0168886	2.99838	0.00272344	.
10	46261393	rs3013813	A	G	G	0.358797	ADD	7213	0.0343834	0.0174743	1.96766	0.0491451	.
10	46261854	rs3013811	C	A	A	0.434147	ADD	7213	0.0517747	0.0169396	3.05642	0.00224814	.
10	46261990	rs67568387	G	A	A	0.0655067	ADD	7213	0.14427	0.0339473	4.24981	2.16644e-05	.
10	46262087	rs113973780	T	C	C	0.0655067	ADD	7213	0.14427	0.0339473	4.24981	2.16644e-05	.
10	46262095	rs114651040	T	G	G	0.0655067	ADD	7213	0.14427	0.0339473	4.24981	2.16644e-05	.
10	46262097	rs114831471	G	T	T	0.0655067	ADD	7213	0.14427	0.0339473	4.24981	2.16644e-05	.
10	46262276	rs2999427	G	T	T	0.434701	ADD	7213	0.0502831	0.0169303	2.97001	0.00298768	.
10	46262358	rs2999426	G	C	C	0.342992	ADD	7213	0.0387094	0.0172579	2.243	0.0249271	.
10	46262591	rs66509717	T	C	C	0.0655067	ADD	7213	0.144896	0.0339076	4.27326	1.95115e-05	.
10	46262622	rs2999425	G	A	A	0.434979	ADD	7213	0.0517531	0.0169417	3.05477	0.00226055	.
10	46262888	rs67404521	A	G	G	0.0654374	ADD	7213	0.146594	0.0339211	4.3216	1.5698e-05	.
10	46262954	rs11259756	T	C	C	0.33301	ADD	7213	0.0387116	0.0176612	2.1919	0.0284182	.
10	46263146	rs113893300	A	C	C	0.0653681	ADD	7213	0.145917	0.0339754	4.29477	1.77167e-05	.
10	46263187	rs112854463	T	G	G	0.0654374	ADD	7213	0.144214	0.0339618	4.24636	2.19999e-05	.
10	46263238	rs113283538	A	G	G	0.0653681	ADD	7213	0.145917	0.0339754	4.29477	1.77167e-05	.
10	46263270	rs2999424	G	T	T	0.334327	ADD	7213	0.0371314	0.0176516	2.10357	0.0354505	.
10	46263281	rs72786486	C	T	T	0.0653681	ADD	7213	0.145917	0.0339754	4.29477	1.77167e-05	.
10	46263282	rs12784691	G	A	A	0.0368085	ADD	7213	-0.325112	0.0440222	-7.38517	1.69338e-13	.
10	46263321	rs72786487	C	T	T	0.0645363	ADD	7213	0.145913	0.0341519	4.27248	1.95795e-05	.
10	46263349	rs2999423	G	A	A	0.334258	ADD	7213	0.0372788	0.0176561	2.11138	0.0347743	.
10	46263495	rs67057624	G	A	A	0.0653681	ADD	7213	0.145917	0.0339754	4.29477	1.77167e-05	.
10	46263509	rs66825481	C	T	T	0.0654374	ADD	7213	0.144214	0.0339618	4.24636	2.19999e-05	.
10	46263705	rs72786490	C	T	T	0.0652294	ADD	7213	0.14355	0.034006	4.22133	2.45845e-05	.
10	46263871	rs2999422	G	T	T	0.434493	ADD	7213	0.0514986	0.016939	3.04024	0.00237238	.
10	46263957	rs112410790	G	C	C	0.0654374	ADD	7213	0.143334	0.033923	4.22526	2.41608e-05	.
10	46263958	rs114645666	G	A	A	0.0651601	ADD	7213	0.141753	0.0340613	4.16171	3.1954e-05	.
10	46264163	rs2999421	G	A	A	0.370581	ADD	7213	0.0173307	0.0173509	0.998836	0.317907	.
10	46264190	rs111258695	C	A	A	0.0652988	ADD	7213	0.14305	0.0339917	4.20838	2.60332e-05	.
10	46264207	rs77050056	A	G	G	0.016498	ADD	7213	-0.0386361	0.0653356	-0.591348	0.554306	.
10	46264231	rs72786493	C	T	T	0.0652294	ADD	7213	0.143035	0.0340063	4.20613	2.62928e-05	.
10	46264393	rs114837927	T	C	C	0.0654374	ADD	7213	0.143334	0.033923	4.22526	2.41608e-05	.
10	46264584	rs113706597	C	G	G	0.0653681	ADD	7213	0.142646	0.0339773	4.19828	2.72186e-05	.
10	46264641	rs72786495	G	A	A	0.0653681	ADD	7213	0.142646	0.0339773	4.19828	2.72186e-05	.
10	46264699	rs72786496	A	G	G	0.0653681	ADD	7213	0.142646	0.0339773	4.19828	2.72186e-05	.
10	46264791	rs72786497	C	G	G	0.0651601	ADD	7213	0.141753	0.0340613	4.16171	3.1954e-05	.
10	46264819	rs17173541	C	T	T	0.0653681	ADD	7213	0.14429	0.0339764	4.24676	2.19604e-05	.
10	46264877	rs72786499	G	A	A	0.0653681	ADD	7213	0.142646	0.0339773	4.19828	2.72186e-05	.
10	46264891	rs72786501	T	C	C	0.0652988	ADD	7213	0.141497	0.0339926	4.16258	3.18339e-05	.
10	46264919	rs4576754	C	T	T	0.0501178	ADD	7213	-0.109595	0.0380245	-2.88223	0.00396038	.
10	46265034	rs72788503	T	G	G	0.0655067	ADD	7213	0.143276	0.0339086	4.22535	2.41508e-05	.
10	46265048	rs72788504	C	A	A	0.0654374	ADD	7213	0.142589	0.0339628	4.19838	2.72065e-05	.
10	46265058	rs10508916	A	C	C	0.0655067	ADD	7213	0.143276	0.0339086	4.22535	2.41508e-05	.
10	46265215	rs113798001	C	T	T	0.0651601	ADD	7213	0.139837	0.0340227	4.11011	3.99857e-05	.
10	46265285	rs72788507	A	G	G	0.0653681	ADD	7213	0.14429	0.0339764	4.24676	2.19604e-05	.
10	46265493	rs72788509	T	G	G	0.0848468	ADD	7213	0.0650876	0.0301034	2.16214	0.0306404	.
10	46265562	rs3013808	C	T	T	0.411479	ADD	7213	0.0733794	0.0170518	4.30333	1.7047e-05	.
10	46265577	rs146231761	G	A	A	0.0649522	ADD	7213	0.142755	0.0341049	4.18578	2.87572e-05	.
10	46265639	rs12358625	A	G	G	0.396922	ADD	7213	0.0732325	0.017058	4.29315	1.78465e-05	.
10	46265651	rs12356868	G	C	C	0.333634	ADD	7213	0.0402353	0.0176524	2.27931	0.0226778	.
10	46265653	rs12359011	T	C	C	0.333564	ADD	7213	0.039606	0.0176517	2.24375	0.0248785	.
10	46265820	rs3013807	A	T	T	0.345349	ADD	7213	0.0359035	0.0175621	2.04437	0.0409529	.
10	46265946	rs3013806	C	A	C	0.260502	ADD	7213	0.0317607	0.0189376	1.67712	0.0935614	.
10	46266196	rs3013803	A	G	G	0.453764	ADD	7213	-0.0819101	0.0166413	-4.92211	8.75178e-07	.
10	46266231	rs12253680	G	C	C	0.34424	ADD	7213	0.0370786	0.0175997	2.10678	0.0351713	.
10	46266377	rs12259561	C	T	T	0.446416	ADD	7213	0.0270391	0.0168288	1.60672	0.10816	.
10	46266429	rs12264286	T	C	C	0.447387	ADD	7213	0.0279942	0.0168358	1.66278	0.0964	.
10	46266684	rs17157239	G	A	G	0.318591	ADD	7213	0.0375742	0.0179642	2.09162	0.0365073	.
10	46266726	rs75525180	G	A	A	0.0134479	ADD	7213	-0.00188966	0.0720064	-0.026243	0.979064	.
10	46266744	rs12762198	A	C	C	0.117011	ADD	7213	-0.0228833	0.0260486	-0.878485	0.37971	.
10	46266820	rs72788574	G	T	T	0.0646749	ADD	7213	0.141086	0.0341651	4.12953	3.67613e-05	.
10	46267036	rs12261411	C	T	T	0.117011	ADD	7213	-0.0222554	0.0260487	-0.854376	0.392925	.
10	46267232	rs12571732	G	A	G	0.319146	ADD	7213	0.0387621	0.017947	2.15981	0.0308205	.
10	46267340	rs12768113	A	C	A	0.319215	ADD	7213	0.0387077	0.017942	2.15738	0.0310093	.
10	46267358	rs12763773	G	A	G	0.319146	ADD	7213	0.03837	0.0179471	2.13795	0.0325544	.
10	46267426	rs12783003	C	T	C	0.319077	ADD	7213	0.0381043	0.0179464	2.12323	0.0337689	.
10	46267462	rs12768341	A	G	A	0.319285	ADD	7213	0.0381367	0.017943	2.12544	0.0335842	.
10	46267559	rs61843639	G	A	A	0.331277	ADD	7213	0.0389153	0.017644	2.20558	0.0274445	.
10	46267561	rs61843640	C	T	T	0.32996	ADD	7213	0.0391704	0.0176546	2.21871	0.0265372	.
10	46267791	rs62634832	C	G	C	0.319285	ADD	7213	0.0382534	0.017943	2.13194	0.0330453	.
10	46267847	rs7914061	A	G	A	0.319423	ADD	7213	0.0385189	0.0179329	2.14794	0.0317518	.
10	46268079	rs4926058	G	A	G	0.319077	ADD	7213	0.0375615	0.017935	2.09431	0.0362671	.
10	46268138	rs4926059	G	A	G	0.319077	ADD	7213	0.0370402	0.0179467	2.0639	0.0390629	.
10	46268143	rs4926060	C	A	C	0.319077	ADD	7213	0.0370402	0.0179467	2.0639	0.0390629	.
10	46268204	rs4926061	C	T	C	0.319285	ADD	7213	0.0372472	0.0179375	2.0765	0.0378832	.
10	46268571	rs4926062	G	A	G	0.319077	ADD	7213	0.037959	0.0179464	2.11513	0.0344532	.
10	46268580	rs7894675	A	C	A	0.319215	ADD	7213	0.0378254	0.0179365	2.10885	0.034992	.
10	46268619	rs4926063	T	C	T	0.319146	ADD	7213	0.0382206	0.0179472	2.12962	0.0332371	.
10	46268626	rs10906935	T	C	T	0.319215	ADD	7213	0.0385214	0.0179421	2.14699	0.0318277	.
10	46268654	rs10906936	A	C	A	0.319215	ADD	7213	0.0380861	0.0179422	2.12271	0.0338122	.
10	46268681	rs76039575	C	T	T	0.0133786	ADD	7213	0.000235096	0.0721838	0.00325691	0.997401	.
10	46268884	rs10906937	T	C	T	0.319146	ADD	7213	0.0370381	0.0179359	2.06502	0.0389567	.
10	46268924	rs58569120	A	G	A	0.326425	ADD	7213	0.0307715	0.0178475	1.72414	0.0847255	.
10	46268933	rs11814290	G	A	G	0.319215	ADD	7213	0.03795	0.0179365	2.1158	0.034396	.
10	46268977	rs12764574	G	C	G	0.319215	ADD	7213	0.0377942	0.0179423	2.10643	0.0352016	.
10	46269108	rs12775238	T	C	T	0.319146	ADD	7213	0.0376533	0.0179415	2.09866	0.0358812	.
10	46269164	rs11259757	C	T	C	0.319215	ADD	7213	0.0377942	0.0179423	2.10643	0.0352016	.
10	46269171	rs11259758	A	C	A	0.319354	ADD	7213	0.037741	0.0179324	2.10463	0.0353581	.
10	46269182	rs11259759	C	G	C	0.319215	ADD	7213	0.0377942	0.0179423	2.10643	0.0352016	.
10	46269369	rs11259760	G	A	G	0.319423	ADD	7213	0.0378193	0.0179331	2.10891	0.0349871	.
10	46269490	rs11259761	C	T	C	0.31873	ADD	7213	0.0377287	0.0179715	2.09936	0.0358198	.
10	46269521	rs11259762	T	C	T	0.31873	ADD	7213	0.0375094	0.0179774	2.08647	0.0369708	.
10	46269895	rs10906938	T	C	T	0.320879	ADD	7213	0.0349349	0.0179568	1.9455	0.0517539	.
10	46269907	rs4926064	A	G	G	0.0133093	ADD	7213	-0.00695923	0.0723625	-0.0961718	0.923387	.
10	46269947	rs183158003	C	T	T	0.00984334	ADD	7213	0.196961	0.0841037	2.34188	0.0192138	.
10	46270038	rs11817047	A	G	A	0.318799	ADD	7213	0.0372972	0.0179666	2.07591	0.0379373	.
10	46270060	rs11817578	T	C	T	0.31873	ADD	7213	0.0369991	0.0179717	2.05874	0.039555	.
10	46270128	rs11814832	G	C	G	0.31873	ADD	7213	0.0369991	0.0179717	2.05874	0.039555	.
10	46270183	rs4926065	T	G	T	0.203383	ADD	7213	0.0652791	0.0206955	3.15427	0.00161563	.
10	46270221	rs11817075	A	G	A	0.318661	ADD	7213	0.0374307	0.0179766	2.08219	0.0373605	.
10	46270344	rs11817616	T	A	T	0.318869	ADD	7213	0.0369483	0.0179617	2.05706	0.0397168	.
10	46270401	rs61843641	A	G	A	0.318799	ADD	7213	0.0372972	0.0179666	2.07591	0.0379373	.
10	46270428	rs61843642	T	C	T	0.31873	ADD	7213	0.0369991	0.0179717	2.05874	0.039555	.
10	46270468	rs12776950	A	C	A	0.318869	ADD	7213	0.0378109	0.0179731	2.10375	0.0354347	.
10	46270473	rs113453273	C	T	C	0.31873	ADD	7213	0.0369991	0.0179717	2.05874	0.039555	.
10	46270536	rs4615962	C	G	C	0.318661	ADD	7213	0.0374307	0.0179766	2.08219	0.0373605	.
10	46270592	rs4359144	A	G	A	0.31873	ADD	7213	0.0372509	0.0179717	2.07276	0.0382305	.
10	46270617	rs4433509	G	A	A	0.0644669	ADD	7213	0.146158	0.0342068	4.27278	1.9553e-05	.
10	46270626	rs12767588	C	A	A	0.0507417	ADD	7213	-0.234273	0.0375872	-6.2328	4.8397e-10	.
10	46270715	rs4264102	C	G	C	0.318661	ADD	7213	0.0368319	0.017971	2.04952	0.0404473	.
10	46270747	rs4254011	T	C	C	0.35942	ADD	7213	-0.0672446	0.0173078	-3.88523	0.000103149	.
10	46270804	rs4514346	C	A	C	0.31873	ADD	7213	0.0369991	0.0179717	2.05874	0.039555	.
10	46270868	rs4254010	T	C	T	0.31873	ADD	7213	0.0369991	0.0179717	2.05874	0.039555	.
10	46271080	rs7076207	C	G	G	0.359213	ADD	7213	-0.0680265	0.0173091	-3.9301	8.5706e-05	.
10	46271090	rs7096777	G	T	G	0.31873	ADD	7213	0.0369991	0.0179717	2.05874	0.039555	.
10	46271122	rs56214455	T	C	C	0.329475	ADD	7213	0.0392149	0.0176649	2.21993	0.0264546	.
10	46272176	rs4077333	A	C	A	0.318869	ADD	7213	0.0375288	0.0179674	2.08872	0.0367678	.
10	46272236	rs3892868	C	T	C	0.318799	ADD	7213	0.0378497	0.0179665	2.10668	0.0351794	.
10	46272245	rs3892869	A	G	A	0.318869	ADD	7213	0.0375288	0.0179674	2.08872	0.0367678	.
10	46272321	rs142988388	G	A	A	0.0235686	ADD	7213	0.0566739	0.0547037	1.03602	0.300229	.
10	46272447	rs61843644	A	C	A	0.318799	ADD	7213	0.0379605	0.0179723	2.11217	0.0347059	.
10	46272462	rs34427310	G	A	G	0.318799	ADD	7213	0.0379605	0.0179723	2.11217	0.0347059	.
10	46272479	rs4611146	C	T	C	0.267018	ADD	7213	0.100098	0.0188813	5.3014	1.18325e-07	.
10	46272526	rs35925824	A	G	A	0.318799	ADD	7213	0.0379605	0.0179723	2.11217	0.0347059	.
10	46272561	rs35445555	G	C	G	0.318799	ADD	7213	0.0379605	0.0179723	2.11217	0.0347059	.
10	46272593	rs35377876	A	G	A	0.318799	ADD	7213	0.0379605	0.0179723	2.11217	0.0347059	.
10	46272628	rs35383266	A	C	A	0.319077	ADD	7213	0.0371488	0.0179641	2.06795	0.0386805	.
10	46272762	rs61843646	A	G	A	0.318799	ADD	7213	0.0379605	0.0179723	2.11217	0.0347059	.
10	46272780	rs72788595	C	T	C	0.318799	ADD	7213	0.0379605	0.0179723	2.11217	0.0347059	.
10	46272781	rs72788597	A	G	A	0.31873	ADD	7213	0.0379195	0.0179715	2.10999	0.034894	.
10	46273038	rs11818729	A	C	A	0.318799	ADD	7213	0.0379605	0.0179723	2.11217	0.0347059	.
10	46273166	rs11819211	T	C	T	0.318799	ADD	7213	0.0380081	0.0179722	2.11482	0.0344792	.
10	46273237	rs12768270	G	A	G	0.318869	ADD	7213	0.0375288	0.0179674	2.08872	0.0367678	.
10	46273241	rs11816424	G	A	G	0.318799	ADD	7213	0.0375623	0.0179666	2.09068	0.0365919	.
10	46273283	rs11816428	G	A	G	0.318869	ADD	7213	0.0375288	0.0179674	2.08872	0.0367678	.
10	46273320	rs11816431	G	A	G	0.318869	ADD	7213	0.0375288	0.0179674	2.08872	0.0367678	.
10	46273366	rs12768500	G	A	G	0.318869	ADD	7213	0.0375288	0.0179674	2.08872	0.0367678	.
10	46273373	rs12779124	T	C	T	0.318938	ADD	7213	0.0373135	0.0179682	2.07664	0.0378703	.
10	46273376	rs4926066	A	G	A	0.203175	ADD	7213	0.0632724	0.0206989	3.05681	0.00224528	.
10	46273537	rs7916847	A	G	A	0.317413	ADD	7213	0.0391354	0.0180202	2.17175	0.0299073	.
10	46273545	rs11259764	G	A	G	0.317344	ADD	7213	0.0395706	0.0180252	2.1953	0.0281741	.
10	46273761	rs7920880	T	C	T	0.317482	ADD	7213	0.038917	0.0180211	2.15953	0.0308422	.
10	46274031	rs146847669	A	G	G	0.0175378	ADD	7213	0.00644466	0.0632157	0.101947	0.918801	.
10	46274102	rs7914379	C	T	C	0.317413	ADD	7213	0.0388379	0.0180203	2.15523	0.031177	.
10	46274198	rs7067753	T	A	T	0.317413	ADD	7213	0.0388379	0.0180203	2.15523	0.031177	.
10	46274408	rs7068046	T	C	T	0.317413	ADD	7213	0.0388379	0.0180203	2.15523	0.031177	.
10	46274503	rs11819340	A	G	G	0.286011	ADD	7213	-0.0648565	0.0185183	-3.50229	0.000464067	.
10	46274751	rs7098308	A	G	A	0.317274	ADD	7213	0.0389454	0.0180246	2.16069	0.0307524	.
10	46274796	rs11259765	G	A	G	0.241023	ADD	7213	-0.00323376	0.019634	-0.164702	0.869183	.
10	46274857	rs34734559	G	A	A	0.0919174	ADD	7213	0.0631613	0.0288728	2.18757	0.0287331	.
10	46275184	rs78089810	A	G	G	0.0196174	ADD	7213	-0.203025	0.059499	-3.41224	0.000647857	.
10	46275426	rs4451651	T	C	T	0.202759	ADD	7213	0.0644944	0.020757	3.10712	0.00189656	.
10	46275515	rs6602878	T	C	T	0.317344	ADD	7213	0.0392729	0.0180253	2.17877	0.0293808	.
10	46275562	rs76445917	C	G	G	0.01324	ADD	7213	-0.00669876	0.0725427	-0.0923424	0.926429	.
10	46275809	rs7083152	G	A	G	0.317413	ADD	7213	0.0389091	0.0180203	2.15918	0.030869	.
10	46275957	rs12269090	C	T	T	0.32892	ADD	7213	0.041455	0.0176628	2.34703	0.0189507	.
10	46276034	rs7086842	G	A	G	0.317136	ADD	7213	0.0378451	0.0180351	2.09842	0.0359028	.
10	46276504	rs4926067	A	G	A	0.317205	ADD	7213	0.0382556	0.0180298	2.12179	0.0338893	.
10	46276506	rs4926068	G	A	G	0.317205	ADD	7213	0.0382556	0.0180298	2.12179	0.0338893	.
10	46276920	rs4244617	G	T	G	0.317205	ADD	7213	0.0382556	0.0180298	2.12179	0.0338893	.
10	46276968	rs143092405	A	G	G	0.0124082	ADD	7213	-0.418558	0.0750805	-5.57479	2.56787e-08	.
10	46277024	rs4281430	T	A	T	0.317274	ADD	7213	0.0386014	0.0180305	2.14089	0.0323165	.
10	46277056	rs60862443	A	T	T	0.0630112	ADD	7213	0.148179	0.0345248	4.29194	1.79433e-05	.
10	46277450	rs4478921	G	A	G	0.317205	ADD	7213	0.0382556	0.0180298	2.12179	0.0338893	.
10	46277548	rs4254009	A	T	T	0.073825	ADD	7213	-0.114247	0.0318151	-3.59096	0.000331649	.
10	46277639	rs11259767	C	G	G	0.361569	ADD	7213	-0.0682722	0.0172701	-3.95321	7.78478e-05	.
10	46278156	rs4478920	A	G	A	0.31672	ADD	7213	0.0377897	0.0180362	2.09521	0.0361871	.
10	46278348	rs7915271	A	G	G	0.361569	ADD	7213	-0.069056	0.017249	-4.00348	6.30426e-05	.
10	46278352	rs7919127	T	C	T	0.317482	ADD	7213	0.0371236	0.0180099	2.06129	0.0393112	.
10	46278758	rs7096372	T	C	T	0.202828	ADD	7213	0.0641781	0.0207473	3.09332	0.00198686	.
10	46279091	rs4405250	G	C	G	0.317482	ADD	7213	0.0372358	0.0180099	2.06753	0.0387203	.
10	46279095	rs80219750	T	C	C	0.0131707	ADD	7213	-0.0191618	0.0727239	-0.263487	0.792183	.
10	46279128	rs4532974	C	G	G	0.360322	ADD	7213	-0.0680864	0.0172806	-3.94006	8.22312e-05	.
10	46279238	rs71498209	C	A	A	0.0370858	ADD	7213	-0.315339	0.0439712	-7.1715	8.15544e-13	.
10	46279254	rs4460751	G	T	G	0.317552	ADD	7213	0.0377322	0.0180105	2.09501	0.0362047	.
10	46279715	rs4385821	A	G	G	0.326078	ADD	7213	0.0493884	0.0177358	2.78468	0.00537209	.
10	46280333	rs4342963	A	G	A	0.206433	ADD	7213	0.0543137	0.0206118	2.63507	0.00842988	.
10	46280833	rs79822241	C	G	G	0.0131707	ADD	7213	-0.0169291	0.072724	-0.232785	0.815935	.
10	46281103	rs145024153	C	T	T	0.01324	ADD	7213	-0.0153464	0.0725425	-0.211551	0.832464	.
10	46281108	rs7071649	A	C	A	0.206433	ADD	7213	0.0541058	0.0206119	2.62498	0.00868381	.
10	46281263	rs7071918	A	G	A	0.206571	ADD	7213	0.0535915	0.0206106	2.6002	0.00933605	.
10	46282388	rs2999416	G	C	G	0.206017	ADD	7213	0.0535718	0.0206343	2.59625	0.00944389	.
10	46282430	rs10906939	C	G	C	0.243796	ADD	7213	0.0992079	0.0194522	5.10009	3.48146e-07	.
10	46282620	rs2999415	G	C	C	0.0656454	ADD	7213	-0.25537	0.0333649	-7.65386	2.20411e-14	.
10	46282744	rs115669321	T	C	C	0.0777069	ADD	7213	0.127654	0.0311342	4.10012	4.17468e-05	.
10	46282770	rs7070782	C	G	C	0.191044	ADD	7213	0.0383887	0.0212769	1.80424	0.0712354	.
10	46283064	rs7095001	G	C	G	0.234576	ADD	7213	0.0305773	0.0194682	1.57063	0.116313	.
10	46283388	rs11259769	C	T	T	0.0359074	ADD	7213	-0.305444	0.0448017	-6.81768	1.00003e-11	.
10	46284209	rs4926069	G	A	G	0.20976	ADD	7213	0.0350714	0.0205302	1.70828	0.0876277	.
10	46284227	rs4926070	G	C	G	0.260155	ADD	7213	-0.0232807	0.0190276	-1.22352	0.221172	.
10	46284271	rs4926071	T	C	T	0.209899	ADD	7213	0.0358121	0.02052	1.74523	0.0809874	.
10	46284570	rs191713512	G	C	C	0.0122002	ADD	7213	-0.367186	0.0753004	-4.87629	1.10413e-06	.
10	46284574	rs11259771	G	C	C	0.0234299	ADD	7213	0.0769987	0.0543603	1.41645	0.156687	.
10	46284579	rs187916528	G	A	A	0.0338971	ADD	7213	-0.403299	0.0456826	-8.82829	1.31704e-18	.
10	46284720	rs11259772	G	C	G	0.249688	ADD	7213	-0.0653133	0.0192567	-3.39172	0.000698292	.
10	46284758	rs10906941	C	G	C	0.197005	ADD	7213	0.0118554	0.0209827	0.565011	0.572084	.
10	46285019	rs11259773	C	G	G	0.22605	ADD	7213	0.079059	0.0198679	3.97924	6.98146e-05	.
10	46285047	rs113618813	C	T	T	0.0314016	ADD	7213	-0.363306	0.047659	-7.62303	2.79506e-14	.
10	46285062	rs75282642	A	C	C	0.0317482	ADD	7213	-0.372853	0.0474101	-7.86442	4.24885e-15	.
10	46286182	rs143382248	C	T	T	0.0117843	ADD	7213	0.104179	0.0775899	1.34269	0.179414	.
10	46286320	rs7919217	A	C	C	0.0415916	ADD	7213	-0.236403	0.0413454	-5.71777	1.12245e-08	.
10	46287211	rs111963857	G	A	A	0.0528213	ADD	7213	-0.0882092	0.0366021	-2.40995	0.0159796	.
10	46287880	rs117143174	G	A	A	0.0373631	ADD	7213	0.261466	0.0439598	5.94785	2.84385e-09	.
10	46287904	rs4644590	G	A	G	0.33405	ADD	7213	-0.0230241	0.0178357	-1.2909	0.19678	.
10	46288429	rs12719927	A	T	A	0.332941	ADD	7213	-0.0208373	0.0178607	-1.16665	0.243388	.
10	46289230	rs12781108	G	A	A	0.0111604	ADD	7213	-0.334102	0.0790888	-4.22439	2.42543e-05	.
10	46289897	rs7903638	C	T	T	0.0414529	ADD	7213	-0.236827	0.0414765	-5.70991	1.17525e-08	.
10	46290653	rs7895458	G	C	G	0.337446	ADD	7213	-0.0123902	0.0178622	-0.693654	0.487922	.
10	46290976	rs4926073	G	C	C	0.468321	ADD	7213	0.0405452	0.0170542	2.37743	0.0174595	.
10	46291595	rs7088273	C	T	C	0.349924	ADD	7213	-0.0270885	0.0176566	-1.53418	0.125029	.
10	46291650	rs72790435	A	G	G	0.148413	ADD	7213	0.0754831	0.0234345	3.22103	0.00128299	.
10	46291746	rs12766672	C	G	G	0.0417995	ADD	7213	-0.232901	0.0413303	-5.6351	1.81556e-08	.
10	46292902	rs3903031	G	C	C	0.482809	ADD	7213	0.0324625	0.017068	1.90195	0.0572169	.
10	46293239	rs12770509	T	C	C	0.0446416	ADD	7213	-0.19221	0.0399431	-4.81209	1.52395e-06	.
10	46293969	rs36022937	A	G	G	0.0445723	ADD	7213	-0.191559	0.0399699	-4.79259	1.67938e-06	.
10	46294176	rs12761764	C	G	C	0.471163	ADD	7213	-0.00559025	0.0169575	-0.329663	0.741664	.
10	46294474	rs12572134	A	G	G	0.483155	ADD	7213	0.0357977	0.0170637	2.09788	0.0359501	.
10	46294507	rs12570772	G	A	A	0.483086	ADD	7213	0.0355842	0.0170664	2.08504	0.0371009	.
10	46294657	rs71498214	C	A	A	0.0445723	ADD	7213	-0.191559	0.0399699	-4.79259	1.67938e-06	.
10	46294670	rs12572446	T	G	G	0.483155	ADD	7213	0.0363069	0.0170685	2.12712	0.0334439	.
10	46295201	rs17769411	T	C	C	0.483294	ADD	7213	0.0349102	0.0170636	2.04588	0.0408039	.
10	46295250	rs61845178	T	C	C	0.483294	ADD	7213	0.0349102	0.0170636	2.04588	0.0408039	.
10	46295252	rs61845179	A	G	G	0.483294	ADD	7213	0.0349102	0.0170636	2.04588	0.0408039	.
10	46295706	rs17696739	A	T	T	0.483502	ADD	7213	0.0341808	0.0170609	2.00346	0.0451652	.
10	46295747	rs17769421	A	T	T	0.483571	ADD	7213	0.0342395	0.0170582	2.00722	0.0447636	.
10	46295902	rs35544747	G	C	G	0.29024	ADD	7213	0.0222049	0.0185811	1.19502	0.232117	.
10	46295928	rs4076960	C	T	T	0.483918	ADD	7213	0.0337338	0.017055	1.97794	0.0479734	.
10	46296464	rs4390286	C	T	T	0.483502	ADD	7213	0.0341808	0.0170609	2.00346	0.0451652	.
10	46296594	rs4542340	T	C	C	0.483502	ADD	7213	0.0341808	0.0170609	2.00346	0.0451652	.
10	46296661	rs4617525	A	G	G	0.483502	ADD	7213	0.0341808	0.0170609	2.00346	0.0451652	.
10	46296843	rs4384332	C	G	G	0.483225	ADD	7213	0.033258	0.0170568	1.94984	0.0512343	.
10	46297025	rs7916724	T	C	C	0.483433	ADD	7213	0.0338308	0.0170586	1.98321	0.047382	.
10	46297039	rs7894341	G	C	C	0.483433	ADD	7213	0.0338308	0.0170586	1.98321	0.047382	.
10	46297095	rs7916843	T	C	C	0.483502	ADD	7213	0.0341808	0.0170609	2.00346	0.0451652	.
10	46297134	rs7894472	G	C	C	0.483502	ADD	7213	0.0341808	0.0170609	2.00346	0.0451652	.
10	46297471	rs4409768	T	C	C	0.483502	ADD	7213	0.0341808	0.0170609	2.00346	0.0451652	.
10	46297485	rs4570521	G	A	A	0.483502	ADD	7213	0.0341808	0.0170609	2.00346	0.0451652	.
10	46297508	rs4615963	A	G	G	0.483502	ADD	7213	0.0341808	0.0170609	2.00346	0.0451652	.
10	46297511	rs4256914	C	G	G	0.483502	ADD	7213	0.0341808	0.0170609	2.00346	0.0451652	.
10	46297541	rs117319649	G	T	T	0.0446416	ADD	7213	-0.196296	0.0399403	-4.91473	9.08668e-07	.
10	46297546	rs4542339	A	G	G	0.483502	ADD	7213	0.0341808	0.0170609	2.00346	0.0451652	.
10	46297551	rs3013800	A	G	A	0.270345	ADD	7213	0.0359365	0.0190006	1.89133	0.0586204	.
10	46297576	rs4542338	A	G	G	0.483502	ADD	7213	0.0341808	0.0170609	2.00346	0.0451652	.
10	46297622	rs4539251	T	A	A	0.483502	ADD	7213	0.0341808	0.0170609	2.00346	0.0451652	.
10	46298306	rs67610868	A	G	G	0.483155	ADD	7213	0.0337566	0.0170593	1.97878	0.0478792	.
10	46298356	rs113708985	A	T	T	0.483502	ADD	7213	0.0341808	0.0170609	2.00346	0.0451652	.
10	46299119	rs12764605	G	A	A	0.483155	ADD	7213	0.0328498	0.0170546	1.92616	0.0541239	.
10	46299615	rs10906942	C	G	C	0.496881	ADD	7213	-0.0202445	0.0170278	-1.18891	0.234514	.
10	46300117	rs71498215	C	T	T	0.0446416	ADD	7213	-0.177375	0.0400169	-4.43249	9.45278e-06	.
10	46300422	rs12414349	C	T	T	0.0499792	ADD	7213	-0.128053	0.0378412	-3.38394	0.000718341	.
10	46300430	rs140800802	G	C	C	0.0211424	ADD	7213	-0.13061	0.0576919	-2.26393	0.023608	.
10	46300452	rs113257266	C	T	T	0.0232913	ADD	7213	-0.074549	0.0543458	-1.37175	0.170183	.
10	46300628	rs34576453	T	C	C	0.0206571	ADD	7213	-0.117089	0.0581253	-2.01443	0.0440017	.
10	46300638	rs34583261	T	C	C	0.0958686	ADD	7213	-0.031006	0.0281876	-1.09999	0.271373	.
10	46300836	rs139363606	A	C	C	0.0112297	ADD	7213	-0.383608	0.0783325	-4.89718	9.93401e-07	.
10	46300849	rs4926078	G	T	T	0.151116	ADD	7213	-0.112523	0.0229277	-4.90773	9.41598e-07	.
10	46300948	rs71498216	T	C	C	0.0160821	ADD	7213	-0.353915	0.0657146	-5.38564	7.44662e-08	.
10	46301306	rs4926079	C	T	T	0.0896992	ADD	7213	-0.104657	0.0289091	-3.62022	0.000296373	.
10	46301755	rs117833747	G	A	A	0.0166366	ADD	7213	-0.223289	0.0655841	-3.40463	0.000666151	.
10	46302310	rs117938639	G	A	A	0.0413143	ADD	7213	-0.0158456	0.0415579	-0.381289	0.703	.
10	46302565	rs7081666	C	T	T	0.0211424	ADD	7213	-0.12434	0.0575024	-2.16234	0.0306245	.
10	46302773	rs148597284	G	A	A	0.0496326	ADD	7213	0.181466	0.0385968	4.70159	2.62937e-06	.
10	46302836	rs7093005	T	A	A	0.0211424	ADD	7213	-0.12434	0.0575024	-2.16234	0.0306245	.
10	46302920	rs7093042	T	C	C	0.0211424	ADD	7213	-0.12434	0.0575024	-2.16234	0.0306245	.
10	46303293	rs55818333	T	C	C	0.0282823	ADD	7213	-0.107457	0.0501665	-2.14201	0.0322259	.
10	46303302	rs10796319	T	C	C	0.0676556	ADD	7213	-0.0919049	0.0327321	-2.80779	0.00500172	.
10	46306017	rs74129855	A	C	C	0.0208651	ADD	7213	-0.115536	0.058052	-1.99021	0.0466059	.
10	46306562	rs11259785	T	G	G	0.33502	ADD	7213	0.052224	0.0177222	2.9468	0.00322105	.
10	46307008	rs41306407	T	G	G	0.0537224	ADD	7213	-0.0772944	0.0365999	-2.11188	0.0347313	.
10	46308393	rs571337148	C	A	A	0.011715	ADD	7213	-0.213622	0.0773151	-2.763	0.00574174	.
10	46309021	rs11596494	G	C	C	0.104256	ADD	7213	0.0416899	0.0271019	1.53826	0.124029	.
10	46309316	rs3013796	C	G	G	0.494385	ADD	7213	0.0180864	0.0167219	1.0816	0.279468	.
10	46309329	rs61845227	G	A	A	0.27388	ADD	7213	-0.010585	0.0188573	-0.561321	0.574596	.
10	46310153	rs76512547	T	C	C	0.180785	ADD	7213	0.0784619	0.0216074	3.63125	0.000284008	.
10	46310181	rs2999458	T	C	C	0.434771	ADD	7213	-0.00934528	0.0168888	-0.553342	0.580046	.
10	46310284	rs73291027	G	A	A	0.180993	ADD	7213	0.0793802	0.0215926	3.67626	0.000238394	.
10	46310721	rs4500424	G	A	A	0.184112	ADD	7213	0.0771061	0.0214134	3.60084	0.000319327	.
10	46311163	rs9665055	G	A	A	0.184181	ADD	7213	0.0772453	0.0214022	3.60923	0.000309192	.
10	46313097	rs80049972	G	A	A	0.177665	ADD	7213	0.0777392	0.0217033	3.58191	0.000343344	.
10	46313529	rs17769532	T	C	C	0.285665	ADD	7213	-0.00883162	0.0186342	-0.473947	0.635552	.
10	46313639	rs3013795	T	G	T	0.235963	ADD	7213	-0.082186	0.0194431	-4.227	2.39751e-05	.
10	46314256	rs12412804	A	G	G	0.288022	ADD	7213	-0.010591	0.018605	-0.569253	0.569202	.
10	46314355	rs3013794	C	T	T	0.0293221	ADD	7213	-0.0350392	0.0493623	-0.709838	0.477827	.
10	46314592	rs4495839	A	G	G	0.4756	ADD	7213	0.0283463	0.016737	1.69363	0.0903781	.
10	46314968	rs77498872	C	T	T	0.180438	ADD	7213	0.0759498	0.0215853	3.51858	0.000436534	.
10	46315092	rs3013793	G	A	A	0.0303618	ADD	7213	-0.0413907	0.048471	-0.853925	0.393175	.
10	46316543	rs60449964	A	G	G	0.401081	ADD	7213	-0.00773798	0.0170047	-0.45505	0.649087	.
10	46317362	rs75618872	C	A	A	0.179814	ADD	7213	0.0771968	0.0216177	3.571	0.000357936	.
10	46317518	rs78779193	C	G	G	0.179953	ADD	7213	0.0768806	0.021615	3.55682	0.000377786	.
10	46319163	rs12775681	C	G	G	0.0282823	ADD	7213	-0.0437017	0.0501798	-0.870901	0.383837	.
10	46320892	rs10906946	C	T	T	0.405656	ADD	7213	-0.003179	0.0169717	-0.187312	0.851422	.
10	46322687	rs4925995	G	A	A	0.179676	ADD	7213	0.0747874	0.0216217	3.4589	0.000545524	.
10	46322760	rs11592723	G	A	A	0.108693	ADD	7213	0.0415638	0.026629	1.56085	0.118603	.
10	46323519	rs35621336	A	C	C	0.0414529	ADD	7213	-0.232313	0.0415523	-5.59086	2.34215e-08	.
10	46326358	rs76522153	T	G	G	0.175655	ADD	7213	0.0786349	0.0217985	3.60736	0.000311423	.
10	46326809	rs10906948	C	G	G	0.407459	ADD	7213	-0.00519146	0.0169675	-0.305965	0.75964	.
10	46330126	rs41284477	T	C	C	0.0306391	ADD	7213	-0.0350095	0.0481607	-0.726931	0.467292	.
10	46330275	rs79683143	T	G	G	0.0285595	ADD	7213	-0.0299219	0.0500838	-0.597435	0.550236	.
10	46330334	rs11596854	A	G	G	0.412172	ADD	7213	-0.000661899	0.0168646	-0.0392478	0.968694	.
10	46330485	rs11594301	G	A	A	0.41141	ADD	7213	-0.000868407	0.016886	-0.0514278	0.958986	.
10	46331115	rs10906953	C	T	T	0.440316	ADD	7213	-0.0117218	0.016812	-0.697225	0.485684	.
10	46331279	rs11259796	C	T	T	0.431305	ADD	7213	-0.00506837	0.0168587	-0.300638	0.763699	.
10	46331424	rs35802158	T	C	C	0.436296	ADD	7213	-0.00836226	0.016813	-0.497367	0.618945	.
10	46331654	rs4258320	C	T	T	0.387841	ADD	7213	-0.00845943	0.0172603	-0.49011	0.624071	.
10	46331669	rs4570520	T	C	C	0.4277	ADD	7213	-0.00641505	0.016923	-0.379074	0.704644	.
10	46332377	rs4128664	C	T	T	0.431166	ADD	7213	-0.00839584	0.0168599	-0.497977	0.618515	.
10	46332633	rs4434935	C	T	T	0.431097	ADD	7213	-0.00903568	0.0168629	-0.535832	0.592091	.
10	46332634	rs4128663	A	G	G	0.431097	ADD	7213	-0.00903568	0.0168629	-0.535832	0.592091	.
10	46332710	rs4128662	T	C	C	0.126716	ADD	7213	0.0363903	0.0248305	1.46555	0.142814	.
10	46332834	rs4617524	A	C	C	0.430958	ADD	7213	-0.00883736	0.016869	-0.523881	0.600378	.
10	46332839	rs3897808	G	A	A	0.431166	ADD	7213	-0.00884066	0.0168646	-0.524212	0.600147	.
10	46344875	rs570948588	T	A	A	0.0106059	ADD	7213	-0.56796	0.0793186	-7.16049	8.83313e-13	.
10	46360353	rs782688963	G	A	A	0.0120616	ADD	7213	-0.272978	0.0766568	-3.56104	0.000371764	.
10	46367936	rs11598259	A	G	G	0.424581	ADD	7213	-0.00645781	0.0169285	-0.381475	0.702862	.
10	46369269	rs61842903	G	A	A	0.424997	ADD	7213	-0.00873538	0.0169192	-0.516302	0.60566	.
10	46393088	rs61841533	C	T	T	0.292389	ADD	7213	-0.0113043	0.0186183	-0.607162	0.543762	.
10	46394105	rs61841529	C	A	A	0.292527	ADD	7213	-0.0135461	0.0185999	-0.728291	0.466459	.
10	46394153	rs71496688	C	T	T	0.0404131	ADD	7213	-0.229125	0.0417202	-5.49194	4.11088e-08	.
10	46394270	rs11248235	G	C	C	0.292042	ADD	7213	-0.0110904	0.0186285	-0.595345	0.551632	.
