# Supplementary material for: Multi-omics analysis indicates an association between TAPBP and prostate cancer
Source: PLoS One. 2025 Nov 21;20(11):e0336438. doi: 10.1371/journal.pone.0336438 (PMC12637951; doi:10.1371/journal.pone.0336438)
Supplement: S1 File — (ZIP) [file pone.0336438.s001.zip › PLG OR.xls]

## Sheet: Sheet1
	id.exposure	id.outcome	outcome	exposure	method	nsnp	b	se	pval	lo_ci	up_ci	or	or_lci95	or_uci95
1	6cPdwZ	T7r5M7	PA	PLG	MR Egger	23	-0.12321	0.0479315	0.0178278	-0.217156	-0.0292641	0.884078	0.804805	0.97116
2	6cPdwZ	T7r5M7	PA	PLG	Weighted median	23	-0.145323	0.0282569	2.70502e-07	-0.200707	-0.0899395	0.864743	0.818152	0.913986
3	6cPdwZ	T7r5M7	PA	PLG	Inverse variance weighted	23	-0.163467	0.0262315	4.61375e-10	-0.214881	-0.112053	0.849194	0.806637	0.893996
4	6cPdwZ	T7r5M7	PA	PLG	Simple mode	23	-0.136777	0.0452578	0.00626383	-0.225483	-0.0480721	0.872164	0.798131	0.953065
5	6cPdwZ	T7r5M7	PA	PLG	Weighted mode	23	-0.125074	0.0350634	0.00172278	-0.193798	-0.0563497	0.882432	0.823824	0.945208
