# Supplementary material for: Multi-omics analysis indicates an association between TAPBP and prostate cancer
Source: PLoS One. 2025 Nov 21;20(11):e0336438. doi: 10.1371/journal.pone.0336438 (PMC12637951; doi:10.1371/journal.pone.0336438)
Supplement: S1 File — (ZIP) [file pone.0336438.s001.zip › PLG.csv]

SNP	A1	A2	EAF	BETA	SE	P
rs78369364	G	A	0.0440871	-0.0306263	0.0403488	0.447854
rs77759957	G	A	0.0300846	-0.0367374	0.0485582	0.449335
rs76443587	G	A	0.0481769	0.159257	0.0389888	4.46E-05
rs139300931	T	A	0.0143491	0.0432611	0.0701587	0.537507
rs4123902	T	A	0.117427	-0.265723	0.0256052	4.70E-25
rs3127593	T	A	0.118051	-0.2678	0.0255611	1.68E-25
rs11753349	G	A	0.116803	-0.264805	0.0256654	8.72E-25
rs2279463	G	A	0.127478	-0.283923	0.0247531	3.40E-30
rs3127573	G	A	0.121655	-0.344846	0.0251511	2.95E-42
rs3127572	G	A	0.125537	-0.337686	0.0248173	1.19E-41
rs7757997	G	A	0.0474837	-0.209621	0.0384324	5.08E-08
rs492453	G	A	0.304242	0.117819	0.0178096	3.97E-11
rs74475987	T	A	0.0281436	0.151966	0.0505199	0.00263849
rs74427859	T	A	0.0438791	-0.220973	0.0397646	2.84E-08
rs141924408	G	A	0.0123388	0.112973	0.0758671	0.136507
rs76515559	G	A	0.0422848	-0.222893	0.0405145	3.89E-08
rs75147699	C	A	0.0436018	-0.222976	0.0398681	2.32E-08
rs144254355	C	A	0.0110218	0.241431	0.0796149	0.00243411
rs316033	G	A	0.374255	0.0624273	0.0170011	0.000242434
rs577940	C	A	0.351449	0.0662433	0.017163	0.000114538
rs614564	G	A	0.35131	0.0668409	0.0171708	0.000100025
rs10499313	G	A	0.0464439	-0.21645	0.0387808	2.47E-08
rs599507	G	A	0.474421	-0.0804367	0.0164534	1.04E-06
rs582280	G	A	0.474421	-0.0804367	0.0164534	1.04E-06
rs581836	G	A	0.474421	-0.0804367	0.0164534	1.04E-06
rs7761031	G	A	0.0464439	-0.21645	0.0387808	2.47E-08
rs316037	G	A	0.212256	0.0805409	0.0202755	7.19E-05
rs112194218	G	A	0.0414529	-0.207569	0.0407965	3.71E-07
rs578560	G	A	0.173991	-0.0199679	0.0217714	0.359088
rs2774223	T	A	0.261056	0.0228883	0.0188729	0.225261
rs79026903	G	A	0.0311937	0.106173	0.0485418	0.0287565
rs2619280	C	A	0.261056	0.0228883	0.0188729	0.225261
rs2619281	C	A	0.261056	0.0228883	0.0188729	0.225261
rs2481034	G	A	0.261056	0.0228883	0.0188729	0.225261
rs562660689	G	A	0.144045	-0.306765	0.023465	1.28E-38
rs2481037	G	A	0.261056	0.0228883	0.0188729	0.225261
rs611809	G	A	0.421877	-0.051833	0.0167056	0.00192477
rs2484236	T	A	0.261056	0.0228883	0.0188729	0.225261
rs2481038	C	A	0.261056	0.0228883	0.0188729	0.225261
rs2481039	T	A	0.261056	0.0228883	0.0188729	0.225261
rs2481041	G	A	0.261056	0.0228883	0.0188729	0.225261
rs2450982	C	A	0.261056	0.0228883	0.0188729	0.225261
rs399942	C	A	0.277277	0.122864	0.0182765	1.92E-11
rs2450980	G	A	0.261056	0.0228883	0.0188729	0.225261
rs2504946	T	A	0.260987	0.0236955	0.0188793	0.209481
rs13220146	G	A	0.174199	0.0390809	0.0220903	0.0769121
rs149871128	G	A	0.260086	0.0231852	0.0189045	0.220076
rs12181139	G	A	0.261611	0.0212416	0.0188475	0.259769
rs12181151	G	A	0.26168	0.0213198	0.0188476	0.258023
rs12181189	C	A	0.26168	0.0213198	0.0188476	0.258023
rs113441809	G	A	0.277346	0.122451	0.0182772	2.25E-11
rs117965696	G	A	0.0945515	0.0760419	0.0284229	0.00748149
rs2484238	T	A	0.406488	-0.140967	0.0168159	6.15E-17
rs448033	G	A	0.27804	0.121614	0.0182753	3.05E-11
rs76496732	T	A	0.0528906	0.320429	0.0365512	2.27E-18
rs3120149	G	A	0.143838	-0.31035	0.0234807	2.00E-39
rs76360825	G	A	0.0415223	-0.209835	0.0408348	2.84E-07
rs76763527	G	A	0.0158741	-0.0435988	0.0665422	0.512357
rs3120145	G	A	0.144531	-0.313338	0.0234194	2.41E-40
rs3106173	G	A	0.144739	-0.311819	0.0234137	5.40E-40
rs3106172	G	A	0.144739	-0.311819	0.0234137	5.40E-40
rs3106171	T	A	0.144739	-0.311819	0.0234137	5.40E-40
rs76725059	G	A	0.144739	-0.311819	0.0234137	5.40E-40
rs3120142	G	A	0.144739	-0.311819	0.0234137	5.40E-40
rs3106168	G	A	0.144739	-0.311819	0.0234137	5.40E-40
rs2130087	G	A	0.044503	-0.199336	0.03961	4.96E-07
rs510586	G	A	0.277624	0.121412	0.0182981	3.48E-11
rs536105	G	A	0.277624	0.121412	0.0182981	3.48E-11
rs73782533	G	A	0.0446416	-0.203085	0.039556	2.91E-07
rs372665	G	A	0.322196	0.0718027	0.0175362	4.28E-05
rs7774140	C	A	0.0709829	-0.0321669	0.0322886	0.319172
rs138990898	C	A	0.0126854	0.0881288	0.073626	0.231355
rs186412	G	A	0.277832	0.122485	0.018292	2.30E-11
rs191149	C	A	0.278178	0.121977	0.018288	2.75E-11
rs6933264	C	A	0.144253	-0.310834	0.023449	1.21E-39
rs2481030	G	A	0.356856	-0.11271	0.0173063	7.88E-11
rs117110373	G	A	0.027797	0.148285	0.050811	0.00352948
rs316173	T	A	0.473728	-0.101522	0.0164485	7.10E-10
rs16891445	T	A	0.0414529	-0.206652	0.0408657	4.37E-07
rs374259	T	A	0.31977	0.0740407	0.0176005	2.62E-05
rs316175	G	A	0.320463	0.0729775	0.0176033	3.43E-05
rs117408614	T	A	0.0528906	0.321293	0.0366002	2.04E-18
rs572149	G	A	0.32074	0.0737966	0.0176005	2.79E-05
rs572889	G	A	0.0323028	0.0872588	0.0464076	0.0601114
rs575719	G	A	0.320532	0.0743155	0.0175978	2.44E-05
rs637575	T	A	0.32074	0.0737966	0.0176005	2.79E-05
rs3004078	C	A	0.113198	0.119616	0.0264075	6.00E-06
rs474513	G	A	0.498752	0.0737814	0.016687	9.95E-06
rs539298	G	A	0.498683	0.0741393	0.0166891	9.03E-06
rs655185	G	A	0.498752	0.0737564	0.016687	1.00E-05
rs416879	G	A	0.499099	0.0742539	0.0166796	8.64E-06
rs2102503	G	A	0.216692	0.0923927	0.0200415	4.09E-06
rs405405	T	A	0.287675	0.0142417	0.0181732	0.433261
rs10455871	T	A	0.0200333	0.0684058	0.0591727	0.247705
rs9346816	G	A	0.479066	-0.0730706	0.0167076	1.24E-05
rs77876370	G	A	0.0384722	0.173436	0.0434497	6.63E-05
rs402219	G	A	0.306738	0.0540935	0.0178693	0.00247731
rs35351535	G	A	0.0415223	0.0924064	0.0414544	0.0258375
rs61131294	G	A	0.194302	0.100993	0.0212351	2.01E-06
rs2063192	G	A	0.0386802	-0.180058	0.0423917	2.19E-05
rs4709425	T	A	0.477818	-0.0901477	0.0166949	6.89E-08
rs379683	C	A	0.290864	0.0576982	0.0181469	0.0014815
rs446926	G	A	0.294746	0.0554201	0.018087	0.00219142
rs10499314	C	A	0.194233	0.101314	0.0212263	1.85E-06
rs3105751	G	A	0.276307	-0.190166	0.018471	1.10E-24
rs3105752	G	A	0.478095	-0.0881633	0.0166862	1.30E-07
rs1605963	G	A	0.478095	-0.0883269	0.0166955	1.26E-07
rs73022312	G	A	0.0123388	0.10883	0.0750085	0.146849
rs3106166	G	A	0.448565	-0.084767	0.0167605	4.35E-07
rs28399108	G	A	0.147096	0.133619	0.0235274	1.41E-08
rs79648238	G	A	0.0157355	-0.335626	0.0661149	3.94E-07
rs4708867	G	A	0.095314	0.128591	0.0284797	6.43E-06
rs117599796	G	A	0.0211424	-0.0177418	0.0567739	0.754671
rs2665357	C	A	0.49799	-0.0879549	0.0166566	1.33E-07
rs116857939	G	A	0.0116456	0.108302	0.0775672	0.162687
rs432919	G	A	0.293706	0.0484668	0.0180997	0.00742823
rs4709431	C	A	0.0164287	-0.0564871	0.0657471	0.390282
rs4709432	G	A	0.144323	0.131389	0.0236663	2.93E-08
rs73022401	T	A	0.0178151	-0.0206124	0.0627507	0.742558
rs1397168	T	A	0.143907	0.132692	0.0237091	2.27E-08
rs8187724	C	A	0.0163594	0.0329245	0.0661705	0.618802
rs73024308	T	A	0.0311244	0.0218912	0.0481542	0.649407
rs2063345	G	A	0.293151	0.053149	0.018076	0.0032892
rs1510230	T	A	0.420837	0.110121	0.0166051	3.56E-11
rs2457575	G	A	0.29329	0.0527037	0.018089	0.00358414
rs3918286	G	A	0.369195	-0.16105	0.016982	3.26E-21
rs62440430	G	A	0.0992652	0.161047	0.0276671	6.10E-09
rs73592951	G	A	0.01629	0.0372296	0.0663061	0.574488
rs7744658	G	A	0.127825	0.145879	0.024884	4.76E-09
rs62441866	G	A	0.0991266	0.163476	0.0276567	3.56E-09
rs73592964	G	A	0.01629	0.0372296	0.0663061	0.574488
rs6916433	T	A	0.132192	0.146232	0.0244131	2.20E-09
rs1112073	T	A	0.292735	-0.152406	0.0180964	4.43E-17
rs73592974	G	A	0.0167753	0.00692859	0.0653743	0.915598
rs74781794	G	A	0.0291141	0.0672414	0.0491572	0.171391
rs2136675	C	A	0.304312	0.0477911	0.0178553	0.00745475
rs62441872	C	A	0.292805	-0.151313	0.0180982	7.42E-17
rs116910639	T	A	0.0294607	0.0697935	0.0488964	0.153515
rs2457567	G	A	0.493692	0.0750446	0.016404	4.85E-06
rs9457927	G	A	0.0160128	-0.0573947	0.0665596	0.388548
rs73594810	G	A	0.0160821	0.00898675	0.0667205	0.892859
rs58260600	C	A	0.01629	0.000671491	0.0660178	0.991885
rs73594816	G	A	0.01629	0.000671491	0.0660178	0.991885
rs7754014	T	A	0.212048	0.0559111	0.0201316	0.00549584
rs7754188	T	A	0.208027	0.0607023	0.0202339	0.00270873
rs57329242	G	A	0.01629	-0.00283192	0.0663076	0.965935
rs117733303	G	A	0.0164287	-0.0497101	0.0657478	0.449631
rs73594833	G	A	0.01629	-0.00283192	0.0663076	0.965935
rs9457931	G	A	0.0587134	-0.137855	0.0347586	7.38E-05
rs4709441	T	A	0.319215	0.0375913	0.0177488	0.0342124
rs62441877	G	A	0.0101899	0.15224	0.0832945	0.0676303
rs12664092	C	A	0.0251629	0.0291402	0.0522061	0.576742
rs41266385	C	A	0.0509497	0.351133	0.0373965	7.93E-21
rs3127596	G	A	0.292943	-0.154996	0.0180828	1.24E-17
rs41267809	G	A	0.0218356	0.123643	0.0573943	0.0312523
rs117597352	C	A	0.0173298	0.144375	0.0625445	0.0210071
rs12194138	T	A	0.17316	-0.325217	0.0216334	2.56E-50
rs41265924	G	A	0.0390268	-0.179147	0.0422314	2.24E-05
rs148438084	G	A	0.0158048	0.00436156	0.067284	0.948317
rs9364559	G	A	0.190905	0.0627627	0.0209136	0.00269974
rs12210186	G	A	0.173853	-0.327646	0.021569	2.53E-51
rs73784287	G	A	0.147373	0.0879439	0.0232631	0.000157842
rs12665784	G	A	0.208235	0.0283073	0.0204013	0.165324
rs113461388	G	A	0.144739	0.0907378	0.0234914	0.000113167
rs62441903	G	A	0.0128934	0.150391	0.0742502	0.0428571
rs141383002	C	A	0.0103286	0.124271	0.08219	0.130578
rs7739883	C	A	0.343824	0.0592162	0.0173603	0.000650771
rs6906412	G	A	0.343962	0.0594915	0.0173516	0.000610146
rs35358746	G	A	0.196797	0.02424	0.0207836	0.24353
rs78244027	G	A	0.1446	0.0900858	0.0234972	0.000127202
rs6455688	G	A	0.344378	0.0602342	0.0173467	0.00051892
rs6923877	G	A	0.344517	0.0602094	0.0173487	0.000522458
rs74617384	T	A	0.0691113	-0.177646	0.0324867	4.70E-08
rs9347418	G	A	0.342853	0.0654082	0.017375	0.000168214
rs9346824	G	A	0.345487	0.0616822	0.0173253	0.000372904
rs9355295	G	A	0.345557	0.0610495	0.0173266	0.000428605
rs77009508	G	A	0.0698738	-0.510994	0.0318544	6.28E-57
rs10455872	G	A	0.069042	-0.176573	0.0324655	5.54E-08
rs7453899	T	A	0.34424	0.061038	0.0173706	0.000444347
rs6927129	G	A	0.344378	0.0608899	0.0173674	0.000457683
rs41271036	G	A	0.0126854	0.0497839	0.073631	0.498982
rs6926458	G	A	0.230625	0.0620788	0.0194651	0.00143258
rs6932014	G	A	0.366144	0.0803614	0.0170695	2.55E-06
rs6919497	G	A	0.366075	0.0802695	0.0170684	2.61E-06
rs6923917	T	A	0.366075	0.0802695	0.0170684	2.61E-06
rs7761377	G	A	0.37266	0.0724062	0.0170219	2.13E-05
rs112092923	G	A	0.0155275	0.111713	0.067233	0.0966396
rs117629249	G	A	0.0289755	0.0473729	0.0486782	0.330494
rs78822335	G	A	0.133994	0.0768209	0.0243393	0.00160469
rs117026595	T	A	0.0162207	0.143288	0.0655593	0.0288756
rs7770685	T	A	0.230279	0.0630887	0.0194809	0.00120707
rs75167652	G	A	0.132608	0.0789093	0.0245237	0.00129804
rs140818695	T	A	0.141411	0.0900737	0.0237332	0.000148699
rs12525588	T	A	0.144253	0.0750473	0.0235052	0.0014151
rs1998043	G	A	0.159365	0.0602639	0.0225933	0.0076626
rs12174589	T	A	0.19964	-0.272104	0.0205622	1.63E-39
rs144647892	G	A	0.0257175	0.0396305	0.0519798	0.445834
rs528250029	G	A	0.159434	0.0774055	0.022642	0.000632754
rs9457998	G	A	0.157285	0.0903489	0.0227018	6.96E-05
rs7767705	G	A	0.223693	0.0451269	0.0199914	0.0240183
rs59872631	C	A	0.223555	0.0454985	0.0199921	0.0228861
rs7772437	T	A	0.483155	0.107947	0.0164076	5.06E-11
rs9458005	G	A	0.21898	0.0561336	0.0200998	0.00523998
rs7452732	G	A	0.483433	0.10751	0.0164118	6.12E-11
rs4252053	G	A	0.158187	0.0844905	0.0227003	0.000199153
rs4252072	T	A	0.301054	0.023414	0.0179834	0.192964
rs783143	G	A	0.0279357	0.16988	0.0502975	0.000735365
rs4252076	G	A	0.301054	0.0232988	0.0179892	0.195308
rs540899685	C	A	0.0474837	0.586557	0.0386645	3.41E-51
rs4252083	T	A	0.0153889	0.052811	0.0678405	0.436324
rs4252090	T	A	0.300291	0.0229983	0.0180471	0.202582
rs4252093	G	A	0.300291	0.0229983	0.0180471	0.202582
rs35513104	G	A	0.307916	0.0243012	0.0179183	0.175071
rs4252106	G	A	0.0129627	-0.0309947	0.0728861	0.670669
rs13231	G	A	0.295508	0.0261917	0.0181318	0.148637
rs4252116	C	A	0.0123388	-0.0146173	0.0746004	0.844662
rs4252117	G	A	0.296479	0.0247186	0.0181338	0.172887
rs4252121	G	A	0.0123388	-0.0146173	0.0746004	0.844662
rs1321200	G	A	0.0123388	-0.0146173	0.0746004	0.844662
rs9458016	G	A	0.296201	0.0244623	0.0181496	0.177759
rs1321197	T	A	0.308956	0.0212042	0.0179059	0.236372
rs9456577	C	A	0.0288368	0.0337141	0.0497389	0.497907
rs58184095	G	A	0.0123388	-0.0146173	0.0746004	0.844662
rs1897109	G	A	0.0123388	-0.0146173	0.0746004	0.844662
rs1897108	G	A	0.308956	0.0212042	0.0179059	0.236372
rs1897107	G	A	0.0123388	-0.0146173	0.0746004	0.844662
rs9456578	T	A	0.296201	0.0237638	0.0181377	0.190175
rs73784942	C	A	0.0122695	-0.0171443	0.0747986	0.818716
rs720886	G	A	0.0123388	-0.0146173	0.0746004	0.844662
rs4252126	G	A	0.29634	0.0237125	0.0181388	0.191161
rs4252130	C	A	0.29634	0.0237125	0.0181388	0.191161
rs783185	G	A	0.15888	0.0463922	0.0225549	0.0397358
rs4252151	G	A	0.30854	0.022052	0.0179132	0.218345
rs1835346	G	A	0.0242617	0.0388392	0.0538231	0.470559
rs1084659	G	A	0.39304	0.036747	0.0167675	0.0284428
rs146703576	G	A	0.288853	0.017557	0.0182714	0.336637
rs13206066	G	A	0.337862	0.0012835	0.017371	0.941102
rs59000538	T	A	0.12013	0.219849	0.0253065	4.53E-18
rs783176	G	A	0.179606	0.224786	0.0213872	1.19E-25
rs79570361	G	A	0.0698738	0.072532	0.0325784	0.0260193
rs4252200	G	A	0.0555247	-0.466856	0.0358939	3.02E-38
rs4440440	C	A	0.345626	0.000373731	0.0173061	0.982771
rs79845636	G	A	0.011299	-0.018524	0.0782326	0.812833
rs78649488	G	A	0.0393734	0.171181	0.0424567	5.59E-05
rs2465835	G	A	0.17413	0.231312	0.0216193	1.62E-26
rs62436701	T	A	0.273326	0.0138294	0.0186112	0.457463
rs12194271	G	A	0.346042	-0.000838849	0.0173069	0.961344
rs1740445	G	A	0.448357	0.142928	0.0165267	6.37E-18
rs1782627	G	A	0.448981	0.141549	0.0165402	1.39E-17
rs1620969	G	A	0.174754	0.223344	0.0216375	8.33E-25
rs13196302	G	A	0.352419	0.0051026	0.0172411	0.767272
rs13196324	T	A	0.352419	0.0051026	0.0172411	0.767272
rs4709466	G	A	0.35235	0.00472238	0.01724	0.784154
rs4708878	G	A	0.35235	0.00472238	0.01724	0.784154
rs4708885	G	A	0.352558	0.00432034	0.0172483	0.802224
rs4708887	G	A	0.352558	0.00432034	0.0172483	0.802224
rs4708888	C	A	0.352558	0.00432034	0.0172483	0.802224
rs150998237	G	A	0.0136559	0.0672595	0.0711152	0.344292
rs2115870	G	A	0.352627	0.0043309	0.017234	0.80159
rs13203571	G	A	0.352766	0.00462501	0.017231	0.788389
rs4708891	G	A	0.352697	0.00465132	0.0172299	0.787202
rs4708893	C	A	0.352697	0.00465132	0.0172299	0.787202
rs9458029	G	A	0.352835	0.00327881	0.0172167	0.848967
rs62436730	G	A	0.0113684	0.0195194	0.0784842	0.803596
rs1652456	T	A	0.176002	0.212658	0.0215624	8.44E-23
rs35509017	C	A	0.0133786	0.0401687	0.0725615	0.579882
rs1247572	G	A	0.1864	0.20471	0.0211081	4.19E-22
rs1835344	G	A	0.346735	-0.000593419	0.0173169	0.972664
rs74855749	G	A	0.0097047	-0.00313033	0.0835233	0.970104
rs12191929	G	A	0.347706	-0.00311351	0.017305	0.857221
rs1652461	T	A	0.163178	0.341144	0.0220962	6.24E-53
rs1652462	C	A	0.16498	0.33707	0.022008	3.94E-52
rs10945698	C	A	0.388257	0.00480039	0.0168422	0.775636
rs45485198	C	A	0.266255	0.0188948	0.0186882	0.312024
rs1835345	T	A	0.388188	0.00679126	0.0168313	0.686599
rs12527129	C	A	0.0188548	0.118273	0.0608577	0.052003
rs79691108	T	A	0.0107445	0.299199	0.0790429	0.000154785
rs62436736	C	A	0.261334	0.0225064	0.0188467	0.232445
rs79684526	G	A	0.0222515	0.0781427	0.0568944	0.169649
rs138491411	G	A	0.0126161	0.00623533	0.0746421	0.933427
rs2489928	G	A	0.135242	0.374043	0.023749	5.63E-55
rs9347445	G	A	0.387564	0.00516025	0.0168721	0.759732
rs2489952	G	A	0.172813	0.307445	0.0216562	3.88E-45
rs12190057	G	A	0.382712	0.0121113	0.0168817	0.473137
rs66746245	G	A	0.382712	0.0121113	0.0168817	0.473137
rs76838390	G	A	0.172605	0.30633	0.0216419	6.97E-45
rs13219777	G	A	0.382781	0.0119406	0.016883	0.479429
rs9355847	G	A	0.366144	0.00713183	0.0170309	0.675406
rs12208269	G	A	0.177319	-0.108139	0.0216313	5.89E-07
rs9365225	G	A	0.172744	0.307217	0.0216261	3.42E-45
rs4709474	G	A	0.490434	-0.163173	0.0162804	1.73E-23
rs140458070	G	A	0.027797	0.0421914	0.0503206	0.401805
rs143368848	G	A	0.0165673	0.0626827	0.0652031	0.336411
rs142048933	G	A	0.0280743	0.0399023	0.0500959	0.425757
rs1781518	G	A	0.490365	-0.163629	0.0162866	1.35E-23
rs2465843	G	A	0.182032	0.261579	0.0213105	2.72E-34
rs9347466	T	A	0.151116	0.295784	0.0229241	1.13E-37
rs2465875	T	A	0.182032	0.261579	0.0213105	2.72E-34
rs145872194	G	A	0.0211424	0.0196052	0.0575206	0.733235
rs2465873	G	A	0.151116	0.295784	0.0229241	1.13E-37
rs1247516	G	A	0.428255	-0.123037	0.0166127	1.45E-13
rs2489947	G	A	0.151116	0.295784	0.0229241	1.13E-37
rs57300662	G	A	0.151116	0.295784	0.0229241	1.13E-37
rs62435349	T	A	0.107376	-0.0774898	0.0269138	0.00399882
rs1247518	T	A	0.448773	-0.11482	0.0165039	3.78E-12
rs74625856	T	A	0.0323721	0.0441854	0.0467769	0.344895
rs56952844	G	A	0.0368085	0.0562195	0.0440118	0.201511
rs2489955	C	A	0.161098	0.131717	0.0224993	5.00E-09
rs62656960	G	A	0.405587	0.00922865	0.0168874	0.584752
rs6902594	G	A	0.252461	-0.087387	0.0190753	4.70E-06
rs1937473	T	A	0.252461	-0.087387	0.0190753	4.70E-06
rs62436890	G	A	0.251282	-0.085985	0.0191108	6.92E-06
rs79177630	G	A	0.0471371	0.0849335	0.0392656	0.0305699
rs62436892	T	A	0.252461	-0.087387	0.0190753	4.70E-06
rs9355851	G	A	0.153057	0.141148	0.0229364	7.97E-10
rs2465869	C	A	0.405656	0.0069984	0.0168794	0.678439
rs2465871	C	A	0.200402	0.144493	0.0206767	3.03E-12
rs55936315	G	A	0.127478	0.168033	0.0248837	1.56E-11
rs117053814	C	A	0.0472064	0.0910611	0.0392391	0.0203322
rs73019758	G	A	0.0964924	0.116309	0.0280725	3.46E-05
rs1247328	T	A	0.153265	0.144899	0.0229017	2.65E-10
rs76098320	G	A	0.0221129	0.00213221	0.0563409	0.969813
rs60465142	G	A	0.143699	0.11465	0.0235314	1.13E-06
rs117836345	T	A	0.0470678	0.0914081	0.0392882	0.0200138
rs11961006	G	A	0.252114	-0.0887052	0.0191023	3.48E-06
rs935183	G	A	0.153334	0.145154	0.0228991	2.45E-10
rs1247309	C	A	0.153265	0.144692	0.0229019	2.81E-10
rs1247308	G	A	0.153612	0.143039	0.0228795	4.29E-10
rs73019785	G	A	0.252738	-0.0895049	0.0190951	2.82E-06
rs73019789	G	A	0.0133093	0.102892	0.0723524	0.155042
rs56160793	G	A	0.0963538	0.117365	0.0281078	3.01E-05
rs55778633	G	A	0.127963	0.167646	0.0248108	1.52E-11
rs1247360	G	A	0.153404	0.145142	0.0228968	2.45E-10
rs12204899	G	A	0.0912242	-0.391551	0.0284674	1.64E-42
rs1247362	C	A	0.153334	0.145154	0.0228991	2.45E-10
rs73021703	G	A	0.14869	0.157453	0.0232903	1.48E-11
rs2275926	C	A	0.0964924	0.114272	0.0280959	4.81E-05
rs873039	G	A	0.25253	-0.0923097	0.0190861	1.35E-06
rs935179	C	A	0.254402	-0.0890641	0.0190546	3.01E-06
rs935178	C	A	0.254471	-0.0888321	0.0190549	3.19E-06
rs62436937	G	A	0.254471	-0.0879229	0.0190415	3.95E-06
rs6914092	G	A	0.0964924	0.116412	0.028117	3.51E-05
rs117891955	G	A	0.0108831	-0.121552	0.0791299	0.124556
rs61070418	G	A	0.254818	-0.0871894	0.0190423	4.76E-06
rs1247294	C	A	0.151809	0.145293	0.023025	2.95E-10
rs111437733	G	A	0.244143	-0.0911564	0.0192672	2.27E-06
rs79396722	G	A	0.0470678	0.0944601	0.0392872	0.0162263
rs73021743	C	A	0.0963538	0.117126	0.0281079	3.12E-05
rs73021746	G	A	0.131915	0.168054	0.024437	6.62E-12
rs4639307	C	A	0.295231	0.166184	0.0181292	6.26E-20
rs78899697	G	A	0.0155968	-0.00641515	0.067408	0.924183
rs638141	G	A	0.127755	0.133333	0.0248201	8.03E-08
rs12195619	G	A	0.0906696	-0.389241	0.0285338	7.49E-42
rs75467080	G	A	0.0173991	0.180468	0.0636738	0.004606
rs73021756	G	A	0.194857	0.152028	0.0208729	3.60E-13
rs1247348	T	A	0.303549	-0.165196	0.0177454	1.68E-20
rs9365235	G	A	0.0422848	-0.00793122	0.0410763	0.846898
rs10080460	C	A	0.0138639	-0.32137	0.0705135	5.26E-06
rs1247340	C	A	0.200055	0.0366599	0.0206932	0.0765036
rs1247339	G	A	0.200402	0.0365747	0.0206799	0.0770014
rs620582	T	A	0.431305	-0.0952565	0.0167026	1.22E-08
rs62438064	G	A	0.0193401	0.100358	0.0605859	0.0976723
rs590884	G	A	0.390406	-0.0955394	0.0170277	2.09E-08
rs73023836	G	A	0.0133093	-0.324635	0.0718848	6.40E-06
rs62438065	G	A	0.0193401	0.100358	0.0605859	0.0976723
rs1149347	G	A	0.15687	0.0460861	0.0228639	0.0438716
rs648227	G	A	0.433246	-0.0923218	0.0167106	3.41E-08
rs1247333	C	A	0.115486	0.109731	0.0261228	2.69E-05
rs618695	C	A	0.234438	-0.155238	0.0194681	1.77E-15
rs1373233	G	A	0.156454	0.0456226	0.0228775	0.0461662
rs610956	C	A	0.391446	-0.0939042	0.0170102	3.50E-08
rs143843429	G	A	0.0167753	-0.0413047	0.0648205	0.524004
rs7760467	G	A	0.235062	-0.171219	0.0196459	3.56E-18
rs73023845	G	A	0.0817968	0.104164	0.0303279	0.000596787
rs672043	G	A	0.241994	-0.19022	0.019294	8.73E-23
rs658342	T	A	0.385138	-0.146263	0.017089	1.38E-17
rs657484	T	A	0.385138	-0.14572	0.0170845	1.77E-17
rs76032139	G	A	0.0269652	-0.00763819	0.0515582	0.882231
rs73023847	G	A	0.0808956	0.112143	0.0304759	0.000235188
rs13195467	G	A	0.238042	-0.17112	0.0195525	2.58E-18
rs9347474	G	A	0.238181	-0.171187	0.019552	2.50E-18
rs1536244	G	A	0.237834	-0.171309	0.0195604	2.45E-18
rs9355861	G	A	0.055802	0.00827787	0.0360024	0.818156
rs76505005	G	A	0.180923	-0.208429	0.0215152	4.64E-22
rs9347476	C	A	0.103008	-0.340132	0.0270801	8.27E-36
rs681455	G	A	0.311036	-0.103349	0.0178697	7.62E-09
rs679240	G	A	0.324899	-0.121243	0.0176958	7.91E-12
rs615269	G	A	0.125676	0.0176832	0.0250934	0.481024
rs73023862	T	A	0.082282	0.104374	0.030318	0.000579363
rs28832306	T	A	0.180993	-0.208226	0.0215243	5.29E-22
rs73023871	G	A	0.0140025	-0.306859	0.0701917	1.25E-05
rs76178562	G	A	0.0186469	0.0511422	0.0614168	0.405038
rs9458073	G	A	0.195342	-0.224393	0.0208871	1.02E-26
rs9458074	G	A	0.0119922	-0.325849	0.0755111	1.62E-05
rs74298739	G	A	0.0268959	-0.0131129	0.0516193	0.799479
rs9346844	C	A	0.0562873	0.0042917	0.0358303	0.904662
rs9456608	G	A	0.0120616	-0.309479	0.0748897	3.63E-05
rs655375	T	A	0.129696	0.0123511	0.0247049	0.617129
rs13437252	G	A	0.0122695	-0.315368	0.0742909	2.21E-05
rs9458076	G	A	0.0122695	-0.315368	0.0742909	2.21E-05
rs80121872	G	A	0.0549009	0.0881942	0.0364183	0.0154726
rs28385633	C	A	0.0576043	0.0360626	0.0357207	0.312735
rs9458077	G	A	0.0122695	-0.315368	0.0742909	2.21E-05
rs75458670	C	A	0.0619021	0.0053021	0.0344866	0.877816
rs117954213	C	A	0.0548316	0.084079	0.0364386	0.0210598
rs183271809	G	A	0.0116456	-0.0706368	0.0780446	0.365452
rs9295133	G	A	0.011715	-0.322381	0.0763518	2.45E-05
rs9458080	G	A	0.0123388	-0.303752	0.0741024	4.19E-05
rs117740277	G	A	0.0154582	-0.00535746	0.0670849	0.93635
rs73022096	G	A	0.011715	-0.322381	0.0763518	2.45E-05
rs9458084	G	A	0.0123388	-0.303752	0.0741024	4.19E-05
rs78275214	G	A	0.0549009	0.0836656	0.0364198	0.0216326
rs7738423	G	A	0.0539997	-0.00514768	0.0370831	0.8896
rs117890897	G	A	0.0203799	0.149357	0.0582802	0.010405
rs73024041	G	A	0.011715	-0.322381	0.0763518	2.45E-05
rs9458093	G	A	0.0123388	-0.303752	0.0741024	4.19E-05
rs9458095	G	A	0.0117843	-0.317076	0.0761425	3.16E-05
rs9458096	C	A	0.011715	-0.322381	0.0763518	2.45E-05
rs11755042	G	A	0.0535145	-0.00224107	0.0372241	0.951994
rs62435484	G	A	0.0505338	0.00388583	0.0377525	0.918022
rs149851855	G	A	0.0300846	-0.00554283	0.0483326	0.908701
rs74298741	G	A	0.0983641	0.0116911	0.0281447	0.677866
rs116855667	T	A	0.0535145	-0.003143	0.0372241	0.932713
rs13200744	G	A	0.0571191	0.00303383	0.0354838	0.931867
rs117911534	T	A	0.0210037	0.185516	0.0578481	0.00134734
rs9295135	G	A	0.0119922	-0.310107	0.0755203	4.07E-05
rs3729613	T	A	0.444753	0.10214	0.0166639	9.29E-10
rs9456614	G	A	0.0123388	-0.303752	0.0741024	4.19E-05
rs3798911	G	A	0.446278	0.09865	0.0166603	3.34E-09
rs149100158	G	A	0.0361847	-0.00101011	0.0446125	0.981937
rs80275324	G	A	0.0537224	-0.00997432	0.0371633	0.788405
rs76140654	G	A	0.187786	-0.18294	0.0212474	8.87E-18
rs76841061	G	A	0.0188548	-0.159369	0.0606202	0.00858244
rs12110787	C	A	0.112159	-0.0149771	0.0265023	0.572007
rs9456618	G	A	0.0124775	-0.282135	0.0737287	0.000130991
rs1980328	C	A	0.12422	-0.0477511	0.0252195	0.0583422
rs6455702	G	A	0.124497	-0.0462922	0.0251878	0.0661205
rs74367221	G	A	0.0535838	-0.00659038	0.0372038	0.859401
rs139061868	G	A	0.0150423	-0.165313	0.0682406	0.0154388
rs9365246	G	A	0.124151	-0.0493584	0.0252231	0.0504011
rs76304068	G	A	0.0550395	0.0861592	0.0363813	0.0178997
rs2314378	G	A	0.123874	-0.0486678	0.0252557	0.0540183
rs75127023	G	A	0.0560793	0.0022331	0.0358378	0.950317
rs2165939	G	A	0.184736	-0.179937	0.0213556	4.28E-17
rs9458109	C	A	0.0128241	-0.302261	0.0723956	3.01E-05
rs9458111	G	A	0.0128241	-0.302261	0.0723956	3.01E-05
rs9456620	G	A	0.124636	-0.0491667	0.025179	0.050895
rs138911818	T	A	0.019548	-0.0379531	0.060072	0.527542
rs62435488	T	A	0.031263	-0.281462	0.0478321	4.17E-09
rs9355870	G	A	0.123596	-0.0465239	0.0252242	0.0651633
rs78500388	G	A	0.0325107	-0.265478	0.0469998	1.68E-08
rs3778218	G	A	0.0533065	-0.008095	0.037337	0.828363
rs59318837	G	A	0.0537918	-0.00666895	0.0371432	0.857514
rs62435489	C	A	0.0428393	0.0400917	0.0409138	0.327165
rs9456622	G	A	0.0116456	-0.31193	0.0761247	4.22E-05
rs35533223	C	A	0.0355608	0.0601386	0.0453214	0.184572
rs9365249	G	A	0.0567032	0.00222752	0.0355878	0.950093
rs9364587	G	A	0.0567032	0.00222752	0.0355878	0.950093
rs9458119	G	A	0.0116456	-0.289102	0.0761372	0.000147588
rs3798916	C	A	0.0646056	-0.0565786	0.0338975	0.0951389
rs117014836	G	A	0.0117843	-0.0743718	0.0775946	0.33786
rs75153237	G	A	0.0533758	-0.0040395	0.0373166	0.913801
rs2314377	G	A	0.0656454	-0.0696114	0.0336036	0.038343
rs7754196	G	A	0.0122695	-0.324834	0.0742853	1.24E-05
rs12528950	G	A	0.181894	-0.178527	0.0215635	1.47E-16
rs11758794	G	A	0.054485	-0.016302	0.0368431	0.658162
rs1464781	G	A	0.0533758	-0.0040395	0.0373166	0.913801
rs9458121	G	A	0.0649522	-0.0632818	0.0338238	0.061396
rs11757309	G	A	0.0533758	-0.0040395	0.0373166	0.913801
rs76210940	G	A	0.0508804	0.100617	0.037627	0.00751092
rs76344500	C	A	0.0533758	-0.0040395	0.0373166	0.913801
rs6940321	G	A	0.123319	0.0126772	0.025246	0.61558
rs2272197	C	A	0.173991	-0.20482	0.0217538	6.21E-21
rs148615514	G	A	0.013032	0.0080979	0.0738856	0.912729
rs6901507	G	A	0.0112297	-0.278044	0.0774444	0.000332567
rs9458123	G	A	0.0112297	-0.278044	0.0774444	0.000332567
rs58963158	G	A	0.011299	-0.284323	0.0772196	0.000233096
rs9456627	C	A	0.011299	-0.284323	0.0772196	0.000233096
rs9458125	G	A	0.011299	-0.284323	0.0772196	0.000233096
rs28542460	G	A	0.011299	-0.284323	0.0772196	0.000233096
rs9456628	G	A	0.011299	-0.284323	0.0772196	0.000233096
rs9347480	C	A	0.162554	-0.187609	0.0223674	5.91E-17
rs9458131	G	A	0.011299	-0.284323	0.0772196	0.000233096
rs6935813	G	A	0.0112297	-0.283688	0.0774416	0.000250817
rs9458133	G	A	0.011299	-0.284323	0.0772196	0.000233096
rs55754459	G	A	0.0259254	-0.00144535	0.0525032	0.978039
rs13201283	G	A	0.0266186	0.0621103	0.0518619	0.231109
rs3798225	G	A	0.392694	-0.155111	0.0169485	7.16E-20
rs910727	G	A	0.393387	-0.153101	0.0169454	2.08E-19
rs7768457	G	A	0.250312	-0.185515	0.019069	3.12E-22
rs2314190	G	A	0.150631	-0.0520281	0.0232341	0.0251668
rs66683315	G	A	0.116942	-0.0555263	0.025785	0.0313174
rs1001422	G	A	0.199085	-0.0278469	0.0207971	0.180618
rs749013	T	A	0.0496326	0.0595379	0.0385918	0.122933
rs138725724	G	A	0.0149036	0.0394059	0.0682478	0.563691
rs910724	G	A	0.212602	-0.00729749	0.020286	0.719059
rs910723	C	A	0.212602	-0.00729749	0.020286	0.719059
rs7775595	G	A	0.213781	-0.00781568	0.0202505	0.699546
rs16892229	G	A	0.0832525	-0.016457	0.0301025	0.584602
rs74550947	T	A	0.0615555	-0.0478556	0.0344772	0.165169
rs75667153	G	A	0.0618328	-0.0604115	0.0344537	0.079574
rs77901568	G	A	0.0668238	0.0600285	0.033334	0.0717733
rs34025755	T	A	0.190004	0.0206309	0.0211351	0.329026
rs4314476	G	A	0.0664772	0.0595418	0.0334772	0.0753516
rs6924597	G	A	0.244004	-0.000201446	0.0193261	0.991684
rs2064718	G	A	0.244073	-0.000857964	0.019326	0.964591
rs17537799	G	A	0.0664772	0.0595418	0.0334772	0.0753516
rs3798923	G	A	0.244004	-0.000201446	0.0193261	0.991684
rs3798925	G	A	0.0532372	-0.0466964	0.0370954	0.208137
rs7758121	T	A	0.0761819	0.0157351	0.0315593	0.618085
rs13215186	T	A	0.0761819	0.0157351	0.0315593	0.618085
rs13219494	T	A	0.075766	0.0166358	0.0316568	0.599247
rs4709408	T	C	0.0422848	0.101194	0.0413394	0.014394
rs147010904	T	C	0.0110911	0.049737	0.0799289	0.533787
rs9457861	T	C	0.0420075	0.107624	0.041527	0.00957087
rs148709043	T	C	0.0137252	-0.0304099	0.0716749	0.671377
rs117648937	T	C	0.0139332	0.282878	0.071445	7.59E-05
rs3861973	T	C	0.273326	0.148232	0.0184654	1.15E-15
rs62440927	T	C	0.0187162	0.118452	0.0620008	0.0561091
rs3101824	T	C	0.118259	-0.26783	0.0255474	1.57E-25
rs77166114	A	C	0.118051	-0.2678	0.0255611	1.68E-25
rs12204445	T	C	0.117981	-0.268805	0.0255642	1.13E-25
rs12204502	T	C	0.118051	-0.2678	0.0255611	1.68E-25
rs77898327	T	C	0.136212	-0.126469	0.023855	1.18E-07
rs3103353	T	C	0.118051	-0.2678	0.0255611	1.68E-25
rs3798160	G	C	0.216484	-0.128888	0.0201712	1.77E-10
rs10755577	T	C	0.11916	-0.26288	0.025462	8.13E-25
rs316002	T	C	0.178428	0.0551665	0.0214849	0.0102577
rs3127575	T	C	0.11715	-0.266512	0.0257095	5.29E-25
rs494554	G	C	0.0314016	-6.03E-05	0.0473118	0.998983
rs10945658	T	C	0.116872	-0.268217	0.0256558	2.12E-25
rs3798156	T	C	0.126854	-0.292933	0.0247892	6.28E-32
rs624249	A	C	0.41647	0.0704716	0.0169137	3.13E-05
rs183436020	G	C	0.0101206	-0.245452	0.0823973	0.00290262
rs75626264	A	C	0.0209344	0.124578	0.0575737	0.0305123
rs316024	T	C	0.325593	0.0698039	0.0176702	7.88E-05
rs118001500	T	C	0.0204492	0.0400711	0.0588153	0.495701
rs145259190	T	C	0.0211424	-0.0143996	0.056774	0.799788
rs74499117	T	C	0.0438791	-0.220973	0.0397646	2.84E-08
rs316026	T	C	0.394912	0.0702602	0.0167942	2.90E-05
rs2619272	T	C	0.215444	0.0778661	0.020117	0.000109498
rs3119309	T	C	0.123042	-0.336513	0.0250651	1.31E-40
rs576075	T	C	0.30348	0.118662	0.0178021	2.83E-11
rs316028	T	C	0.372106	0.0614848	0.0170132	0.000303628
rs643960	T	C	0.304866	0.116543	0.0177708	5.83E-11
rs492315	T	C	0.307362	0.114991	0.0177271	9.35E-11
rs611950	G	C	0.474491	-0.0804553	0.0164509	1.03E-06
rs598969	T	C	0.474352	-0.0801955	0.0164515	1.11E-06
rs554811	T	C	0.474352	-0.0803879	0.0164514	1.05E-06
rs473341	G	C	0.474421	-0.0804367	0.0164534	1.04E-06
rs662421	T	C	0.474352	-0.0803327	0.0164514	1.07E-06
rs662301	T	C	0.0809649	-0.0822028	0.0301996	0.00650475
rs505000	T	C	0.263413	-0.0134976	0.0188328	0.473576
rs80067594	G	C	0.011507	0.000903307	0.078027	0.990764
rs9457880	A	C	0.0435325	-0.222429	0.039895	2.56E-08
rs17589858	G	C	0.220574	0.183625	0.0197419	1.81E-20
rs2774228	T	C	0.262859	0.0174778	0.018851	0.353877
rs2619276	T	C	0.263552	0.0192256	0.0188391	0.30752
rs58345383	A	C	0.219118	0.185279	0.0198132	1.13E-20
rs9457882	T	C	0.0446416	-0.202105	0.0395567	3.32E-07
rs2774224	T	C	0.261056	0.0228883	0.0188729	0.225261
rs2250219	T	C	0.261056	0.0228883	0.0188729	0.225261
rs545292	T	C	0.4216	-0.0510749	0.0167088	0.00224558
rs542694	T	C	0.426522	-0.0495213	0.0167035	0.00303936
rs2484244	T	C	0.261056	0.0228883	0.0188729	0.225261
rs3908804	A	C	0.0447803	-0.203129	0.0395049	2.79E-07
rs2774219	T	C	0.261195	0.0233808	0.0188664	0.21528
rs2619282	T	C	0.261056	0.0228883	0.0188729	0.225261
rs511215	A	C	0.277208	0.122892	0.0182823	1.93E-11
rs2481040	T	C	0.261056	0.0228883	0.0188729	0.225261
rs1685986	T	C	0.421877	-0.051833	0.0167056	0.00192477
rs1114845	T	C	0.261056	0.0228883	0.0188729	0.225261
rs2450981	T	C	0.261056	0.0228883	0.0188729	0.225261
rs112489871	A	C	0.421877	-0.051833	0.0167056	0.00192477
rs2504944	G	C	0.260987	0.0228097	0.0188727	0.226853
rs2481048	T	C	0.261056	0.0228883	0.0188729	0.225261
rs2481049	T	C	0.261056	0.0228883	0.0188729	0.225261
rs3127580	T	C	0.144115	-0.308957	0.0234717	4.04E-39
rs2504947	T	C	0.261542	0.0214171	0.018854	0.256019
rs428137	G	C	0.277693	0.121973	0.0182794	2.70E-11
rs12179053	T	C	0.261888	0.0210134	0.0188482	0.264939
rs6925984	T	C	0.26175	0.0209063	0.0188412	0.267206
rs2504953	A	C	0.26168	0.0213198	0.0188476	0.258023
rs12193418	G	C	0.143907	-0.309462	0.0234794	3.24E-39
rs12194962	T	C	0.144808	-0.310936	0.0234125	8.76E-40
rs368239	T	C	0.277346	0.122451	0.0182772	2.25E-11
rs77410834	T	C	0.144739	-0.310359	0.0234164	1.24E-39
rs77018520	T	C	0.0414529	-0.210212	0.0408632	2.76E-07
rs2183470	T	C	0.144808	-0.310936	0.0234125	8.76E-40
rs139658628	T	C	0.0198253	0.0617528	0.0596736	0.300777
rs2484239	T	C	0.259809	0.0244659	0.0189038	0.195626
rs3120151	T	C	0.144808	-0.310936	0.0234125	8.76E-40
rs79390162	T	C	0.144808	-0.310936	0.0234125	8.76E-40
rs143113590	T	C	0.0253709	0.0896482	0.0527244	0.089114
rs11755965	T	C	0.144808	-0.311482	0.0234115	6.41E-40
rs3120147	T	C	0.144739	-0.311819	0.0234137	5.40E-40
rs3120146	T	C	0.143838	-0.31035	0.0234807	2.00E-39
rs78298265	A	C	0.044503	-0.199336	0.03961	4.96E-07
rs547176	T	C	0.493345	0.152026	0.0164771	3.61E-20
rs3127598	T	C	0.144739	-0.311819	0.0234137	5.40E-40
rs12192401	T	C	0.143768	-0.31013	0.023484	2.31E-39
rs378753	T	C	0.277624	0.121412	0.0182981	3.48E-11
rs113606562	T	C	0.0415223	-0.209835	0.0408348	2.84E-07
rs2484240	T	C	0.215375	0.0792672	0.0201743	8.61E-05
rs430695	A	C	0.277485	0.12154	0.0182973	3.31E-11
rs2130088	T	C	0.0445723	-0.196403	0.0395863	7.16E-07
rs415639	A	C	0.277485	0.121744	0.0183096	3.16E-11
rs3125054	T	C	0.143838	-0.31035	0.0234807	2.00E-39
rs118032069	A	C	0.0273118	0.183746	0.0510754	0.000323397
rs57245999	T	C	0.044503	-0.199336	0.03961	4.96E-07
rs3103349	T	C	0.144739	-0.311819	0.0234137	5.40E-40
rs446291	T	C	0.277208	0.122179	0.0182954	2.60E-11
rs423961	G	C	0.322404	0.0700261	0.0175396	6.60E-05
rs3103347	T	C	0.144045	-0.31104	0.0234572	1.15E-39
rs78014672	G	C	0.0413836	-0.209938	0.0408921	2.91E-07
rs603693	T	C	0.277346	0.123083	0.0182952	1.86E-11
rs982403	G	C	0.0706364	-0.0307478	0.0323156	0.341389
rs2457562	T	C	0.215444	0.0794881	0.0201654	8.16E-05
rs2504958	T	C	0.215306	0.0790437	0.020175	9.01E-05
rs6911381	T	C	0.144392	-0.310721	0.0234435	1.24E-39
rs316164	A	C	0.277762	0.122991	0.0182912	1.90E-11
rs9295127	A	C	0.0174685	-0.0297878	0.0635883	0.639479
rs2504957	A	C	0.207334	0.101597	0.0203527	6.12E-07
rs11756060	T	C	0.0262027	-0.0665797	0.0515407	0.196471
rs12209517	G	C	0.131984	-0.353799	0.0242018	1.02E-47
rs316171	A	C	0.473659	-0.101868	0.0164417	6.12E-10
rs9457906	G	C	0.0176071	-0.0216789	0.0633509	0.732208
rs2504956	T	C	0.20574	0.0995899	0.0204654	1.16E-06
rs149210101	A	C	0.0222515	0.0920012	0.0559915	0.1004
rs547290	T	C	0.320532	0.0743155	0.0175978	2.44E-05
rs146184004	T	C	0.0248163	-0.0985973	0.0535634	0.0656983
rs569919	T	C	0.293359	0.0490847	0.0181626	0.0068978
rs668871	T	C	0.493276	0.109561	0.0166979	5.70E-11
rs505870	A	C	0.498822	0.0734514	0.0166848	1.09E-05
rs506823	A	C	0.498752	0.0728978	0.0166875	1.27E-05
rs509707	T	C	0.498683	0.0735961	0.0166894	1.05E-05
rs78538102	G	C	0.0160128	0.152874	0.0665387	0.0216174
rs539958	T	C	0.498822	0.0737034	0.0166847	1.01E-05
rs486339	G	C	0.499168	0.0742126	0.0166773	8.72E-06
rs487060	T	C	0.495702	0.0767256	0.0166816	4.31E-06
rs543159	A	C	0.492375	0.0776628	0.016679	3.28E-06
rs673259	T	C	0.290586	0.00362544	0.0181337	0.841542
rs394487	T	C	0.292042	0.0105119	0.018102	0.561457
rs137964079	T	C	0.0137945	0.20603	0.0718299	0.00413876
rs78700854	T	C	0.0545543	0.311248	0.036053	7.27E-18
rs1605965	T	C	0.287398	0.0167783	0.0181831	0.356172
rs3127574	G	C	0.479343	-0.0891769	0.0167006	9.59E-08
rs1018234	T	C	0.293636	0.0555746	0.0180964	0.0021411
rs3123633	T	C	0.477887	-0.0901915	0.0166923	6.76E-08
rs3123634	T	C	0.477887	-0.0901915	0.0166923	6.76E-08
rs1510229	T	C	0.291002	0.0592183	0.0181472	0.00110667
rs1317652	T	C	0.478095	-0.0885537	0.0166906	1.16E-07
rs884742	A	C	0.478095	-0.0885537	0.0166906	1.16E-07
rs2313453	T	C	0.478026	-0.0883459	0.0166886	1.23E-07
rs420038	T	C	0.290864	0.0576982	0.0181469	0.0014815
rs2136676	T	C	0.478026	-0.0883459	0.0166886	1.23E-07
rs394352	T	C	0.290864	0.0576982	0.0181469	0.0014815
rs2221750	T	C	0.194926	0.0994639	0.0211976	2.75E-06
rs3105748	T	C	0.478095	-0.0881956	0.0166862	1.29E-07
rs4709426	G	C	0.477956	-0.088282	0.0166865	1.25E-07
rs1510225	T	C	0.290725	0.0583443	0.0181456	0.00130867
rs2504937	G	C	0.292181	0.0539712	0.01814	0.00293706
rs10945670	T	C	0.478095	-0.0883269	0.0166955	1.26E-07
rs9364554	T	C	0.283447	-0.18185	0.0183235	4.58E-23
rs1112444	A	C	0.283447	-0.18185	0.0183235	4.58E-23
rs2665358	A	C	0.293914	0.0520998	0.0180939	0.00399595
rs10455782	T	C	0.329821	-0.168628	0.0174642	6.31E-22
rs142809452	T	C	0.0162207	0.018439	0.066444	0.781395
rs9456537	T	C	0.147303	0.13501	0.023492	9.45E-09
rs75374409	T	C	0.0215583	0.171706	0.0573443	0.0027601
rs17593921	T	C	0.0291834	0.0648059	0.0491052	0.186966
rs3106164	T	C	0.352489	-0.161136	0.0172154	1.04E-20
rs2661834	T	C	0.293844	0.0488446	0.0181006	0.00698131
rs9365164	T	C	0.369125	-0.15811	0.0169546	1.44E-20
rs2504927	T	C	0.420837	0.110236	0.0166003	3.35E-11
rs3918285	T	C	0.369125	-0.160748	0.0169862	3.95E-21
rs2457566	T	C	0.421045	0.109865	0.0166101	4.00E-11
rs1810126	T	C	0.369195	-0.160692	0.0169875	4.10E-21
rs3088441	T	C	0.0497712	0.0811734	0.0381451	0.0333695
rs2076828	G	C	0.421253	0.110342	0.0166097	3.29E-11
rs112376176	T	C	0.0439484	-0.579346	0.0394938	4.97E-48
rs58930620	A	C	0.016498	0.019814	0.0659021	0.763684
rs58364041	A	C	0.01629	0.0372296	0.0663061	0.574488
rs62440432	T	C	0.182656	0.134519	0.0216848	5.83E-10
rs150960004	T	C	0.0222515	0.0974469	0.0567068	0.0857602
rs73592959	T	C	0.01629	0.0372296	0.0663061	0.574488
rs2063346	T	C	0.372383	-0.160054	0.0169438	4.65E-21
rs73592965	A	C	0.01629	0.0372296	0.0663061	0.574488
rs146212313	T	C	0.01629	0.0372296	0.0663061	0.574488
rs182443492	A	C	0.0108831	-0.00751494	0.0801537	0.925305
rs3127602	T	C	0.292735	-0.152065	0.0180968	5.20E-17
rs79330465	T	C	0.0158741	0.00715807	0.0671417	0.9151
rs9364557	T	C	0.196104	0.0662295	0.0207536	0.00142277
rs2048328	T	C	0.196174	0.0673245	0.0207522	0.00118311
rs73592985	G	C	0.0158741	0.00715807	0.0671417	0.9151
rs9355803	A	C	0.189727	0.0657349	0.0209864	0.00174158
rs2457569	G	C	0.30348	0.0395727	0.0178965	0.0270535
rs60309612	T	C	0.0158741	0.00715807	0.0671417	0.9151
rs3127599	T	C	0.298004	-0.147536	0.0180233	3.17E-16
rs9456544	T	C	0.0233606	0.125679	0.0554163	0.0233645
rs10945673	T	C	0.188687	0.0707324	0.0210383	0.000777632
rs143081005	G	C	0.0158741	0.00715807	0.0671417	0.9151
rs9365166	T	C	0.493276	0.0740768	0.0164049	6.42E-06
rs151287904	T	C	0.0158741	0.00715807	0.0671417	0.9151
rs61745804	T	C	0.0158741	0.00715807	0.0671417	0.9151
rs77613626	G	C	0.01324	0.101402	0.0729179	0.164381
rs117370183	A	C	0.0341744	0.093155	0.0460395	0.0430717
rs117791490	T	C	0.0164287	-0.0497101	0.0657478	0.449631
rs62441874	T	C	0.0152502	0.183439	0.0684232	0.00735819
rs3127568	T	C	0.298073	-0.147875	0.0180175	2.66E-16
rs3127569	T	C	0.297865	-0.148378	0.0180212	2.14E-16
rs112583287	A	C	0.051227	0.100477	0.0376277	0.00759543
rs62441875	T	C	0.0151809	0.182581	0.0685748	0.00777332
rs148548448	T	C	0.0158741	0.00715807	0.0671417	0.9151
rs73012254	T	C	0.026272	-0.013898	0.0520402	0.789429
rs73594835	A	C	0.0160821	-0.00478551	0.0667205	0.942823
rs188198882	T	C	0.0138639	0.131386	0.0713134	0.0654617
rs3123631	G	C	0.297726	-0.146502	0.0180162	4.94E-16
rs9364558	G	C	0.492375	-0.0825513	0.0166851	7.68E-07
rs3127570	T	C	0.488008	-0.0803412	0.0166481	1.42E-06
rs9355806	T	C	0.302856	0.0373477	0.0178974	0.0369447
rs151292106	T	C	0.0293221	0.0667107	0.0490006	0.173421
rs12524288	A	C	0.077291	0.0167034	0.0314173	0.594976
rs41266375	T	C	0.0390961	-0.17742	0.0422005	2.65E-05
rs73012278	T	C	0.186538	0.0856232	0.0211997	5.43E-05
rs9457933	T	C	0.187578	0.0821566	0.021155	0.000103858
rs41265934	G	C	0.0158048	0.00436156	0.067284	0.948317
rs149574804	T	C	0.011299	0.0972807	0.0792007	0.219382
rs41264844	T	C	0.0258561	-0.00887414	0.0524234	0.865583
rs10755578	G	C	0.470262	-0.0826725	0.0166683	7.22E-07
rs62441900	G	C	0.0677249	0.160575	0.0331128	1.26E-06
rs62441901	G	C	0.0670317	0.15613	0.0333243	2.85E-06
rs9457937	A	C	0.188063	0.0838302	0.0211648	7.54E-05
rs73014164	T	C	0.18737	0.0866691	0.0211942	4.37E-05
rs9365171	A	C	0.354222	0.0668302	0.0172457	0.000107489
rs10945677	T	C	0.20872	0.0293824	0.0203876	0.149576
rs12526589	T	C	0.145986	0.0916396	0.0234161	9.18E-05
rs9365172	A	C	0.16297	-0.339514	0.0221288	2.64E-52
rs79563112	T	C	0.144392	0.091094	0.023531	0.000109245
rs9365173	T	C	0.208027	0.0286877	0.0204204	0.160107
rs9346821	T	C	0.341744	0.0653691	0.0173964	0.000172889
rs142613583	T	C	0.144323	0.0905675	0.0235341	0.000119941
rs9365174	A	C	0.341675	0.0653679	0.0173954	0.000172792
rs9355291	T	C	0.163039	-0.337617	0.0221308	9.66E-52
rs9364562	A	C	0.189519	0.0113638	0.0210222	0.588826
rs142934541	A	C	0.0152502	0.171062	0.0677943	0.0116489
rs141550222	G	C	0.0302232	-0.276901	0.0475702	6.10E-09
rs7454656	T	C	0.1446	0.0900858	0.0234972	0.000127202
rs78733124	T	C	0.144669	0.0899874	0.0234815	0.000128046
rs62441908	T	C	0.197075	0.0242477	0.0207619	0.242888
rs55730499	T	C	0.0704977	-0.169737	0.0321788	1.37E-07
rs41272114	T	C	0.0343824	0.00562505	0.0454495	0.901505
rs9365178	T	C	0.197283	0.0238109	0.0207591	0.251416
rs7771801	G	C	0.344378	0.0606699	0.0173623	0.000478067
rs4073498	T	C	0.344448	0.0605337	0.0173581	0.000490731
rs41272078	T	C	0.0368085	0.514402	0.0430899	1.52E-32
rs7450411	A	C	0.197421	0.0250848	0.020757	0.226896
rs117935574	T	C	0.0185082	0.121222	0.0611555	0.0474966
rs74334585	T	C	0.0167753	0.00344059	0.0632467	0.956618
rs9457946	T	C	0.344448	0.0607234	0.0173632	0.000472931
rs62441936	G	C	0.197283	0.0238109	0.0207591	0.251416
rs140306630	T	C	0.0151809	0.181368	0.0682542	0.00789577
rs13198987	T	C	0.163108	-0.33619	0.0221318	2.53E-51
rs34620808	T	C	0.197491	0.0241657	0.0207562	0.244356
rs7771129	G	C	0.36656	0.0801216	0.0170717	2.74E-06
rs41259144	T	C	0.0106752	0.0318639	0.0809027	0.6937
rs9355297	G	C	0.230279	0.0630095	0.0194735	0.00121913
rs7769720	T	C	0.366075	0.0802695	0.0170684	2.61E-06
rs6940254	G	C	0.230279	0.0630095	0.0194735	0.00121913
rs9365179	T	C	0.366075	0.0802695	0.0170684	2.61E-06
rs6455693	T	C	0.366075	0.0802695	0.0170684	2.61E-06
rs6926896	G	C	0.230487	0.0638077	0.0194649	0.00105005
rs75692336	A	C	0.133786	0.0752128	0.0243645	0.0020297
rs9355814	T	C	0.364411	0.0864073	0.0170817	4.33E-07
rs9355815	G	C	0.364204	0.0860662	0.0170835	4.82E-07
rs41269878	T	C	0.133856	0.07516	0.0243612	0.00204163
rs41269876	A	C	0.0299459	-0.279531	0.0477605	5.05E-09
rs7760585	G	C	0.366283	0.0802003	0.017072	2.68E-06
rs1800769	T	C	0.164564	-0.357163	0.0220559	5.85E-58
rs783149	A	C	0.163801	-0.357648	0.0220882	6.01E-58
rs56393506	T	C	0.163871	-0.00972472	0.02261	0.667131
rs117830977	T	C	0.0185082	0.156689	0.0611444	0.0104089
rs1358753	G	C	0.134895	0.06598	0.0243581	0.00676969
rs12055389	T	C	0.0585055	-0.0817952	0.0351755	0.0200809
rs11751347	T	C	0.101414	-0.539672	0.0267928	7.89E-88
rs4348293	T	C	0.141411	0.0900737	0.0237332	0.000148699
rs117030812	A	C	0.0114377	-0.566833	0.0774927	2.86E-13
rs12523781	G	C	0.141619	0.0571927	0.0236321	0.0155397
rs1998045	T	C	0.153265	0.0846221	0.0229678	0.000230947
rs2315065	A	C	0.0902537	-0.196669	0.0286843	7.65E-12
rs76906290	T	C	0.0151116	0.22961	0.0683843	0.000790163
rs9457999	T	C	0.223139	0.0450186	0.0199709	0.0242125
rs9365205	G	C	0.0620408	-0.0500363	0.0342882	0.14453
rs186696265	T	C	0.0137252	0.0377567	0.0713088	0.596488
rs151017646	T	C	0.0156662	0.0343111	0.0675702	0.61162
rs9458002	T	C	0.156592	0.0949347	0.0227803	3.12E-05
rs9458003	T	C	0.156592	0.0949347	0.0227803	3.12E-05
rs139317379	T	C	0.0196867	0.180868	0.0594117	0.00234057
rs783144	T	C	0.279911	-0.184693	0.0181682	4.10E-24
rs117191825	T	C	0.1568	0.094766	0.0227738	3.20E-05
rs2144723	T	C	0.481214	0.114144	0.0164197	3.93E-12
rs4252052	T	C	0.156731	0.0948069	0.022776	3.18E-05
rs143868070	A	C	0.0179537	0.183741	0.0620018	0.00305172
rs1819138	T	C	0.167683	0.0457813	0.0221195	0.0385133
rs9458011	T	C	0.0653681	0.098831	0.0333109	0.00301784
rs118127759	T	C	0.0143491	-0.0380446	0.0684928	0.578602
rs117624300	A	C	0.0174685	0.0034363	0.0623408	0.956043
rs4252078	T	C	0.307916	0.0260207	0.0179122	0.146356
rs4757	T	C	0.307916	0.0258941	0.0179122	0.14833
rs1853017	T	C	0.307847	0.0247542	0.0179175	0.167148
rs4252096	G	C	0.2953	0.0275652	0.0181478	0.128824
rs3757019	T	C	0.401636	0.102894	0.0169195	1.25E-09
rs3900809	T	C	0.119714	0.0877203	0.0255935	0.000612684
rs783146	G	C	0.158672	0.0455526	0.0225844	0.0437333
rs3778217	T	C	0.414113	0.101682	0.0168468	1.66E-09
rs1130656	T	C	0.40122	0.104241	0.0169095	7.45E-10
rs1321198	T	C	0.0123388	-0.0146173	0.0746004	0.844662
rs4252129	T	C	0.0160128	-1.20775	0.0653298	1.36E-74
rs1317026	T	C	0.024539	0.100465	0.0539995	0.0628577
rs9458020	T	C	0.295993	0.0253567	0.0181358	0.162108
rs4252193	T	C	0.0129627	0.0279027	0.0736736	0.704897
rs4252165	A	C	0.295924	0.0225494	0.0181357	0.213774
rs144177163	A	C	0.0287675	-0.415691	0.0495538	5.86E-17
rs117515500	T	C	0.0345903	0.0854523	0.0451322	0.0583475
rs7454268	T	C	0.337862	0.0012835	0.017371	0.941102
rs191592502	T	C	0.0155275	0.0728097	0.0678573	0.283315
rs783172	T	C	0.0219049	0.206066	0.0567175	0.000281882
rs4252198	G	C	0.0144877	-0.313635	0.0694007	6.31E-06
rs4252199	T	C	0.0211424	-0.0165012	0.0577121	0.774945
rs4252181	T	C	0.282268	0.0118387	0.0184344	0.520758
rs9458023	A	C	0.345834	0.00042724	0.0172987	0.980297
rs117534432	T	C	0.0349369	0.0343939	0.0450359	0.445071
rs9456580	T	C	0.282129	0.0123599	0.0184336	0.502553
rs10945688	T	C	0.0112297	-0.00428846	0.0784626	0.956414
rs1652501	G	C	0.17517	0.22397	0.0216064	5.31E-25
rs12214168	T	C	0.346042	-0.000838849	0.0173069	0.961344
rs1782629	A	C	0.448496	0.142519	0.0165263	7.88E-18
rs12214254	A	C	0.345903	-0.000997531	0.0173049	0.954033
rs1740441	T	C	0.174615	0.222905	0.0216413	1.04E-24
rs62436703	T	C	0.274296	0.0138959	0.0185897	0.454782
rs1740440	T	C	0.174685	0.222152	0.0216408	1.49E-24
rs1615455	T	C	0.174615	0.222905	0.0216413	1.04E-24
rs1652486	A	C	0.174477	0.224126	0.0216636	6.53E-25
rs62436704	T	C	0.274435	0.0133657	0.0185904	0.47219
rs11753522	T	C	0.346111	-0.000576755	0.0173027	0.97341
rs2749127	A	C	0.174407	0.222331	0.0216573	1.48E-24
rs4708881	T	C	0.352281	0.00514615	0.017239	0.765316
rs4708882	T	C	0.35235	0.00472238	0.01724	0.784154
rs9458026	A	C	0.352142	0.00508529	0.0172471	0.768118
rs1247559	T	C	0.174615	0.224745	0.0216491	4.53E-25
rs34797199	T	C	0.352211	0.0050317	0.0172482	0.770507
rs1344729	T	C	0.352489	0.00420891	0.0172473	0.807212
rs1965092	T	C	0.352489	0.00420891	0.0172473	0.807212
rs4708884	T	C	0.352558	0.00432034	0.0172483	0.802224
rs1247564	A	C	0.174546	0.225235	0.02165	3.60E-25
rs2115871	T	C	0.352627	0.0043309	0.017234	0.80159
rs10455784	T	C	0.35339	0.0035566	0.0172252	0.836424
rs9458028	T	C	0.352835	0.00327881	0.0172167	0.848967
rs9456588	G	C	0.353251	0.00246657	0.0172078	0.886025
rs113389682	T	C	0.0491474	-0.487637	0.0379843	2.57E-37
rs1853020	G	C	0.346596	-0.0013723	0.0172993	0.936775
rs9458039	T	C	0.346458	-0.00117849	0.0173077	0.945716
rs1740466	T	C	0.186261	0.2068	0.0211174	1.67E-22
rs145941871	T	C	0.0122002	0.0966479	0.0749901	0.197506
rs9456592	T	C	0.342368	0.00170502	0.01738	0.921854
rs13202192	T	C	0.347636	-0.00327656	0.0173092	0.849866
rs813021	T	C	0.16602	0.343608	0.0219538	2.53E-54
rs9458041	T	C	0.349439	0.00219096	0.0172685	0.899042
rs2565723	T	C	0.135589	0.371327	0.0237528	3.34E-54
rs1782635	T	C	0.135173	0.375158	0.0237642	3.21E-55
rs765351	A	C	0.408083	0.0125175	0.016685	0.453145
rs143307625	T	C	0.0109524	0.0198683	0.0799082	0.803647
rs11757476	T	C	0.0335505	0.189432	0.0459878	3.84E-05
rs34371670	T	C	0.0159434	0.0580244	0.0664031	0.382245
rs75108267	T	C	0.0202412	0.10432	0.0588815	0.0764876
rs117408898	T	C	0.0230833	0.0511064	0.0547328	0.350468
rs56055227	G	C	0.382642	0.0121341	0.0168804	0.472269
rs62435283	T	C	0.166436	0.310308	0.0219774	1.13E-44
rs28515783	T	C	0.414807	0.0180783	0.0166073	0.276379
rs2489929	T	C	0.140649	0.348261	0.0234604	3.98E-49
rs78851647	T	C	0.147234	0.337092	0.0230279	7.72E-48
rs1247513	T	C	0.177249	-0.340326	0.0213797	4.25E-56
rs34052962	G	C	0.382157	0.0125686	0.0168618	0.456062
rs2489941	T	C	0.153889	0.298988	0.0227957	7.41E-39
rs10945704	T	C	0.154235	0.296863	0.0227752	2.11E-38
rs2489944	T	C	0.154166	0.296882	0.0227776	2.12E-38
rs2465841	T	C	0.182032	0.261579	0.0213105	2.72E-34
rs1937482	T	C	0.0340358	0.115726	0.045825	0.0115784
rs112801126	T	C	0.0309857	0.034228	0.047699	0.473037
rs2489946	T	C	0.151116	0.295784	0.0229241	1.13E-37
rs12523732	T	C	0.0303618	0.0427351	0.0482446	0.375754
rs74985118	G	C	0.0324414	0.0476524	0.0467319	0.307907
rs1937480	T	C	0.151116	0.295784	0.0229241	1.13E-37
rs60712071	T	C	0.0341051	0.116227	0.0457832	0.0111495
rs148917677	T	C	0.0304312	0.0420209	0.0481954	0.3833
rs112839059	G	C	0.0294607	-0.518974	0.0486383	2.21E-26
rs60723766	T	C	0.036254	0.0564543	0.0443934	0.203527
rs146349001	G	C	0.0210037	0.0553278	0.0576925	0.337585
rs2489956	T	C	0.412727	0.0055872	0.0168578	0.740328
rs1937476	A	C	0.405518	0.00914753	0.0168907	0.588131
rs73017757	A	C	0.252322	-0.0874582	0.0190822	4.66E-06
rs1937474	T	C	0.153196	0.140577	0.0229443	9.43E-10
rs2465877	T	C	0.15271	0.146721	0.0229434	1.71E-10
rs6923460	T	C	0.252461	-0.087387	0.0190753	4.70E-06
rs6923707	A	C	0.0207958	0.0706147	0.0575704	0.22002
rs1937471	T	C	0.25253	-0.0874644	0.0190753	4.61E-06
rs2465878	T	C	0.153057	0.141148	0.0229364	7.97E-10
rs75729823	T	C	0.0207958	0.0706147	0.0575704	0.22002
rs62436891	A	C	0.252461	-0.087387	0.0190753	4.70E-06
rs73017769	T	C	0.252461	-0.087387	0.0190753	4.70E-06
rs73017771	T	C	0.251282	-0.085985	0.0191108	6.92E-06
rs73017775	T	C	0.252461	-0.087387	0.0190753	4.70E-06
rs7742866	T	C	0.0470678	0.0879878	0.0392893	0.0251546
rs11966600	A	C	0.252392	-0.0916535	0.0190935	1.62E-06
rs2314726	T	C	0.0206571	0.0679444	0.0577468	0.239397
rs73017795	T	C	0.128102	0.165976	0.0248203	2.45E-11
rs62436896	T	C	0.246846	-0.0863369	0.0192105	7.09E-06
rs73019757	T	C	0.0964231	0.119509	0.0280774	2.10E-05
rs1247329	T	C	0.153265	0.144899	0.0229017	2.65E-10
rs12210134	T	C	0.014973	-0.321743	0.0683135	2.53E-06
rs1247322	A	C	0.152849	0.147377	0.0229258	1.37E-10
rs7750449	T	C	0.348607	-0.0296288	0.0174038	0.0887185
rs11758427	T	C	0.0964924	0.116309	0.0280725	3.46E-05
rs1663025	A	C	0.153334	0.145154	0.0228991	2.45E-10
rs1247310	G	C	0.153265	0.144878	0.0229139	2.72E-10
rs111793381	A	C	0.252669	-0.0900894	0.0190947	2.43E-06
rs11751813	T	C	0.0962845	0.117269	0.0281147	3.07E-05
rs1247361	G	C	0.153334	0.145363	0.0228989	2.31E-10
rs117298688	T	C	0.0467212	0.0942454	0.0394113	0.0168129
rs1247365	G	C	0.153334	0.145154	0.0228991	2.45E-10
rs1247302	A	C	0.153334	0.145154	0.0228991	2.45E-10
rs11963698	G	C	0.253085	-0.089496	0.0190953	2.83E-06
rs1247299	T	C	0.406142	0.00681987	0.0168851	0.6863
rs73021716	T	C	0.253431	-0.0865004	0.0190764	5.87E-06
rs73021719	A	C	0.253639	-0.0873673	0.0190691	4.69E-06
rs1247296	A	C	0.164564	0.151717	0.0223031	1.11E-11
rs56219422	T	C	0.254818	-0.0871894	0.0190423	4.76E-06
rs56009524	T	C	0.254818	-0.0871894	0.0190423	4.76E-06
rs6905723	T	C	0.148759	0.160388	0.0233105	6.46E-12
rs117080990	T	C	0.014973	0.117431	0.0684045	0.086073
rs591676	T	C	0.127755	0.13178	0.0248213	1.13E-07
rs75303645	G	C	0.0470678	0.0939661	0.0392874	0.016793
rs11759366	T	C	0.0963538	0.117126	0.0281079	3.12E-05
rs73021759	T	C	0.199154	0.150842	0.0207137	3.63E-13
rs585649	T	C	0.127132	0.134159	0.0249002	7.35E-08
rs1247349	T	C	0.302509	-0.166039	0.0177812	1.28E-20
rs149316622	G	C	0.0153889	-0.0366815	0.0675317	0.587026
rs1247344	T	C	0.114377	0.116924	0.0262689	8.67E-06
rs595579	A	C	0.341051	0.0365751	0.0173985	0.0355701
rs9456605	T	C	0.0137945	-0.326817	0.0706772	3.83E-06
rs673806	T	C	0.133509	0.0233681	0.0242916	0.336089
rs9355856	T	C	0.0417995	-0.0115999	0.0412796	0.778713
rs9355857	A	C	0.0420075	-0.0087188	0.0411921	0.832377
rs659913	T	C	0.25759	0.071015	0.0189585	0.000181218
rs1247031	T	C	0.115971	0.109696	0.0260891	2.65E-05
rs34125126	A	C	0.0417995	-0.0118993	0.0412795	0.773155
rs1149349	T	C	0.156939	0.0467535	0.0228496	0.0407784
rs1149348	T	C	0.115694	0.108696	0.0261089	3.18E-05
rs1149346	T	C	0.1568	0.047026	0.0228659	0.0397607
rs76411064	T	C	0.0930265	-0.378108	0.028319	3.46E-40
rs632621	T	C	0.0447109	0.0533705	0.0399122	0.1812
rs604924	T	C	0.337654	0.0313782	0.0174862	0.0727824
rs62438066	T	C	0.0150423	0.131014	0.0688968	0.0572632
rs682216	T	C	0.380702	-0.147497	0.0171078	8.03E-18
rs13193780	G	C	0.141342	0.00625708	0.0238136	0.792749
rs9355323	T	C	0.236725	-0.169786	0.0195961	5.54E-18
rs788136	A	C	0.467836	-0.108594	0.0166648	7.69E-11
rs9365238	T	C	0.237973	-0.170833	0.019553	2.94E-18
rs12175972	T	C	0.236795	-0.170271	0.0195953	4.46E-18
rs614470	T	C	0.495702	-0.106949	0.0166492	1.41E-10
rs62438067	T	C	0.0192014	0.114961	0.0607888	0.0586445
rs668638	T	C	0.1263	0.0159924	0.0250113	0.522578
rs73023852	T	C	0.0814502	0.111754	0.0303714	0.000235326
rs73023854	T	C	0.0137252	-0.317823	0.0708514	7.38E-06
rs7761753	T	C	0.0813808	0.109643	0.0304385	0.000317756
rs619393	T	C	0.126161	0.0177311	0.0250503	0.479079
rs7766870	T	C	0.0813808	0.109643	0.0304385	0.000317756
rs73023856	T	C	0.0134479	-0.300159	0.0715485	2.76E-05
rs117379529	T	C	0.0298073	-0.0557731	0.0488751	0.253851
rs628430	T	C	0.125884	0.0174893	0.0250817	0.485642
rs9456606	T	C	0.0140025	-0.306859	0.0701917	1.25E-05
rs73023861	T	C	0.100374	-0.0425258	0.0276256	0.123759
rs73023864	A	C	0.194718	-0.222744	0.0209083	2.64E-26
rs28847305	A	C	0.180993	-0.208226	0.0215243	5.29E-22
rs58673651	T	C	0.0824899	0.102779	0.0302907	0.000694805
rs57012092	T	C	0.0824899	0.102779	0.0302907	0.000694805
rs181523950	A	C	0.0102593	0.0016832	0.0830378	0.983828
rs645718	A	C	0.0476917	0.0424051	0.0389021	0.275729
rs141752701	T	C	0.0266879	-0.0108375	0.0518047	0.834299
rs673468	T	C	0.30348	0.0246472	0.0178773	0.168034
rs9458075	G	C	0.0116456	-0.322416	0.0765659	2.57E-05
rs610638	A	C	0.380909	-0.0243551	0.0169095	0.14982
rs71565784	G	C	0.0513656	0.0481141	0.0378685	0.203927
rs62438071	G	C	0.0422154	0.0547612	0.0411699	0.183518
rs657551	G	C	0.129696	0.0123511	0.0247049	0.617129
rs147005484	T	C	0.0194094	-0.0595457	0.0602706	0.323199
rs11753446	A	C	0.0538611	-0.00337944	0.0370721	0.927369
rs13206940	T	C	0.0576043	0.0360626	0.0357207	0.312735
rs13207108	T	C	0.0562873	0.0478768	0.0361998	0.18602
rs7775116	G	C	0.0119229	-0.322213	0.0757203	2.11E-05
rs116321877	A	C	0.0818661	0.00855014	0.0303711	0.778318
rs705829	T	C	0.129142	0.0103984	0.0247493	0.674389
rs73022090	T	C	0.011715	-0.320993	0.0763526	2.65E-05
rs34887229	A	C	0.0166366	0.0766873	0.0656305	0.242656
rs9458079	T	C	0.0123388	-0.303752	0.0741024	4.19E-05
rs71565785	T	C	0.0576043	0.0356503	0.0356753	0.317683
rs9458083	T	C	0.0123388	-0.303752	0.0741024	4.19E-05
rs60649875	T	C	0.0539997	-0.00514768	0.0370831	0.8896
rs9458085	T	C	0.0122695	-0.300798	0.0742993	5.21E-05
rs75803286	T	C	0.0343824	-0.0474293	0.0461183	0.303784
rs9456609	T	C	0.0124082	-0.300522	0.0739106	4.83E-05
rs9458089	T	C	0.0123388	-0.303752	0.0741024	4.19E-05
rs117560579	T	C	0.0103286	0.088373	0.082758	0.285625
rs180718963	T	C	0.0142105	0.0169308	0.0701405	0.809264
rs10945708	T	C	0.294884	0.138638	0.01811	2.18E-14
rs10080366	T	C	0.0123388	-0.303752	0.0741024	4.19E-05
rs9456610	G	C	0.0123388	-0.303752	0.0741024	4.19E-05
rs11752188	G	C	0.0535145	-0.00224107	0.0372241	0.951994
rs143847229	T	C	0.0555941	0.0751494	0.0365247	0.0396742
rs13206391	T	C	0.0583668	0.0134927	0.0352217	0.701674
rs190405858	T	C	0.0219049	0.0337886	0.0571377	0.554301
rs73024076	T	C	0.0447803	-0.0783188	0.0404646	0.0529696
rs9295134	T	C	0.124497	-0.0449706	0.0251721	0.0740565
rs9458101	A	C	0.0119922	-0.310107	0.0755203	4.07E-05
rs9458102	T	C	0.124636	-0.0465007	0.0251637	0.0646537
rs6926590	T	C	0.0536531	0.0816155	0.0369166	0.0270804
rs113394605	T	C	0.0121309	-0.159898	0.0760426	0.0355227
rs77660220	T	C	0.0535145	-0.003143	0.0372241	0.932713
rs35722436	T	C	0.0173298	0.0959148	0.0640818	0.134501
rs3798907	T	C	0.0565645	0.00588357	0.035668	0.868985
rs9456613	T	C	0.0119922	-0.310107	0.0755203	4.07E-05
rs141790235	T	C	0.0352835	0.00581975	0.0446632	0.89633
rs7356869	T	C	0.0120616	-0.306982	0.0753169	4.63E-05
rs112676978	T	C	0.0463053	0.0460164	0.0398242	0.247929
rs57922639	T	C	0.0535145	-0.0052591	0.0372241	0.887651
rs7746515	T	C	0.124082	-0.0469	0.0252278	0.0630599
rs13209847	A	C	0.0560793	0.0022331	0.0358378	0.950317
rs3798912	G	C	0.0564952	0.00270392	0.0356857	0.939604
rs12174748	A	C	0.0551088	0.00287468	0.036233	0.936765
rs62435487	T	C	0.0325801	-0.259941	0.0469586	3.21E-08
rs80065335	T	C	0.0537224	-0.0102288	0.0371633	0.78314
rs3757020	T	C	0.0289061	0.0925731	0.0494304	0.0611371
rs3778219	T	C	0.0562873	0.00206243	0.0357386	0.953982
rs146107608	T	C	0.0176071	0.12945	0.0635891	0.0418146
rs117189174	T	C	0.021489	0.0248221	0.0576566	0.666833
rs73026059	T	C	0.0327187	-0.0113411	0.0471764	0.810028
rs139947401	T	C	0.0146264	0.230632	0.0681577	0.000718724
rs78157072	T	C	0.0533758	-0.0040395	0.0373166	0.913801
rs9456625	G	C	0.0112297	-0.278044	0.0774444	0.000332567
rs9456626	T	C	0.011299	-0.277482	0.077223	0.000328747
rs6922585	A	C	0.0112297	-0.278044	0.0774444	0.000332567
rs9458124	G	C	0.011299	-0.284323	0.0772196	0.000233096
rs6937754	A	C	0.0112297	-0.29066	0.077438	0.000175788
rs78224489	G	C	0.0661306	0.00664333	0.0334409	0.842535
rs9458135	T	C	0.0644669	-0.0620455	0.0339251	0.0674564
rs79025053	T	C	0.0735478	0.125399	0.0319528	8.77E-05
rs2293285	T	C	0.0379176	0.0356106	0.0436937	0.415096
rs3823057	T	C	0.0488008	-0.0223359	0.0387024	0.563876
rs41267841	T	C	0.0120616	-0.875744	0.0755759	8.91E-31
rs41267843	T	C	0.0346596	-0.25486	0.0457583	2.64E-08
rs10945713	T	C	0.412935	0.16174	0.0167114	5.07E-22
rs3822853	T	C	0.100236	-0.0708341	0.0276725	0.0104957
rs41268551	T	C	0.0435325	0.0696111	0.0410367	0.0898697
rs3734463	G	C	0.389089	-0.150544	0.0169659	8.84E-19
rs16892196	A	C	0.0979481	-0.0703823	0.0279302	0.0117592
rs7754215	T	C	0.196659	-0.0169505	0.0208952	0.41727
rs34232394	G	C	0.0374324	0.0445962	0.0438581	0.309269
rs146840733	T	C	0.0476917	0.0927048	0.0392485	0.0182032
rs7754525	G	C	0.196659	-0.0169505	0.0208952	0.41727
rs2009830	T	C	0.0129627	-0.188453	0.0736409	0.0105151
rs115729691	T	C	0.0448496	0.0774841	0.0403716	0.0549892
rs10945718	T	C	0.0850548	0.0135296	0.0300043	0.65206
rs7752907	G	C	0.201095	-0.0286756	0.0207084	0.166176
rs113205450	A	C	0.123596	-0.056325	0.0252214	0.025565
rs1001421	T	C	0.146818	-0.0556119	0.0235162	0.0180648
rs117004988	T	C	0.018231	0.0569319	0.0625547	0.362793
rs3798921	T	C	0.21385	-0.00956311	0.0202498	0.636758
rs76756035	G	C	0.105851	-0.0136218	0.0269153	0.612804
rs62435526	A	C	0.0249549	0.129087	0.0537245	0.0162972
rs12199314	T	C	0.0616942	-0.0584518	0.034485	0.0901208
rs118145568	T	C	0.0668238	0.0626172	0.0333705	0.0606374
rs79835196	T	C	0.0363233	-0.208527	0.0443807	2.67E-06
rs729986	T	C	0.0926106	-0.149625	0.0289463	2.42E-07
rs117072647	T	C	0.0255788	0.070408	0.0526775	0.1814
rs7748827	G	C	0.105573	-0.0270098	0.0269757	0.316733
rs144360924	T	C	0.0665465	0.0616346	0.0334255	0.0652328
rs147829643	T	C	0.0436018	-0.349382	0.0405347	8.19E-18
rs7754843	T	C	0.241786	0.00184235	0.0193947	0.924323
rs12208953	T	C	0.123042	-0.00306742	0.0253113	0.903545
rs78207873	A	C	0.105088	0.0566224	0.0271886	0.0373245
rs13197494	T	C	0.122834	-0.00353395	0.0253236	0.889018
rs59785590	T	C	0.0327187	-0.305482	0.0468299	7.35E-11
rs79980188	T	C	0.122764	-0.00252426	0.0253278	0.920614
rs6902571	T	C	0.189242	0.0216539	0.021195	0.30698
rs2064719	T	C	0.122834	-0.00333002	0.0253236	0.895385
rs10455875	A	C	0.189311	0.021396	0.0211939	0.31275
rs71565794	T	C	0.189588	0.0218702	0.0211892	0.302041
rs73786018	T	C	0.0386108	-0.0584016	0.043341	0.177865
rs6901905	T	C	0.119784	0.00639069	0.025593	0.802823
rs78803662	T	C	0.034729	-0.243122	0.0454391	9.04E-08
rs13196735	T	C	0.122279	0.0175234	0.025471	0.49149
rs1983695	A	C	0.350548	0.0894483	0.0172581	2.24E-07
rs10945719	T	C	0.330376	-0.140731	0.0175604	1.28E-15
rs6455708	T	C	0.293844	0.0898002	0.0181147	7.31E-07
rs73015465	T	C	0.0103286	0.137966	0.082187	0.0932582
rs3798927	T	C	0.329613	-0.138394	0.0175643	3.78E-15
rs3778223	T	C	0.330445	-0.136994	0.0175488	6.71E-15
rs79067311	T	C	0.0501872	0.0279914	0.0373275	0.453347
rs36039124	T	C	0.121378	0.016185	0.0255932	0.527149
rs7744842	T	C	0.0761819	0.0157351	0.0315593	0.618085
rs35180185	T	C	0.0761819	0.0157351	0.0315593	0.618085
rs71565796	G	C	0.0761819	0.0157351	0.0315593	0.618085
rs11961712	T	C	0.0761126	0.016183	0.0315702	0.608244
rs12524665	T	C	0.121378	0.016653	0.0255764	0.514999
rs9458149	G	C	0.0766671	0.0147243	0.0314832	0.640022
rs16892284	T	C	0.075558	0.0187361	0.0317218	0.554782
rs7770491	T	C	0.0765285	0.0181319	0.031536	0.565337
rs12204872	T	C	0.122279	0.0138594	0.0254713	0.586378
rs13194878	T	C	0.0743103	0.0367152	0.0319228	0.25013
rs3798931	G	C	0.0481076	-0.0121929	0.0389982	0.754554
rs7758778	T	C	0.374047	-0.00819534	0.0171024	0.631816
rs74495751	C	G	0.0307084	-0.0387361	0.0477805	0.41756
rs78028019	A	G	0.0140025	-0.0332895	0.0709887	0.639126
rs73027629	C	G	0.0401359	0.10803	0.0420596	0.0102339
rs78829656	A	G	0.0144184	-0.0199478	0.0696573	0.774603
rs3101822	A	G	0.117635	-0.267861	0.0255883	1.84E-25
rs62440926	T	G	0.0225288	0.0613939	0.0560288	0.273223
rs145221006	A	G	0.0879662	0.110541	0.0291781	0.0001528
rs376402211	A	G	0.0452655	0.045666	0.0399594	0.253155
rs143520616	T	G	0.0219742	0.0838898	0.0563165	0.13637
rs3101821	A	G	0.118051	-0.2678	0.0255611	1.68E-25
rs143069418	T	G	0.0149036	0.181104	0.0688614	0.00855706
rs150856119	A	G	0.0305698	-0.53533	0.047573	3.92E-29
rs10945655	A	G	0.118051	-0.2678	0.0255611	1.68E-25
rs10945656	A	G	0.11812	-0.266463	0.0255585	2.86E-25
rs8177524	T	G	0.0187855	0.12104	0.06189	0.0505354
rs3103352	A	G	0.117773	-0.268844	0.0256124	1.37E-25
rs71551158	A	G	0.0969084	0.0690464	0.028232	0.0144816
rs12205178	A	G	0.117773	-0.262133	0.0255358	1.49E-24
rs34360089	A	G	0.222238	-0.124888	0.019834	3.22E-10
rs9457875	A	G	0.222792	-0.124848	0.0198227	3.19E-10
rs186872177	C	G	0.0117843	-0.116749	0.077124	0.130125
rs315996	A	G	0.144184	0.0548295	0.0236075	0.0202312
rs9766047	T	G	0.116803	-0.270487	0.0256397	7.87E-26
rs512275	T	G	0.0115763	0.0210566	0.0778009	0.78667
rs3127579	A	G	0.126993	-0.292038	0.0247829	9.24E-32
rs16891266	A	G	0.0221129	0.100943	0.0559738	0.0713672
rs76182445	A	G	0.123042	-0.335358	0.0250672	2.44E-40
rs77881708	A	G	0.0438791	-0.220973	0.0397646	2.84E-08
rs316027	T	G	0.394981	0.0704144	0.0167908	2.78E-05
rs191756536	A	G	0.0107445	0.104966	0.0806418	0.193084
rs62442375	A	G	0.027797	0.0822947	0.0512309	0.108241
rs3119310	A	G	0.122695	-0.336334	0.0250865	1.68E-40
rs77623080	A	G	0.0465132	-0.21738	0.0387561	2.11E-08
rs497039	C	G	0.474491	-0.0807824	0.0164507	9.28E-07
rs599494	C	G	0.474421	-0.0804367	0.0164534	1.04E-06
rs598135	A	G	0.474421	-0.0804367	0.0164534	1.04E-06
rs478112	T	G	0.474421	-0.0804367	0.0164534	1.04E-06
rs316036	A	G	0.480729	0.141688	0.0164159	7.39E-18
rs2297212	A	G	0.0447803	-0.215737	0.0394336	4.63E-08
rs532440	T	G	0.306114	-0.0558877	0.0179144	0.00181749
rs77798339	A	G	0.0116456	0.12414	0.0771009	0.107421
rs9457881	A	G	0.0436711	-0.220303	0.0398438	3.33E-08
rs2619275	A	G	0.222515	0.0731692	0.0199632	0.000248922
rs2774229	A	G	0.26272	0.0182418	0.0188572	0.333394
rs2774227	T	G	0.261264	0.0244839	0.0188798	0.19473
rs3127590	T	G	0.32684	-0.0310455	0.0177566	0.0804383
rs2774225	A	G	0.261056	0.0228883	0.0188729	0.225261
rs2484243	A	G	0.261126	0.0223687	0.0188731	0.235971
rs585803	A	G	0.422293	-0.051695	0.0167106	0.00198535
rs3127587	A	G	0.143976	-0.307911	0.0234794	7.59E-39
rs2481035	C	G	0.260848	0.0220114	0.0188793	0.243693
rs2504942	A	G	0.261056	0.0228883	0.0188729	0.225261
rs2504943	A	G	0.261056	0.0228883	0.0188729	0.225261
rs1118328	A	G	0.261542	0.0224254	0.018874	0.234808
rs2481045	A	G	0.261056	0.0228883	0.0188729	0.225261
rs148196545	A	G	0.0415223	-0.209276	0.0408352	3.05E-07
rs146724892	A	G	0.260225	0.0229075	0.0188981	0.225492
rs3125060	A	G	0.145085	-0.31127	0.0234006	6.65E-40
rs2504949	C	G	0.406419	-0.141359	0.0168188	5.11E-17
rs146076960	A	G	0.0415223	-0.20964	0.0408349	2.91E-07
rs12182722	A	G	0.26168	0.0213198	0.0188476	0.258023
rs381194	A	G	0.492721	0.153465	0.0164644	1.50E-20
rs139326386	A	G	0.0444337	-0.202914	0.0396961	3.27E-07
rs56378129	A	G	0.144808	-0.310936	0.0234125	8.76E-40
rs2504951	A	G	0.26168	0.0213198	0.0188476	0.258023
rs146743996	A	G	0.215375	0.0796427	0.0201824	8.02E-05
rs2450978	A	G	0.262443	0.0217506	0.0188293	0.248067
rs12206585	A	G	0.144808	-0.310936	0.0234125	8.76E-40
rs2450977	A	G	0.215375	0.0796427	0.0201824	8.02E-05
rs2450976	A	G	0.406488	-0.140967	0.0168159	6.15E-17
rs10945664	A	G	0.0198253	0.0617528	0.0596736	0.300777
rs71565769	T	G	0.0447109	0.0996921	0.0401569	0.0130667
rs3127582	A	G	0.144808	-0.310936	0.0234125	8.76E-40
rs932925	A	G	0.14363	-0.307904	0.0235074	9.32E-39
rs368185446	A	G	0.0299459	-0.0433506	0.0485437	0.371875
rs56195640	A	G	0.14363	-0.311607	0.0234871	1.05E-39
rs451509	A	G	0.279149	0.120144	0.0182637	5.09E-11
rs3120148	T	G	0.144739	-0.311819	0.0234137	5.40E-40
rs2504932	A	G	0.259878	0.0243651	0.0188904	0.197157
rs3127585	A	G	0.144739	-0.311819	0.0234137	5.40E-40
rs3127584	A	G	0.143838	-0.31035	0.0234807	2.00E-39
rs3106175	A	G	0.144739	-0.311819	0.0234137	5.40E-40
rs3127583	A	G	0.144739	-0.311819	0.0234137	5.40E-40
rs3106174	A	G	0.144739	-0.311819	0.0234137	5.40E-40
rs3106170	A	G	0.143838	-0.31035	0.0234807	2.00E-39
rs149615982	A	G	0.0161514	-0.00771749	0.0665819	0.907727
rs60264277	A	G	0.044503	-0.199336	0.03961	4.96E-07
rs111396176	A	G	0.0446416	-0.199402	0.0395586	4.75E-07
rs1848830	A	G	0.144739	-0.311819	0.0234137	5.40E-40
rs379678	T	G	0.493345	0.152026	0.0164771	3.61E-20
rs3127591	T	G	0.144739	-0.311819	0.0234137	5.40E-40
rs3125051	A	G	0.144739	-0.311819	0.0234137	5.40E-40
rs3120140	A	G	0.143768	-0.311362	0.0234817	1.15E-39
rs2481058	C	G	0.215652	0.0787153	0.0201476	9.43E-05
rs443088	A	G	0.277624	0.121412	0.0182981	3.48E-11
rs3120139	A	G	0.144808	-0.3114	0.0234117	6.72E-40
rs77297894	A	G	0.0187855	0.129608	0.0600713	0.0309941
rs143327185	A	G	0.0287675	0.0799084	0.0497861	0.10853
rs76092748	C	G	0.0444337	-0.199601	0.0396356	4.87E-07
rs425983	A	G	0.322196	0.0718027	0.0175362	4.28E-05
rs137999901	A	G	0.0201719	-0.0633358	0.0593988	0.286332
rs111663552	A	G	0.215583	0.0794216	0.0201643	8.27E-05
rs316165	A	G	0.277762	0.122991	0.0182912	1.90E-11
rs9295128	T	G	0.0142105	-0.0041799	0.0704886	0.952716
rs17591295	A	G	0.0506031	0.0156776	0.0381125	0.680827
rs77622859	C	G	0.0706364	-0.0333807	0.032349	0.302158
rs3125049	A	G	0.152364	-0.326208	0.0228474	1.26E-45
rs2457561	A	G	0.208304	0.10013	0.0202762	8.06E-07
rs316172	C	G	0.319423	0.0737815	0.0175968	2.79E-05
rs2450971	A	G	0.202551	0.102812	0.020587	6.05E-07
rs62440365	A	G	0.0327187	0.0584307	0.047277	0.216528
rs575796	A	G	0.320532	0.0743155	0.0175978	2.44E-05
rs520685	A	G	0.285665	0.0472101	0.0182677	0.00977563
rs555754	A	G	0.492306	0.106981	0.0166965	1.57E-10
rs3004079	A	G	0.0661999	0.068842	0.0334924	0.0398713
rs541091	A	G	0.498752	0.0737564	0.016687	1.00E-05
rs3120137	A	G	0.152017	-0.340959	0.0227794	6.65E-50
rs113586595	A	G	0.0368085	-0.180003	0.0434619	3.49E-05
rs2484241	A	G	0.20775	0.0973104	0.0203259	1.72E-06
rs639426	A	G	0.498752	0.0739256	0.0166916	9.61E-06
rs2484242	A	G	0.207889	0.0975693	0.0203243	1.61E-06
rs624319	A	G	0.494662	0.0749222	0.0166998	7.36E-06
rs2504919	A	G	0.208027	0.0970947	0.0203147	1.79E-06
rs2504918	A	G	0.208027	0.0978966	0.0203142	1.47E-06
rs486359	C	G	0.499168	0.0742126	0.0166773	8.72E-06
rs695174	A	G	0.498475	0.0732059	0.016678	1.15E-05
rs518295	T	G	0.498475	0.0732059	0.016678	1.15E-05
rs140481741	A	G	0.0292527	0.0845509	0.0494072	0.0870671
rs79907881	T	G	0.0184389	0.123503	0.0605819	0.041526
rs76596562	A	G	0.0217663	-0.0474327	0.0569345	0.40481
rs394468	T	G	0.288022	0.0134824	0.0181755	0.45824
rs2457558	A	G	0.230348	0.0888935	0.0195338	5.43E-06
rs2504934	A	G	0.230625	0.0887045	0.0195252	5.63E-06
rs377551	A	G	0.291765	0.0107934	0.0181178	0.551371
rs390102	A	G	0.230625	0.0873152	0.0195336	7.94E-06
rs9364552	C	G	0.479135	-0.0732707	0.0167049	1.17E-05
rs443043	C	G	0.306669	0.0534901	0.0178689	0.00276764
rs6923921	C	G	0.479135	-0.0894203	0.0166987	8.82E-08
rs316244	A	G	0.29121	0.0578101	0.0181373	0.00144192
rs6905958	T	G	0.477887	-0.0897596	0.0166927	7.80E-08
rs116903126	A	G	0.0156662	-0.0108568	0.0675713	0.872357
rs138799654	A	G	0.0184389	-0.224822	0.0616874	0.00026976
rs2175251	A	G	0.289963	0.0574323	0.0181707	0.0015804
rs145951556	A	G	0.0122002	0.151625	0.0754033	0.0443781
rs7740824	T	G	0.282892	-0.182807	0.0183315	2.85E-23
rs74776859	A	G	0.0503258	0.0767631	0.0378606	0.042646
rs12660365	A	G	0.15784	0.0787669	0.0229408	0.000599218
rs440962	A	G	0.290794	0.0575495	0.0181465	0.00152349
rs78439586	A	G	0.0637044	0.0681821	0.0340055	0.044997
rs3105749	A	G	0.478164	-0.0884732	0.0166881	1.18E-07
rs189839402	A	G	0.0127547	-0.0413465	0.0742487	0.577637
rs116915037	C	G	0.0330653	0.169377	0.0464987	0.000271762
rs2665355	C	G	0.485512	0.107714	0.0165893	8.97E-11
rs59777231	A	G	0.190767	0.0957098	0.0213832	7.72E-06
rs143687679	C	G	0.0173991	0.123365	0.062437	0.0482122
rs7758229	T	G	0.329821	-0.170829	0.0174613	1.83E-22
rs73782576	A	G	0.0164287	0.0135844	0.0660365	0.837023
rs62440427	A	G	0.0167753	0.207826	0.0653285	0.00147268
rs12527649	A	G	0.0302925	0.0468529	0.0487507	0.336549
rs12209391	A	G	0.164772	-0.346075	0.021983	6.28E-55
rs78927361	A	G	0.01629	0.026716	0.0663068	0.687023
rs117446263	A	G	0.0194787	-0.331836	0.0596147	2.69E-08
rs9457925	A	G	0.0164287	-0.0510636	0.0657477	0.437385
rs138637170	T	G	0.0212117	-0.01251	0.0566905	0.825355
rs388170	A	G	0.352974	-0.161312	0.0172122	9.34E-21
rs9456538	A	G	0.147858	0.124253	0.0234267	1.17E-07
rs138944454	A	G	0.0162207	0.0283721	0.0664435	0.669385
rs2292334	A	G	0.370234	-0.163222	0.016952	8.20E-22
rs2174914	C	G	0.293082	0.0530605	0.0180814	0.00335103
rs2457576	C	G	0.297033	0.0494203	0.0180364	0.00615848
rs7769879	C	G	0.369333	-0.160795	0.0169797	3.72E-21
rs9355288	A	G	0.369333	-0.161475	0.0169888	2.67E-21
rs78739765	A	G	0.0292527	0.0676729	0.0492905	0.169813
rs2457574	A	G	0.421115	0.109781	0.0166071	4.10E-11
rs142940563	A	G	0.01629	0.0372296	0.0663061	0.574488
rs3088442	A	G	0.369195	-0.160375	0.0169879	4.90E-21
rs2457564	A	G	0.419382	0.111299	0.0166312	2.36E-11
rs2063347	A	G	0.372383	-0.161664	0.0169367	1.82E-21
rs58432601	A	G	0.127478	0.15153	0.024914	1.25E-09
rs117560596	A	G	0.0290448	0.065865	0.0494504	0.182922
rs112831225	T	G	0.01629	0.0372296	0.0663061	0.574488
rs117109638	A	G	0.0140025	-0.616797	0.0706173	3.01E-18
rs112821455	A	G	0.01629	0.0372296	0.0663061	0.574488
rs62441868	T	G	0.12734	0.150737	0.024938	1.57E-09
rs73592977	C	G	0.0158741	0.00715807	0.0671417	0.9151
rs6914575	A	G	0.194787	0.0707184	0.0208153	0.000683909
rs118133674	A	G	0.0232913	0.211215	0.0551183	0.000128172
rs114067707	A	G	0.0815888	0.138322	0.0302813	5.01E-06
rs9346817	A	G	0.189727	0.0657349	0.0209864	0.00174158
rs79727841	A	G	0.0102593	0.0610521	0.0830346	0.462205
rs9355804	A	G	0.189727	0.0657349	0.0209864	0.00174158
rs12207325	A	G	0.011715	-0.058888	0.0773529	0.446508
rs139619798	A	G	0.0158048	-0.00212157	0.067284	0.974846
rs3123629	A	G	0.295369	-0.147182	0.0180683	4.40E-16
rs13213129	T	G	0.0433939	0.0899602	0.0406778	0.0270303
rs73592999	C	G	0.0158741	0.00715807	0.0671417	0.9151
rs76037141	A	G	0.0153196	0.18385	0.0682728	0.00710017
rs56353823	A	G	0.01629	0.000671491	0.0660178	0.991885
rs56397424	T	G	0.01629	0.000671491	0.0660178	0.991885
rs7749836	A	G	0.189658	0.0650965	0.0209878	0.00193197
rs72501790	A	G	0.0341744	0.093155	0.0460395	0.0430717
rs147218773	A	G	0.00928878	-0.00208598	0.0858851	0.980624
rs12212724	A	G	0.189658	0.0646158	0.020988	0.00208685
rs73594822	A	G	0.01629	0.000671491	0.0660178	0.991885
rs41267805	A	G	0.0389574	-0.171644	0.0423438	5.10E-05
rs73594829	A	G	0.0160821	-0.00478551	0.0667205	0.942823
rs4709437	T	G	0.301747	0.0406442	0.0179098	0.0232746
rs73594842	C	G	0.0160128	0.00900571	0.06686	0.892857
rs7774579	A	G	0.318869	0.0370533	0.0177451	0.036825
rs62441876	A	G	0.0153196	0.178638	0.0682747	0.00890302
rs143053678	A	G	0.0266186	0.0898559	0.0515793	0.0815348
rs4709442	A	G	0.319146	0.0376716	0.017748	0.0338229
rs6925865	A	G	0.187717	0.0839111	0.0211517	7.35E-05
rs7452960	A	G	0.0163594	-0.0556773	0.0658804	0.398069
rs142126734	A	G	0.0506724	0.358258	0.0374729	1.57E-21
rs140553995	A	G	0.0122695	-0.290176	0.0751434	0.000113622
rs9456545	A	G	0.465063	-0.0816728	0.0165827	8.62E-07
rs3124784	A	G	0.276445	-0.164488	0.0184158	5.24E-19
rs3124785	A	G	0.292666	-0.155347	0.0180864	1.06E-17
rs112658628	A	G	0.0390961	-0.17742	0.0422005	2.65E-05
rs112842440	T	G	0.019548	-0.357815	0.0594955	1.90E-09
rs116089584	T	G	0.0258561	-0.0116113	0.0524233	0.824717
rs9365169	C	G	0.488146	-0.0786881	0.0166722	2.41E-06
rs7761293	A	G	0.468529	-0.0827519	0.0165256	5.65E-07
rs10945675	C	G	0.280951	-0.152567	0.0183145	9.56E-17
rs12207195	A	G	0.138153	0.0833558	0.0238089	0.000466264
rs34498812	A	G	0.0319562	-0.0778922	0.0468338	0.0963238
rs118039278	A	G	0.0689727	-0.178501	0.0325111	4.15E-08
rs7450719	T	G	0.144531	0.0907417	0.0235126	0.000114716
rs145457812	A	G	0.144323	0.0905675	0.0235341	0.000119941
rs12525447	A	G	0.144323	0.0905675	0.0235341	0.000119941
rs148197223	C	G	0.0153889	0.0917969	0.0672184	0.172091
rs35189165	A	G	0.192153	0.0339645	0.020931	0.104701
rs9457943	A	G	0.343754	0.0605748	0.0173534	0.000484718
rs3798221	T	G	0.197213	0.0246266	0.0207599	0.23556
rs9364564	A	G	0.197144	0.0245646	0.0207698	0.236965
rs117945468	C	G	0.0184389	0.123505	0.0612613	0.0438327
rs60700834	A	G	0.0643283	0.141969	0.0343608	3.64E-05
rs7765781	C	G	0.344309	0.0605187	0.0173666	0.000495479
rs7765803	C	G	0.344378	0.0604724	0.0173676	0.00050081
rs41272086	A	G	0.105573	-0.496649	0.0263965	3.92E-77
rs7450279	C	G	0.344378	0.0610351	0.0173673	0.000443518
rs77348928	A	G	0.145016	0.0922871	0.0235187	8.79E-05
rs34600300	A	G	0.342507	0.0667288	0.0173958	0.000126169
rs41272056	A	G	0.0242617	0.136599	0.053801	0.0111386
rs6921516	A	G	0.340011	0.0609929	0.0174382	0.000472176
rs9456552	T	G	0.367462	0.0798599	0.0170671	2.93E-06
rs73596816	A	G	0.0354222	0.137535	0.0452848	0.00239713
rs9355296	A	G	0.161375	-0.342715	0.0222155	7.50E-53
rs75234242	A	G	0.0276584	0.141032	0.0506683	0.00539275
rs41270992	C	G	0.0300153	-0.275195	0.0477157	8.38E-09
rs7752408	C	G	0.366075	0.0802695	0.0170684	2.61E-06
rs80145669	A	G	0.0257868	0.189036	0.0528809	0.000352867
rs6455692	A	G	0.366075	0.0802695	0.0170684	2.61E-06
rs35499210	T	G	0.161098	-0.342976	0.0222467	8.70E-53
rs6902102	A	G	0.366075	0.0802695	0.0170684	2.61E-06
rs117174672	A	G	0.0302925	0.0282367	0.0480716	0.556962
rs35600881	A	G	0.230279	0.0630095	0.0194735	0.00121913
rs6937879	A	G	0.366006	0.0804397	0.0170672	2.49E-06
rs76249505	A	G	0.133856	0.0751945	0.0243612	0.00203192
rs78893353	A	G	0.0103286	0.0342504	0.0816519	0.674886
rs369686024	A	G	0.0158048	0.0965935	0.066673	0.147447
rs1233033435	C	G	0.366422	0.0805243	0.0170591	2.40E-06
rs6905422	C	G	0.36663	0.0799585	0.017068	2.85E-06
rs528413461	T	G	0.0144184	0.00208976	0.0683433	0.975607
rs9295130	A	G	0.366283	0.0805463	0.0170667	2.41E-06
rs10945682	A	G	0.366422	0.0794335	0.0170798	3.37E-06
rs7759633	A	G	0.133925	0.0766415	0.0243572	0.00165873
rs12212507	A	G	0.0571191	-0.519718	0.0349975	3.68E-49
rs1027938383	A	G	0.0119922	-0.254042	0.0759858	0.000832151
rs41269866	A	G	0.014557	0.0425059	0.0700164	0.543814
rs117857195	T	G	0.0257868	0.055398	0.0524842	0.291224
rs80106498	A	G	0.133925	0.0761646	0.0243574	0.00177327
rs41269844	C	G	0.133717	0.0765567	0.024411	0.00171866
rs76735376	A	G	0.0124082	0.0713578	0.0752374	0.34294
rs17557261	T	G	0.13337	0.0826632	0.0244399	0.000722619
rs79741405	T	G	0.141273	0.0920017	0.023738	0.000107258
rs1998044	A	G	0.147442	0.0641707	0.0233093	0.00591988
rs5014650	A	G	0.157008	0.0714723	0.0227789	0.00170996
rs371445781	T	G	0.0192708	0.0141604	0.0607001	0.815548
rs142255303	T	G	0.0117843	0.136544	0.0766643	0.0749437
rs9457997	A	G	0.155691	0.0888433	0.0228247	0.000100147
rs7747378	C	G	0.223763	0.0452288	0.019983	0.0236425
rs9458001	A	G	0.218425	0.0570344	0.0201116	0.00458255
rs9458004	A	G	0.156592	0.0949347	0.0227803	3.12E-05
rs1009124	A	G	0.483155	0.109112	0.016411	3.17E-11
rs9346834	A	G	0.0619714	-0.0492626	0.034344	0.151505
rs148521956	A	G	0.019756	0.182009	0.0593146	0.00215905
rs113525646	A	G	0.480244	0.115764	0.016416	1.93E-12
rs4310029	A	G	0.0619714	-0.0480584	0.0343442	0.161761
rs9458009	A	G	0.1568	0.0951096	0.0227855	3.03E-05
rs1965091	A	G	0.482878	0.108877	0.0164163	3.54E-11
rs4252045	A	G	0.480105	0.115551	0.0164031	2.03E-12
rs4252055	A	G	0.0618328	-0.0468077	0.034375	0.173342
rs2314851	T	G	0.480937	0.113947	0.0164205	4.28E-12
rs187158158	T	G	0.0275198	0.139333	0.0509172	0.00622569
rs4252066	A	G	0.295162	0.0289721	0.0181345	0.11017
rs4252075	A	G	0.315125	0.225322	0.0177686	1.85E-36
rs143079629	A	G	0.01324	1.74776	0.0699631	3.59E-132
rs1652508	A	G	0.180507	0.0438817	0.0214762	0.0410622
rs59614420	A	G	0.302093	0.0210294	0.0179928	0.242535
rs57539649	A	G	0.302093	0.0201946	0.0180163	0.262364
rs1853016	C	G	0.307847	0.0247542	0.0179175	0.167148
rs4252087	A	G	0.307778	0.0249276	0.0179168	0.164179
rs4252092	A	G	0.401775	0.101506	0.0169237	2.10E-09
rs62439805	A	G	0.307916	0.0243012	0.0179183	0.175071
rs4252097	A	G	0.0125468	-0.0270986	0.0740149	0.714284
rs783147	A	G	0.453972	0.0480145	0.016726	0.00410809
rs1321201	C	G	0.401012	0.102975	0.0169208	1.22E-09
rs2295368	A	G	0.40122	0.104241	0.0169095	7.45E-10
rs1853025	A	G	0.0123388	-0.0146173	0.0746004	0.844662
rs139802421	C	G	0.0117843	-0.40736	0.0760829	8.86E-08
rs73784939	C	G	0.0122002	-0.0228017	0.0749983	0.761114
rs9458017	T	G	0.296617	0.0225709	0.0181174	0.212874
rs4252125	A	G	0.296548	0.0224393	0.0181169	0.215541
rs813641	A	G	0.158741	0.0453812	0.0225593	0.0442956
rs4252135	T	G	0.296479	0.0248475	0.0181338	0.170657
rs4252137	A	G	0.0334812	-0.429126	0.0459051	1.17E-20
rs4252192	A	G	0.0446416	-0.519238	0.039733	1.37E-38
rs71565774	T	G	0.0137252	0.0485187	0.0716735	0.498465
rs56093624	A	G	0.295785	0.0247535	0.0181462	0.172574
rs4252159	A	G	0.0842923	-0.0349282	0.0299382	0.24338
rs4252166	C	G	0.175239	0.0741976	0.0218937	0.000705268
rs783183	T	G	0.0286982	0.152222	0.0495713	0.00214301
rs28402939	T	G	0.288853	0.017557	0.0182714	0.336637
rs117849843	A	G	0.0110218	0.190245	0.0791329	0.0162365
rs117052245	A	G	0.0119229	0.105564	0.077148	0.171252
rs56262039	A	G	0.282545	0.0123291	0.0184297	0.50353
rs73019984	A	G	0.113753	0.110739	0.0260112	2.09E-05
rs148850042	A	G	0.0100513	0.367149	0.0837631	1.19E-05
rs7450979	T	G	0.345279	-4.62E-06	0.0173167	0.999787
rs2465836	A	G	0.173298	0.231622	0.0216589	1.71E-26
rs11753588	A	G	0.115001	0.11354	0.0258886	1.17E-05
rs116881261	A	G	0.0234299	0.130855	0.0545076	0.01639
rs62436699	C	G	0.127201	0.21451	0.0246329	3.78E-18
rs1740447	A	G	0.17517	0.22397	0.0216064	5.31E-25
rs1652481	A	G	0.175308	0.224666	0.0216336	4.35E-25
rs1652483	T	G	0.174615	0.222905	0.0216413	1.04E-24
rs1782599	C	G	0.174477	0.224126	0.0216636	6.53E-25
rs1782601	T	G	0.174546	0.223483	0.021663	8.83E-25
rs1652487	A	G	0.174407	0.224761	0.0216748	5.10E-25
rs1782602	A	G	0.174615	0.222905	0.0216413	1.04E-24
rs1652488	T	G	0.455289	0.145309	0.0164887	1.51E-18
rs1652489	A	G	0.174061	0.225422	0.0216608	3.47E-25
rs62436705	T	G	0.274366	0.0134596	0.0185901	0.469077
rs1652492	A	G	0.173922	0.224882	0.0216648	4.59E-25
rs11758027	A	G	0.352558	0.00533166	0.0172329	0.757035
rs13206887	A	G	0.352904	0.00508067	0.0172382	0.768206
rs4709467	A	G	0.35235	0.00472238	0.01724	0.784154
rs4708880	C	G	0.352281	0.00514615	0.017239	0.765316
rs1991598	A	G	0.352489	0.00432219	0.0172473	0.80213
rs1549741	T	G	0.352558	0.00432034	0.0172483	0.802224
rs1344730	A	G	0.346181	-0.00149818	0.0173141	0.931048
rs1344731	A	G	0.352419	0.00415326	0.0172514	0.809756
rs4708883	A	G	0.014557	0.0695297	0.0693365	0.315997
rs4709469	T	G	0.352558	0.00432034	0.0172483	0.802224
rs79545658	A	G	0.352558	0.00432034	0.0172483	0.802224
rs1247565	A	G	0.174546	0.225235	0.02165	3.60E-25
rs1247566	A	G	0.174546	0.225235	0.02165	3.60E-25
rs9456586	A	G	0.352627	0.0043309	0.017234	0.80159
rs2115869	A	G	0.352627	0.0043309	0.017234	0.80159
rs10455783	A	G	0.35339	0.0035566	0.0172252	0.836424
rs146083898	A	G	0.0275891	0.16254	0.0505871	0.00131901
rs9458030	A	G	0.352697	0.003304	0.0172197	0.847847
rs9458031	A	G	0.351865	0.00560671	0.0172378	0.744996
rs9458035	C	G	0.352211	0.00654953	0.0172327	0.70391
rs1740430	A	G	0.173922	0.221146	0.0216597	2.61E-24
rs142717575	A	G	0.0289755	-0.404053	0.0492809	2.85E-16
rs9456589	A	G	0.354083	-0.00161291	0.0172052	0.925314
rs144981713	C	G	0.0142798	-1.16842	0.0693222	1.50E-62
rs4709470	A	G	0.352419	0.0013064	0.017236	0.939585
rs2064712	A	G	0.159642	-0.126629	0.0227223	2.60E-08
rs139699952	C	G	0.0372245	0.109992	0.0438655	0.0121809
rs783152	T	G	0.0225981	0.191111	0.0555608	0.000585735
rs2024839	C	G	0.347636	-0.00327656	0.0173092	0.849866
rs783158	C	G	0.173229	0.341196	0.0215438	1.48E-55
rs2565722	T	G	0.167614	0.343149	0.0218556	1.19E-54
rs6925542	A	G	0.388604	0.00590596	0.0168249	0.72558
rs2802353	A	G	0.135727	0.371517	0.0237459	2.76E-54
rs141907610	T	G	0.0133786	-0.117076	0.0717972	0.103009
rs1624660	T	G	0.135796	0.373765	0.0237377	6.01E-55
rs9346838	C	G	0.40836	0.0127805	0.0166816	0.443615
rs13212550	A	G	0.0159434	0.0580244	0.0664031	0.382245
rs1782633	A	G	0.135173	0.375158	0.0237642	3.21E-55
rs1782631	A	G	0.135381	0.374685	0.0237554	3.98E-55
rs9355839	A	G	0.106682	0.402657	0.0264464	1.51E-51
rs9355840	C	G	0.387633	0.00473094	0.0168735	0.779196
rs1247538	A	G	0.135173	0.375158	0.0237642	3.21E-55
rs12211977	A	G	0.102523	-0.526233	0.0269	4.47E-83
rs1247540	A	G	0.135173	0.375158	0.0237642	3.21E-55
rs12191307	A	G	0.102523	-0.526233	0.0269	4.47E-83
rs117536381	A	G	0.0347983	0.192494	0.0452447	2.12E-05
rs72501802	C	G	0.172674	0.30623	0.0216404	7.33E-45
rs12195948	A	G	0.382712	0.0121113	0.0168817	0.473137
rs139517815	C	G	0.0107445	0.30903	0.0790377	9.32E-05
rs36162229	A	G	0.382712	0.0121113	0.0168817	0.473137
rs79245262	A	G	0.0255095	0.0344205	0.052457	0.511738
rs13218423	T	G	0.382712	0.0121113	0.0168817	0.473137
rs9365214	C	G	0.382712	0.0121113	0.0168817	0.473137
rs74196484	A	G	0.143768	0.327521	0.0232762	2.20E-44
rs115279925	A	G	0.0255095	0.0344205	0.052457	0.511738
rs76312164	A	G	0.024747	0.0219446	0.0533386	0.680776
rs79080777	A	G	0.0255095	0.0344205	0.052457	0.511738
rs61200572	A	G	0.0255095	0.0197992	0.0524581	0.705866
rs2489940	T	G	0.00921946	0.0794811	0.0868347	0.360057
rs74375150	C	G	0.0225981	0.0753817	0.0559466	0.177898
rs2465867	A	G	0.153126	0.29794	0.022849	1.98E-38
rs2186129	T	G	0.489533	-0.158413	0.016277	3.01E-22
rs148594833	T	G	0.0180923	0.137577	0.0617978	0.0260287
rs116927664	A	G	0.0278664	0.043001	0.050264	0.392301
rs1937483	A	G	0.182032	0.261579	0.0213105	2.72E-34
rs57314213	A	G	0.0309857	0.0311729	0.0476993	0.513435
rs77352912	C	G	0.0341744	-0.0945758	0.045558	0.0379347
rs2465844	C	G	0.151116	0.295784	0.0229241	1.13E-37
rs2489945	A	G	0.182032	0.261579	0.0213105	2.72E-34
rs9365227	T	G	0.151116	0.295784	0.0229241	1.13E-37
rs2465874	T	G	0.182032	0.261579	0.0213105	2.72E-34
rs114577453	T	G	0.0341051	0.118935	0.0457822	0.00940026
rs149386004	A	G	0.0304312	0.0449346	0.048195	0.351187
rs1247517	A	G	0.416401	-0.11848	0.016613	1.09E-12
rs9365229	C	G	0.181409	0.265902	0.021356	3.18E-35
rs61293192	A	G	0.0342437	0.113078	0.0457015	0.0133739
rs2465854	A	G	0.151047	0.29831	0.0229347	3.00E-38
rs79182122	A	G	0.0237072	-0.101581	0.0545469	0.0626053
rs147676830	A	G	0.029738	0.0467886	0.0486952	0.336662
rs143292133	C	G	0.0205185	0.107294	0.0587104	0.0676633
rs117798791	A	G	0.0103286	0.207068	0.0821669	0.011754
rs62436886	A	G	0.252253	-0.0878041	0.0190819	4.27E-06
rs60897688	A	G	0.252253	-0.0877297	0.019075	4.31E-06
rs62436888	C	G	0.252392	-0.0879703	0.0190749	4.06E-06
rs6917099	A	G	0.252114	-0.087741	0.0190819	4.34E-06
rs57154076	A	G	0.252461	-0.087387	0.0190753	4.70E-06
rs11970528	A	G	0.405587	0.00761396	0.0168827	0.652009
rs9364579	A	G	0.116318	-0.0356187	0.0257453	0.166555
rs2465870	T	G	0.405518	0.00757747	0.016886	0.653631
rs73017783	T	G	0.138985	0.121256	0.0239138	4.07E-07
rs56348450	A	G	0.288646	0.164757	0.0182794	2.52E-19
rs2096408	A	G	0.0997505	0.108865	0.027594	8.05E-05
rs9364580	A	G	0.152849	0.146553	0.0229388	1.78E-10
rs75391351	A	G	0.0470678	0.0879878	0.0392893	0.0251546
rs73017797	A	G	0.0964231	0.11953	0.0280774	2.10E-05
rs73019760	A	G	0.0964231	0.116131	0.0280794	3.58E-05
rs1247327	A	G	0.153404	0.143896	0.0228979	3.49E-10
rs1247326	A	G	0.153334	0.145154	0.0228991	2.45E-10
rs1247323	A	G	0.153334	0.145154	0.0228991	2.45E-10
rs11754459	C	G	0.0964924	0.116309	0.0280725	3.46E-05
rs78538084	A	G	0.0205185	0.0714733	0.0579239	0.217274
rs1247321	A	G	0.152849	0.147377	0.0229258	1.37E-10
rs62436898	C	G	0.124151	0.119835	0.0250943	1.83E-06
rs62436899	A	G	0.252114	-0.089532	0.0191018	2.82E-06
rs73019772	A	G	0.0964924	0.116309	0.0280725	3.46E-05
rs1247318	C	G	0.153404	0.145142	0.0228968	2.45E-10
rs11753115	T	G	0.395744	-0.0106701	0.0168355	0.52624
rs77968450	A	G	0.0205185	0.0655122	0.0581204	0.259703
rs1247317	T	G	0.153334	0.145154	0.0228991	2.45E-10
rs1247316	A	G	0.153334	0.145154	0.0228991	2.45E-10
rs55706733	A	G	0.127894	0.166871	0.0248154	1.90E-11
rs935182	C	G	0.153334	0.145154	0.0228991	2.45E-10
rs1247312	A	G	0.153334	0.145154	0.0228991	2.45E-10
rs1247307	T	G	0.154097	0.143598	0.0228748	3.64E-10
rs77357011	C	G	0.0205185	0.0714733	0.0579239	0.217274
rs73019797	A	G	0.0963538	0.117365	0.0281078	3.01E-05
rs1247363	A	G	0.153334	0.145154	0.0228991	2.45E-10
rs1247364	C	G	0.153265	0.145715	0.022901	2.10E-10
rs4345373	A	G	0.252322	-0.0889677	0.0190882	3.21E-06
rs62436933	A	G	0.248856	-0.0857289	0.0191532	7.72E-06
rs2016359	C	G	0.147442	0.155207	0.0233523	3.22E-11
rs1247298	A	G	0.153334	0.147426	0.0228971	1.28E-10
rs935180	T	G	0.254332	-0.0882459	0.0190551	3.70E-06
rs62436934	A	G	0.254471	-0.0890298	0.0190478	3.01E-06
rs62436936	T	G	0.254471	-0.0879229	0.0190415	3.95E-06
rs79135559	A	G	0.021281	0.00447861	0.0581176	0.938577
rs60343440	A	G	0.254818	-0.0871894	0.0190423	4.76E-06
rs76832359	T	G	0.0963538	0.11552	0.0281536	4.12E-05
rs112260009	A	G	0.0323721	-0.240104	0.0474294	4.24E-07
rs687701	A	G	0.128102	0.131122	0.024803	1.28E-07
rs1596406	A	G	0.291141	0.166358	0.0182144	8.49E-20
rs1596405	A	G	0.295231	0.166184	0.0181292	6.26E-20
rs11755099	A	G	0.0963538	0.117126	0.0281079	3.12E-05
rs1530395	A	G	0.194995	0.151499	0.0208714	4.32E-13
rs11752957	T	G	0.0963538	0.117126	0.0281079	3.12E-05
rs138933927	A	G	0.0151809	-0.388392	0.0681343	1.24E-08
rs663440	C	G	0.365035	-0.145758	0.017273	3.85E-17
rs10214652	A	G	0.0553168	-0.0375744	0.0360335	0.297094
rs9458066	T	G	0.0352142	-0.0509818	0.0452436	0.259853
rs76460425	A	G	0.0469292	0.545313	0.0384591	4.96E-45
rs1149350	A	G	0.207195	0.0363456	0.0204444	0.0754831
rs617370	C	G	0.341051	0.0365751	0.0173985	0.0355701
rs148234538	A	G	0.0129627	0.0836856	0.0740712	0.258598
rs78698307	C	G	0.0266879	-0.0237285	0.0518041	0.646936
rs681382	A	G	0.34112	0.036488	0.0173994	0.0360211
rs71565782	A	G	0.0422848	-0.00793122	0.0410763	0.846898
rs809813	A	G	0.34119	0.0366962	0.0173951	0.0349292
rs9365236	A	G	0.068834	-0.0158786	0.0327783	0.628099
rs659990	A	G	0.34119	0.0358834	0.0173953	0.0391654
rs145170948	C	G	0.0112297	0.0221588	0.07895	0.778973
rs1247030	T	G	0.115486	0.111304	0.0261398	2.09E-05
rs79784699	A	G	0.0263413	-0.00204886	0.0521185	0.968643
rs76952258	A	G	0.0263413	-0.00311031	0.0521185	0.952414
rs601415	A	G	0.377166	-0.0776262	0.0171149	5.84E-06
rs12664887	C	G	0.0421461	-0.0118342	0.0411339	0.773584
rs117468213	A	G	0.0128241	0.0981544	0.0736447	0.182636
rs13215928	T	G	0.0420768	-0.0110904	0.0411629	0.787609
rs668112	A	G	0.132954	0.0284131	0.024361	0.243517
rs73023842	A	G	0.0839457	0.109142	0.0300667	0.0002854
rs9365237	A	G	0.138708	0.00805308	0.0239547	0.736745
rs75557321	A	G	0.0268266	-0.0126907	0.0516809	0.806031
rs675293	A	G	0.383128	-0.145203	0.0170913	2.37E-17
rs113683322	A	G	0.0265493	-0.0522691	0.0520666	0.315466
rs674333	A	G	0.380702	-0.146095	0.0171197	1.71E-17
rs673910	A	G	0.465756	-0.105985	0.0166484	2.06E-10
rs679953	A	G	0.380632	-0.146247	0.0171182	1.57E-17
rs2099938	A	G	0.141342	0.00666673	0.0238136	0.77952
rs36014276	A	G	0.0995425	-0.0903511	0.0275801	0.00105803
rs12661018	T	G	0.143075	0.00689561	0.0237143	0.771229
rs9347473	A	G	0.238042	-0.17112	0.0195525	2.58E-18
rs601939	T	G	0.230071	0.0261804	0.0197121	0.184175
rs9355860	A	G	0.238042	-0.17112	0.0195525	2.58E-18
rs9365239	A	G	0.237765	-0.170079	0.0195545	4.14E-18
rs9346843	C	G	0.23728	-0.170302	0.0195785	4.12E-18
rs685388	A	G	0.149522	-0.0314956	0.0234068	0.178482
rs1123180	C	G	0.236933	-0.169754	0.0195801	5.29E-18
rs935185	T	G	0.180577	-0.206613	0.021535	1.14E-21
rs587501	A	G	0.125953	0.0177567	0.0250777	0.478927
rs13194577	T	G	0.0558713	0.00694375	0.0359843	0.846991
rs9355324	A	G	0.102107	-0.34265	0.0271765	4.56E-36
rs655605	A	G	0.134133	0.00963795	0.0244802	0.693811
rs150919447	C	G	0.019548	-0.0404942	0.0600718	0.500271
rs9364583	T	G	0.240885	-0.162459	0.0194728	8.61E-17
rs679814	T	G	0.467351	-0.103428	0.0166411	5.41E-10
rs7775264	A	G	0.082282	0.102721	0.0302909	0.000699733
rs143115209	T	G	0.180923	-0.208521	0.0215253	4.65E-22
rs35142900	C	G	0.0978095	-0.087621	0.0278714	0.00167469
rs2468	A	G	0.0253709	0.00114944	0.0533318	0.982805
rs662541	T	G	0.130182	0.0121942	0.0246796	0.62125
rs79498218	A	G	0.0537224	2.14E-06	0.0371122	0.999954
rs35292081	C	G	0.0571191	0.0418408	0.0359361	0.244336
rs4709484	T	G	0.445099	0.100962	0.0166414	1.37E-09
rs12333168	A	G	0.0123388	-0.32253	0.0740914	1.36E-05
rs111839598	A	G	0.0106059	0.113054	0.0816877	0.166408
rs73022077	A	G	0.0122695	-0.315368	0.0742909	2.21E-05
rs11751634	A	G	0.0535145	-0.00554055	0.0372241	0.881681
rs141833956	A	G	0.0534452	-0.00335408	0.0372444	0.928245
rs705830	C	G	0.129211	0.0106655	0.0247457	0.666479
rs628923	A	G	0.129211	0.0106655	0.0247457	0.666479
rs58040353	A	G	0.0535145	-0.00224107	0.0372241	0.951994
rs35409033	A	G	0.245806	-0.140539	0.0192387	3.07E-13
rs115712782	C	G	0.0546929	0.083716	0.0364766	0.0217583
rs7758583	A	G	0.444475	0.103187	0.0166511	6.07E-10
rs77375615	T	G	0.0535145	-0.00224107	0.0372241	0.951994
rs682110	T	G	0.129003	0.0112459	0.0247566	0.649657
rs9458094	C	G	0.0123388	-0.303752	0.0741024	4.19E-05
rs9355327	A	G	0.124636	-0.0431863	0.0251645	0.0861764
rs150213480	A	G	0.0123388	-0.303752	0.0741024	4.19E-05
rs141766382	C	G	0.0163594	-0.0577925	0.0655959	0.378326
rs6901968	C	G	0.123527	-0.0377509	0.0252786	0.135378
rs112496830	A	G	0.0490781	0.47842	0.0378524	3.11E-36
rs11757223	T	G	0.0535145	-0.00224107	0.0372241	0.951994
rs9458098	T	G	0.0123388	-0.303752	0.0741024	4.19E-05
rs11757882	A	G	0.0634271	0.0336115	0.0344744	0.329608
rs73024080	T	G	0.0113684	-0.330349	0.077437	2.02E-05
rs76934782	A	G	0.0535145	-0.003143	0.0372241	0.932713
rs118033178	A	G	0.0536531	-0.000559337	0.0371836	0.987999
rs9458105	A	G	0.0119922	-0.310107	0.0755203	4.07E-05
rs11751688	A	G	0.0535145	-0.003143	0.0372241	0.932713
rs75083995	A	G	0.0534452	-0.00130739	0.0372444	0.971999
rs3798906	A	G	0.0562873	0.0477576	0.0361525	0.186542
rs1562025	T	G	0.0541384	-0.00826595	0.0369924	0.823192
rs11962121	T	G	0.0541384	-0.00826595	0.0369924	0.823192
rs3798910	T	G	0.0564952	0.0047207	0.0356856	0.894762
rs2314379	A	G	0.423957	0.14052	0.016693	4.58E-17
rs117170624	A	G	0.0537224	-0.00997432	0.0371633	0.788405
rs75938746	A	G	0.0515735	0.0846703	0.0374746	0.0238879
rs9456616	A	G	0.011715	-0.322381	0.0763518	2.45E-05
rs11755244	A	G	0.054069	-0.00532049	0.0370631	0.885858
rs719474	A	G	0.0538611	-0.00837212	0.037072	0.821337
rs9456619	A	G	0.0120616	-0.319493	0.0753097	2.24E-05
rs1822519	C	G	0.0123388	-0.303752	0.0741024	4.19E-05
rs59129068	T	G	0.0538611	-0.009483	0.0370211	0.797841
rs62435486	A	G	0.031471	-0.261868	0.0477032	4.17E-08
rs3798913	A	G	0.0565645	0.00292128	0.0356681	0.934727
rs4709487	T	G	0.187994	-0.0226635	0.0212543	0.286321
rs3798915	A	G	0.121378	-0.0372383	0.025457	0.143568
rs71565787	A	G	0.0563566	0.00102656	0.0357209	0.977074
rs71565788	A	G	0.0562873	0.00206243	0.0357386	0.953982
rs114275632	A	G	0.0480383	0.103542	0.0388849	0.00776691
rs34643348	A	G	0.0268959	0.0619687	0.0516144	0.229943
rs78316258	A	G	0.0849161	0.0184512	0.0297283	0.534843
rs9458114	C	G	0.0684181	-0.0615067	0.0323281	0.0571355
rs66477553	A	G	0.304034	-0.0999865	0.0181216	3.56E-08
rs11751843	A	G	0.0533758	-0.0040395	0.0373166	0.913801
rs3736569	A	G	0.0567032	0.00306451	0.0355878	0.931381
rs142529983	A	G	0.0108138	0.0811411	0.0803956	0.312878
rs6935472	A	G	0.0115763	-0.305978	0.0763403	6.18E-05
rs1001756	A	G	0.0533758	-0.0040395	0.0373166	0.913801
rs78066643	C	G	0.0569111	0.0950524	0.0357448	0.00785009
rs12195182	C	G	0.470331	0.139314	0.0165806	5.23E-17
rs6922534	A	G	0.0646056	-0.0565281	0.0338975	0.0954345
rs2280612	C	G	0.0665465	0.0257861	0.0332834	0.438516
rs9456624	A	G	0.011299	-0.267573	0.0772279	0.000533871
rs77772309	A	G	0.0533758	-0.0040395	0.0373166	0.913801
rs117778118	A	G	0.0533758	-0.0040395	0.0373166	0.913801
rs148573012	T	G	0.0539304	0.0966507	0.0365848	0.00826381
rs9458132	A	G	0.011299	-0.284323	0.0772196	0.000233096
rs9986548	C	G	0.011299	-0.284323	0.0772196	0.000233096
rs7754687	C	G	0.011299	-0.284323	0.0772196	0.000233096
rs9456634	A	G	0.011299	-0.284323	0.0772196	0.000233096
rs73015405	A	G	0.011299	-0.284323	0.0772196	0.000233096
rs539578781	T	G	0.0148343	-0.180008	0.0686891	0.00879544
rs11759000	A	G	0.0534452	-0.00500596	0.0372962	0.893231
rs9456635	A	G	0.0647442	-0.0587437	0.0338681	0.0828747
rs9456636	A	G	0.0645363	-0.061465	0.0339107	0.0699423
rs2293287	A	G	0.0793706	-0.280878	0.0303669	2.92E-20
rs9458136	A	G	0.0526827	0.063696	0.0375156	0.0895788
rs2293289	A	G	0.0722307	-0.0784048	0.0322635	0.0151171
rs55666532	A	G	0.0414529	0.00794678	0.0415701	0.848401
rs41268545	A	G	0.0481076	-0.0143014	0.0390575	0.714255
rs11759408	A	G	0.0481076	-0.0144615	0.0390575	0.711199
rs41268549	A	G	0.0465132	0.085323	0.0396755	0.0315471
rs55978942	A	G	0.0121309	0.0482797	0.076508	0.528033
rs55799452	A	G	0.0484542	-0.0137009	0.0389379	0.724949
rs3734462	A	G	0.19243	-0.209064	0.0209536	2.71E-23
rs142817871	A	G	0.0127547	0.105951	0.0742398	0.153582
rs12195072	C	G	0.116664	-0.000892906	0.0258288	0.972423
rs910726	A	G	0.0476917	0.0927048	0.0392485	0.0182032
rs910725	A	G	0.0476917	0.0927048	0.0392485	0.0182032
rs113487814	A	G	0.0476917	0.0897327	0.0392495	0.0222706
rs61735260	A	G	0.0139332	0.0516933	0.070799	0.465328
rs1807426	T	G	0.069042	0.0136947	0.0330248	0.678389
rs12110827	A	G	0.0128241	-0.19359	0.0740217	0.00893318
rs9355335	A	G	0.0295993	-0.354996	0.0488561	4.09E-13
rs118155311	A	G	0.024539	-0.0407134	0.0536978	0.448358
rs59871575	A	G	0.113961	0.276643	0.0259501	2.44E-26
rs2277091	A	G	0.414529	0.160762	0.016677	7.36E-22
rs749011	C	G	0.0485235	0.0651	0.038966	0.0948267
rs112558088	A	G	0.0124082	-0.141067	0.0756537	0.0622719
rs16892225	C	G	0.11604	-0.0527644	0.0258283	0.0410995
rs11967514	T	G	0.0798558	-0.0941143	0.0307169	0.00219257
rs3778221	C	G	0.0605851	0.00843655	0.03504	0.809741
rs77354367	A	G	0.0476223	0.0771911	0.0392777	0.0494219
rs9456637	A	G	0.206433	-0.0100762	0.0205083	0.623212
rs146793186	A	G	0.0131707	0.0131161	0.0727241	0.85688
rs1967716	C	G	0.213573	-0.00801386	0.0202607	0.692458
rs1474915	A	G	0.061001	-0.0483448	0.0346432	0.162906
rs4709497	A	G	0.0311937	-0.132992	0.048305	0.00591688
rs61552758	A	G	0.0802024	-0.019287	0.0306004	0.528527
rs79890915	C	G	0.104533	-0.0193935	0.0270822	0.473956
rs11754766	T	G	0.0530293	-0.0465615	0.037156	0.210197
rs142037823	C	G	0.0667545	0.060393	0.0333475	0.0701795
rs3798922	C	G	0.0521281	-0.0507723	0.0375269	0.176111
rs4709499	A	G	0.0316789	-0.317507	0.0475133	2.52E-11
rs12200174	A	G	0.18945	0.0211317	0.0211916	0.318713
rs150489934	A	G	0.0348676	0.0873446	0.0454365	0.0546018
rs12203960	T	G	0.122764	-0.00252426	0.0253278	0.920614
rs12203149	A	G	0.120685	0.00295063	0.0255534	0.908076
rs12209184	A	G	0.451684	-0.115019	0.0165211	3.65E-12
rs76779653	A	G	0.0867877	-0.259286	0.0292632	9.90E-19
rs17626731	A	G	0.0745182	0.0279373	0.0319223	0.381514
rs35505620	C	G	0.0745182	0.0279373	0.0319223	0.381514
rs7771961	A	G	0.075766	0.01994	0.0316248	0.528375
rs2314157	C	G	0.41245	0.0936388	0.0167298	2.26E-08
rs11751051	A	G	0.0230833	0.0886623	0.0555656	0.110615
rs11756131	A	G	0.314294	-0.150858	0.0178048	2.87E-17
rs7747618	A	G	0.0761126	0.016183	0.0315702	0.608244
rs10499315	T	G	0.0760433	0.0166179	0.0315811	0.598767
rs145574389	A	G	0.0155968	0.00259558	0.0668034	0.969008
rs12212023	A	G	0.0122002	-0.252016	0.075366	0.000830333
rs148899328	A	G	0.0156662	-0.141141	0.067551	0.0367069
rs13220357	A	G	0.0754194	0.029291	0.031711	0.355681
rs13193634	A	G	0.0752807	0.0333475	0.0317648	0.293834
rs79068959	C	G	0.0863025	-0.260875	0.02932	7.13E-19
rs71565797	T	G	0.0751421	0.034267	0.0317871	0.281063
rs77648599	G	T	0.0311244	-0.0405501	0.047389	0.392201
rs3903279	G	T	0.0417995	0.103599	0.0416183	0.012823
rs74298710	C	T	0.0417995	0.103599	0.0416183	0.012823
rs142260450	C	T	0.0141411	-0.0169275	0.0703039	0.809736
rs3119304	C	T	0.117635	-0.267861	0.0255883	1.84E-25
rs3127604	C	T	0.117635	-0.266368	0.0256078	3.66E-25
rs3101820	C	T	0.117635	-0.266368	0.0256078	3.66E-25
rs12215128	C	T	0.116803	-0.264365	0.0257009	1.20E-24
rs12207180	A	T	0.118051	-0.2678	0.0255611	1.68E-25
rs3127592	C	T	0.117981	-0.267167	0.0255665	2.23E-25
rs3127594	A	T	0.117912	-0.268792	0.0256033	1.34E-25
rs13195185	G	T	0.0983641	0.069581	0.0280443	0.0131199
rs74627024	G	T	0.216692	-0.12847	0.0201699	2.01E-10
rs3798158	G	T	0.0510883	-0.285778	0.0367565	8.60E-15
rs4646239	C	T	0.0988493	-0.31396	0.0276105	1.04E-29
rs77373737	C	T	0.116664	-0.265709	0.0256734	6.28E-25
rs10945657	G	T	0.116803	-0.264805	0.0256654	8.72E-25
rs143041500	C	T	0.0469292	-0.29055	0.0384309	4.52E-14
rs3101823	G	T	0.117011	-0.268637	0.0256286	1.59E-25
rs3127606	C	T	0.0107445	0.0931567	0.0811739	0.251164
rs17588242	C	T	0.273534	0.155893	0.0184575	3.61E-17
rs3912161	C	T	0.0585748	0.0596311	0.0353404	0.0915821
rs316023	C	T	0.379246	0.064101	0.016967	0.000159379
rs2634656	C	T	0.218217	0.0754198	0.0200237	0.000166847
rs639774	A	T	0.303549	0.11907	0.0177966	2.39E-11
rs140564624	C	T	0.0216276	0.132171	0.0567162	0.0198125
rs10080815	G	T	0.0178844	0.0111206	0.0628839	0.859636
rs316030	G	T	0.372938	0.0611065	0.0170131	0.000330679
rs7756836	C	T	0.123527	-0.335257	0.0250216	1.87E-40
rs7757336	G	T	0.148829	-0.272544	0.023267	2.08E-31
rs316032	C	T	0.395674	0.0709282	0.0167805	2.40E-05
rs615056	G	T	0.351171	0.0668741	0.0171738	9.95E-05
rs75206546	C	T	0.0464439	-0.21645	0.0387808	2.47E-08
rs612852	A	T	0.474421	-0.0804367	0.0164534	1.04E-06
rs3119311	C	T	0.12325	-0.335689	0.0250375	1.67E-40
rs111232411	G	T	0.0105365	-0.612995	0.0800321	2.11E-14
rs472478	C	T	0.474421	-0.0804367	0.0164534	1.04E-06
rs3127578	C	T	0.123388	-0.3361	0.0250284	1.26E-40
rs141057483	C	T	0.0097047	0.0830901	0.0847085	0.326677
rs2634657	C	T	0.262859	0.0205929	0.0188505	0.274682
rs3119312	C	T	0.325454	-0.0321171	0.0177729	0.0707904
rs2634658	C	T	0.261264	0.0230105	0.0188733	0.222804
rs2634659	C	T	0.261056	0.0228883	0.0188729	0.225261
rs604258	C	T	0.277624	0.121893	0.0182729	2.73E-11
rs2774222	C	T	0.261056	0.0228883	0.0188729	0.225261
rs2774220	G	T	0.260363	0.0225269	0.0188985	0.233302
rs3127586	C	T	0.143907	-0.309857	0.0234787	2.59E-39
rs2481036	C	T	0.261056	0.0228883	0.0188729	0.225261
rs599219	A	T	0.277277	0.122864	0.0182765	1.92E-11
rs1118329	G	T	0.261056	0.0228883	0.0188729	0.225261
rs62442377	C	T	0.0222515	0.110603	0.0568869	0.0519034
rs2481046	G	T	0.261056	0.0228883	0.0188729	0.225261
rs150520650	C	T	0.261056	0.0228883	0.0188729	0.225261
rs661324	C	T	0.422085	-0.051577	0.0167152	0.00203883
rs648207	C	T	0.277485	0.122775	0.01829	2.06E-11
rs141001296	C	T	0.260155	0.0232331	0.0188979	0.218962
rs12181513	C	T	0.261611	0.0205888	0.0188476	0.274702
rs3103355	C	T	0.406488	-0.140967	0.0168159	6.15E-17
rs3103354	G	T	0.406419	-0.140708	0.0168196	7.11E-17
rs12203303	C	T	0.144808	-0.310936	0.0234125	8.76E-40
rs112110249	C	T	0.0401359	-0.211973	0.0415637	3.48E-07
rs117152889	C	T	0.0313323	0.101941	0.0484431	0.0353832
rs2504954	G	T	0.26168	0.0213198	0.0188476	0.258023
rs11755806	G	T	0.144808	-0.310936	0.0234125	8.76E-40
rs2504955	C	T	0.406488	-0.140967	0.0168159	6.15E-17
rs78801493	C	T	0.144808	-0.310936	0.0234125	8.76E-40
rs446044	C	T	0.277693	0.122515	0.0182789	2.20E-11
rs3127581	C	T	0.144808	-0.310936	0.0234125	8.76E-40
rs79753980	C	T	0.0443643	-0.199939	0.0396612	4.74E-07
rs372520	G	T	0.27901	0.119671	0.0182758	6.23E-11
rs3106163	C	T	0.144808	-0.310936	0.0234125	8.76E-40
rs73010492	C	T	0.259739	0.0249941	0.0189036	0.186146
rs3106165	C	T	0.144808	-0.310936	0.0234125	8.76E-40
rs2450972	G	T	0.259878	0.0246949	0.0188971	0.19132
rs403131	C	T	0.277693	0.122122	0.0182792	2.55E-11
rs62440361	C	T	0.0506724	0.12665	0.0379515	0.000850717
rs3103350	C	T	0.144739	-0.311819	0.0234137	5.40E-40
rs3106169	A	T	0.1446	-0.309902	0.0234229	1.68E-39
rs3127597	A	T	0.143838	-0.31035	0.0234807	2.00E-39
rs3125057	A	T	0.144739	-0.311819	0.0234137	5.40E-40
rs78870948	A	T	0.044503	-0.199336	0.03961	4.96E-07
rs3125056	C	T	0.123735	-0.339902	0.0249676	1.08E-41
rs3125055	A	T	0.144739	-0.311819	0.0234137	5.40E-40
rs77800539	G	T	0.0306391	-0.0226088	0.0477208	0.635677
rs57267623	A	T	0.0505338	0.124322	0.0379964	0.00107317
rs3125053	C	T	0.144739	-0.311819	0.0234137	5.40E-40
rs3106167	G	T	0.144739	-0.311819	0.0234137	5.40E-40
rs78499475	C	T	0.0415223	-0.209835	0.0408348	2.84E-07
rs3125052	C	T	0.144739	-0.311819	0.0234137	5.40E-40
rs56994432	G	T	0.044503	-0.199336	0.03961	4.96E-07
rs3103348	C	T	0.143976	-0.310614	0.0234609	1.50E-39
rs2457568	C	T	0.215514	0.0798506	0.0201646	7.57E-05
rs2504959	C	T	0.215444	0.0795406	0.0201653	8.08E-05
rs17591497	A	T	0.0207958	-0.00895579	0.0571982	0.875584
rs2481031	G	T	0.360044	-0.112475	0.0172594	7.67E-11
rs2450970	C	T	0.202551	0.102812	0.020587	6.05E-07
rs316176	C	T	0.32081	0.0738473	0.0175957	2.74E-05
rs316177	C	T	0.320602	0.0743659	0.0175931	2.40E-05
rs3004077	C	T	0.212325	0.0915927	0.0201438	5.53E-06
rs520829	G	T	0.49896	0.102919	0.0167196	7.88E-10
rs10455781	C	T	0.0201026	0.0672383	0.0592852	0.256769
rs501470	G	T	0.498822	0.0734514	0.0166848	1.09E-05
rs637614	C	T	0.498752	0.0738453	0.0166869	9.77E-06
rs609562	C	T	0.499099	0.0743195	0.0166796	8.49E-06
rs519118	G	T	0.498336	0.0733192	0.0166733	1.11E-05
rs2661845	C	T	0.304658	0.011567	0.0178839	0.517794
rs4235926	C	T	0.477818	-0.0901477	0.0166949	6.89E-08
rs145352848	C	T	0.0103286	0.0640916	0.0816494	0.432502
rs1567441	C	T	0.243657	0.098362	0.01917	2.96E-07
rs1510226	C	T	0.0173991	-0.0370291	0.0639681	0.562696
rs2872317	C	T	0.478303	-0.0892151	0.0166871	9.25E-08
rs139988466	A	T	0.0375017	0.0526252	0.043488	0.226277
rs1605964	C	T	0.478164	-0.0888572	0.0166925	1.05E-07
rs9457918	G	T	0.478026	-0.0886125	0.0166978	1.15E-07
rs7745775	G	T	0.194857	0.100579	0.0212172	2.17E-06
rs12194182	C	T	0.283516	-0.181967	0.0183238	4.31E-23
rs2457571	C	T	0.490573	0.103387	0.0165966	4.95E-10
rs59084720	G	T	0.0164287	0.0135844	0.0660365	0.837023
rs79692178	C	T	0.0155968	0.138569	0.0673883	0.0397913
rs3123636	C	T	0.329683	-0.171421	0.0174587	1.30E-22
rs57055851	C	T	0.016498	0.0217804	0.065902	0.741034
rs9355287	C	T	0.0397893	-0.168768	0.0417439	5.33E-05
rs138232576	C	T	0.0162207	0.0196315	0.0664439	0.767652
rs440134	A	T	0.293706	0.0484668	0.0180997	0.00742823
rs76749178	C	T	0.028005	0.167542	0.0503698	0.000884688
rs2665356	C	T	0.18224	-0.012996	0.0214381	0.544395
rs1567442	C	T	0.291557	0.0488547	0.0181375	0.00708523
rs2048327	C	T	0.369888	-0.16043	0.0169797	4.56E-21
rs143665477	C	T	0.011715	0.117913	0.0773435	0.127419
rs2504926	C	T	0.421115	0.108941	0.0166171	5.91E-11
rs76018427	C	T	0.0220435	0.18103	0.0567455	0.00142782
rs74463809	A	T	0.01629	0.0372296	0.0663061	0.574488
rs1567438	C	T	0.293636	0.0470772	0.0181116	0.0093608
rs16891623	G	T	0.01629	0.0372296	0.0663061	0.574488
rs3106162	C	T	0.37273	-0.16014	0.0169398	4.34E-21
rs73592961	C	T	0.01629	0.0372296	0.0663061	0.574488
rs113612683	C	T	0.01629	0.0372296	0.0663061	0.574488
rs77920501	G	T	0.0155275	0.177608	0.0678304	0.00885241
rs62441870	C	T	0.126161	0.151499	0.0250667	1.58E-09
rs79027764	C	T	0.0172605	0.142027	0.0626596	0.0234411
rs113759925	C	T	0.0158741	0.00715807	0.0671417	0.9151
rs142778140	C	T	0.0158741	0.00715807	0.0671417	0.9151
rs2255830	C	T	0.500832	0.0825651	0.0163632	4.63E-07
rs117123956	C	T	0.0275198	0.169013	0.0506421	0.000849942
rs1510224	C	T	0.016498	-0.0522792	0.0656151	0.42562
rs2457550	C	T	0.304936	0.047985	0.0178495	0.00719791
rs112979276	C	T	0.0158741	0.00715807	0.0671417	0.9151
rs144107472	C	T	0.0158048	-0.00212157	0.067284	0.974846
rs73593002	C	T	0.0160821	0.00898675	0.0667205	0.892859
rs73594805	C	T	0.0158741	0.00715807	0.0671417	0.9151
rs12214416	A	T	0.0469985	0.0959784	0.0393114	0.0146505
rs139438544	C	T	0.0159434	0.0114172	0.0670003	0.864697
rs34805781	C	T	0.303411	0.0407751	0.0178955	0.0227256
rs9347408	C	T	0.492999	0.0738634	0.0164008	6.79E-06
rs117232872	C	T	0.0158741	0.00715807	0.0671417	0.9151
rs73594826	C	T	0.0160821	-0.00478551	0.0667205	0.942823
rs9457930	G	T	0.493415	0.0746539	0.0164	5.40E-06
rs4708870	C	T	0.0587134	-0.137855	0.0347586	7.38E-05
rs9347411	C	T	0.319493	0.0365969	0.0177522	0.0392871
rs141218680	G	T	0.0119922	0.104148	0.0755986	0.168356
rs71565772	C	T	0.0408984	0.0747903	0.0419502	0.0746552
rs74410386	A	T	0.0122695	0.242895	0.0760337	0.0014064
rs9456546	G	T	0.485304	-0.0811287	0.0164358	8.15E-07
rs41267807	C	T	0.0146957	0.0700601	0.0693559	0.312456
rs41266379	C	T	0.0189935	-0.0361429	0.0595777	0.544102
rs62441895	A	T	0.0151116	0.187445	0.0687253	0.0063981
rs3798220	C	T	0.0163594	-0.0556773	0.0658804	0.398069
rs7767084	C	T	0.168723	0.0884885	0.0220857	6.22E-05
rs11751605	C	T	0.154859	-0.373745	0.0225221	1.01E-60
rs41265930	C	T	0.0668931	-0.565228	0.0323949	8.28E-67
rs73012297	C	T	0.188202	0.0841868	0.0211243	6.81E-05
rs9346820	C	T	0.35748	0.0637426	0.0171703	0.000206868
rs76000021	C	T	0.0125468	0.0571885	0.0748374	0.444791
rs9347414	G	T	0.196797	0.0234361	0.0207837	0.259519
rs7750229	G	T	0.344032	0.0586771	0.017353	0.00072506
rs75482932	C	T	0.0142798	0.0827492	0.0699718	0.237004
rs7775704	C	T	0.344586	0.0592784	0.0173554	0.000640025
rs6910635	C	T	0.344378	0.0602822	0.0173519	0.000515607
rs78199196	C	T	0.145155	0.0912287	0.0234877	0.000103625
rs6939089	C	T	0.345557	0.0610495	0.0173266	0.000428605
rs6903340	C	T	0.344309	0.0602832	0.0173615	0.000519156
rs41272110	G	T	0.144877	0.0909639	0.0235249	0.000111284
rs6455689	C	T	0.344378	0.06021	0.0173625	0.000527759
rs113572208	C	T	0.146056	0.0952837	0.0234502	4.89E-05
rs3902910	C	T	0.344309	0.0605187	0.0173666	0.000495479
rs9456551	C	T	0.344378	0.0608899	0.0173674	0.000457683
rs140570886	C	T	0.0131707	-0.0370037	0.0727229	0.610886
rs41272050	G	T	0.144947	0.09164	0.0235218	9.87E-05
rs41272044	C	T	0.197421	0.0236164	0.0207572	0.255266
rs6913833	C	T	0.3676	0.0794403	0.0170697	3.32E-06
rs12175867	C	T	0.230487	0.0616974	0.0194658	0.00153325
rs13192132	C	T	0.364411	0.0865445	0.0170816	4.15E-07
rs6455691	A	T	0.366075	0.0802695	0.0170684	2.61E-06
rs79263878	C	T	0.133786	0.0752128	0.0243645	0.0020297
rs6415085	G	T	0.37065	0.0725501	0.0170514	2.12E-05
rs6930342	G	T	0.366006	0.0797035	0.0170676	3.07E-06
rs78347018	C	T	0.133856	0.0751945	0.0243612	0.00203192
rs13202636	C	T	0.230487	0.0638077	0.0194649	0.00105005
rs6455695	C	T	0.366075	0.0802695	0.0170684	2.61E-06
rs9355813	C	T	0.366075	0.0802695	0.0170684	2.61E-06
rs6929299	C	T	0.367046	0.0801217	0.0170599	2.70E-06
rs62442784	C	T	0.230695	0.0639575	0.0194713	0.00102579
rs551073479	G	T	0.0144184	0.00208976	0.0683433	0.975607
rs6933576	G	T	0.366144	0.080825	0.0170642	2.22E-06
rs12526465	C	T	0.133994	0.0753903	0.0243544	0.00197198
rs10945683	C	T	0.366214	0.0797538	0.0170761	3.06E-06
[truncated: 992 more rows]
