# Supplementary material for: Multi-omics analysis indicates an association between TAPBP and prostate cancer
Source: PLoS One. 2025 Nov 21;20(11):e0336438. doi: 10.1371/journal.pone.0336438 (PMC12637951; doi:10.1371/journal.pone.0336438)
Supplement: S1 File — (ZIP) [file pone.0336438.s001.zip › PLG.linear]

#CHROM	POS	ID	REF	ALT	A1	A1_FREQ	TEST	OBS_CT	BETA	SE	T_STAT	P	ERRCODE
6	160203083	rs77648599	T	G	G	0.0311244	ADD	7213	-0.0405501	0.047389	-0.855684	0.392201	.
6	160203188	rs78369364	A	G	G	0.0440871	ADD	7213	-0.0306263	0.0403488	-0.759039	0.447854	.
6	160203915	rs74495751	G	C	C	0.0307084	ADD	7213	-0.0387361	0.0477805	-0.810709	0.41756	.
6	160204001	rs3903279	T	G	G	0.0417995	ADD	7213	0.103599	0.0416183	2.48927	0.012823	.
6	160204199	rs4709408	C	T	T	0.0422848	ADD	7213	0.101194	0.0413394	2.44787	0.014394	.
6	160204267	rs147010904	C	T	T	0.0110911	ADD	7213	0.049737	0.0799289	0.622266	0.533787	.
6	160204894	rs78028019	G	A	A	0.0140025	ADD	7213	-0.0332895	0.0709887	-0.468941	0.639126	.
6	160204897	rs77759957	A	G	G	0.0300846	ADD	7213	-0.0367374	0.0485582	-0.756565	0.449335	.
6	160204946	rs2619268	T	G	T	0.221267	ADD	7213	0.0672846	0.0199662	3.36993	0.000755828	.
6	160205147	rs74298710	T	C	C	0.0417995	ADD	7213	0.103599	0.0416183	2.48927	0.012823	.
6	160205401	rs73027629	G	C	C	0.0401359	ADD	7213	0.10803	0.0420596	2.5685	0.0102339	.
6	160205517	rs78829656	G	A	A	0.0144184	ADD	7213	-0.0199478	0.0696573	-0.286371	0.774603	.
6	160205618	rs9457861	C	T	T	0.0420075	ADD	7213	0.107624	0.041527	2.59165	0.00957087	.
6	160205802	rs148709043	C	T	T	0.0137252	ADD	7213	-0.0304099	0.0716749	-0.424276	0.671377	.
6	160205816	rs142260450	T	C	C	0.0141411	ADD	7213	-0.0169275	0.0703039	-0.240775	0.809736	.
6	160205969	rs653753	C	G	C	0.137322	ADD	7213	0.00451769	0.0242131	0.186581	0.851995	.
6	160205978	rs76443587	A	G	G	0.0481769	ADD	7213	0.159257	0.0389888	4.0847	4.46113e-05	.
6	160206065	rs139300931	A	T	T	0.0143491	ADD	7213	0.0432611	0.0701587	0.616617	0.537507	.
6	160207021	rs4123902	A	T	T	0.117427	ADD	7213	-0.265723	0.0256052	-10.3777	4.69904e-25	.
6	160207096	rs117648937	C	T	T	0.0139332	ADD	7213	0.282878	0.071445	3.95939	7.58654e-05	.
6	160207244	rs520266	T	C	T	0.097255	ADD	7213	0.0700842	0.0281748	2.48748	0.0128875	.
6	160207525	rs3119304	T	C	C	0.117635	ADD	7213	-0.267861	0.0255883	-10.4681	1.84221e-25	.
6	160207558	rs3101822	G	A	A	0.117635	ADD	7213	-0.267861	0.0255883	-10.4681	1.84221e-25	.
6	160207873	rs3861973	C	T	T	0.273326	ADD	7213	0.148232	0.0184654	8.02755	1.1525e-15	.
6	160208410	rs685217	G	A	G	0.0978788	ADD	7213	0.0726917	0.0280903	2.58779	0.00967885	.
6	160208793	rs3127604	T	C	C	0.117635	ADD	7213	-0.266368	0.0256078	-10.4018	3.66232e-25	.
6	160208928	rs556866	T	C	T	0.0978095	ADD	7213	0.0725198	0.0281194	2.579	0.00992841	.
6	160208973	rs556984	T	C	T	0.0978095	ADD	7213	0.0725198	0.0281194	2.579	0.00992841	.
6	160208988	rs3101820	T	C	C	0.117635	ADD	7213	-0.266368	0.0256078	-10.4018	3.66232e-25	.
6	160209090	rs590726	G	A	G	0.215652	ADD	7213	-0.125459	0.0201809	-6.21672	5.35942e-10	.
6	160209138	rs62440926	G	T	T	0.0225288	ADD	7213	0.0613939	0.0560288	1.09575	0.273223	.
6	160209265	rs145221006	G	A	A	0.0879662	ADD	7213	0.110541	0.0291781	3.78849	0.0001528	.
6	160209535	rs603306	C	T	C	0.0964924	ADD	7213	0.0720795	0.0282952	2.54741	0.010873	.
6	160209689	rs376402211	G	A	A	0.0452655	ADD	7213	0.045666	0.0399594	1.14281	0.253155	.
6	160210002	rs477484	T	C	T	0.0978095	ADD	7213	0.0725198	0.0281194	2.579	0.00992841	.
6	160210063	rs605564	G	A	G	0.215791	ADD	7213	-0.125904	0.0201794	-6.23921	4.64656e-10	.
6	160210070	rs477674	T	C	T	0.21586	ADD	7213	-0.127639	0.0201773	-6.32589	2.66832e-10	.
6	160210138	rs143520616	G	T	T	0.0219742	ADD	7213	0.0838898	0.0563165	1.48961	0.13637	.
6	160210255	rs3127601	T	G	T	0.0978095	ADD	7213	0.0725198	0.0281194	2.579	0.00992841	.
6	160210392	rs1755884	C	G	C	0.10079	ADD	7213	0.0726027	0.0274331	2.64654	0.00814965	.
6	160210638	rs12215128	T	C	C	0.116803	ADD	7213	-0.264365	0.0257009	-10.2862	1.20274e-24	.
6	160210657	rs618530	C	T	C	0.0985027	ADD	7213	0.0710527	0.0280304	2.53485	0.0112707	.
6	160210713	rs505312	T	A	T	0.0981561	ADD	7213	0.0732588	0.0280853	2.60844	0.00911441	.
6	160210798	rs619017	G	C	G	0.216484	ADD	7213	-0.126556	0.0201815	-6.27087	3.7975e-10	.
6	160210888	rs3101821	G	A	A	0.118051	ADD	7213	-0.2678	0.0255611	-10.4769	1.68084e-25	.
6	160210950	rs619896	A	T	A	0.0981561	ADD	7213	0.0732588	0.0280853	2.60844	0.00911441	.
6	160210952	rs62440927	C	T	T	0.0187162	ADD	7213	0.118452	0.0620008	1.9105	0.0561091	.
6	160211218	rs621241	C	T	C	0.0980868	ADD	7213	0.0737739	0.0280919	2.62617	0.00865351	.
6	160211223	rs621249	C	T	C	0.0981561	ADD	7213	0.0732588	0.0280853	2.60844	0.00911441	.
6	160212075	rs12207180	T	A	A	0.118051	ADD	7213	-0.2678	0.0255611	-10.4769	1.68084e-25	.
6	160212159	rs143069418	G	T	T	0.0149036	ADD	7213	0.181104	0.0688614	2.62998	0.00855706	.
6	160212191	rs150856119	G	A	A	0.0305698	ADD	7213	-0.53533	0.047573	-11.2528	3.92001e-29	.
6	160212293	rs4629714	C	T	C	0.216415	ADD	7213	-0.126696	0.020182	-6.27767	3.636e-10	.
6	160212480	rs2481032	C	T	C	0.216484	ADD	7213	-0.126556	0.0201815	-6.27087	3.7975e-10	.
6	160212548	rs2448296	T	C	T	0.0982947	ADD	7213	0.0720148	0.0280723	2.56533	0.0103277	.
6	160212631	rs2448297	A	G	A	0.0981561	ADD	7213	0.0732588	0.0280853	2.60844	0.00911441	.
6	160213003	rs2448298	C	T	C	0.0981561	ADD	7213	0.0732588	0.0280853	2.60844	0.00911441	.
6	160213015	rs3101824	C	T	T	0.118259	ADD	7213	-0.26783	0.0255474	-10.4837	1.56631e-25	.
6	160213800	rs520234	T	G	T	0.0981561	ADD	7213	0.0732588	0.0280853	2.60844	0.00911441	.
6	160214084	rs77166114	C	A	A	0.118051	ADD	7213	-0.2678	0.0255611	-10.4769	1.68084e-25	.
6	160214166	rs2774216	G	T	G	0.0981561	ADD	7213	0.0732588	0.0280853	2.60844	0.00911441	.
6	160214226	rs2619264	G	A	G	0.216484	ADD	7213	-0.126556	0.0201815	-6.27087	3.7975e-10	.
6	160214272	rs2774217	A	C	A	0.0967004	ADD	7213	0.0732165	0.0282739	2.58954	0.00962963	.
6	160214520	rs10945655	G	A	A	0.118051	ADD	7213	-0.2678	0.0255611	-10.4769	1.68084e-25	.
6	160214547	rs2634654	C	A	C	0.216207	ADD	7213	-0.127364	0.0201831	-6.31043	2.94725e-10	.
6	160214696	rs2774218	G	A	G	0.216207	ADD	7213	-0.127364	0.0201831	-6.31043	2.94725e-10	.
6	160214854	rs10945656	G	A	A	0.11812	ADD	7213	-0.266463	0.0255585	-10.4256	2.86234e-25	.
6	160214999	rs12204445	C	T	T	0.117981	ADD	7213	-0.268805	0.0255642	-10.5149	1.13022e-25	.
6	160215078	rs12204502	C	T	T	0.118051	ADD	7213	-0.2678	0.0255611	-10.4769	1.68084e-25	.
6	160215154	rs2481033	A	G	A	0.0981561	ADD	7213	0.0732588	0.0280853	2.60844	0.00911441	.
6	160215531	rs610206	G	A	G	0.216345	ADD	7213	-0.127363	0.0201903	-6.30816	2.99067e-10	.
6	160215605	rs77898327	C	T	T	0.136212	ADD	7213	-0.126469	0.023855	-5.30158	1.18212e-07	.
6	160216207	rs596881	T	C	T	0.0981561	ADD	7213	0.0732588	0.0280853	2.60844	0.00911441	.
6	160216453	rs595853	G	T	G	0.0965618	ADD	7213	0.0752486	0.0282871	2.66018	0.00782726	.
6	160216530	rs595374	A	G	A	0.216207	ADD	7213	-0.127364	0.0201831	-6.31043	2.94725e-10	.
6	160216812	rs3127592	T	C	C	0.117981	ADD	7213	-0.267167	0.0255665	-10.4499	2.22605e-25	.
6	160216858	rs694812	C	T	C	0.0980175	ADD	7213	0.0747452	0.0280983	2.66014	0.00782819	.
6	160216943	rs2450975	T	G	T	0.216276	ADD	7213	-0.12751	0.0201824	-6.3179	2.80904e-10	.
6	160216971	rs3127593	A	T	T	0.118051	ADD	7213	-0.2678	0.0255611	-10.4769	1.68084e-25	.
6	160217044	rs3103353	C	T	T	0.118051	ADD	7213	-0.2678	0.0255611	-10.4769	1.68084e-25	.
6	160217072	rs3127594	T	A	A	0.117912	ADD	7213	-0.268792	0.0256033	-10.4984	1.34366e-25	.
6	160217325	rs8177524	G	T	T	0.0187855	ADD	7213	0.12104	0.06189	1.95573	0.0505354	.
6	160217693	rs3103352	G	A	A	0.117773	ADD	7213	-0.268844	0.0256124	-10.4966	1.36802e-25	.
6	160217713	rs2450974	G	A	G	0.0984334	ADD	7213	0.0709911	0.0280371	2.53204	0.0113611	.
6	160217723	rs2450973	T	A	T	0.0984334	ADD	7213	0.0709911	0.0280371	2.53204	0.0113611	.
6	160217964	rs13195185	T	G	G	0.0983641	ADD	7213	0.069581	0.0280443	2.48111	0.0131199	.
6	160218180	rs71551158	G	A	A	0.0969084	ADD	7213	0.0690464	0.028232	2.44568	0.0144816	.
6	160218460	rs3798160	C	G	G	0.216484	ADD	7213	-0.128888	0.0201712	-6.38971	1.76546e-10	.
6	160218789	rs74627024	T	G	G	0.216692	ADD	7213	-0.12847	0.0201699	-6.3694	2.0143e-10	.
6	160219462	rs10755577	C	T	T	0.11916	ADD	7213	-0.26288	0.025462	-10.3244	8.1331e-25	.
6	160219682	rs2928034	T	G	T	0.215444	ADD	7213	-0.131458	0.0202274	-6.49899	8.62475e-11	.
6	160219849	rs2928035	G	A	G	0.0983641	ADD	7213	0.070712	0.0279998	2.52545	0.0115763	.
6	160220366	rs315997	T	C	T	0.0983641	ADD	7213	0.070712	0.0279998	2.52545	0.0115763	.
6	160220535	rs315998	A	C	A	0.0983641	ADD	7213	0.070712	0.0279998	2.52545	0.0115763	.
6	160221071	rs315999	C	G	C	0.218009	ADD	7213	-0.131206	0.0201158	-6.52254	7.38019e-11	.
6	160221496	rs316000	G	A	G	0.215306	ADD	7213	-0.130564	0.0202294	-6.45417	1.15864e-10	.
6	160221687	rs316001	C	A	C	0.215098	ADD	7213	-0.130695	0.020231	-6.46014	1.11406e-10	.
6	160222787	rs316002	C	T	T	0.178428	ADD	7213	0.0551665	0.0214849	2.56769	0.0102577	.
6	160222980	rs3127575	C	T	T	0.11715	ADD	7213	-0.266512	0.0257095	-10.3662	5.28779e-25	.
6	160223520	rs494554	C	G	G	0.0314016	ADD	7213	-6.02784e-05	0.0473118	-0.00127407	0.998983	.
6	160224800	rs316003	C	T	C	0.222723	ADD	7213	-0.12281	0.0198486	-6.18734	6.45354e-10	.
6	160225141	rs316004	T	G	T	0.222723	ADD	7213	-0.123665	0.0198399	-6.23312	4.82995e-10	.
6	160225190	rs3798158	T	G	G	0.0510883	ADD	7213	-0.285778	0.0367565	-7.77489	8.60055e-15	.
6	160225200	rs4646239	T	C	C	0.0988493	ADD	7213	-0.31396	0.0276105	-11.3711	1.04242e-29	.
6	160225248	rs316005	T	C	T	0.223	ADD	7213	-0.123672	0.0198145	-6.24145	4.58087e-10	.
6	160225333	rs316006	T	A	T	0.222931	ADD	7213	-0.122647	0.0198237	-6.18688	6.47233e-10	.
6	160225580	rs479078	C	T	C	0.223416	ADD	7213	-0.12221	0.0198211	-6.16565	7.39789e-10	.
6	160226805	rs2619270	T	G	T	0.223485	ADD	7213	-0.122787	0.0198124	-6.19748	6.05315e-10	.
6	160227235	rs515140	T	G	T	0.223	ADD	7213	-0.123469	0.0198305	-6.22625	5.04529e-10	.
6	160227891	rs12205178	G	A	A	0.117773	ADD	7213	-0.262133	0.0255358	-10.2653	1.48961e-24	.
6	160227961	rs2928036	C	T	C	0.223069	ADD	7213	-0.124936	0.0198209	-6.30326	3.08624e-10	.
6	160227985	rs543435	T	C	T	0.223069	ADD	7213	-0.124936	0.0198209	-6.30326	3.08624e-10	.
6	160228694	rs581611	G	A	G	0.104533	ADD	7213	0.0603496	0.0271337	2.22415	0.0261689	.
6	160228832	rs582158	C	A	C	0.222515	ADD	7213	-0.128269	0.0198293	-6.46867	1.05335e-10	.
6	160229144	rs2774232	C	T	C	0.222238	ADD	7213	-0.124888	0.019834	-6.29664	3.22014e-10	.
6	160229509	rs34360089	G	A	A	0.222238	ADD	7213	-0.124888	0.019834	-6.29664	3.22014e-10	.
6	160230077	rs9457875	G	A	A	0.222792	ADD	7213	-0.124848	0.0198227	-6.29823	3.18751e-10	.
6	160231177	rs625438	C	T	C	0.222792	ADD	7213	-0.124848	0.0198227	-6.29823	3.18751e-10	.
6	160231441	rs77373737	T	C	C	0.116664	ADD	7213	-0.265709	0.0256734	-10.3496	6.277e-25	.
6	160231646	rs11753349	A	G	G	0.116803	ADD	7213	-0.264805	0.0256654	-10.3176	8.71922e-25	.
6	160231826	rs315978	T	C	T	0.104603	ADD	7213	0.0595565	0.0271281	2.19538	0.0281684	.
6	160231897	rs10945657	T	G	G	0.116803	ADD	7213	-0.264805	0.0256654	-10.3176	8.71922e-25	.
6	160232895	rs315979	T	G	T	0.222792	ADD	7213	-0.124338	0.0198231	-6.27235	3.76175e-10	.
6	160232949	rs315980	G	A	G	0.222862	ADD	7213	-0.124929	0.0198222	-6.30249	3.10146e-10	.
6	160233393	rs315981	C	A	C	0.222931	ADD	7213	-0.12491	0.0198139	-6.30414	3.0688e-10	.
6	160233590	rs143041500	T	C	C	0.0469292	ADD	7213	-0.29055	0.0384309	-7.56032	4.51809e-14	.
6	160233982	rs315982	C	T	C	0.223277	ADD	7213	-0.126446	0.0198262	-6.37771	1.90853e-10	.
6	160234299	rs186872177	G	C	C	0.0117843	ADD	7213	-0.116749	0.077124	-1.51378	0.130125	.
6	160234701	rs315983	T	C	T	0.222792	ADD	7213	-0.125977	0.0198217	-6.35554	2.20347e-10	.
6	160235516	rs9457878	G	A	G	0.223208	ADD	7213	-0.125833	0.0198271	-6.34649	2.33625e-10	.
6	160236671	rs657051	A	G	A	0.223	ADD	7213	-0.127004	0.0198274	-6.40548	1.59314e-10	.
6	160237098	rs10945658	C	T	T	0.116872	ADD	7213	-0.268217	0.0256558	-10.4544	2.1226e-25	.
6	160237672	rs532482	G	A	G	0.223139	ADD	7213	-0.126571	0.0198269	-6.38379	1.83471e-10	.
6	160238359	rs2448295	G	T	G	0.223139	ADD	7213	-0.126571	0.0198269	-6.38379	1.83471e-10	.
6	160238691	rs315984	C	T	C	0.223	ADD	7213	-0.127004	0.0198274	-6.40548	1.59314e-10	.
6	160238911	rs315985	T	C	T	0.223	ADD	7213	-0.127004	0.0198274	-6.40548	1.59314e-10	.
6	160238920	rs315986	C	T	C	0.103424	ADD	7213	0.0632636	0.0272673	2.32012	0.0203621	.
6	160238942	rs315987	T	G	T	0.223069	ADD	7213	-0.126186	0.0198277	-6.36411	2.08454e-10	.
6	160239662	rs315988	T	C	T	0.223069	ADD	7213	-0.127217	0.0198268	-6.41643	1.48332e-10	.
6	160240136	rs3101823	T	G	G	0.117011	ADD	7213	-0.268637	0.0256286	-10.4819	1.59487e-25	.
6	160240426	rs315989	T	C	T	0.225981	ADD	7213	-0.124355	0.0197342	-6.30148	3.12175e-10	.
6	160241111	rs315990	C	A	C	0.223208	ADD	7213	-0.125752	0.0198272	-6.34242	2.39847e-10	.
6	160241878	rs3127606	T	C	C	0.0107445	ADD	7213	0.0931567	0.0811739	1.14762	0.251164	.
6	160241938	rs315991	C	T	C	0.223208	ADD	7213	-0.125752	0.0198272	-6.34242	2.39847e-10	.
6	160242198	rs17588242	T	C	C	0.273534	ADD	7213	0.155893	0.0184575	8.44602	3.60914e-17	.
6	160242619	rs315992	T	C	T	0.223277	ADD	7213	-0.126583	0.0198182	-6.38721	1.79441e-10	.
6	160243151	rs315993	G	A	G	0.223	ADD	7213	-0.127004	0.0198274	-6.40548	1.59314e-10	.
6	160244331	rs315994	A	G	A	0.223208	ADD	7213	-0.127637	0.0198098	-6.4431	1.24588e-10	.
6	160244429	rs315995	G	A	G	0.223208	ADD	7213	-0.126499	0.0198187	-6.38281	1.84641e-10	.
6	160245324	rs617217	C	G	C	0.223139	ADD	7213	-0.126114	0.0198194	-6.36314	2.09769e-10	.
6	160245333	rs315996	G	A	A	0.144184	ADD	7213	0.0548295	0.0236075	2.32255	0.0202312	.
6	160245769	rs9766047	G	T	T	0.116803	ADD	7213	-0.270487	0.0256397	-10.5495	7.86857e-26	.
6	160246017	rs791579	G	A	G	0.223347	ADD	7213	-0.125558	0.0198108	-6.33788	2.46977e-10	.
6	160246024	rs791578	T	C	T	0.104672	ADD	7213	0.0663895	0.0271401	2.44617	0.0144619	.
6	160246112	rs791577	C	T	C	0.223208	ADD	7213	-0.12407	0.0198129	-6.2621	4.01637e-10	.
6	160246568	rs316022	G	A	G	0.22404	ADD	7213	-0.127026	0.0198054	-6.41374	1.50963e-10	.
6	160247009	rs316021	C	T	C	0.225842	ADD	7213	-0.131833	0.0197205	-6.68506	2.48059e-11	.
6	160247357	rs2279463	A	G	G	0.127478	ADD	7213	-0.283923	0.0247531	-11.4702	3.39941e-30	.
6	160248049	rs316020	A	G	A	0.100929	ADD	7213	0.0766615	0.027565	2.78111	0.00543132	.
6	160248686	rs3912161	T	C	C	0.0585748	ADD	7213	0.0596311	0.0353404	1.68734	0.0915821	.
6	160249250	rs316019	A	C	A	0.101068	ADD	7213	0.0779686	0.027552	2.82987	0.00466955	.
6	160249462	rs316018	A	G	A	0.228754	ADD	7213	-0.140654	0.0196278	-7.16607	8.48335e-13	.
6	160249501	rs316017	C	T	C	0.2291	ADD	7213	-0.140229	0.019596	-7.15599	9.12609e-13	.
6	160250468	rs316016	T	C	T	0.22917	ADD	7213	-0.142307	0.0196012	-7.26011	4.27219e-13	.
6	160250705	rs512275	G	T	T	0.0115763	ADD	7213	0.0210566	0.0778009	0.270647	0.78667	.
6	160251232	rs316015	C	T	C	0.229308	ADD	7213	-0.14304	0.0195999	-7.29799	3.23314e-13	.
6	160251474	rs316014	A	T	A	0.22917	ADD	7213	-0.141877	0.019594	-7.24085	4.92018e-13	.
6	160251593	rs316013	G	A	G	0.229308	ADD	7213	-0.140946	0.0195867	-7.19601	6.8251e-13	.
6	160252852	rs316012	T	C	T	0.231873	ADD	7213	-0.136079	0.0195049	-6.97669	3.29064e-12	.
6	160253069	rs316011	G	T	G	0.229308	ADD	7213	-0.142289	0.019593	-7.26225	4.2057e-13	.
6	160253525	rs316010	C	T	C	0.100721	ADD	7213	0.0807067	0.0276244	2.92157	0.0034935	.
6	160253600	rs3127579	G	A	A	0.126993	ADD	7213	-0.292038	0.0247829	-11.7839	9.23528e-32	.
6	160254732	rs316009	T	C	T	0.100444	ADD	7213	0.0804044	0.0276498	2.90795	0.00364916	.
6	160255184	rs3798156	C	T	T	0.126854	ADD	7213	-0.292933	0.0247892	-11.817	6.27693e-32	.
6	160255344	rs316008	G	T	G	0.22917	ADD	7213	-0.141945	0.019594	-7.24432	4.79676e-13	.
6	160255376	rs316007	C	T	C	0.22917	ADD	7213	-0.141945	0.019594	-7.24432	4.79676e-13	.
6	160256582	rs2774230	G	C	G	0.22917	ADD	7213	-0.141481	0.0196021	-7.21763	5.83e-13	.
6	160257461	rs638360	G	T	G	0.229239	ADD	7213	-0.141655	0.0196016	-7.2267	5.45668e-13	.
6	160258368	rs624249	C	A	A	0.41647	ADD	7213	0.0704716	0.0169137	4.16655	3.12857e-05	.
6	160259681	rs183436020	C	G	G	0.0101206	ADD	7213	-0.245452	0.0823973	-2.97889	0.00290262	.
6	160260282	rs316023	T	C	C	0.379246	ADD	7213	0.064101	0.016967	3.77798	0.000159379	.
6	160260361	rs3127573	A	G	G	0.121655	ADD	7213	-0.344846	0.0251511	-13.711	2.94867e-42	.
6	160261181	rs75626264	C	A	A	0.0209344	ADD	7213	0.124578	0.0575737	2.1638	0.0305123	.
6	160261186	rs3127572	A	G	G	0.125537	ADD	7213	-0.337686	0.0248173	-13.6069	1.18774e-41	.
6	160261205	rs316024	C	T	T	0.325593	ADD	7213	0.0698039	0.0176702	3.95037	7.8774e-05	.
6	160261622	rs16891266	G	A	A	0.0221129	ADD	7213	0.100943	0.0559738	1.8034	0.0713672	.
6	160261865	rs7757997	A	G	G	0.0474837	ADD	7213	-0.209621	0.0384324	-5.45428	5.0803e-08	.
6	160262114	rs76182445	G	A	A	0.123042	ADD	7213	-0.335358	0.0250672	-13.3783	2.44332e-40	.
6	160262174	rs118001500	C	T	T	0.0204492	ADD	7213	0.0400711	0.0588153	0.681304	0.495701	.
6	160262237	rs492453	A	G	G	0.304242	ADD	7213	0.117819	0.0178096	6.61547	3.96886e-11	.
6	160262349	rs316025	T	C	T	0.256273	ADD	7213	-0.172603	0.0188317	-9.16556	6.31987e-20	.
6	160262532	rs145259190	C	T	T	0.0211424	ADD	7213	-0.0143996	0.056774	-0.25363	0.799788	.
6	160263308	rs74499117	C	T	T	0.0438791	ADD	7213	-0.220973	0.0397646	-5.55704	2.84187e-08	.
6	160263338	rs316026	C	T	T	0.394912	ADD	7213	0.0702602	0.0167942	4.18359	2.90346e-05	.
6	160263827	rs74475987	A	T	T	0.0281436	ADD	7213	0.151966	0.0505199	3.00804	0.00263849	.
6	160263835	rs74427859	A	T	T	0.0438791	ADD	7213	-0.220973	0.0397646	-5.55704	2.84187e-08	.
6	160263992	rs2634656	T	C	C	0.218217	ADD	7213	0.0754198	0.0200237	3.76653	0.000166847	.
6	160263997	rs2619272	C	T	T	0.215444	ADD	7213	0.0778661	0.020117	3.87066	0.000109498	.
6	160264001	rs639774	T	A	A	0.303549	ADD	7213	0.11907	0.0177966	6.6906	2.38905e-11	.
6	160264015	rs77881708	G	A	A	0.0438791	ADD	7213	-0.220973	0.0397646	-5.55704	2.84187e-08	.
6	160264040	rs3119309	C	T	T	0.123042	ADD	7213	-0.336513	0.0250651	-13.4256	1.31308e-40	.
6	160264504	rs576075	C	T	T	0.30348	ADD	7213	0.118662	0.0178021	6.66564	2.82957e-11	.
6	160264554	rs141924408	A	G	G	0.0123388	ADD	7213	0.112973	0.0758671	1.48909	0.136507	.
6	160264753	rs316027	G	T	T	0.394981	ADD	7213	0.0704144	0.0167908	4.19363	2.77807e-05	.
6	160264930	rs191756536	G	A	A	0.0107445	ADD	7213	0.104966	0.0806418	1.30163	0.193084	.
6	160264951	rs316028	C	T	T	0.372106	ADD	7213	0.0614848	0.0170132	3.61394	0.000303628	.
6	160265636	rs316029	T	C	T	0.130251	ADD	7213	0.0282177	0.0245696	1.14848	0.250808	.
6	160265996	rs140564624	T	C	C	0.0216276	ADD	7213	0.132171	0.0567162	2.3304	0.0198125	.
6	160266380	rs10080815	T	G	G	0.0178844	ADD	7213	0.0111206	0.0628839	0.176844	0.859636	.
6	160266574	rs76515559	A	G	G	0.0422848	ADD	7213	-0.222893	0.0405145	-5.50157	3.8935e-08	.
6	160266834	rs316030	T	G	G	0.372938	ADD	7213	0.0611065	0.0170131	3.59173	0.000330679	.
6	160266861	rs75147699	A	C	C	0.0436018	ADD	7213	-0.222976	0.0398681	-5.59284	2.3156e-08	.
6	160268061	rs144254355	A	C	C	0.0110218	ADD	7213	0.241431	0.0796149	3.03249	0.00243411	.
6	160268225	rs7756836	T	C	C	0.123527	ADD	7213	-0.335257	0.0250216	-13.3987	1.87052e-40	.
6	160268526	rs7757336	T	G	G	0.148829	ADD	7213	-0.272544	0.023267	-11.7137	2.08446e-31	.
6	160268567	rs316032	T	C	C	0.395674	ADD	7213	0.0709282	0.0167805	4.22682	2.39942e-05	.
6	160268698	rs316033	A	G	G	0.374255	ADD	7213	0.0624273	0.0170011	3.67196	0.000242434	.
6	160270606	rs316034	T	G	T	0.130459	ADD	7213	0.026802	0.0245444	1.09198	0.274878	.
6	160270641	rs62442375	G	A	A	0.027797	ADD	7213	0.0822947	0.0512309	1.60635	0.108241	.
6	160271075	rs643960	C	T	T	0.304866	ADD	7213	0.116543	0.0177708	6.55812	5.82543e-11	.
6	160271288	rs577940	A	C	C	0.351449	ADD	7213	0.0662433	0.017163	3.85966	0.000114538	.
6	160271343	rs3119310	G	A	A	0.122695	ADD	7213	-0.336334	0.0250865	-13.407	1.67696e-40	.
6	160271547	rs615056	T	G	G	0.351171	ADD	7213	0.0668741	0.0171738	3.89396	9.95095e-05	.
6	160271662	rs492315	C	T	T	0.307362	ADD	7213	0.114991	0.0177271	6.48673	9.35195e-11	.
6	160271663	rs77623080	G	A	A	0.0465132	ADD	7213	-0.21738	0.0387561	-5.60891	2.11144e-08	.
6	160271687	rs614564	A	G	G	0.35131	ADD	7213	0.0668409	0.0171708	3.89271	0.000100025	.
6	160271776	rs75206546	T	C	C	0.0464439	ADD	7213	-0.21645	0.0387808	-5.58137	2.47293e-08	.
6	160272023	rs612852	T	A	A	0.474421	ADD	7213	-0.0804367	0.0164534	-4.88877	1.03663e-06	.
6	160272075	rs3119311	T	C	C	0.12325	ADD	7213	-0.335689	0.0250375	-13.4074	1.66659e-40	.
6	160272181	rs497039	G	C	C	0.474491	ADD	7213	-0.0807824	0.0164507	-4.91058	9.28032e-07	.
6	160272234	rs611950	C	G	G	0.474491	ADD	7213	-0.0804553	0.0164509	-4.89063	1.02688e-06	.
6	160272637	rs10499313	A	G	G	0.0464439	ADD	7213	-0.21645	0.0387808	-5.58137	2.47293e-08	.
6	160272695	rs599507	A	G	G	0.474421	ADD	7213	-0.0804367	0.0164534	-4.88877	1.03663e-06	.
6	160272704	rs599494	G	C	C	0.474421	ADD	7213	-0.0804367	0.0164534	-4.88877	1.03663e-06	.
6	160272874	rs598969	C	T	T	0.474352	ADD	7213	-0.0801955	0.0164515	-4.87465	1.11329e-06	.
6	160273049	rs598135	G	A	A	0.474421	ADD	7213	-0.0804367	0.0164534	-4.88877	1.03663e-06	.
6	160273566	rs111232411	T	G	G	0.0105365	ADD	7213	-0.612995	0.0800321	-7.65937	2.11243e-14	.
6	160273920	rs554811	C	T	T	0.474352	ADD	7213	-0.0803879	0.0164514	-4.88639	1.04917e-06	.
6	160274238	rs582280	A	G	G	0.474421	ADD	7213	-0.0804367	0.0164534	-4.88877	1.03663e-06	.
6	160274288	rs581836	A	G	G	0.474421	ADD	7213	-0.0804367	0.0164534	-4.88877	1.03663e-06	.
6	160274645	rs472478	T	C	C	0.474421	ADD	7213	-0.0804367	0.0164534	-4.88877	1.03663e-06	.
6	160274710	rs7761031	A	G	G	0.0464439	ADD	7213	-0.21645	0.0387808	-5.58137	2.47293e-08	.
6	160274741	rs473341	C	G	G	0.474421	ADD	7213	-0.0804367	0.0164534	-4.88877	1.03663e-06	.
6	160275286	rs478112	G	T	T	0.474421	ADD	7213	-0.0804367	0.0164534	-4.88877	1.03663e-06	.
6	160275512	rs316035	T	C	T	0.13032	ADD	7213	0.0278416	0.0245661	1.13334	0.257111	.
6	160275796	rs662421	C	T	T	0.474352	ADD	7213	-0.0803327	0.0164514	-4.88302	1.06721e-06	.
6	160275887	rs662301	C	T	T	0.0809649	ADD	7213	-0.0822028	0.0301996	-2.72198	0.00650475	.
6	160275902	rs505000	C	T	T	0.263413	ADD	7213	-0.0134976	0.0188328	-0.716711	0.473576	.
6	160276274	rs316036	G	A	A	0.480729	ADD	7213	0.141688	0.0164159	8.63115	7.3905e-18	.
6	160276293	rs2297212	G	A	A	0.0447803	ADD	7213	-0.215737	0.0394336	-5.47089	4.62824e-08	.
6	160276596	rs532440	G	T	T	0.306114	ADD	7213	-0.0558877	0.0179144	-3.1197	0.00181749	.
6	160276730	rs533452	A	G	A	0.345903	ADD	7213	0.0720912	0.0173835	4.1471	3.40579e-05	.
6	160276834	rs80067594	C	G	G	0.011507	ADD	7213	0.000903307	0.078027	0.0115769	0.990764	.
6	160277123	rs3127578	T	C	C	0.123388	ADD	7213	-0.3361	0.0250284	-13.4288	1.25898e-40	.
6	160277145	rs316037	A	G	G	0.212256	ADD	7213	0.0805409	0.0202755	3.97233	7.18669e-05	.
6	160277542	rs77798339	G	A	A	0.0116456	ADD	7213	0.12414	0.0771009	1.61009	0.107421	.
6	160277707	rs9457880	C	A	A	0.0435325	ADD	7213	-0.222429	0.039895	-5.57537	2.55938e-08	.
6	160277762	rs9457881	G	A	A	0.0436711	ADD	7213	-0.220303	0.0398438	-5.52917	3.33004e-08	.
6	160277991	rs2619275	G	A	A	0.222515	ADD	7213	0.0731692	0.0199632	3.6652	0.000248922	.
6	160278084	rs17589858	C	G	G	0.220574	ADD	7213	0.183625	0.0197419	9.30127	1.80586e-20	.
6	160278356	rs2774229	G	A	A	0.26272	ADD	7213	0.0182418	0.0188572	0.967365	0.333394	.
6	160278367	rs2774228	C	T	T	0.262859	ADD	7213	0.0174778	0.018851	0.927155	0.353877	.
6	160278439	rs141057483	T	C	C	0.0097047	ADD	7213	0.0830901	0.0847085	0.980895	0.326677	.
6	160278502	rs2619276	C	T	T	0.263552	ADD	7213	0.0192256	0.0188391	1.02051	0.30752	.
6	160278629	rs58345383	C	A	A	0.219118	ADD	7213	0.185279	0.0198132	9.35127	1.13327e-20	.
6	160278648	rs2774227	G	T	T	0.261264	ADD	7213	0.0244839	0.0188798	1.29683	0.19473	.
6	160278656	rs112194218	A	G	G	0.0414529	ADD	7213	-0.207569	0.0407965	-5.08792	3.71147e-07	.
6	160278666	rs578560	A	G	G	0.173991	ADD	7213	-0.0199679	0.0217714	-0.917163	0.359088	.
6	160278891	rs2634657	T	C	C	0.262859	ADD	7213	0.0205929	0.0188505	1.09243	0.274682	.
6	160279269	rs3119312	T	C	C	0.325454	ADD	7213	-0.0321171	0.0177729	-1.80709	0.0707904	.
6	160279293	rs3127590	G	T	T	0.32684	ADD	7213	-0.0310455	0.0177566	-1.74839	0.0804383	.
6	160279354	rs2774226	G	A	G	0.394981	ADD	7213	0.0129334	0.0170435	0.758847	0.447969	.
6	160279409	rs474617	T	C	T	0.315957	ADD	7213	0.0377704	0.0178713	2.11347	0.0345946	.
6	160279679	rs9457882	C	T	T	0.0446416	ADD	7213	-0.202105	0.0395567	-5.10926	3.31735e-07	.
6	160279737	rs2634658	T	C	C	0.261264	ADD	7213	0.0230105	0.0188733	1.21921	0.222804	.
6	160279826	rs2634659	T	C	C	0.261056	ADD	7213	0.0228883	0.0188729	1.21276	0.225261	.
6	160279867	rs604258	T	C	C	0.277624	ADD	7213	0.121893	0.0182729	6.67068	2.73475e-11	.
6	160280149	rs2774225	G	A	A	0.261056	ADD	7213	0.0228883	0.0188729	1.21276	0.225261	.
6	160280371	rs500199	G	A	G	0.31665	ADD	7213	0.0385695	0.0178387	2.16213	0.030641	.
6	160280392	rs505111	A	G	A	0.316581	ADD	7213	0.0384375	0.0178436	2.15413	0.0312632	.
6	160280548	rs2774224	C	T	T	0.261056	ADD	7213	0.0228883	0.0188729	1.21276	0.225261	.
6	160280631	rs2774223	A	T	T	0.261056	ADD	7213	0.0228883	0.0188729	1.21276	0.225261	.
6	160280831	rs79026903	A	G	G	0.0311937	ADD	7213	0.106173	0.0485418	2.18725	0.0287565	.
6	160280903	rs791583	C	G	C	0.315819	ADD	7213	0.0413714	0.0178687	2.31531	0.020624	.
6	160281131	rs548918	T	C	T	0.31665	ADD	7213	0.0378615	0.0178446	2.12174	0.0338937	.
6	160281176	rs548143	T	C	T	0.315472	ADD	7213	0.0413413	0.0178706	2.31337	0.0207305	.
6	160281300	rs2484243	G	A	A	0.261126	ADD	7213	0.0223687	0.0188731	1.18522	0.235971	.
6	160281390	rs2250219	C	T	T	0.261056	ADD	7213	0.0228883	0.0188729	1.21276	0.225261	.
6	160281444	rs2774222	T	C	C	0.261056	ADD	7213	0.0228883	0.0188729	1.21276	0.225261	.
6	160281513	rs545292	C	T	T	0.4216	ADD	7213	-0.0510749	0.0167088	-3.05677	0.00224558	.
6	160281620	rs585803	G	A	A	0.422293	ADD	7213	-0.051695	0.0167106	-3.09355	0.00198535	.
6	160281653	rs544271	T	C	T	0.316373	ADD	7213	0.0389618	0.0178526	2.18241	0.0291112	.
6	160281668	rs2619280	A	C	C	0.261056	ADD	7213	0.0228883	0.0188729	1.21276	0.225261	.
6	160281678	rs2619281	A	C	C	0.261056	ADD	7213	0.0228883	0.0188729	1.21276	0.225261	.
6	160281780	rs542694	C	T	T	0.426522	ADD	7213	-0.0495213	0.0167035	-2.96473	0.00303936	.
6	160281817	rs2481034	A	G	G	0.261056	ADD	7213	0.0228883	0.0188729	1.21276	0.225261	.
6	160281827	rs665885	G	C	G	0.31665	ADD	7213	0.0384371	0.0178444	2.15401	0.0312721	.
6	160281855	rs2484244	C	T	T	0.261056	ADD	7213	0.0228883	0.0188729	1.21276	0.225261	.
6	160282015	rs2774220	T	G	G	0.260363	ADD	7213	0.0225269	0.0188985	1.192	0.233302	.
6	160282296	rs3908804	C	A	A	0.0447803	ADD	7213	-0.203129	0.0395049	-5.14188	2.79161e-07	.
6	160282326	rs562660689	A	G	G	0.144045	ADD	7213	-0.306765	0.023465	-13.0733	1.28357e-38	.
6	160282345	rs3127587	G	A	A	0.143976	ADD	7213	-0.307911	0.0234794	-13.1141	7.59232e-39	.
6	160282607	rs2774219	C	T	T	0.261195	ADD	7213	0.0233808	0.0188664	1.23929	0.21528	.
6	160282802	rs2619282	C	T	T	0.261056	ADD	7213	0.0228883	0.0188729	1.21276	0.225261	.
6	160283704	rs2481035	G	C	C	0.260848	ADD	7213	0.0220114	0.0188793	1.1659	0.243693	.
6	160283880	rs3127586	T	C	C	0.143907	ADD	7213	-0.309857	0.0234787	-13.1974	2.58831e-39	.
6	160283911	rs511215	C	A	A	0.277208	ADD	7213	0.122892	0.0182823	6.7219	1.9306e-11	.
6	160283973	rs2481036	T	C	C	0.261056	ADD	7213	0.0228883	0.0188729	1.21276	0.225261	.
6	160283989	rs2504942	G	A	A	0.261056	ADD	7213	0.0228883	0.0188729	1.21276	0.225261	.
6	160284016	rs2481037	A	G	G	0.261056	ADD	7213	0.0228883	0.0188729	1.21276	0.225261	.
6	160284018	rs611809	A	G	G	0.421877	ADD	7213	-0.051833	0.0167056	-3.10274	0.00192477	.
6	160284122	rs568567	G	A	G	0.142105	ADD	7213	0.0294298	0.0239148	1.23061	0.218509	.
6	160284135	rs2484236	A	T	T	0.261056	ADD	7213	0.0228883	0.0188729	1.21276	0.225261	.
6	160284234	rs2481038	A	C	C	0.261056	ADD	7213	0.0228883	0.0188729	1.21276	0.225261	.
6	160284250	rs2481039	A	T	T	0.261056	ADD	7213	0.0228883	0.0188729	1.21276	0.225261	.
6	160284580	rs599219	T	A	A	0.277277	ADD	7213	0.122864	0.0182765	6.72252	1.92245e-11	.
6	160284583	rs2504943	G	A	A	0.261056	ADD	7213	0.0228883	0.0188729	1.21276	0.225261	.
6	160284698	rs2481040	C	T	T	0.261056	ADD	7213	0.0228883	0.0188729	1.21276	0.225261	.
6	160284755	rs2481041	A	G	G	0.261056	ADD	7213	0.0228883	0.0188729	1.21276	0.225261	.
6	160285612	rs1118329	T	G	G	0.261056	ADD	7213	0.0228883	0.0188729	1.21276	0.225261	.
6	160285629	rs1685986	C	T	T	0.421877	ADD	7213	-0.051833	0.0167056	-3.10274	0.00192477	.
6	160285686	rs1118328	G	A	A	0.261542	ADD	7213	0.0224254	0.018874	1.18816	0.234808	.
6	160285946	rs582559	T	C	T	0.0154582	ADD	7213	0.0210882	0.0673885	0.312934	0.75434	.
6	160286215	rs1114845	C	T	T	0.261056	ADD	7213	0.0228883	0.0188729	1.21276	0.225261	.
6	160286271	rs2481045	G	A	A	0.261056	ADD	7213	0.0228883	0.0188729	1.21276	0.225261	.
6	160286618	rs393324	T	C	T	0.317066	ADD	7213	0.0386001	0.0178375	2.16398	0.0304986	.
6	160286639	rs2450982	A	C	C	0.261056	ADD	7213	0.0228883	0.0188729	1.21276	0.225261	.
6	160286642	rs2450981	C	T	T	0.261056	ADD	7213	0.0228883	0.0188729	1.21276	0.225261	.
6	160286719	rs444989	C	G	C	0.315888	ADD	7213	0.0415022	0.0178636	2.32328	0.0201919	.
6	160286851	rs399942	A	C	C	0.277277	ADD	7213	0.122864	0.0182765	6.72252	1.92245e-11	.
6	160286954	rs62442377	T	C	C	0.0222515	ADD	7213	0.110603	0.0568869	1.94426	0.0519034	.
6	160287083	rs2481046	T	G	G	0.261056	ADD	7213	0.0228883	0.0188729	1.21276	0.225261	.
6	160287130	rs112489871	C	A	A	0.421877	ADD	7213	-0.051833	0.0167056	-3.10274	0.00192477	.
6	160287146	rs150520650	T	C	C	0.261056	ADD	7213	0.0228883	0.0188729	1.21276	0.225261	.
6	160287193	rs2504944	C	G	G	0.260987	ADD	7213	0.0228097	0.0188727	1.20861	0.226853	.
6	160287412	rs2481048	C	T	T	0.261056	ADD	7213	0.0228883	0.0188729	1.21276	0.225261	.
6	160287487	rs2481049	C	T	T	0.261056	ADD	7213	0.0228883	0.0188729	1.21276	0.225261	.
6	160287819	rs661324	T	C	C	0.422085	ADD	7213	-0.051577	0.0167152	-3.08564	0.00203883	.
6	160288301	rs2450980	A	G	G	0.261056	ADD	7213	0.0228883	0.0188729	1.21276	0.225261	.
6	160288481	rs648207	T	C	C	0.277485	ADD	7213	0.122775	0.01829	6.71267	2.05606e-11	.
6	160288541	rs2504946	A	T	T	0.260987	ADD	7213	0.0236955	0.0188793	1.25511	0.209481	.
6	160288763	rs623862	T	C	T	0.316997	ADD	7213	0.0387434	0.0178367	2.17211	0.0298798	.
6	160288895	rs148196545	G	A	A	0.0415223	ADD	7213	-0.209276	0.0408352	-5.12489	3.05441e-07	.
6	160289794	rs13220146	A	G	G	0.174199	ADD	7213	0.0390809	0.0220903	1.76914	0.0769121	.
6	160289819	rs3127580	C	T	T	0.144115	ADD	7213	-0.308957	0.0234717	-13.163	4.04099e-39	.
6	160289831	rs149871128	A	G	G	0.260086	ADD	7213	0.0231852	0.0189045	1.22643	0.220076	.
6	160289833	rs2504947	C	T	T	0.261542	ADD	7213	0.0214171	0.018854	1.13594	0.256019	.
6	160289958	rs428137	C	G	G	0.277693	ADD	7213	0.121973	0.0182794	6.67271	2.6973e-11	.
6	160289970	rs146724892	G	A	A	0.260225	ADD	7213	0.0229075	0.0188981	1.21216	0.225492	.
6	160289986	rs3125060	G	A	A	0.145085	ADD	7213	-0.31127	0.0234006	-13.3018	6.65425e-40	.
6	160290121	rs2504949	G	C	C	0.406419	ADD	7213	-0.141359	0.0168188	-8.40484	5.11277e-17	.
6	160290534	rs12179053	C	T	T	0.261888	ADD	7213	0.0210134	0.0188482	1.11488	0.264939	.
6	160290581	rs146076960	G	A	A	0.0415223	ADD	7213	-0.20964	0.0408349	-5.13385	2.913e-07	.
6	160290667	rs12181139	A	G	G	0.261611	ADD	7213	0.0212416	0.0188475	1.12703	0.259769	.
6	160290778	rs12181151	A	G	G	0.26168	ADD	7213	0.0213198	0.0188476	1.13116	0.258023	.
6	160290783	rs141001296	T	C	C	0.260155	ADD	7213	0.0232331	0.0188979	1.2294	0.218962	.
6	160290882	rs12182722	G	A	A	0.26168	ADD	7213	0.0213198	0.0188476	1.13116	0.258023	.
6	160290888	rs12181513	T	C	C	0.261611	ADD	7213	0.0205888	0.0188476	1.09238	0.274702	.
6	160290946	rs12181189	A	C	C	0.26168	ADD	7213	0.0213198	0.0188476	1.13116	0.258023	.
6	160290954	rs3103355	T	C	C	0.406488	ADD	7213	-0.140967	0.0168159	-8.38294	6.14892e-17	.
6	160291162	rs381194	G	A	A	0.492721	ADD	7213	0.153465	0.0164644	9.32104	1.50245e-20	.
6	160291244	rs113441809	A	G	G	0.277346	ADD	7213	0.122451	0.0182772	6.69964	2.24669e-11	.
6	160291277	rs6925984	C	T	T	0.26175	ADD	7213	0.0209063	0.0188412	1.10961	0.267206	.
6	160291569	rs3103354	T	G	G	0.406419	ADD	7213	-0.140708	0.0168196	-8.36572	7.10697e-17	.
6	160291685	rs139326386	G	A	A	0.0444337	ADD	7213	-0.202914	0.0396961	-5.11169	3.27497e-07	.
6	160291779	rs56378129	G	A	A	0.144808	ADD	7213	-0.310936	0.0234125	-13.2807	8.75795e-40	.
6	160291861	rs2504951	G	A	A	0.26168	ADD	7213	0.0213198	0.0188476	1.13116	0.258023	.
6	160291902	rs146743996	G	A	A	0.215375	ADD	7213	0.0796427	0.0201824	3.94616	8.01699e-05	.
6	160292179	rs2504953	C	A	A	0.26168	ADD	7213	0.0213198	0.0188476	1.13116	0.258023	.
6	160292239	rs2450978	G	A	A	0.262443	ADD	7213	0.0217506	0.0188293	1.15515	0.248067	.
6	160292267	rs12193418	C	G	G	0.143907	ADD	7213	-0.309462	0.0234794	-13.1801	3.2361e-39	.
6	160292485	rs117965696	A	G	G	0.0945515	ADD	7213	0.0760419	0.0284229	2.67537	0.00748149	.
6	160292492	rs12206585	G	A	A	0.144808	ADD	7213	-0.310936	0.0234125	-13.2807	8.75795e-40	.
6	160292664	rs12203303	T	C	C	0.144808	ADD	7213	-0.310936	0.0234125	-13.2807	8.75795e-40	.
6	160292672	rs12194962	C	T	T	0.144808	ADD	7213	-0.310936	0.0234125	-13.2807	8.75795e-40	.
6	160292816	rs2450977	G	A	A	0.215375	ADD	7213	0.0796427	0.0201824	3.94616	8.01699e-05	.
6	160292890	rs112110249	T	C	C	0.0401359	ADD	7213	-0.211973	0.0415637	-5.09994	3.48421e-07	.
6	160292895	rs2484238	A	T	T	0.406488	ADD	7213	-0.140967	0.0168159	-8.38294	6.14892e-17	.
6	160292969	rs117152889	T	C	C	0.0313323	ADD	7213	0.101941	0.0484431	2.10434	0.0353832	.
6	160293044	rs2504954	T	G	G	0.26168	ADD	7213	0.0213198	0.0188476	1.13116	0.258023	.
6	160293087	rs2450976	G	A	A	0.406488	ADD	7213	-0.140967	0.0168159	-8.38294	6.14892e-17	.
6	160293095	rs11755806	T	G	G	0.144808	ADD	7213	-0.310936	0.0234125	-13.2807	8.75795e-40	.
6	160293115	rs2504955	T	C	C	0.406488	ADD	7213	-0.140967	0.0168159	-8.38294	6.14892e-17	.
6	160293194	rs10945664	G	A	A	0.0198253	ADD	7213	0.0617528	0.0596736	1.03484	0.300777	.
6	160293393	rs368239	C	T	T	0.277346	ADD	7213	0.122451	0.0182772	6.69964	2.24669e-11	.
6	160293571	rs78801493	T	C	C	0.144808	ADD	7213	-0.310936	0.0234125	-13.2807	8.75795e-40	.
6	160293757	rs446044	T	C	C	0.277693	ADD	7213	0.122515	0.0182789	6.70254	2.20288e-11	.
6	160293805	rs77410834	C	T	T	0.144739	ADD	7213	-0.310359	0.0234164	-13.2539	1.2425e-39	.
6	160293836	rs77018520	C	T	T	0.0414529	ADD	7213	-0.210212	0.0408632	-5.1443	2.75607e-07	.
6	160294061	rs2183470	C	T	T	0.144808	ADD	7213	-0.310936	0.0234125	-13.2807	8.75795e-40	.
6	160294528	rs577265	T	C	T	0.460973	ADD	7213	-0.118032	0.0165516	-7.13114	1.09213e-12	.
6	160294532	rs577261	G	T	G	0.316581	ADD	7213	0.039608	0.0178376	2.22048	0.0264174	.
6	160294543	rs1755934	G	A	G	0.460973	ADD	7213	-0.118032	0.0165516	-7.13114	1.09213e-12	.
6	160294703	rs2988707	A	G	A	0.316304	ADD	7213	0.0405715	0.0178457	2.27346	0.0230275	.
6	160294729	rs139658628	C	T	T	0.0198253	ADD	7213	0.0617528	0.0596736	1.03484	0.300777	.
6	160294826	rs3120152	C	A	C	0.461043	ADD	7213	-0.11762	0.0165494	-7.10721	1.29756e-12	.
6	160294907	rs76638005	G	A	G	0.462152	ADD	7213	-0.120136	0.0165412	-7.26282	4.18822e-13	.
6	160294966	rs73604547	C	T	C	0.316027	ADD	7213	0.0397436	0.01786	2.22529	0.0260928	.
6	160294990	rs77646206	A	G	A	0.316443	ADD	7213	0.0399757	0.0178588	2.23844	0.0252229	.
6	160295121	rs3127581	T	C	C	0.144808	ADD	7213	-0.310936	0.0234125	-13.2807	8.75795e-40	.
6	160295188	rs7450667	A	G	A	0.317274	ADD	7213	0.0392458	0.017834	2.20062	0.0277943	.
6	160295329	rs415317	T	G	T	0.460973	ADD	7213	-0.118032	0.0165516	-7.13114	1.09213e-12	.
6	160295428	rs373715	T	C	T	0.316165	ADD	7213	0.0401623	0.0178557	2.24928	0.0245249	.
6	160295448	rs366719	A	G	A	0.316165	ADD	7213	0.0401623	0.0178557	2.24928	0.0245249	.
6	160295478	rs2484239	C	T	T	0.259809	ADD	7213	0.0244659	0.0189038	1.29423	0.195626	.
6	160295556	rs446887	A	G	A	0.316165	ADD	7213	0.0401623	0.0178557	2.24928	0.0245249	.
6	160295614	rs79753980	T	C	C	0.0443643	ADD	7213	-0.199939	0.0396612	-5.04117	4.73969e-07	.
6	160295800	rs372520	T	G	G	0.27901	ADD	7213	0.119671	0.0182758	6.54808	6.22861e-11	.
6	160295900	rs622624	G	T	G	0.315888	ADD	7213	0.0419554	0.0178635	2.34866	0.0188677	.
6	160296260	rs415934	G	A	G	0.315888	ADD	7213	0.0419554	0.0178635	2.34866	0.0188677	.
6	160296267	rs3106163	T	C	C	0.144808	ADD	7213	-0.310936	0.0234125	-13.2807	8.75795e-40	.
6	160296440	rs3120151	C	T	T	0.144808	ADD	7213	-0.310936	0.0234125	-13.2807	8.75795e-40	.
6	160296676	rs435294	T	C	T	0.316165	ADD	7213	0.0407138	0.0178555	2.28018	0.022626	.
6	160296679	rs406151	C	T	C	0.316165	ADD	7213	0.0407138	0.0178555	2.28018	0.022626	.
6	160296741	rs371311	A	G	A	0.460973	ADD	7213	-0.117555	0.0165521	-7.10213	1.34587e-12	.
6	160296879	rs422973	C	T	C	0.316165	ADD	7213	0.0407138	0.0178555	2.28018	0.022626	.
6	160297232	rs409610	A	G	A	0.316165	ADD	7213	0.0407138	0.0178555	2.28018	0.022626	.
6	160297280	rs429671	T	C	T	0.316165	ADD	7213	0.0407138	0.0178555	2.28018	0.022626	.
6	160297325	rs71565769	G	T	T	0.0447109	ADD	7213	0.0996921	0.0401569	2.48256	0.0130667	.
6	160297342	rs649587	C	T	C	0.316165	ADD	7213	0.0407138	0.0178555	2.28018	0.022626	.
6	160297435	rs73010492	T	C	C	0.259739	ADD	7213	0.0249941	0.0189036	1.32219	0.186146	.
6	160297507	rs650154	C	T	C	0.460973	ADD	7213	-0.117555	0.0165521	-7.10213	1.34587e-12	.
6	160297612	rs3127582	G	A	A	0.144808	ADD	7213	-0.310936	0.0234125	-13.2807	8.75795e-40	.
6	160297671	rs471516	C	G	C	0.14155	ADD	7213	0.0291748	0.0239385	1.21874	0.222984	.
6	160297679	rs471490	C	T	C	0.316165	ADD	7213	0.0407138	0.0178555	2.28018	0.022626	.
6	160297724	rs3106165	T	C	C	0.144808	ADD	7213	-0.310936	0.0234125	-13.2807	8.75795e-40	.
6	160297732	rs606329	G	T	G	0.316165	ADD	7213	0.0407138	0.0178555	2.28018	0.022626	.
6	160297738	rs581031	C	G	C	0.316165	ADD	7213	0.0407138	0.0178555	2.28018	0.022626	.
6	160297998	rs399367	C	T	C	0.316165	ADD	7213	0.0407138	0.0178555	2.28018	0.022626	.
6	160298005	rs414868	C	T	C	0.460973	ADD	7213	-0.117555	0.0165521	-7.10213	1.34587e-12	.
6	160298135	rs417770	T	G	T	0.316165	ADD	7213	0.0407138	0.0178555	2.28018	0.022626	.
6	160298248	rs414130	C	T	C	0.316165	ADD	7213	0.0407138	0.0178555	2.28018	0.022626	.
6	160298459	rs422292	T	C	T	0.316165	ADD	7213	0.0407138	0.0178555	2.28018	0.022626	.
6	160298537	rs370586	G	A	G	0.316165	ADD	7213	0.0407138	0.0178555	2.28018	0.022626	.
6	160298560	rs79390162	C	T	T	0.144808	ADD	7213	-0.310936	0.0234125	-13.2807	8.75795e-40	.
6	160298561	rs368123	A	G	A	0.316096	ADD	7213	0.0409228	0.0178547	2.29199	0.0219348	.
6	160298709	rs932925	G	A	A	0.14363	ADD	7213	-0.307904	0.0235074	-13.0981	9.32164e-39	.
6	160299294	rs368185446	G	A	A	0.0299459	ADD	7213	-0.0433506	0.0485437	-0.893023	0.371875	.
6	160299499	rs560535	C	T	C	0.316096	ADD	7213	0.0409357	0.0178547	2.29272	0.0218929	.
6	160299595	rs678145	A	G	A	0.316096	ADD	7213	0.0409357	0.0178547	2.29272	0.0218929	.
6	160299715	rs56195640	G	A	A	0.14363	ADD	7213	-0.311607	0.0234871	-13.2672	1.04528e-39	.
6	160299959	rs377197	A	C	A	0.316165	ADD	7213	0.0403569	0.0178556	2.26018	0.0238398	.
6	160299965	rs448033	A	G	G	0.27804	ADD	7213	0.121614	0.0182753	6.65459	3.04906e-11	.
6	160300074	rs442426	A	G	A	0.316096	ADD	7213	0.0409357	0.0178547	2.29272	0.0218929	.
6	160300189	rs373294	A	G	A	0.316096	ADD	7213	0.0409357	0.0178547	2.29272	0.0218929	.
6	160300344	rs76496732	A	T	T	0.0528906	ADD	7213	0.320429	0.0365512	8.76659	2.26882e-18	.
6	160301065	rs2450972	T	G	G	0.259878	ADD	7213	0.0246949	0.0188971	1.30681	0.19132	.
6	160301165	rs403131	T	C	C	0.277693	ADD	7213	0.122122	0.0182792	6.6809	2.5516e-11	.
6	160301417	rs510615	G	T	G	0.316096	ADD	7213	0.0409357	0.0178547	2.29272	0.0218929	.
6	160301524	rs143113590	C	T	T	0.0253709	ADD	7213	0.0896482	0.0527244	1.70032	0.089114	.
6	160301566	rs62440361	T	C	C	0.0506724	ADD	7213	0.12665	0.0379515	3.33715	0.000850717	.
6	160301973	rs3103350	T	C	C	0.144739	ADD	7213	-0.311819	0.0234137	-13.3178	5.40083e-40	.
6	160302292	rs435542	T	A	T	0.316096	ADD	7213	0.0409357	0.0178547	2.29272	0.0218929	.
6	160302365	rs402387	C	G	C	0.316096	ADD	7213	0.0409357	0.0178547	2.29272	0.0218929	.
6	160302509	rs401882	C	G	C	0.316027	ADD	7213	0.04092	0.0178539	2.29193	0.0219383	.
6	160302869	rs11755965	C	T	T	0.144808	ADD	7213	-0.311482	0.0234115	-13.3046	6.4121e-40	.
6	160303154	rs438765	T	C	T	0.316096	ADD	7213	0.0409357	0.0178547	2.29272	0.0218929	.
6	160303776	rs368235	G	A	G	0.316096	ADD	7213	0.0409357	0.0178547	2.29272	0.0218929	.
6	160303939	rs441892	G	C	G	0.316096	ADD	7213	0.0409357	0.0178547	2.29272	0.0218929	.
6	160303940	rs451509	G	A	A	0.279149	ADD	7213	0.120144	0.0182637	6.57827	5.09259e-11	.
6	160304221	rs449349	G	A	G	0.316096	ADD	7213	0.0409357	0.0178547	2.29272	0.0218929	.
6	160304321	rs401101	A	G	A	0.460835	ADD	7213	-0.117833	0.0165572	-7.11675	1.2115e-12	.
6	160304327	rs439039	C	T	C	0.316096	ADD	7213	0.0409357	0.0178547	2.29272	0.0218929	.
6	160304528	rs437539	A	C	A	0.316304	ADD	7213	0.0416676	0.0178567	2.33344	0.0196524	.
6	160304584	rs372034	A	G	A	0.461043	ADD	7213	-0.117291	0.0165635	-7.08128	1.56308e-12	.
6	160304737	rs3120149	A	G	G	0.143838	ADD	7213	-0.31035	0.0234807	-13.2172	2.0003e-39	.
6	160304863	rs3120148	G	T	T	0.144739	ADD	7213	-0.311819	0.0234137	-13.3178	5.40083e-40	.
6	160304975	rs2504932	G	A	A	0.259878	ADD	7213	0.0243651	0.0188904	1.28981	0.197157	.
6	160305160	rs440429	A	T	A	0.316096	ADD	7213	0.0417907	0.0178601	2.33989	0.0193164	.
6	160305176	rs446218	A	G	A	0.460835	ADD	7213	-0.117246	0.016567	-7.07709	1.61072e-12	.
6	160305252	rs370278	C	A	C	0.316096	ADD	7213	0.0417907	0.0178601	2.33989	0.0193164	.
6	160305312	rs3120147	C	T	T	0.144739	ADD	7213	-0.311819	0.0234137	-13.3178	5.40083e-40	.
6	160305335	rs3127585	G	A	A	0.144739	ADD	7213	-0.311819	0.0234137	-13.3178	5.40083e-40	.
6	160305400	rs3127584	G	A	A	0.143838	ADD	7213	-0.31035	0.0234807	-13.2172	2.0003e-39	.
6	160305503	rs589931	T	G	T	0.460835	ADD	7213	-0.117246	0.016567	-7.07709	1.61072e-12	.
6	160305673	rs524142	T	C	T	0.460835	ADD	7213	-0.117246	0.016567	-7.07709	1.61072e-12	.
6	160305910	rs423175	C	A	C	0.460835	ADD	7213	-0.117246	0.016567	-7.07709	1.61072e-12	.
6	160306025	rs3106175	G	A	A	0.144739	ADD	7213	-0.311819	0.0234137	-13.3178	5.40083e-40	.
6	160306070	rs412522	T	C	T	0.460904	ADD	7213	-0.11752	0.0165686	-7.0929	1.43808e-12	.
6	160306099	rs3127583	G	A	A	0.144739	ADD	7213	-0.311819	0.0234137	-13.3178	5.40083e-40	.
6	160306266	rs76360825	A	G	G	0.0415223	ADD	7213	-0.209835	0.0408348	-5.13864	2.83995e-07	.
6	160306327	rs418677	A	C	A	0.460835	ADD	7213	-0.117246	0.016567	-7.07709	1.61072e-12	.
6	160306374	rs435682	G	A	G	0.460835	ADD	7213	-0.117246	0.016567	-7.07709	1.61072e-12	.
6	160306433	rs3120146	C	T	T	0.143838	ADD	7213	-0.31035	0.0234807	-13.2172	2.0003e-39	.
6	160306510	rs3106174	G	A	A	0.144739	ADD	7213	-0.311819	0.0234137	-13.3178	5.40083e-40	.
6	160306605	rs600987	A	G	A	0.460835	ADD	7213	-0.117246	0.016567	-7.07709	1.61072e-12	.
6	160306648	rs600584	C	A	C	0.460835	ADD	7213	-0.117246	0.016567	-7.07709	1.61072e-12	.
6	160306753	rs434953	C	A	C	0.460765	ADD	7213	-0.116894	0.0165654	-7.05652	1.86611e-12	.
6	160306767	rs76763527	A	G	G	0.0158741	ADD	7213	-0.0435988	0.0665422	-0.655205	0.512357	.
6	160306834	rs3120145	A	G	G	0.144531	ADD	7213	-0.313338	0.0234194	-13.3794	2.41001e-40	.
6	160306918	rs3106173	A	G	G	0.144739	ADD	7213	-0.311819	0.0234137	-13.3178	5.40083e-40	.
6	160306943	rs3106172	A	G	G	0.144739	ADD	7213	-0.311819	0.0234137	-13.3178	5.40083e-40	.
6	160307109	rs3106171	A	T	T	0.144739	ADD	7213	-0.311819	0.0234137	-13.3178	5.40083e-40	.
6	160307327	rs410392	G	C	G	0.460904	ADD	7213	-0.117253	0.0165689	-7.0767	1.61531e-12	.
6	160307349	rs439547	T	C	T	0.460835	ADD	7213	-0.117246	0.016567	-7.07709	1.61072e-12	.
6	160307408	rs410118	T	C	T	0.316096	ADD	7213	0.0417907	0.0178601	2.33989	0.0193164	.
6	160307453	rs412624	C	T	C	0.460696	ADD	7213	-0.11727	0.016563	-7.0802	1.57522e-12	.
6	160307646	rs412128	C	T	C	0.316096	ADD	7213	0.0417907	0.0178601	2.33989	0.0193164	.
6	160307729	rs411887	C	A	C	0.460835	ADD	7213	-0.117246	0.016567	-7.07709	1.61072e-12	.
6	160307902	rs452867	A	T	A	0.460835	ADD	7213	-0.117246	0.016567	-7.07709	1.61072e-12	.
6	160307929	rs411381	C	T	C	0.460835	ADD	7213	-0.117246	0.016567	-7.07709	1.61072e-12	.
6	160307941	rs364295	T	G	T	0.460835	ADD	7213	-0.117246	0.016567	-7.07709	1.61072e-12	.
6	160307979	rs428124	G	A	G	0.460835	ADD	7213	-0.117246	0.016567	-7.07709	1.61072e-12	.
6	160307991	rs78298265	C	A	A	0.044503	ADD	7213	-0.199336	0.03961	-5.03246	4.95937e-07	.
6	160308266	rs76725059	A	G	G	0.144739	ADD	7213	-0.311819	0.0234137	-13.3178	5.40083e-40	.
6	160308315	rs411154	G	T	G	0.460835	ADD	7213	-0.117246	0.016567	-7.07709	1.61072e-12	.
6	160308319	rs401237	T	C	T	0.315819	ADD	7213	0.0430341	0.0178681	2.40843	0.0160463	.
6	160308361	rs547176	C	T	T	0.493345	ADD	7213	0.152026	0.0164771	9.22649	3.60898e-20	.
6	160308444	rs34426950	A	T	A	0.460973	ADD	7213	-0.116557	0.0165715	-7.03358	2.1978e-12	.
6	160308519	rs536290	A	G	A	0.316096	ADD	7213	0.0417907	0.0178601	2.33989	0.0193164	.
6	160308673	rs436348	C	G	C	0.316096	ADD	7213	0.0417907	0.0178601	2.33989	0.0193164	.
6	160308892	rs3106170	G	A	A	0.143838	ADD	7213	-0.31035	0.0234807	-13.2172	2.0003e-39	.
6	160309100	rs402051	C	T	C	0.316096	ADD	7213	0.0417907	0.0178601	2.33989	0.0193164	.
6	160309666	rs149615982	G	A	A	0.0161514	ADD	7213	-0.00771749	0.0665819	-0.11591	0.907727	.
6	160309742	rs416944	A	G	A	0.460835	ADD	7213	-0.117246	0.016567	-7.07709	1.61072e-12	.
6	160309773	rs3106169	T	A	A	0.1446	ADD	7213	-0.309902	0.0234229	-13.2307	1.67991e-39	.
6	160309877	rs372226	A	T	A	0.460835	ADD	7213	-0.117246	0.016567	-7.07709	1.61072e-12	.
6	160309893	rs60264277	G	A	A	0.044503	ADD	7213	-0.199336	0.03961	-5.03246	4.95937e-07	.
6	160309908	rs3127598	C	T	T	0.144739	ADD	7213	-0.311819	0.0234137	-13.3178	5.40083e-40	.
6	160310072	rs3127597	T	A	A	0.143838	ADD	7213	-0.31035	0.0234807	-13.2172	2.0003e-39	.
6	160310169	rs384071	C	T	C	0.316096	ADD	7213	0.0417907	0.0178601	2.33989	0.0193164	.
6	160310212	rs380498	T	C	T	0.460835	ADD	7213	-0.117246	0.016567	-7.07709	1.61072e-12	.
6	160310289	rs370413	C	A	C	0.316235	ADD	7213	0.041849	0.0178559	2.34371	0.01912	.
6	160310324	rs380143	A	C	A	0.316235	ADD	7213	0.041849	0.0178559	2.34371	0.01912	.
6	160310328	rs383418	C	A	C	0.460973	ADD	7213	-0.117168	0.0165663	-7.07268	1.6624e-12	.
6	160310445	rs3120142	A	G	G	0.144739	ADD	7213	-0.311819	0.0234137	-13.3178	5.40083e-40	.
6	160310448	rs2313207	A	C	A	0.316096	ADD	7213	0.0420449	0.01786	2.35414	0.0185925	.
6	160310471	rs3106168	A	G	G	0.144739	ADD	7213	-0.311819	0.0234137	-13.3178	5.40083e-40	.
6	160310559	rs405137	G	A	G	0.316235	ADD	7213	0.041849	0.0178559	2.34371	0.01912	.
6	160310640	rs3125057	T	A	A	0.144739	ADD	7213	-0.311819	0.0234137	-13.3178	5.40083e-40	.
6	160310848	rs434221	T	C	T	0.461043	ADD	7213	-0.117539	0.0165679	-7.0944	1.42269e-12	.
6	160310863	rs12192401	C	T	T	0.143768	ADD	7213	-0.31013	0.023484	-13.206	2.31412e-39	.
6	160310902	rs111396176	G	A	A	0.0446416	ADD	7213	-0.199402	0.0395586	-5.04066	4.75218e-07	.
6	160311893	rs394463	G	A	G	0.316096	ADD	7213	0.0417907	0.0178601	2.33989	0.0193164	.
6	160312000	rs378753	C	T	T	0.277624	ADD	7213	0.121412	0.0182981	6.6352	3.47535e-11	.
6	160312223	rs1848830	G	A	A	0.144739	ADD	7213	-0.311819	0.0234137	-13.3178	5.40083e-40	.
6	160312242	rs113606562	C	T	T	0.0415223	ADD	7213	-0.209835	0.0408348	-5.13864	2.83995e-07	.
6	160312253	rs379678	G	T	T	0.493345	ADD	7213	0.152026	0.0164771	9.22649	3.60898e-20	.
6	160312270	rs393173	G	C	G	0.316096	ADD	7213	0.0417907	0.0178601	2.33989	0.0193164	.
6	160312322	rs432655	A	G	A	0.316096	ADD	7213	0.0417907	0.0178601	2.33989	0.0193164	.
6	160312417	rs621069	C	A	C	0.460835	ADD	7213	-0.117246	0.016567	-7.07709	1.61072e-12	.
6	160312631	rs620121	T	A	T	0.316096	ADD	7213	0.0417907	0.0178601	2.33989	0.0193164	.
6	160312807	rs2484240	C	T	T	0.215375	ADD	7213	0.0792672	0.0201743	3.92912	8.60544e-05	.
6	160312816	rs367720	A	T	A	0.460835	ADD	7213	-0.117246	0.016567	-7.07709	1.61072e-12	.
6	160312936	rs367334	A	T	A	0.460765	ADD	7213	-0.117652	0.0165692	-7.10062	1.36054e-12	.
6	160313259	rs430695	C	A	A	0.277485	ADD	7213	0.12154	0.0182973	6.64248	3.30884e-11	.
6	160313291	rs60218216	T	A	T	0.316096	ADD	7213	0.0417907	0.0178601	2.33989	0.0193164	.
6	160313345	rs78870948	T	A	A	0.044503	ADD	7213	-0.199336	0.03961	-5.03246	4.95937e-07	.
6	160313384	rs416426	C	T	C	0.460904	ADD	7213	-0.117525	0.016564	-7.09523	1.41428e-12	.
6	160313432	rs386618	T	C	T	0.460835	ADD	7213	-0.117246	0.016567	-7.07709	1.61072e-12	.
6	160313443	rs364291	T	G	T	0.460904	ADD	7213	-0.117525	0.016564	-7.09523	1.41428e-12	.
6	160313719	rs367485	A	G	A	0.460835	ADD	7213	-0.117246	0.016567	-7.07709	1.61072e-12	.
6	160313844	rs366822	A	G	A	0.460835	ADD	7213	-0.117246	0.016567	-7.07709	1.61072e-12	.
6	160313845	rs419380	C	T	C	0.460835	ADD	7213	-0.117246	0.016567	-7.07709	1.61072e-12	.
6	160313903	rs410377	G	C	G	0.460835	ADD	7213	-0.117246	0.016567	-7.07709	1.61072e-12	.
6	160314249	rs3125056	T	C	C	0.123735	ADD	7213	-0.339902	0.0249676	-13.6137	1.08401e-41	.
6	160314296	rs452788	C	G	C	0.316096	ADD	7213	0.0417907	0.0178601	2.33989	0.0193164	.
6	160314466	rs385289	A	G	A	0.0172605	ADD	7213	0.0234957	0.0636908	0.368903	0.712211	.
6	160314636	rs387920	G	T	G	0.460835	ADD	7213	-0.117246	0.016567	-7.07709	1.61072e-12	.
6	160314666	rs409952	G	A	G	0.460835	ADD	7213	-0.117246	0.016567	-7.07709	1.61072e-12	.
6	160314714	rs410569	T	G	T	0.316096	ADD	7213	0.0417907	0.0178601	2.33989	0.0193164	.
6	160315020	rs409779	T	A	T	0.460904	ADD	7213	-0.117683	0.0165639	-7.10482	1.32011e-12	.
6	160315327	rs450265	C	T	C	0.460765	ADD	7213	-0.116706	0.0165655	-7.04514	2.0241e-12	.
6	160315329	rs2130088	C	T	T	0.0445723	ADD	7213	-0.196403	0.0395863	-4.96139	7.15944e-07	.
6	160315465	rs415639	C	A	A	0.277485	ADD	7213	0.121744	0.0183096	6.64922	3.16185e-11	.
6	160315647	rs415148	C	A	C	0.316096	ADD	7213	0.0417907	0.0178601	2.33989	0.0193164	.
6	160315755	rs3125055	T	A	A	0.144739	ADD	7213	-0.311819	0.0234137	-13.3178	5.40083e-40	.
6	160315765	rs3125054	C	T	T	0.143838	ADD	7213	-0.31035	0.0234807	-13.2172	2.0003e-39	.
6	160315771	rs372805	C	A	C	0.460765	ADD	7213	-0.117142	0.0165697	-7.06966	1.69881e-12	.
6	160315857	rs77800539	T	G	G	0.0306391	ADD	7213	-0.0226088	0.0477208	-0.473772	0.635677	.
6	160315883	rs57267623	T	A	A	0.0505338	ADD	7213	0.124322	0.0379964	3.27193	0.00107317	.
6	160315908	rs3125053	T	C	C	0.144739	ADD	7213	-0.311819	0.0234137	-13.3178	5.40083e-40	.
6	160316090	rs2130087	A	G	G	0.044503	ADD	7213	-0.199336	0.03961	-5.03246	4.95937e-07	.
6	160316108	rs378479	G	C	G	0.460835	ADD	7213	-0.117246	0.016567	-7.07709	1.61072e-12	.
6	160316329	rs417026	A	T	A	0.460835	ADD	7213	-0.117246	0.016567	-7.07709	1.61072e-12	.
6	160316358	rs3106167	T	G	G	0.144739	ADD	7213	-0.311819	0.0234137	-13.3178	5.40083e-40	.
6	160316549	rs446809	C	A	C	0.316096	ADD	7213	0.0417907	0.0178601	2.33989	0.0193164	.
6	160316770	rs3127591	G	T	T	0.144739	ADD	7213	-0.311819	0.0234137	-13.3178	5.40083e-40	.
6	160316903	rs118032069	C	A	A	0.0273118	ADD	7213	0.183746	0.0510754	3.59754	0.000323397	.
6	160316918	rs366920	T	C	T	0.460765	ADD	7213	-0.117005	0.0165652	-7.06329	1.77803e-12	.
6	160316955	rs378629	T	A	T	0.316096	ADD	7213	0.0417907	0.0178601	2.33989	0.0193164	.
6	160317070	rs78499475	T	C	C	0.0415223	ADD	7213	-0.209835	0.0408348	-5.13864	2.83995e-07	.
6	160317341	rs3125052	T	C	C	0.144739	ADD	7213	-0.311819	0.0234137	-13.3178	5.40083e-40	.
6	160317446	rs510586	A	G	G	0.277624	ADD	7213	0.121412	0.0182981	6.6352	3.47535e-11	.
6	160317460	rs439691	A	G	A	0.460835	ADD	7213	-0.117246	0.016567	-7.07709	1.61072e-12	.
6	160317696	rs426485	G	A	G	0.460835	ADD	7213	-0.117246	0.016567	-7.07709	1.61072e-12	.
6	160317698	rs3125051	G	A	A	0.144739	ADD	7213	-0.311819	0.0234137	-13.3178	5.40083e-40	.
6	160317711	rs370301	C	G	C	0.316096	ADD	7213	0.0417907	0.0178601	2.33989	0.0193164	.
6	160317768	rs434012	T	C	T	0.316096	ADD	7213	0.0417907	0.0178601	2.33989	0.0193164	.
6	160317798	rs433992	T	C	T	0.316096	ADD	7213	0.0417907	0.0178601	2.33989	0.0193164	.
6	160317799	rs3120140	G	A	A	0.143768	ADD	7213	-0.311362	0.0234817	-13.2598	1.15074e-39	.
6	160317888	rs667538	T	G	T	0.316096	ADD	7213	0.0417907	0.0178601	2.33989	0.0193164	.
6	160317928	rs536105	A	G	G	0.277624	ADD	7213	0.121412	0.0182981	6.6352	3.47535e-11	.
6	160318157	rs428685	T	C	T	0.460835	ADD	7213	-0.117246	0.016567	-7.07709	1.61072e-12	.
6	160318204	rs2481058	G	C	C	0.215652	ADD	7213	0.0787153	0.0201476	3.90692	9.43333e-05	.
6	160318231	rs443088	G	A	A	0.277624	ADD	7213	0.121412	0.0182981	6.6352	3.47535e-11	.
6	160318253	rs426420	C	G	C	0.460835	ADD	7213	-0.117246	0.016567	-7.07709	1.61072e-12	.
6	160318473	rs415897	C	T	C	0.316096	ADD	7213	0.0417907	0.0178601	2.33989	0.0193164	.
6	160318558	rs56994432	T	G	G	0.044503	ADD	7213	-0.199336	0.03961	-5.03246	4.95937e-07	.
6	160318785	rs57245999	C	T	T	0.044503	ADD	7213	-0.199336	0.03961	-5.03246	4.95937e-07	.
6	160319202	rs383420	C	T	C	0.460835	ADD	7213	-0.117246	0.016567	-7.07709	1.61072e-12	.
6	160319208	rs401746	T	C	T	0.460904	ADD	7213	-0.117193	0.016569	-7.07303	1.65826e-12	.
6	160319281	rs396843	A	G	A	0.460835	ADD	7213	-0.117246	0.016567	-7.07709	1.61072e-12	.
6	160319689	rs3103349	C	T	T	0.144739	ADD	7213	-0.311819	0.0234137	-13.3178	5.40083e-40	.
6	160319977	rs366608	T	C	T	0.460904	ADD	7213	-0.117039	0.0165645	-7.06563	1.74847e-12	.
6	160320074	rs446291	C	T	T	0.277208	ADD	7213	0.122179	0.0182954	6.67811	2.60045e-11	.
6	160320476	rs445849	C	T	C	0.460904	ADD	7213	-0.117039	0.0165645	-7.06563	1.74847e-12	.
6	160320590	rs3120139	G	A	A	0.144808	ADD	7213	-0.3114	0.0234117	-13.3011	6.71924e-40	.
6	160320798	rs431747	A	G	A	0.460904	ADD	7213	-0.117039	0.0165645	-7.06563	1.74847e-12	.
6	160320862	rs367213	G	A	G	0.460904	ADD	7213	-0.117039	0.0165645	-7.06563	1.74847e-12	.
6	160320900	rs77297894	G	A	A	0.0187855	ADD	7213	0.129608	0.0600713	2.15757	0.0309941	.
6	160320930	rs143327185	G	A	A	0.0287675	ADD	7213	0.0799084	0.0497861	1.60503	0.10853	.
6	160321184	rs435421	C	T	C	0.460904	ADD	7213	-0.117039	0.0165645	-7.06563	1.74847e-12	.
6	160321207	rs393271	A	G	A	0.316096	ADD	7213	0.0417907	0.0178601	2.33989	0.0193164	.
6	160321337	rs421913	C	T	C	0.0171912	ADD	7213	0.0292734	0.0638111	0.45875	0.646427	.
6	160322268	rs76092748	G	C	C	0.0444337	ADD	7213	-0.199601	0.0396356	-5.0359	4.87144e-07	.
6	160322414	rs73782533	A	G	G	0.0446416	ADD	7213	-0.203085	0.039556	-5.1341	2.90907e-07	.
6	160322865	rs425983	G	A	A	0.322196	ADD	7213	0.0718027	0.0175362	4.09454	4.27636e-05	.
6	160323119	rs372665	A	G	G	0.322196	ADD	7213	0.0718027	0.0175362	4.09454	4.27636e-05	.
6	160323374	rs7774140	A	C	C	0.0709829	ADD	7213	-0.0321669	0.0322886	-0.996229	0.319172	.
6	160323427	rs423961	C	G	G	0.322404	ADD	7213	0.0700261	0.0175396	3.99246	6.6039e-05	.
6	160324206	rs3103348	T	C	C	0.143976	ADD	7213	-0.310614	0.0234609	-13.2396	1.49547e-39	.
6	160324481	rs368134	A	G	A	0.317066	ADD	7213	0.0399154	0.0178428	2.23705	0.0253133	.
6	160324719	rs384156	A	C	A	0.316997	ADD	7213	0.0400434	0.017842	2.24433	0.0248414	.
6	160325480	rs3103347	C	T	T	0.144045	ADD	7213	-0.31104	0.0234572	-13.2599	1.1492e-39	.
6	160325927	rs78014672	C	G	G	0.0413836	ADD	7213	-0.209938	0.0408921	-5.13396	2.91133e-07	.
6	160326600	rs386581	A	G	A	0.316858	ADD	7213	0.0397703	0.0178463	2.22849	0.0258784	.
6	160326612	rs137999901	G	A	A	0.0201719	ADD	7213	-0.0633358	0.0593988	-1.06628	0.286332	.
6	160326705	rs2457568	T	C	C	0.215514	ADD	7213	0.0798506	0.0201646	3.95994	7.56909e-05	.
6	160326870	rs685289	T	C	T	0.316858	ADD	7213	0.0397703	0.0178463	2.22849	0.0258784	.
6	160326931	rs603693	C	T	T	0.277346	ADD	7213	0.123083	0.0182952	6.72761	1.85684e-11	.
6	160326954	rs138990898	A	C	C	0.0126854	ADD	7213	0.0881288	0.073626	1.19698	0.231355	.
6	160327056	rs982403	C	G	G	0.0706364	ADD	7213	-0.0307478	0.0323156	-0.951487	0.341389	.
6	160327433	rs2504959	T	C	C	0.215444	ADD	7213	0.0795406	0.0201653	3.94442	8.0752e-05	.
6	160327821	rs186412	A	G	G	0.277832	ADD	7213	0.122485	0.018292	6.69611	2.30132e-11	.
6	160327837	rs111663552	G	A	A	0.215583	ADD	7213	0.0794216	0.0201643	3.93873	8.26877e-05	.
6	160328495	rs191149	A	C	C	0.278178	ADD	7213	0.121977	0.018288	6.66978	2.75144e-11	.
6	160328989	rs2457562	C	T	T	0.215444	ADD	7213	0.0794881	0.0201654	3.94181	8.16327e-05	.
6	160329318	rs316166	G	A	G	0.315472	ADD	7213	0.0431123	0.0178758	2.41177	0.0159	.
6	160329437	rs6933264	A	C	C	0.144253	ADD	7213	-0.310834	0.023449	-13.2558	1.21261e-39	.
6	160329513	rs2504958	C	T	T	0.215306	ADD	7213	0.0790437	0.020175	3.9179	9.01485e-05	.
6	160329523	rs316165	G	A	A	0.277762	ADD	7213	0.122991	0.0182912	6.72408	1.90211e-11	.
6	160329611	rs6911381	C	T	T	0.144392	ADD	7213	-0.310721	0.0234435	-13.254	1.24012e-39	.
6	160330069	rs316164	C	A	A	0.277762	ADD	7213	0.122991	0.0182912	6.72408	1.90211e-11	.
6	160330091	rs9295127	C	A	A	0.0174685	ADD	7213	-0.0297878	0.0635883	-0.468447	0.639479	.
6	160330499	rs9295128	G	T	T	0.0142105	ADD	7213	-0.0041799	0.0704886	-0.059299	0.952716	.
6	160331060	rs2504957	C	A	A	0.207334	ADD	7213	0.101597	0.0203527	4.99184	6.12104e-07	.
6	160331446	rs316163	G	A	G	0.316858	ADD	7213	0.0381333	0.0178582	2.13534	0.0327668	.
6	160331852	rs17591295	G	A	A	0.0506031	ADD	7213	0.0156776	0.0381125	0.411351	0.680827	.
6	160332006	rs77622859	G	C	C	0.0706364	ADD	7213	-0.0333807	0.032349	-1.03189	0.302158	.
6	160332331	rs316162	G	T	G	0.316997	ADD	7213	0.038507	0.0178596	2.1561	0.0311091	.
6	160332951	rs316161	G	A	G	0.316997	ADD	7213	0.038507	0.0178596	2.1561	0.0311091	.
6	160333170	rs172722	T	C	T	0.316997	ADD	7213	0.038507	0.0178596	2.1561	0.0311091	.
6	160333428	rs11756060	C	T	T	0.0262027	ADD	7213	-0.0665797	0.0515407	-1.29179	0.196471	.
6	160333441	rs601690	C	T	C	0.317066	ADD	7213	0.038663	0.0178603	2.16474	0.0304401	.
6	160333680	rs3125049	G	A	A	0.152364	ADD	7213	-0.326208	0.0228474	-14.2777	1.25697e-45	.
6	160333720	rs316167	G	A	G	0.317066	ADD	7213	0.038663	0.0178603	2.16474	0.0304401	.
6	160334025	rs316168	G	T	G	0.317344	ADD	7213	0.039172	0.0178575	2.19359	0.028297	.
6	160334625	rs316169	T	G	T	0.316304	ADD	7213	0.0433559	0.017879	2.42496	0.0153345	.
6	160334778	rs2457561	G	A	A	0.208304	ADD	7213	0.10013	0.0202762	4.93832	8.05721e-07	.
6	160335005	rs316170	C	T	C	0.320463	ADD	7213	0.0445385	0.0178569	2.49419	0.0126468	.
6	160335063	rs17591497	T	A	A	0.0207958	ADD	7213	-0.00895579	0.0571982	-0.156575	0.875584	.
6	160335403	rs2481030	A	G	G	0.356856	ADD	7213	-0.11271	0.0173063	-6.51267	7.87894e-11	.
6	160335697	rs2481031	T	G	G	0.360044	ADD	7213	-0.112475	0.0172594	-6.51674	7.66923e-11	.
6	160335704	rs12209517	C	G	G	0.131984	ADD	7213	-0.353799	0.0242018	-14.6187	1.02354e-47	.
6	160336193	rs316171	C	A	A	0.473659	ADD	7213	-0.101868	0.0164417	-6.19573	6.12071e-10	.
6	160336314	rs117110373	A	G	G	0.027797	ADD	7213	0.148285	0.050811	2.91838	0.00352948	.
6	160337084	rs316172	G	C	C	0.319423	ADD	7213	0.0737815	0.0175968	4.19289	2.78723e-05	.
6	160337546	rs2450971	G	A	A	0.202551	ADD	7213	0.102812	0.020587	4.99401	6.0528e-07	.
6	160337549	rs316173	A	T	T	0.473728	ADD	7213	-0.101522	0.0164485	-6.17211	7.10347e-10	.
6	160337950	rs16891445	A	T	T	0.0414529	ADD	7213	-0.206652	0.0408657	-5.05686	4.36732e-07	.
6	160337954	rs2450970	T	C	C	0.202551	ADD	7213	0.102812	0.020587	4.99401	6.0528e-07	.
6	160338521	rs9457906	C	G	G	0.0176071	ADD	7213	-0.0216789	0.0633509	-0.342203	0.732208	.
6	160338808	rs386453	C	T	C	0.104187	ADD	7213	0.0533897	0.0275966	1.93465	0.0530725	.
6	160338812	rs374259	A	T	T	0.31977	ADD	7213	0.0740407	0.0176005	4.20674	2.6222e-05	.
6	160339046	rs316174	A	G	A	0.47352	ADD	7213	-0.130714	0.0165645	-7.89126	3.43406e-15	.
6	160339183	rs2504956	C	T	T	0.20574	ADD	7213	0.0995899	0.0204654	4.86626	1.16146e-06	.
6	160339412	rs316175	A	G	G	0.320463	ADD	7213	0.0729775	0.0176033	4.14567	3.42708e-05	.
6	160339836	rs62440365	G	A	A	0.0327187	ADD	7213	0.0584307	0.047277	1.23592	0.216528	.
6	160341474	rs149210101	C	A	A	0.0222515	ADD	7213	0.0920012	0.0559915	1.64313	0.1004	.
6	160341643	rs316176	T	C	C	0.32081	ADD	7213	0.0738473	0.0175957	4.19689	2.73859e-05	.
6	160341769	rs316177	T	C	C	0.320602	ADD	7213	0.0743659	0.0175931	4.22699	2.39763e-05	.
6	160343541	rs117408614	A	T	T	0.0528906	ADD	7213	0.321293	0.0366002	8.77845	2.04422e-18	.
6	160343590	rs547290	C	T	T	0.320532	ADD	7213	0.0743155	0.0175978	4.22299	2.4405e-05	.
6	160343869	rs506799	T	C	T	0.473312	ADD	7213	-0.130509	0.0165724	-7.87512	3.90335e-15	.
6	160343997	rs572149	A	G	G	0.32074	ADD	7213	0.0737966	0.0176005	4.19288	2.78735e-05	.
6	160344023	rs572889	A	G	G	0.0323028	ADD	7213	0.0872588	0.0464076	1.88027	0.0601114	.
6	160344350	rs575719	A	G	G	0.320532	ADD	7213	0.0743155	0.0175978	4.22299	2.4405e-05	.
6	160344375	rs575796	G	A	A	0.320532	ADD	7213	0.0743155	0.0175978	4.22299	2.4405e-05	.
6	160344557	rs637575	A	T	T	0.32074	ADD	7213	0.0737966	0.0176005	4.19288	2.78735e-05	.
6	160344799	rs490275	A	T	A	0.471648	ADD	7213	-0.126996	0.016573	-7.66285	2.05639e-14	.
6	160344972	rs537937	G	A	G	0.471648	ADD	7213	-0.127349	0.0165773	-7.68213	1.77151e-14	.
6	160345151	rs634916	A	T	A	0.464716	ADD	7213	-0.122041	0.0166263	-7.34022	2.36579e-13	.
6	160345289	rs540713	C	T	C	0.146472	ADD	7213	0.0379705	0.0237061	1.60172	0.109261	.
6	160345302	rs146184004	C	T	T	0.0248163	ADD	7213	-0.0985973	0.0535634	-1.84076	0.0656983	.
6	160345738	rs622217	T	C	T	0.495286	ADD	7213	-0.105446	0.016764	-6.29002	3.35962e-10	.
6	160346151	rs569919	C	T	T	0.293359	ADD	7213	0.0490847	0.0181626	2.70252	0.0068978	.
6	160346411	rs3004077	T	C	C	0.212325	ADD	7213	0.0915927	0.0201438	4.54693	5.53227e-06	.
6	160346817	rs520685	G	A	A	0.285665	ADD	7213	0.0472101	0.0182677	2.58435	0.00977563	.
6	160346873	rs520829	T	G	G	0.49896	ADD	7213	0.102919	0.0167196	6.15558	7.88113e-10	.
6	160346958	rs3004078	A	C	C	0.113198	ADD	7213	0.119616	0.0264075	4.52964	6.00358e-06	.
6	160347180	rs10455781	T	C	C	0.0201026	ADD	7213	0.0672383	0.0592852	1.13415	0.256769	.
6	160348391	rs555754	G	A	A	0.492306	ADD	7213	0.106981	0.0166965	6.40739	1.57346e-10	.
6	160348779	rs668871	C	T	T	0.493276	ADD	7213	0.109561	0.0166979	6.56136	5.70095e-11	.
6	160349188	rs3004079	G	A	A	0.0661999	ADD	7213	0.068842	0.0334924	2.05545	0.0398713	.
6	160349280	rs474513	A	G	G	0.498752	ADD	7213	0.0737814	0.016687	4.4215	9.94568e-06	.
6	160349328	rs539298	A	G	G	0.498683	ADD	7213	0.0741393	0.0166891	4.44238	9.02986e-06	.
6	160349511	rs655185	A	G	G	0.498752	ADD	7213	0.0737564	0.016687	4.41999	1.0015e-05	.
6	160349520	rs541091	G	A	A	0.498752	ADD	7213	0.0737564	0.016687	4.41999	1.0015e-05	.
6	160349886	rs501470	T	G	G	0.498822	ADD	7213	0.0734514	0.0166848	4.40228	1.08662e-05	.
6	160350160	rs3120137	G	A	A	0.152017	ADD	7213	-0.340959	0.0227794	-14.9678	6.65354e-50	.
6	160350291	rs113586595	G	A	A	0.0368085	ADD	7213	-0.180003	0.0434619	-4.14163	3.48779e-05	.
6	160350331	rs505870	C	A	A	0.498822	ADD	7213	0.0734514	0.0166848	4.40228	1.08662e-05	.
6	160350433	rs506823	C	A	A	0.498752	ADD	7213	0.0728978	0.0166875	4.3684	1.26911e-05	.
6	160350586	rs2484241	G	A	A	0.20775	ADD	7213	0.0973104	0.0203259	4.78751	1.72229e-06	.
6	160350734	rs639426	G	A	A	0.498752	ADD	7213	0.0739256	0.0166916	4.42892	9.61036e-06	.
6	160350778	rs509707	C	T	T	0.498683	ADD	7213	0.0735961	0.0166894	4.40974	1.04996e-05	.
6	160350955	rs78538102	C	G	G	0.0160128	ADD	7213	0.152874	0.0665387	2.29752	0.0216174	.
6	160351101	rs637614	T	C	C	0.498752	ADD	7213	0.0738453	0.0166869	4.42534	9.7709e-06	.
6	160351139	rs2484242	G	A	A	0.207889	ADD	7213	0.0975693	0.0203243	4.80062	1.61358e-06	.
6	160351810	rs539958	C	T	T	0.498822	ADD	7213	0.0737034	0.0166847	4.41743	1.01342e-05	.
6	160351868	rs624319	G	A	A	0.494662	ADD	7213	0.0749222	0.0166998	4.48641	7.3555e-06	.
6	160352346	rs2504919	G	A	A	0.208027	ADD	7213	0.0970947	0.0203147	4.77952	1.79195e-06	.
6	160352787	rs609562	T	C	C	0.499099	ADD	7213	0.0743195	0.0166796	4.45571	8.48782e-06	.
6	160353084	rs2504918	G	A	A	0.208027	ADD	7213	0.0978966	0.0203142	4.81912	1.47142e-06	.
6	160353398	rs486339	C	G	G	0.499168	ADD	7213	0.0742126	0.0166773	4.44991	8.71973e-06	.
6	160353409	rs486359	G	C	C	0.499168	ADD	7213	0.0742126	0.0166773	4.44991	8.71973e-06	.
6	160353427	rs487060	C	T	T	0.495702	ADD	7213	0.0767256	0.0166816	4.59941	4.30918e-06	.
6	160353454	rs487152	C	A	C	0.500624	ADD	7213	-0.0746566	0.01667	-4.47849	7.6331e-06	.
6	160353806	rs416879	A	G	G	0.499099	ADD	7213	0.0742539	0.0166796	4.45177	8.64465e-06	.
6	160353896	rs512077	A	G	A	0.142382	ADD	7213	0.0420079	0.0239828	1.75158	0.0798883	.
6	160354478	rs695174	G	A	A	0.498475	ADD	7213	0.0732059	0.016678	4.38936	1.15306e-05	.
6	160354546	rs518295	G	T	T	0.498475	ADD	7213	0.0732059	0.016678	4.38936	1.15306e-05	.
6	160354620	rs519118	T	G	G	0.498336	ADD	7213	0.0733192	0.0166733	4.39739	1.11133e-05	.
6	160354985	rs543159	C	A	A	0.492375	ADD	7213	0.0776628	0.016679	4.65632	3.27679e-06	.
6	160355293	rs675162	A	G	A	0.49494	ADD	7213	-0.0711915	0.0166645	-4.27204	1.96178e-05	.
6	160355399	rs140481741	G	A	A	0.0292527	ADD	7213	0.0845509	0.0494072	1.71131	0.0870671	.
6	160355500	rs2102503	A	G	G	0.216692	ADD	7213	0.0923927	0.0200415	4.61006	4.09489e-06	.
6	160355621	rs673736	G	A	G	0.493553	ADD	7213	-0.0710937	0.016689	-4.25992	2.07097e-05	.
6	160355750	rs673259	C	T	T	0.290586	ADD	7213	0.00362544	0.0181337	0.199928	0.841542	.
6	160357607	rs394487	C	T	T	0.292042	ADD	7213	0.0105119	0.018102	0.580706	0.561457	.
6	160358102	rs641990	G	A	G	0.477402	ADD	7213	-0.0736485	0.0167262	-4.40318	1.08215e-05	.
6	160358181	rs79907881	G	T	T	0.0184389	ADD	7213	0.123503	0.0605819	2.0386	0.041526	.
6	160358949	rs76596562	G	A	A	0.0217663	ADD	7213	-0.0474327	0.0569345	-0.83311	0.40481	.
6	160359880	rs394468	G	T	T	0.288022	ADD	7213	0.0134824	0.0181755	0.741788	0.45824	.
6	160360018	rs405405	A	T	T	0.287675	ADD	7213	0.0142417	0.0181732	0.783667	0.433261	.
6	160360287	rs2457558	G	A	A	0.230348	ADD	7213	0.0888935	0.0195338	4.55076	5.43288e-06	.
6	160360634	rs2504934	G	A	A	0.230625	ADD	7213	0.0887045	0.0195252	4.54307	5.63432e-06	.
6	160360701	rs377551	G	A	A	0.291765	ADD	7213	0.0107934	0.0181178	0.595735	0.551371	.
6	160360771	rs390102	G	A	A	0.230625	ADD	7213	0.0873152	0.0195336	4.47	7.94156e-06	.
6	160361367	rs10455871	A	T	T	0.0200333	ADD	7213	0.0684058	0.0591727	1.15604	0.247705	.
6	160361630	rs9346816	A	G	G	0.479066	ADD	7213	-0.0730706	0.0167076	-4.37351	1.23985e-05	.
6	160361902	rs9364552	G	C	C	0.479135	ADD	7213	-0.0732707	0.0167049	-4.38618	1.16997e-05	.
6	160362095	rs410926	G	T	G	0.229031	ADD	7213	0.0871713	0.0195557	4.4576	8.41373e-06	.
6	160362631	rs77876370	A	G	G	0.0384722	ADD	7213	0.173436	0.0434497	3.99164	6.62683e-05	.
6	160362750	rs137964079	C	T	T	0.0137945	ADD	7213	0.20603	0.0718299	2.8683	0.00413876	.
6	160363095	rs2661836	G	C	G	0.229863	ADD	7213	0.0872953	0.0195294	4.46995	7.94354e-06	.
6	160363468	rs2665354	G	A	G	0.229516	ADD	7213	0.0879315	0.019538	4.50054	6.88449e-06	.
6	160363804	rs2665353	A	C	A	0.229447	ADD	7213	0.0874971	0.0195386	4.47817	7.64448e-06	.
6	160364028	rs2661846	A	T	A	0.233814	ADD	7213	0.0842362	0.0193972	4.34269	1.42673e-05	.
6	160364093	rs2661845	T	C	C	0.304658	ADD	7213	0.011567	0.0178839	0.646782	0.517794	.
6	160364126	rs78700854	C	T	T	0.0545543	ADD	7213	0.311248	0.036053	8.63305	7.27002e-18	.
6	160364315	rs374145	A	T	A	0.229516	ADD	7213	0.0879315	0.019538	4.50054	6.88449e-06	.
6	160364475	rs2457557	T	C	T	0.235755	ADD	7213	0.0868665	0.0193382	4.49195	7.16728e-06	.
6	160364944	rs2457556	T	C	T	0.229378	ADD	7213	0.0888362	0.019538	4.54683	5.53484e-06	.
6	160365310	rs437865	G	A	G	0.229516	ADD	7213	0.0879315	0.019538	4.50054	6.88449e-06	.
6	160366414	rs2661843	G	A	G	0.229516	ADD	7213	0.0887297	0.0195375	4.54151	5.67609e-06	.
6	160366682	rs1605965	C	T	T	0.287398	ADD	7213	0.0167783	0.0181831	0.922743	0.356172	.
6	160367794	rs2504935	C	A	C	0.226674	ADD	7213	0.0579835	0.0197576	2.93475	0.00334866	.
6	160368264	rs402219	A	G	G	0.306738	ADD	7213	0.0540935	0.0178693	3.02717	0.00247731	.
6	160368509	rs443043	G	C	C	0.306669	ADD	7213	0.0534901	0.0178689	2.99347	0.00276764	.
6	160370338	rs3127574	C	G	G	0.479343	ADD	7213	-0.0891769	0.0167006	-5.33974	9.59205e-08	.
6	160372257	rs6923921	G	C	C	0.479135	ADD	7213	-0.0894203	0.0166987	-5.35493	8.82282e-08	.
6	160373397	rs35351535	A	G	G	0.0415223	ADD	7213	0.0924064	0.0414544	2.22911	0.0258375	.
6	160375026	rs1018234	C	T	T	0.293636	ADD	7213	0.0555746	0.0180964	3.07104	0.0021411	.
6	160375533	rs316244	G	A	A	0.29121	ADD	7213	0.0578101	0.0181373	3.18736	0.00144192	.
6	160376593	rs6905958	G	T	T	0.477887	ADD	7213	-0.0897596	0.0166927	-5.37719	7.80313e-08	.
6	160377016	rs61131294	A	G	G	0.194302	ADD	7213	0.100993	0.0212351	4.75595	2.01355e-06	.
6	160377812	rs116903126	G	A	A	0.0156662	ADD	7213	-0.0108568	0.0675713	-0.160671	0.872357	.
6	160378573	rs3123633	C	T	T	0.477887	ADD	7213	-0.0901915	0.0166923	-5.40317	6.75664e-08	.
6	160379280	rs2457555	G	C	G	0.225634	ADD	7213	0.061947	0.0198002	3.1286	0.00176342	.
6	160380116	rs2063192	A	G	G	0.0386802	ADD	7213	-0.180058	0.0423917	-4.24748	2.18905e-05	.
6	160381207	rs3123634	C	T	T	0.477887	ADD	7213	-0.0901915	0.0166923	-5.40317	6.75664e-08	.
6	160382145	rs138799654	G	A	A	0.0184389	ADD	7213	-0.224822	0.0616874	-3.64453	0.00026976	.
6	160382425	rs4709425	A	T	T	0.477818	ADD	7213	-0.0901477	0.0166949	-5.39971	6.88775e-08	.
6	160383605	rs2457552	A	C	A	0.225842	ADD	7213	0.0616909	0.0197759	3.1195	0.00181874	.
6	160384135	rs2175251	G	A	A	0.289963	ADD	7213	0.0574323	0.0181707	3.1607	0.0015804	.
6	160384567	rs145951556	G	A	A	0.0122002	ADD	7213	0.151625	0.0754033	2.01085	0.0443781	.
6	160384637	rs1510229	C	T	T	0.291002	ADD	7213	0.0592183	0.0181472	3.26322	0.00110667	.
6	160385012	rs2504917	G	T	G	0.225704	ADD	7213	0.0613328	0.0197923	3.09881	0.00195044	.
6	160385103	rs4235926	T	C	C	0.477818	ADD	7213	-0.0901477	0.0166949	-5.39971	6.88775e-08	.
6	160385995	rs379683	A	C	C	0.290864	ADD	7213	0.0576982	0.0181469	3.17951	0.0014815	.
6	160386129	rs1317652	C	T	T	0.478095	ADD	7213	-0.0885537	0.0166906	-5.30561	1.1564e-07	.
6	160386371	rs1510228	G	A	G	0.225565	ADD	7213	0.0610334	0.019801	3.08234	0.00206158	.
6	160386400	rs884742	C	A	A	0.478095	ADD	7213	-0.0885537	0.0166906	-5.30561	1.1564e-07	.
6	160387012	rs2313453	C	T	T	0.478026	ADD	7213	-0.0883459	0.0166886	-5.29378	1.23344e-07	.
6	160387116	rs420038	C	T	T	0.290864	ADD	7213	0.0576982	0.0181469	3.17951	0.0014815	.
6	160387336	rs2136676	C	T	T	0.478026	ADD	7213	-0.0883459	0.0166886	-5.29378	1.23344e-07	.
6	160387363	rs394352	C	T	T	0.290864	ADD	7213	0.0576982	0.0181469	3.17951	0.0014815	.
6	160387415	rs2221750	C	T	T	0.194926	ADD	7213	0.0994639	0.0211976	4.69222	2.75243e-06	.
6	160387869	rs7740824	G	T	T	0.282892	ADD	7213	-0.182807	0.0183315	-9.97229	2.84987e-23	.
6	160388074	rs74776859	G	A	A	0.0503258	ADD	7213	0.0767631	0.0378606	2.02752	0.042646	.
6	160388592	rs12660365	G	A	A	0.15784	ADD	7213	0.0787669	0.0229408	3.43349	0.000599218	.
6	160389659	rs145352848	T	C	C	0.0103286	ADD	7213	0.0640916	0.0816494	0.784961	0.432502	.
6	160389688	rs3105748	C	T	T	0.478095	ADD	7213	-0.0881956	0.0166862	-5.28555	1.29001e-07	.
6	160390122	rs440962	G	A	A	0.290794	ADD	7213	0.0575495	0.0181465	3.17139	0.00152349	.
6	160391230	rs1567441	T	C	C	0.243657	ADD	7213	0.098362	0.01917	5.13104	2.9566e-07	.
6	160392295	rs4709426	C	G	G	0.477956	ADD	7213	-0.088282	0.0166865	-5.29062	1.25489e-07	.
6	160392376	rs986666	A	G	A	0.225565	ADD	7213	0.0610334	0.019801	3.08234	0.00206158	.
6	160392724	rs446926	A	G	G	0.294746	ADD	7213	0.0554201	0.018087	3.06409	0.00219142	.
6	160394678	rs10499314	A	C	C	0.194233	ADD	7213	0.101314	0.0212263	4.77302	1.85058e-06	.
6	160395377	rs1510226	T	C	C	0.0173991	ADD	7213	-0.0370291	0.0639681	-0.578869	0.562696	.
6	160396769	rs2457013	A	G	A	0.225634	ADD	7213	0.0603772	0.0197854	3.05161	0.00228444	.
6	160397231	rs1510225	C	T	T	0.290725	ADD	7213	0.0583443	0.0181456	3.21534	0.00130867	.
6	160398632	rs2872317	T	C	C	0.478303	ADD	7213	-0.0892151	0.0166871	-5.34634	9.25039e-08	.
6	160399890	rs78439586	G	A	A	0.0637044	ADD	7213	0.0681821	0.0340055	2.00503	0.044997	.
6	160399946	rs3105749	G	A	A	0.478164	ADD	7213	-0.0884732	0.0166881	-5.30157	1.18215e-07	.
6	160401643	rs3105751	A	G	G	0.276307	ADD	7213	-0.190166	0.018471	-10.2953	1.09561e-24	.
6	160401724	rs139988466	T	A	A	0.0375017	ADD	7213	0.0526252	0.043488	1.21011	0.226277	.
6	160401893	rs3105752	A	G	G	0.478095	ADD	7213	-0.0881633	0.0166862	-5.28361	1.30374e-07	.
6	160402694	rs2504937	C	G	G	0.292181	ADD	7213	0.0539712	0.01814	2.97527	0.00293706	.
6	160402996	rs2504916	T	A	T	0.22917	ADD	7213	0.0586455	0.0196606	2.98289	0.00286493	.
6	160403113	rs2457014	C	T	C	0.225565	ADD	7213	0.0609605	0.0197933	3.07986	0.00207878	.
6	160403722	rs2504938	C	T	C	0.225565	ADD	7213	0.0617779	0.0198007	3.11999	0.00181573	.
6	160405013	rs1605963	A	G	G	0.478095	ADD	7213	-0.0883269	0.0166955	-5.29048	1.25588e-07	.
6	160405063	rs1605964	T	C	C	0.478164	ADD	7213	-0.0888572	0.0166925	-5.32318	1.05043e-07	.
6	160406638	rs10945670	C	T	T	0.478095	ADD	7213	-0.0883269	0.0166955	-5.29048	1.25588e-07	.
6	160406803	rs9457918	T	G	G	0.478026	ADD	7213	-0.0886125	0.0166978	-5.30684	1.14866e-07	.
6	160408486	rs2457570	T	C	T	0.225426	ADD	7213	0.0619101	0.0198092	3.12532	0.00178317	.
6	160411118	rs2504939	C	G	C	0.225981	ADD	7213	0.0630907	0.0197823	3.18925	0.00143253	.
6	160411873	rs189839402	G	A	A	0.0127547	ADD	7213	-0.0413465	0.0742487	-0.556865	0.577637	.
6	160412436	rs7745775	T	G	G	0.194857	ADD	7213	0.100579	0.0212172	4.74045	2.17335e-06	.
6	160412632	rs9364554	C	T	T	0.283447	ADD	7213	-0.18185	0.0183235	-9.9244	4.58103e-23	.
6	160412882	rs116915037	G	C	C	0.0330653	ADD	7213	0.169377	0.0464987	3.64263	0.000271762	.
6	160413483	rs12194182	T	C	C	0.283516	ADD	7213	-0.181967	0.0183238	-9.93063	4.3074e-23	.
6	160413796	rs2457571	T	C	C	0.490573	ADD	7213	0.103387	0.0165966	6.22941	4.9452e-10	.
6	160414160	rs1112444	C	A	A	0.283447	ADD	7213	-0.18185	0.0183235	-9.9244	4.58103e-23	.
6	160414497	rs2504931	A	G	A	0.225565	ADD	7213	0.0623203	0.0198005	3.14742	0.00165391	.
6	160415374	rs2457572	T	C	T	0.225565	ADD	7213	0.0623203	0.0198005	3.14742	0.00165391	.
6	160416336	rs2665355	G	C	C	0.485512	ADD	7213	0.107714	0.0165893	6.49299	8.9737e-11	.
6	160416496	rs73022312	A	G	G	0.0123388	ADD	7213	0.10883	0.0750085	1.45091	0.146849	.
6	160416535	rs59777231	G	A	A	0.190767	ADD	7213	0.0957098	0.0213832	4.47594	7.72446e-06	.
6	160417329	rs3106166	A	G	G	0.448565	ADD	7213	-0.084767	0.0167605	-5.05755	4.35146e-07	.
6	160417616	rs2246531	G	A	G	0.226327	ADD	7213	0.0661947	0.019779	3.34671	0.000821948	.
6	160418179	rs2665358	C	A	A	0.293914	ADD	7213	0.0520998	0.0180939	2.87941	0.00399595	.
6	160418262	rs28399108	A	G	G	0.147096	ADD	7213	0.133619	0.0235274	5.67929	1.40519e-08	.
6	160418318	rs10455782	C	T	T	0.329821	ADD	7213	-0.168628	0.0174642	-9.65563	6.31352e-22	.
6	160418372	rs143687679	G	C	C	0.0173991	ADD	7213	0.123365	0.062437	1.97583	0.0482122	.
6	160418870	rs79648238	A	G	G	0.0157355	ADD	7213	-0.335626	0.0661149	-5.0764	3.94287e-07	.
6	160419220	rs7758229	G	T	T	0.329821	ADD	7213	-0.170829	0.0174613	-9.78331	1.83121e-22	.
6	160419372	rs59084720	T	G	G	0.0164287	ADD	7213	0.0135844	0.0660365	0.205711	0.837023	.
6	160419737	rs142809452	C	T	T	0.0162207	ADD	7213	0.018439	0.066444	0.277512	0.781395	.
6	160420036	rs73782576	G	A	A	0.0164287	ADD	7213	0.0135844	0.0660365	0.205711	0.837023	.
6	160420043	rs62440427	G	A	A	0.0167753	ADD	7213	0.207826	0.0653285	3.18124	0.00147268	.
6	160420393	rs79692178	T	C	C	0.0155968	ADD	7213	0.138569	0.0673883	2.05628	0.0397913	.
6	160421179	rs9456537	C	T	T	0.147303	ADD	7213	0.13501	0.023492	5.74709	9.4495e-09	.
6	160421505	rs3123636	T	C	C	0.329683	ADD	7213	-0.171421	0.0174587	-9.81865	1.2966e-22	.
6	160421539	rs75374409	C	T	T	0.0215583	ADD	7213	0.171706	0.0573443	2.9943	0.0027601	.
6	160421675	rs12527649	G	A	A	0.0302925	ADD	7213	0.0468529	0.0487507	0.961071	0.336549	.
6	160421693	rs4708867	A	G	G	0.095314	ADD	7213	0.128591	0.0284797	4.51517	6.4272e-06	.
6	160422623	rs117599796	A	G	G	0.0211424	ADD	7213	-0.0177418	0.0567739	-0.312499	0.754671	.
6	160424003	rs12209391	G	A	A	0.164772	ADD	7213	-0.346075	0.021983	-15.7428	6.27511e-55	.
6	160424187	rs2504930	T	C	T	0.208166	ADD	7213	0.0663437	0.0204324	3.24699	0.00117168	.
6	160425897	rs17593921	C	T	T	0.0291834	ADD	7213	0.0648059	0.0491052	1.31973	0.186966	.
6	160426279	rs57055851	T	C	C	0.016498	ADD	7213	0.0217804	0.065902	0.330497	0.741034	.
6	160426340	rs78927361	G	A	A	0.01629	ADD	7213	0.026716	0.0663068	0.402915	0.687023	.
6	160426539	rs117446263	G	A	A	0.0194787	ADD	7213	-0.331836	0.0596147	-5.56635	2.6948e-08	.
6	160426837	rs9355287	T	C	C	0.0397893	ADD	7213	-0.168768	0.0417439	-4.04295	5.33335e-05	.
6	160426954	rs2504929	T	C	T	0.208096	ADD	7213	0.0664145	0.0204331	3.25034	0.00115796	.
6	160427135	rs2665357	A	C	C	0.49799	ADD	7213	-0.0879549	0.0166566	-5.28048	1.32611e-07	.
6	160427711	rs9457925	G	A	A	0.0164287	ADD	7213	-0.0510636	0.0657477	-0.77666	0.437385	.
6	160427882	rs138232576	T	C	C	0.0162207	ADD	7213	0.0196315	0.0664439	0.295459	0.767652	.
6	160429241	rs3106164	C	T	T	0.352489	ADD	7213	-0.161136	0.0172154	-9.35997	1.04475e-20	.
6	160429879	rs2661834	C	T	T	0.293844	ADD	7213	0.0488446	0.0181006	2.69851	0.00698131	.
6	160430162	rs138637170	G	T	T	0.0212117	ADD	7213	-0.01251	0.0566905	-0.220671	0.825355	.
6	160430734	rs376563	T	C	T	0.481422	ADD	7213	0.0885169	0.0166442	5.31819	1.07955e-07	.
6	160431941	rs116857939	A	G	G	0.0116456	ADD	7213	0.108302	0.0775672	1.39623	0.162687	.
6	160432254	rs388170	G	A	A	0.352974	ADD	7213	-0.161312	0.0172122	-9.37193	9.34143e-21	.
6	160432361	rs9456538	G	A	A	0.147858	ADD	7213	0.124253	0.0234267	5.30389	1.16732e-07	.
6	160432419	rs440134	T	A	A	0.293706	ADD	7213	0.0484668	0.0180997	2.67777	0.00742823	.
6	160432602	rs432919	A	G	G	0.293706	ADD	7213	0.0484668	0.0180997	2.67777	0.00742823	.
6	160432714	rs4709431	A	C	C	0.0164287	ADD	7213	-0.0564871	0.0657471	-0.859157	0.390282	.
6	160432897	rs4709432	A	G	G	0.144323	ADD	7213	0.131389	0.0236663	5.55173	2.92912e-08	.
6	160432963	rs2504928	T	G	T	0.187647	ADD	7213	0.0764119	0.0212141	3.60195	0.00031797	.
6	160433106	rs2457577	G	T	G	0.187647	ADD	7213	0.0764119	0.0212141	3.60195	0.00031797	.
6	160433159	rs76749178	T	C	C	0.028005	ADD	7213	0.167542	0.0503698	3.32623	0.000884688	.
6	160433722	rs73022401	A	T	T	0.0178151	ADD	7213	-0.0206124	0.0627507	-0.328481	0.742558	.
6	160433989	rs1397168	A	T	T	0.143907	ADD	7213	0.132692	0.0237091	5.59666	2.2654e-08	.
6	160434169	rs2457010	T	C	T	0.187647	ADD	7213	0.0764119	0.0212141	3.60195	0.00031797	.
6	160434201	rs2665356	T	C	C	0.18224	ADD	7213	-0.012996	0.0214381	-0.60621	0.544395	.
6	160435811	rs9365164	C	T	T	0.369125	ADD	7213	-0.15811	0.0169546	-9.3255	1.4414e-20	.
6	160435974	rs138944454	G	A	A	0.0162207	ADD	7213	0.0283721	0.0664435	0.42701	0.669385	.
6	160436283	rs1567442	T	C	C	0.291557	ADD	7213	0.0488547	0.0181375	2.69358	0.00708523	.
6	160436917	rs8187724	A	C	C	0.0163594	ADD	7213	0.0329245	0.0661705	0.49757	0.618802	.
6	160437156	rs2292334	G	A	A	0.370234	ADD	7213	-0.163222	0.016952	-9.6285	8.19603e-22	.
6	160437939	rs2457012	G	T	G	0.18737	ADD	7213	0.0771677	0.0212377	3.63353	0.000281518	.
6	160439064	rs73024308	A	T	T	0.0311244	ADD	7213	0.0218912	0.0481542	0.454605	0.649407	.
6	160439122	rs2063345	A	G	G	0.293151	ADD	7213	0.053149	0.018076	2.94031	0.0032892	.
6	160439398	rs2504927	C	T	T	0.420837	ADD	7213	0.110236	0.0166003	6.64057	3.35192e-11	.
6	160440671	rs1510230	A	T	T	0.420837	ADD	7213	0.110121	0.0166051	6.63178	3.5563e-11	.
6	160442076	rs2174914	G	C	C	0.293082	ADD	7213	0.0530605	0.0180814	2.93453	0.00335103	.
6	160442300	rs2136043	A	G	A	0.207334	ADD	7213	0.0713745	0.0203875	3.50089	0.000466504	.
6	160442500	rs2048327	T	C	C	0.369888	ADD	7213	-0.16043	0.0169797	-9.44832	4.55638e-21	.
6	160444023	rs2457011	G	A	G	0.18737	ADD	7213	0.0771677	0.0212377	3.63353	0.000281518	.
6	160444587	rs2457576	G	C	C	0.297033	ADD	7213	0.0494203	0.0180364	2.74003	0.00615848	.
6	160444613	rs7769879	G	C	C	0.369333	ADD	7213	-0.160795	0.0169797	-9.46986	3.71754e-21	.
6	160446127	rs9355288	G	A	A	0.369333	ADD	7213	-0.161475	0.0169888	-9.50477	2.67091e-21	.
6	160446240	rs143665477	T	C	C	0.011715	ADD	7213	0.117913	0.0773435	1.52454	0.127419	.
6	160447089	rs78739765	G	A	A	0.0292527	ADD	7213	0.0676729	0.0492905	1.37294	0.169813	.
6	160447295	rs2457575	A	G	G	0.29329	ADD	7213	0.0527037	0.018089	2.91357	0.00358414	.
6	160447622	rs3918285	C	T	T	0.369125	ADD	7213	-0.160748	0.0169862	-9.46343	3.9506e-21	.
6	160447636	rs3918286	A	G	G	0.369195	ADD	7213	-0.16105	0.016982	-9.48361	3.26402e-21	.
6	160447669	rs2457574	G	A	A	0.421115	ADD	7213	0.109781	0.0166071	6.61051	4.10337e-11	.
6	160448059	rs2457573	A	G	A	0.187578	ADD	7213	0.0756523	0.0212445	3.56104	0.000371775	.
6	160449444	rs2941383	A	C	A	0.187439	ADD	7213	0.0741015	0.0212476	3.48752	0.000490431	.
6	160450194	rs2457566	C	T	T	0.421045	ADD	7213	0.109865	0.0166101	6.61438	3.99799e-11	.
6	160450504	rs142940563	G	A	A	0.01629	ADD	7213	0.0372296	0.0663061	0.56148	0.574488	.
6	160450527	rs2457565	G	T	G	0.187647	ADD	7213	0.0754116	0.0212241	3.55311	0.000383145	.
6	160451119	rs1810126	C	T	T	0.369195	ADD	7213	-0.160692	0.0169875	-9.45944	4.10236e-21	.
6	160451577	rs3088441	C	T	T	0.0497712	ADD	7213	0.0811734	0.0381451	2.12802	0.0333695	.
6	160451620	rs3088442	G	A	A	0.369195	ADD	7213	-0.160375	0.0169879	-9.44057	4.90205e-21	.
6	160451754	rs2076828	C	G	G	0.421253	ADD	7213	0.110342	0.0166097	6.64318	3.29327e-11	.
6	160452265	rs62440430	A	G	G	0.0992652	ADD	7213	0.161047	0.0276671	5.82088	6.10481e-09	.
6	160452978	rs73592951	A	G	G	0.01629	ADD	7213	0.0372296	0.0663061	0.56148	0.574488	.
6	160453000	rs112376176	C	T	T	0.0439484	ADD	7213	-0.579346	0.0394938	-14.6693	4.96683e-48	.
6	160453181	rs58930620	C	A	A	0.016498	ADD	7213	0.019814	0.0659021	0.300658	0.763684	.
6	160453645	rs58364041	C	A	A	0.01629	ADD	7213	0.0372296	0.0663061	0.56148	0.574488	.
6	160455258	rs2504926	T	C	C	0.421115	ADD	7213	0.108941	0.0166171	6.55595	5.91025e-11	.
6	160455324	rs7744658	A	G	G	0.127825	ADD	7213	0.145879	0.024884	5.86236	4.76478e-09	.
6	160455362	rs2504925	T	C	T	0.204007	ADD	7213	0.0756323	0.0205512	3.68019	0.00023476	.
6	160456109	rs62440432	C	T	T	0.182656	ADD	7213	0.134519	0.0216848	6.20339	5.83117e-10	.
6	160456268	rs150960004	C	T	T	0.0222515	ADD	7213	0.0974469	0.0567068	1.71844	0.0857602	.
6	160456608	rs2457564	G	A	A	0.419382	ADD	7213	0.111299	0.0166312	6.69218	2.36365e-11	.
6	160456974	rs76018427	T	C	C	0.0220435	ADD	7213	0.18103	0.0567455	3.1902	0.00142782	.
6	160457961	rs74463809	T	A	A	0.01629	ADD	7213	0.0372296	0.0663061	0.56148	0.574488	.
6	160458599	rs1567438	T	C	C	0.293636	ADD	7213	0.0470772	0.0181116	2.59929	0.0093608	.
6	160459645	rs16891623	T	G	G	0.01629	ADD	7213	0.0372296	0.0663061	0.56148	0.574488	.
6	160460476	rs2504923	G	A	G	0.187439	ADD	7213	0.0769068	0.0212078	3.62634	0.000289449	.
6	160460997	rs2063347	G	A	A	0.372383	ADD	7213	-0.161664	0.0169367	-9.54518	1.81874e-21	.
6	160461017	rs73592959	C	T	T	0.01629	ADD	7213	0.0372296	0.0663061	0.56148	0.574488	.
6	160461557	rs62441866	A	G	G	0.0991266	ADD	7213	0.163476	0.0276567	5.91091	3.55732e-09	.
6	160462262	rs3106162	T	C	C	0.37273	ADD	7213	-0.16014	0.0169398	-9.45347	4.34025e-21	.
6	160462740	rs73592961	T	C	C	0.01629	ADD	7213	0.0372296	0.0663061	0.56148	0.574488	.
6	160463068	rs58432601	G	A	A	0.127478	ADD	7213	0.15153	0.024914	6.08213	1.24651e-09	.
6	160463243	rs2063346	C	T	T	0.372383	ADD	7213	-0.160054	0.0169438	-9.44615	4.65064e-21	.
6	160463272	rs117560596	G	A	A	0.0290448	ADD	7213	0.065865	0.0494504	1.33194	0.182922	.
6	160464272	rs112831225	G	T	T	0.01629	ADD	7213	0.0372296	0.0663061	0.56148	0.574488	.
6	160464585	rs73592964	A	G	G	0.01629	ADD	7213	0.0372296	0.0663061	0.56148	0.574488	.
6	160465779	rs73592965	C	A	A	0.01629	ADD	7213	0.0372296	0.0663061	0.56148	0.574488	.
6	160466055	rs113612683	T	C	C	0.01629	ADD	7213	0.0372296	0.0663061	0.56148	0.574488	.
6	160466146	rs77920501	T	G	G	0.0155275	ADD	7213	0.177608	0.0678304	2.61841	0.00885241	.
6	160466160	rs117109638	G	A	A	0.0140025	ADD	7213	-0.616797	0.0706173	-8.73437	3.00944e-18	.
6	160466799	rs112821455	G	A	A	0.01629	ADD	7213	0.0372296	0.0663061	0.56148	0.574488	.
6	160466989	rs62441868	G	T	T	0.12734	ADD	7213	0.150737	0.024938	6.04448	1.57357e-09	.
6	160467052	rs55873330	G	A	G	0.186954	ADD	7213	0.0769366	0.0212547	3.61975	0.000296912	.
6	160468603	rs146212313	C	T	T	0.01629	ADD	7213	0.0372296	0.0663061	0.56148	0.574488	.
6	160468751	rs62441870	T	C	C	0.126161	ADD	7213	0.151499	0.0250667	6.04383	1.57994e-09	.
6	160469199	rs2504922	C	T	C	0.339249	ADD	7213	0.117618	0.0171936	6.84081	8.52049e-12	.
6	160469318	rs6916433	A	T	T	0.132192	ADD	7213	0.146232	0.0244131	5.98991	2.20049e-09	.
6	160469810	rs1112073	A	T	T	0.292735	ADD	7213	-0.152406	0.0180964	-8.4219	4.42675e-17	.
6	160470199	rs79027764	T	C	C	0.0172605	ADD	7213	0.142027	0.0626596	2.26665	0.0234411	.
6	160470577	rs73592974	A	G	G	0.0167753	ADD	7213	0.00692859	0.0653743	0.105983	0.915598	.
6	160470590	rs113759925	T	C	C	0.0158741	ADD	7213	0.00715807	0.0671417	0.106611	0.9151	.
6	160470865	rs182443492	C	A	A	0.0108831	ADD	7213	-0.00751494	0.0801537	-0.0937567	0.925305	.
6	160471016	rs142778140	T	C	C	0.0158741	ADD	7213	0.00715807	0.0671417	0.106611	0.9151	.
6	160471209	rs3127602	C	T	T	0.292735	ADD	7213	-0.152065	0.0180968	-8.40287	5.19821e-17	.
6	160471596	rs79330465	C	T	T	0.0158741	ADD	7213	0.00715807	0.0671417	0.106611	0.9151	.
6	160471808	rs73592977	G	C	C	0.0158741	ADD	7213	0.00715807	0.0671417	0.106611	0.9151	.
6	160472974	rs2504921	T	G	T	0.400943	ADD	7213	0.0884631	0.0167148	5.29251	1.24203e-07	.
6	160473333	rs2255830	T	C	C	0.500832	ADD	7213	0.0825651	0.0163632	5.04577	4.6274e-07	.
6	160473416	rs74781794	A	G	G	0.0291141	ADD	7213	0.0672414	0.0491572	1.36788	0.171391	.
6	160473661	rs117123956	T	C	C	0.0275198	ADD	7213	0.169013	0.0506421	3.3374	0.000849942	.
6	160473846	rs1510224	T	C	C	0.016498	ADD	7213	-0.0522792	0.0656151	-0.796755	0.42562	.
6	160474097	rs2457550	T	C	C	0.304936	ADD	7213	0.047985	0.0178495	2.68831	0.00719791	.
6	160474429	rs9364557	C	T	T	0.196104	ADD	7213	0.0662295	0.0207536	3.19123	0.00142277	.
6	160475399	rs2136675	A	C	C	0.304312	ADD	7213	0.0477911	0.0178553	2.67657	0.00745475	.
6	160475555	rs62441872	A	C	C	0.292805	ADD	7213	-0.151313	0.0180982	-8.36066	7.41527e-17	.
6	160476138	rs112979276	T	C	C	0.0158741	ADD	7213	0.00715807	0.0671417	0.106611	0.9151	.
6	160476840	rs2504920	C	A	C	0.453833	ADD	7213	-0.0943606	0.01651	-5.71537	1.13833e-08	.
6	160477128	rs2048328	C	T	T	0.196174	ADD	7213	0.0673245	0.0207522	3.24422	0.00118311	.
6	160477530	rs73592985	C	G	G	0.0158741	ADD	7213	0.00715807	0.0671417	0.106611	0.9151	.
6	160477609	rs2457548	A	G	A	0.189866	ADD	7213	0.0660259	0.0210305	3.13953	0.00169905	.
6	160477799	rs6914575	G	A	A	0.194787	ADD	7213	0.0707184	0.0208153	3.39743	0.000683909	.
6	160477814	rs116910639	A	T	T	0.0294607	ADD	7213	0.0697935	0.0488964	1.42738	0.153515	.
6	160478106	rs118133674	G	A	A	0.0232913	ADD	7213	0.211215	0.0551183	3.83203	0.000128172	.
6	160480379	rs114067707	G	A	A	0.0815888	ADD	7213	0.138322	0.0302813	4.5679	5.00826e-06	.
6	160481237	rs9346817	G	A	A	0.189727	ADD	7213	0.0657349	0.0209864	3.13227	0.00174158	.
6	160482146	rs9355803	C	A	A	0.189727	ADD	7213	0.0657349	0.0209864	3.13227	0.00174158	.
6	160482389	rs79727841	G	A	A	0.0102593	ADD	7213	0.0610521	0.0830346	0.73526	0.462205	.
6	160482590	rs9355804	G	A	A	0.189727	ADD	7213	0.0657349	0.0209864	3.13227	0.00174158	.
6	160482879	rs12207325	G	A	A	0.011715	ADD	7213	-0.058888	0.0773529	-0.761291	0.446508	.
6	160483037	rs139619798	G	A	A	0.0158048	ADD	7213	-0.00212157	0.067284	-0.0315316	0.974846	.
6	160483224	rs2457569	C	G	G	0.30348	ADD	7213	0.0395727	0.0178965	2.2112	0.0270535	.
6	160483665	rs60309612	C	T	T	0.0158741	ADD	7213	0.00715807	0.0671417	0.106611	0.9151	.
6	160483703	rs144107472	T	C	C	0.0158048	ADD	7213	-0.00212157	0.067284	-0.0315316	0.974846	.
6	160484383	rs1009324	A	G	A	0.187717	ADD	7213	0.080782	0.0211915	3.812	0.000138992	.
6	160485054	rs3123629	G	A	A	0.295369	ADD	7213	-0.147182	0.0180683	-8.14587	4.40243e-16	.
6	160485408	rs2941382	A	G	A	0.187162	ADD	7213	0.0856895	0.021208	4.04044	5.39046e-05	.
6	160485890	rs13213129	G	T	T	0.0433939	ADD	7213	0.0899602	0.0406778	2.21153	0.0270303	.
6	160486102	rs3127599	C	T	T	0.298004	ADD	7213	-0.147536	0.0180233	-8.18586	3.1705e-16	.
6	160486522	rs73592999	G	C	C	0.0158741	ADD	7213	0.00715807	0.0671417	0.106611	0.9151	.
6	160487052	rs2457567	A	G	G	0.493692	ADD	7213	0.0750446	0.016404	4.57479	4.84671e-06	.
6	160487821	rs9456544	C	T	T	0.0233606	ADD	7213	0.125679	0.0554163	2.2679	0.0233645	.
6	160488790	rs73593002	T	C	C	0.0160821	ADD	7213	0.00898675	0.0667205	0.134692	0.892859	.
6	160488964	rs73594805	T	C	C	0.0158741	ADD	7213	0.00715807	0.0671417	0.106611	0.9151	.
6	160489250	rs9457927	A	G	G	0.0160128	ADD	7213	-0.0573947	0.0665596	-0.862305	0.388548	.
6	160489485	rs12214416	T	A	A	0.0469985	ADD	7213	0.0959784	0.0393114	2.44149	0.0146505	.
6	160489867	rs10945673	C	T	T	0.188687	ADD	7213	0.0707324	0.0210383	3.36207	0.000777632	.
6	160490021	rs3123630	C	T	C	0.187439	ADD	7213	0.0851643	0.0211748	4.02197	5.83017e-05	.
6	160490185	rs143081005	C	G	G	0.0158741	ADD	7213	0.00715807	0.0671417	0.106611	0.9151	.
6	160490389	rs73594810	A	G	G	0.0160821	ADD	7213	0.00898675	0.0667205	0.134692	0.892859	.
6	160490501	rs76037141	G	A	A	0.0153196	ADD	7213	0.18385	0.0682728	2.69288	0.00710017	.
6	160490650	rs9347407	A	G	A	0.490365	ADD	7213	-0.0755201	0.0164427	-4.59292	4.44503e-06	.
6	160490876	rs9365166	C	T	T	0.493276	ADD	7213	0.0740768	0.0164049	4.51553	6.41637e-06	.
6	160490903	rs139438544	T	C	C	0.0159434	ADD	7213	0.0114172	0.0670003	0.170405	0.864697	.
6	160490984	rs56353823	G	A	A	0.01629	ADD	7213	0.000671491	0.0660178	0.0101714	0.991885	.
6	160491023	rs58260600	A	C	C	0.01629	ADD	7213	0.000671491	0.0660178	0.0101714	0.991885	.
6	160491098	rs9355805	T	C	T	0.489741	ADD	7213	-0.076571	0.0164496	-4.65489	3.29941e-06	.
6	160491683	rs56397424	G	T	T	0.01629	ADD	7213	0.000671491	0.0660178	0.0101714	0.991885	.
6	160491865	rs151287904	C	T	T	0.0158741	ADD	7213	0.00715807	0.0671417	0.106611	0.9151	.
6	160492491	rs4708869	C	T	C	0.187578	ADD	7213	0.084425	0.0211823	3.98563	6.79638e-05	.
6	160492899	rs61745804	C	T	T	0.0158741	ADD	7213	0.00715807	0.0671417	0.106611	0.9151	.
6	160493311	rs7749836	G	A	A	0.189658	ADD	7213	0.0650965	0.0209878	3.10164	0.00193197	.
6	160493428	rs9346818	A	G	A	0.39817	ADD	7213	0.0901842	0.0166995	5.4004	6.86137e-08	.
6	160494481	rs77613626	C	G	G	0.01324	ADD	7213	0.101402	0.0729179	1.39063	0.164381	.
6	160494663	rs117370183	C	A	A	0.0341744	ADD	7213	0.093155	0.0460395	2.02337	0.0430717	.
6	160494824	rs72501790	G	A	A	0.0341744	ADD	7213	0.093155	0.0460395	2.02337	0.0430717	.
6	160494989	rs34805781	T	C	C	0.303411	ADD	7213	0.0407751	0.0178955	2.27851	0.0227256	.
6	160494997	rs147218773	G	A	A	0.00928878	ADD	7213	-0.00208598	0.0858851	-0.0242881	0.980624	.
6	160495026	rs117791490	C	T	T	0.0164287	ADD	7213	-0.0497101	0.0657478	-0.756072	0.449631	.
6	160495304	rs9347408	T	C	C	0.492999	ADD	7213	0.0738634	0.0164008	4.50364	6.78519e-06	.
6	160495524	rs73594816	A	G	G	0.01629	ADD	7213	0.000671491	0.0660178	0.0101714	0.991885	.
6	160495644	rs62441874	C	T	T	0.0152502	ADD	7213	0.183439	0.0684232	2.68094	0.00735819	.
6	160495795	rs3127568	C	T	T	0.298073	ADD	7213	-0.147875	0.0180175	-8.20728	2.65763e-16	.
6	160495898	rs117232872	T	C	C	0.0158741	ADD	7213	0.00715807	0.0671417	0.106611	0.9151	.
6	160496103	rs12212724	G	A	A	0.189658	ADD	7213	0.0646158	0.020988	3.0787	0.00208685	.
6	160496527	rs3127569	C	T	T	0.297865	ADD	7213	-0.148378	0.0180212	-8.23353	2.13952e-16	.
6	160497263	rs7754014	A	T	T	0.212048	ADD	7213	0.0559111	0.0201316	2.77727	0.00549584	.
6	160497382	rs7754188	A	T	T	0.208027	ADD	7213	0.0607023	0.0202339	3.00003	0.00270873	.
6	160498152	rs112583287	C	A	A	0.051227	ADD	7213	0.100477	0.0376277	2.6703	0.00759543	.
6	160498191	rs4129086	T	C	T	0.489879	ADD	7213	-0.0761153	0.0164452	-4.62842	3.74903e-06	.
6	160498718	rs73594822	G	A	A	0.01629	ADD	7213	0.000671491	0.0660178	0.0101714	0.991885	.
6	160499209	rs73594826	T	C	C	0.0160821	ADD	7213	-0.00478551	0.0667205	-0.0717247	0.942823	.
6	160499492	rs62441875	C	T	T	0.0151809	ADD	7213	0.182581	0.0685748	2.66251	0.00777332	.
6	160500020	rs57329242	A	G	G	0.01629	ADD	7213	-0.00283192	0.0663076	-0.0427089	0.965935	.
6	160500534	rs9457930	T	G	G	0.493415	ADD	7213	0.0746539	0.0164	4.55207	5.39917e-06	.
6	160500937	rs41267805	G	A	A	0.0389574	ADD	7213	-0.171644	0.0423438	-4.05358	5.09695e-05	.
6	160501122	rs73594829	G	A	A	0.0160821	ADD	7213	-0.00478551	0.0667205	-0.0717247	0.942823	.
6	160501838	rs117733303	A	G	G	0.0164287	ADD	7213	-0.0497101	0.0657478	-0.756072	0.449631	.
6	160502157	rs148548448	C	T	T	0.0158741	ADD	7213	0.00715807	0.0671417	0.106611	0.9151	.
6	160502821	rs73594833	A	G	G	0.01629	ADD	7213	-0.00283192	0.0663076	-0.0427089	0.965935	.
6	160503561	rs73012254	C	T	T	0.026272	ADD	7213	-0.013898	0.0520402	-0.267062	0.789429	.
6	160504823	rs4709437	G	T	T	0.301747	ADD	7213	0.0406442	0.0179098	2.26938	0.0232746	.
6	160505022	rs73594835	C	A	A	0.0160821	ADD	7213	-0.00478551	0.0667205	-0.0717247	0.942823	.
6	160505050	rs4708870	T	C	C	0.0587134	ADD	7213	-0.137855	0.0347586	-3.96608	7.37723e-05	.
6	160505469	rs188198882	C	T	T	0.0138639	ADD	7213	0.131386	0.0713134	1.84237	0.0654617	.
6	160505888	rs3123631	C	G	G	0.297726	ADD	7213	-0.146502	0.0180162	-8.13169	4.94439e-16	.
6	160508780	rs73594842	G	C	C	0.0160128	ADD	7213	0.00900571	0.06686	0.134695	0.892857	.
6	160508872	rs9457931	A	G	G	0.0587134	ADD	7213	-0.137855	0.0347586	-3.96608	7.37723e-05	.
6	160508912	rs9364558	C	G	G	0.492375	ADD	7213	-0.0825513	0.0166851	-4.94761	7.68336e-07	.
6	160510117	rs7774579	G	A	A	0.318869	ADD	7213	0.0370533	0.0177451	2.08809	0.036825	.
6	160510662	rs62441876	G	A	A	0.0153196	ADD	7213	0.178638	0.0682747	2.61647	0.00890302	.
6	160513373	rs143053678	G	A	A	0.0266186	ADD	7213	0.0898559	0.0515793	1.74209	0.0815348	.
6	160513576	rs3123632	T	C	T	0.188202	ADD	7213	0.082419	0.0211252	3.90145	9.64891e-05	.
6	160513793	rs3127570	C	T	T	0.488008	ADD	7213	-0.0803412	0.0166481	-4.82586	1.4227e-06	.
6	160514628	rs9355806	C	T	T	0.302856	ADD	7213	0.0373477	0.0178974	2.08676	0.0369447	.
6	160515199	rs4709441	A	T	T	0.319215	ADD	7213	0.0375913	0.0177488	2.11796	0.0342124	.
6	160515288	rs9347411	T	C	C	0.319493	ADD	7213	0.0365969	0.0177522	2.06154	0.0392871	.
6	160515556	rs4709442	G	A	A	0.319146	ADD	7213	0.0376716	0.017748	2.12258	0.0338229	.
6	160515953	rs62441877	A	G	G	0.0101899	ADD	7213	0.15224	0.0832945	1.82774	0.0676303	.
6	160518130	rs3124786	T	C	T	0.481284	ADD	7213	-0.0780172	0.016478	-4.73463	2.23639e-06	.
6	160518195	rs3127595	A	G	A	0.464994	ADD	7213	-0.0819233	0.0165897	-4.9382	8.0618e-07	.
6	160518281	rs141218680	T	G	G	0.0119922	ADD	7213	0.104148	0.0755986	1.37765	0.168356	.
6	160518950	rs71565772	T	C	C	0.0408984	ADD	7213	0.0747903	0.0419502	1.78283	0.0746552	.
6	160519088	rs9365168	A	G	A	0.322681	ADD	7213	0.0333783	0.0176726	1.8887	0.058972	.
6	160520221	rs6925865	G	A	A	0.187717	ADD	7213	0.0839111	0.0211517	3.96712	7.34514e-05	.
6	160520609	rs7452960	G	A	A	0.0163594	ADD	7213	-0.0556773	0.0658804	-0.845126	0.398069	.
6	160521859	rs7453836	T	A	T	0.324761	ADD	7213	0.0325407	0.0176476	1.84391	0.0652366	.
6	160521894	rs142126734	G	A	A	0.0506724	ADD	7213	0.358258	0.0374729	9.56045	1.57234e-21	.
6	160522117	rs151292106	C	T	T	0.0293221	ADD	7213	0.0667107	0.0490006	1.36143	0.173421	.
6	160522396	rs12524288	C	A	A	0.077291	ADD	7213	0.0167034	0.0314173	0.531662	0.594976	.
6	160522660	rs140553995	G	A	A	0.0122695	ADD	7213	-0.290176	0.0751434	-3.86162	0.000113622	.
6	160524333	rs7756403	C	T	C	0.31977	ADD	7213	0.0411347	0.0176539	2.33006	0.0198303	.
6	160525417	rs3124787	G	T	G	0.327395	ADD	7213	0.0449945	0.0175335	2.56619	0.0103022	.
6	160526778	rs74410386	T	A	A	0.0122695	ADD	7213	0.242895	0.0760337	3.19457	0.0014064	.
6	160527104	rs12664092	A	C	C	0.0251629	ADD	7213	0.0291402	0.0522061	0.558176	0.576742	.
6	160527116	rs9456545	G	A	A	0.465063	ADD	7213	-0.0816728	0.0165827	-4.9252	8.61516e-07	.
6	160527371	rs9456546	T	G	G	0.485304	ADD	7213	-0.0811287	0.0164358	-4.9361	8.1488e-07	.
6	160530082	rs9346819	A	G	A	0.323374	ADD	7213	0.0327773	0.0176698	1.85499	0.0636384	.
6	160531301	rs41266385	A	C	C	0.0509497	ADD	7213	0.351133	0.0373965	9.38946	7.92672e-21	.
6	160531784	rs41267807	T	C	C	0.0146957	ADD	7213	0.0700601	0.0693559	1.01015	0.312456	.
6	160531806	rs3124784	G	A	A	0.276445	ADD	7213	-0.164488	0.0184158	-8.9319	5.24178e-19	.
6	160532003	rs3127596	A	G	G	0.292943	ADD	7213	-0.154996	0.0180828	-8.57148	1.23655e-17	.
6	160532105	rs41266379	T	C	C	0.0189935	ADD	7213	-0.0361429	0.0595777	-0.606651	0.544102	.
6	160532226	rs62441895	T	A	A	0.0151116	ADD	7213	0.187445	0.0687253	2.72745	0.0063981	.
6	160532440	rs41266375	C	T	T	0.0390961	ADD	7213	-0.17742	0.0422005	-4.20421	2.65163e-05	.
6	160532610	rs41267809	A	G	G	0.0218356	ADD	7213	0.123643	0.0573943	2.15427	0.0312523	.
6	160532902	rs117597352	A	C	C	0.0173298	ADD	7213	0.144375	0.0625445	2.30836	0.0210071	.
6	160533473	rs3124785	G	A	A	0.292666	ADD	7213	-0.155347	0.0180864	-8.58917	1.06192e-17	.
6	160534553	rs112658628	G	A	A	0.0390961	ADD	7213	-0.17742	0.0422005	-4.20421	2.65163e-05	.
6	160534681	rs112842440	G	T	T	0.019548	ADD	7213	-0.357815	0.0594955	-6.01414	1.89672e-09	.
6	160536082	rs7449650	T	G	T	0.339872	ADD	7213	0.0338887	0.0174945	1.9371	0.0527719	.
6	160536664	rs9355808	T	C	T	0.34008	ADD	7213	0.0337222	0.0174921	1.92785	0.053913	.
6	160536730	rs73012278	C	T	T	0.186538	ADD	7213	0.0856232	0.0211997	4.03888	5.42639e-05	.
6	160536737	rs9457933	C	T	T	0.187578	ADD	7213	0.0821566	0.021155	3.88356	0.000103858	.
6	160538799	rs12194138	A	T	T	0.17316	ADD	7213	-0.325217	0.0216334	-15.0331	2.56457e-50	.
6	160539327	rs6919346	T	C	T	0.18127	ADD	7213	-0.0118659	0.0214669	-0.552751	0.580451	.
6	160540105	rs3798220	T	C	C	0.0163594	ADD	7213	-0.0556773	0.0658804	-0.845126	0.398069	.
6	160541338	rs116089584	G	T	T	0.0258561	ADD	7213	-0.0116113	0.0524233	-0.221491	0.824717	.
6	160541471	rs7767084	T	C	C	0.168723	ADD	7213	0.0884885	0.0220857	4.00659	6.22207e-05	.
6	160542198	rs11751605	T	C	C	0.154859	ADD	7213	-0.373745	0.0225221	-16.5946	1.00847e-60	.
6	160542932	rs41265934	C	G	G	0.0158048	ADD	7213	0.00436156	0.067284	0.0648232	0.948317	.
6	160543103	rs41265930	T	C	C	0.0668931	ADD	7213	-0.565228	0.0323949	-17.448	8.28181e-67	.
6	160544586	rs41265924	A	G	G	0.0390268	ADD	7213	-0.179147	0.0422314	-4.24204	2.24266e-05	.
6	160545315	rs9365169	G	C	C	0.488146	ADD	7213	-0.0786881	0.0166722	-4.71971	2.40631e-06	.
6	160545377	rs9457935	C	T	C	0.321156	ADD	7213	0.034571	0.0176825	1.9551	0.0506094	.
6	160547831	rs149574804	C	T	T	0.011299	ADD	7213	0.0972807	0.0792007	1.22828	0.219382	.
6	160548043	rs41264844	C	T	T	0.0258561	ADD	7213	-0.00887414	0.0524234	-0.169278	0.865583	.
6	160548064	rs4708871	C	T	C	0.0338971	ADD	7213	0.0535309	0.0453536	1.1803	0.23792	.
6	160548597	rs1801693	A	G	A	0.319215	ADD	7213	0.0413742	0.0176698	2.34153	0.0192322	.
6	160548706	rs10755578	C	G	G	0.470262	ADD	7213	-0.0826725	0.0166683	-4.95987	7.2154e-07	.
6	160549931	rs7761293	G	A	A	0.468529	ADD	7213	-0.0827519	0.0165256	-5.00749	5.64532e-07	.
6	160550254	rs62441900	C	G	G	0.0677249	ADD	7213	0.160575	0.0331128	4.84933	1.26472e-06	.
6	160550939	rs73012297	T	C	C	0.188202	ADD	7213	0.0841868	0.0211243	3.98531	6.80559e-05	.
6	160551112	rs148438084	A	G	G	0.0158048	ADD	7213	0.00436156	0.067284	0.0648232	0.948317	.
6	160552873	rs62441901	C	G	G	0.0670317	ADD	7213	0.15613	0.0333243	4.68517	2.84858e-06	.
6	160553396	rs10945675	G	C	C	0.280951	ADD	7213	-0.152567	0.0183145	-8.33037	9.55856e-17	.
6	160553546	rs12207195	G	A	A	0.138153	ADD	7213	0.0833558	0.0238089	3.50103	0.000466264	.
6	160554597	rs34498812	G	A	A	0.0319562	ADD	7213	-0.0778922	0.0468338	-1.66316	0.0963238	.
6	160555116	rs9364559	A	G	G	0.190905	ADD	7213	0.0627627	0.0209136	3.00105	0.00269974	.
6	160555167	rs9457937	C	A	A	0.188063	ADD	7213	0.0838302	0.0211648	3.96083	7.54103e-05	.
6	160555588	rs73014164	C	T	T	0.18737	ADD	7213	0.0866691	0.0211942	4.08928	4.37421e-05	.
6	160556343	rs9457938	A	G	A	0.180923	ADD	7213	-0.011665	0.0214738	-0.543221	0.586994	.
6	160557965	rs12210186	A	G	G	0.173853	ADD	7213	-0.327646	0.021569	-15.1906	2.52716e-51	.
6	160559298	rs6415084	T	C	T	0.478372	ADD	7213	0.117453	0.0163192	7.19719	6.76669e-13	.
6	160559369	rs73784287	A	G	G	0.147373	ADD	7213	0.0879439	0.0232631	3.7804	0.000157842	.
6	160560704	rs9365171	C	A	A	0.354222	ADD	7213	0.0668302	0.0172457	3.87518	0.000107489	.
6	160561019	rs10945677	C	T	T	0.20872	ADD	7213	0.0293824	0.0203876	1.44119	0.149576	.
6	160561257	rs12665784	A	G	G	0.208235	ADD	7213	0.0283073	0.0204013	1.38753	0.165324	.
6	160562177	rs9346820	T	C	C	0.35748	ADD	7213	0.0637426	0.0171703	3.71238	0.000206868	.
6	160562330	rs12526589	C	T	T	0.145986	ADD	7213	0.0916396	0.0234161	3.91353	9.17943e-05	.
6	160564003	rs9365172	C	A	A	0.16297	ADD	7213	-0.339514	0.0221288	-15.3427	2.6417e-52	.
6	160564075	rs113461388	A	G	G	0.144739	ADD	7213	0.0907378	0.0234914	3.8626	0.000113167	.
6	160564406	rs79563112	C	T	T	0.144392	ADD	7213	0.091094	0.023531	3.87123	0.000109245	.
6	160564469	rs76000021	T	C	C	0.0125468	ADD	7213	0.0571885	0.0748374	0.76417	0.444791	.
6	160564494	rs118039278	G	A	A	0.0689727	ADD	7213	-0.178501	0.0325111	-5.49045	4.1455e-08	.
6	160564641	rs9365173	C	T	T	0.208027	ADD	7213	0.0286877	0.0204204	1.40486	0.160107	.
6	160564842	rs7450719	G	T	T	0.144531	ADD	7213	0.0907417	0.0235126	3.85928	0.000114716	.
6	160565755	rs9346821	C	T	T	0.341744	ADD	7213	0.0653691	0.0173964	3.75762	0.000172889	.
6	160565883	rs6938647	A	C	A	0.227783	ADD	7213	0.0492374	0.0197244	2.49627	0.0125729	.
6	160566028	rs62441903	A	G	G	0.0128934	ADD	7213	0.150391	0.0742502	2.02546	0.0428571	.
6	160566507	rs145457812	G	A	A	0.144323	ADD	7213	0.0905675	0.0235341	3.84835	0.000119941	.
6	160566515	rs142613583	C	T	T	0.144323	ADD	7213	0.0905675	0.0235341	3.84835	0.000119941	.
6	160566533	rs141383002	A	C	C	0.0103286	ADD	7213	0.124271	0.08219	1.512	0.130578	.
6	160566696	rs7739883	A	C	C	0.343824	ADD	7213	0.0592162	0.0173603	3.41101	0.000650771	.
6	160567211	rs12525447	G	A	A	0.144323	ADD	7213	0.0905675	0.0235341	3.84835	0.000119941	.
6	160567399	rs148197223	G	C	C	0.0153889	ADD	7213	0.0917969	0.0672184	1.36565	0.172091	.
6	160567643	rs9364561	C	T	C	0.49286	ADD	7213	0.127309	0.0163288	7.79659	7.25466e-15	.
6	160567925	rs9365174	C	A	A	0.341675	ADD	7213	0.0653679	0.0173954	3.75776	0.000172792	.
6	160568105	rs9347414	T	G	G	0.196797	ADD	7213	0.0234361	0.0207837	1.12762	0.259519	.
6	160568166	rs7750229	T	G	G	0.344032	ADD	7213	0.0586771	0.017353	3.38138	0.00072506	.
6	160568256	rs9355291	C	T	T	0.163039	ADD	7213	-0.337617	0.0221308	-15.2556	9.65548e-52	.
6	160569425	rs9364562	C	A	A	0.189519	ADD	7213	0.0113638	0.0210222	0.540562	0.588826	.
6	160570705	rs142934541	C	A	A	0.0152502	ADD	7213	0.171062	0.0677943	2.52325	0.0116489	.
6	160570766	rs6903649	C	T	C	0.300083	ADD	7213	0.136975	0.0177208	7.72961	1.22508e-14	.
6	160570969	rs141550222	C	G	G	0.0302232	ADD	7213	-0.276901	0.0475702	-5.82089	6.10448e-09	.
6	160572716	rs35189165	G	A	A	0.192153	ADD	7213	0.0339645	0.020931	1.62268	0.104701	.
6	160573111	rs6906412	A	G	G	0.343962	ADD	7213	0.0594915	0.0173516	3.42858	0.000610146	.
6	160574167	rs9457943	G	A	A	0.343754	ADD	7213	0.0605748	0.0173534	3.49066	0.000484718	.
6	160574182	rs35358746	A	G	G	0.196797	ADD	7213	0.02424	0.0207836	1.16631	0.24353	.
6	160574511	rs78244027	A	G	G	0.1446	ADD	7213	0.0900858	0.0234972	3.8339	0.000127202	.
6	160574924	rs7454595	C	T	C	0.491682	ADD	7213	0.123796	0.0163359	7.57813	3.94359e-14	.
6	160575190	rs7454656	C	T	T	0.1446	ADD	7213	0.0900858	0.0234972	3.8339	0.000127202	.
6	160575295	rs6455688	A	G	G	0.344378	ADD	7213	0.0602342	0.0173467	3.47237	0.00051892	.
6	160575765	rs6923877	A	G	G	0.344517	ADD	7213	0.0602094	0.0173487	3.47054	0.000522458	.
6	160576086	rs74617384	A	T	T	0.0691113	ADD	7213	-0.177646	0.0324867	-5.46825	4.69728e-08	.
6	160576132	rs75482932	T	C	C	0.0142798	ADD	7213	0.0827492	0.0699718	1.18261	0.237004	.
6	160576204	rs78733124	C	T	T	0.144669	ADD	7213	0.0899874	0.0234815	3.83227	0.000128046	.
6	160576571	rs9347418	A	G	G	0.342853	ADD	7213	0.0654082	0.017375	3.76449	0.000168214	.
6	160577116	rs3798221	G	T	T	0.197213	ADD	7213	0.0246266	0.0207599	1.18626	0.23556	.
6	160578008	rs9364564	G	A	A	0.197144	ADD	7213	0.0245646	0.0207698	1.18271	0.236965	.
6	160578159	rs7775704	T	C	C	0.344586	ADD	7213	0.0592784	0.0173554	3.41556	0.000640025	.
6	160580175	rs6910635	T	C	C	0.344378	ADD	7213	0.0602822	0.0173519	3.47409	0.000515607	.
6	160580183	rs117945468	G	C	C	0.0184389	ADD	7213	0.123505	0.0612613	2.01604	0.0438327	.
6	160580681	rs62441908	C	T	T	0.197075	ADD	7213	0.0242477	0.0207619	1.16789	0.242888	.
6	160581717	rs78199196	T	C	C	0.145155	ADD	7213	0.0912287	0.0234877	3.88411	0.000103625	.
6	160581785	rs9346824	A	G	G	0.345487	ADD	7213	0.0616822	0.0173253	3.56024	0.000372904	.
6	160582233	rs9355295	A	G	G	0.345557	ADD	7213	0.0610495	0.0173266	3.52345	0.000428605	.
6	160582804	rs6939089	T	C	C	0.345557	ADD	7213	0.0610495	0.0173266	3.52345	0.000428605	.
6	160583459	rs60700834	G	A	A	0.0643283	ADD	7213	0.141969	0.0343608	4.13171	3.64141e-05	.
6	160583940	rs77009508	A	G	G	0.0698738	ADD	7213	-0.510994	0.0318544	-16.0415	6.27789e-57	.
6	160584436	rs6903340	T	C	C	0.344309	ADD	7213	0.0602832	0.0173615	3.47224	0.000519156	.
6	160584578	rs55730499	C	T	T	0.0704977	ADD	7213	-0.169737	0.0321788	-5.27481	1.36762e-07	.
6	160585045	rs41272114	C	T	T	0.0343824	ADD	7213	0.00562505	0.0454495	0.123765	0.901505	.
6	160585140	rs41272110	T	G	G	0.144877	ADD	7213	0.0909639	0.0235249	3.86671	0.000111284	.
6	160585956	rs6455689	T	C	C	0.344378	ADD	7213	0.06021	0.0173625	3.46782	0.000527759	.
6	160586328	rs9365178	C	T	T	0.197283	ADD	7213	0.0238109	0.0207591	1.14701	0.251416	.
6	160586464	rs7765781	G	C	C	0.344309	ADD	7213	0.0605187	0.0173666	3.48478	0.000495479	.
6	160586506	rs7765803	G	C	C	0.344378	ADD	7213	0.0604724	0.0173676	3.48191	0.00050081	.
6	160587083	rs7771801	C	G	G	0.344378	ADD	7213	0.0606699	0.0173623	3.49435	0.000478067	.
6	160587613	rs4073498	C	T	T	0.344448	ADD	7213	0.0605337	0.0173581	3.48736	0.000490731	.
6	160587614	rs41272086	G	A	A	0.105573	ADD	7213	-0.496649	0.0263965	-18.815	3.91862e-77	.
6	160588462	rs113572208	T	C	C	0.146056	ADD	7213	0.0952837	0.0234502	4.06324	4.89108e-05	.
6	160588652	rs3902910	T	C	C	0.344309	ADD	7213	0.0605187	0.0173666	3.48478	0.000495479	.
6	160589086	rs10455872	A	G	G	0.069042	ADD	7213	-0.176573	0.0324655	-5.43878	5.54048e-08	.
6	160589118	rs41272078	C	T	T	0.0368085	ADD	7213	0.514402	0.0430899	11.9379	1.51954e-32	.
6	160589322	rs7450411	C	A	A	0.197421	ADD	7213	0.0250848	0.020757	1.2085	0.226896	.
6	160589522	rs7450279	G	C	C	0.344378	ADD	7213	0.0610351	0.0173673	3.51436	0.000443518	.
6	160589734	rs7453899	A	T	T	0.34424	ADD	7213	0.061038	0.0173706	3.51386	0.000444347	.
6	160590105	rs117935574	C	T	T	0.0185082	ADD	7213	0.121222	0.0611555	1.98218	0.0474966	.
6	160590875	rs74334585	C	T	T	0.0167753	ADD	7213	0.00344059	0.0632467	0.0543995	0.956618	.
6	160591717	rs9457946	C	T	T	0.344448	ADD	7213	0.0607234	0.0173632	3.49724	0.000472931	.
6	160591773	rs9456551	T	C	C	0.344378	ADD	7213	0.0608899	0.0173674	3.50599	0.000457683	.
6	160591933	rs62441936	C	G	G	0.197283	ADD	7213	0.0238109	0.0207591	1.14701	0.251416	.
6	160591981	rs140570886	T	C	C	0.0131707	ADD	7213	-0.0370037	0.0727229	-0.508832	0.610886	.
6	160591987	rs6927129	A	G	G	0.344378	ADD	7213	0.0608899	0.0173674	3.50599	0.000457683	.
6	160591998	rs77348928	G	A	A	0.145016	ADD	7213	0.0922871	0.0235187	3.92399	8.79038e-05	.
6	160592290	rs34600300	G	A	A	0.342507	ADD	7213	0.0667288	0.0173958	3.83591	0.000126169	.
6	160592794	rs140306630	C	T	T	0.0151809	ADD	7213	0.181368	0.0682542	2.65724	0.00789577	.
6	160593075	rs13198987	C	T	T	0.163108	ADD	7213	-0.33619	0.0221318	-15.1904	2.53496e-51	.
6	160593115	rs41272056	G	A	A	0.0242617	ADD	7213	0.136599	0.053801	2.53897	0.0111386	.
6	160593457	rs41272050	T	G	G	0.144947	ADD	7213	0.09164	0.0235218	3.89597	9.86933e-05	.
6	160593719	rs41272044	T	C	C	0.197421	ADD	7213	0.0236164	0.0207572	1.13774	0.255266	.
6	160594269	rs41271036	A	G	G	0.0126854	ADD	7213	0.0497839	0.073631	0.676126	0.498982	.
6	160594374	rs34620808	C	T	T	0.197491	ADD	7213	0.0241657	0.0207562	1.16426	0.244356	.
6	160594730	rs6921516	G	A	A	0.340011	ADD	7213	0.0609929	0.0174382	3.49767	0.000472176	.
6	160596088	rs9456552	G	T	T	0.367462	ADD	7213	0.0798599	0.0170671	4.67918	2.93277e-06	.
6	160596331	rs73596816	G	A	A	0.0354222	ADD	7213	0.137535	0.0452848	3.03711	0.00239713	.
6	160596419	rs6913833	T	C	C	0.3676	ADD	7213	0.0794403	0.0170697	4.65388	3.31559e-06	.
6	160596961	rs9355296	G	A	A	0.161375	ADD	7213	-0.342715	0.0222155	-15.4269	7.49541e-53	.
6	160597142	rs7770628	C	T	C	0.466935	ADD	7213	0.111631	0.0163493	6.82787	9.31974e-12	.
6	160597432	rs7771129	C	G	G	0.36656	ADD	7213	0.0801216	0.0170717	4.69324	2.73868e-06	.
6	160597953	rs75234242	G	A	A	0.0276584	ADD	7213	0.141032	0.0506683	2.78343	0.00539275	.
6	160598106	rs12175867	T	C	C	0.230487	ADD	7213	0.0616974	0.0194658	3.16953	0.00153325	.
6	160598834	rs6926458	A	G	G	0.230625	ADD	7213	0.0620788	0.0194651	3.18924	0.00143258	.
6	160600616	rs41270992	G	C	C	0.0300153	ADD	7213	-0.275195	0.0477157	-5.76739	8.38356e-09	.
6	160600841	rs7752408	G	C	C	0.366075	ADD	7213	0.0802695	0.0170684	4.7028	2.61387e-06	.
6	160601075	rs41259144	C	T	T	0.0106752	ADD	7213	0.0318639	0.0809027	0.393855	0.6937	.
6	160601391	rs13192132	T	C	C	0.364411	ADD	7213	0.0865445	0.0170816	5.06654	4.1518e-07	.
6	160601463	rs80145669	G	A	A	0.0257868	ADD	7213	0.189036	0.0528809	3.57474	0.000352867	.
6	160602133	rs9355297	C	G	G	0.230279	ADD	7213	0.0630095	0.0194735	3.23565	0.00121913	.
6	160602177	rs6455691	T	A	A	0.366075	ADD	7213	0.0802695	0.0170684	4.7028	2.61387e-06	.
6	160602313	rs79263878	T	C	C	0.133786	ADD	7213	0.0752128	0.0243645	3.08698	0.0020297	.
6	160602370	rs6455692	G	A	A	0.366075	ADD	7213	0.0802695	0.0170684	4.7028	2.61387e-06	.
6	160602428	rs6415085	T	G	G	0.37065	ADD	7213	0.0725501	0.0170514	4.2548	2.11887e-05	.
6	160602459	rs35499210	G	T	T	0.161098	ADD	7213	-0.342976	0.0222467	-15.417	8.69837e-53	.
6	160602588	rs7769720	C	T	T	0.366075	ADD	7213	0.0802695	0.0170684	4.7028	2.61387e-06	.
6	160603139	rs6940254	C	G	G	0.230279	ADD	7213	0.0630095	0.0194735	3.23565	0.00121913	.
6	160603816	rs9365179	C	T	T	0.366075	ADD	7213	0.0802695	0.0170684	4.7028	2.61387e-06	.
6	160604256	rs6902102	G	A	A	0.366075	ADD	7213	0.0802695	0.0170684	4.7028	2.61387e-06	.
6	160604410	rs6930342	T	G	G	0.366006	ADD	7213	0.0797035	0.0170676	4.66986	3.06861e-06	.
6	160604765	rs78347018	T	C	C	0.133856	ADD	7213	0.0751945	0.0243612	3.08665	0.00203192	.
6	160605165	rs117174672	G	A	A	0.0302925	ADD	7213	0.0282367	0.0480716	0.587388	0.556962	.
6	160605423	rs6455693	C	T	T	0.366075	ADD	7213	0.0802695	0.0170684	4.7028	2.61387e-06	.
6	160605483	rs6932014	A	G	G	0.366144	ADD	7213	0.0803614	0.0170695	4.70788	2.54979e-06	.
6	160605732	rs35600881	G	A	A	0.230279	ADD	7213	0.0630095	0.0194735	3.23565	0.00121913	.
6	160607876	rs6926896	C	G	G	0.230487	ADD	7213	0.0638077	0.0194649	3.27809	0.00105005	.
6	160608696	rs13202636	T	C	C	0.230487	ADD	7213	0.0638077	0.0194649	3.27809	0.00105005	.
6	160609199	rs75692336	C	A	A	0.133786	ADD	7213	0.0752128	0.0243645	3.08698	0.0020297	.
6	160609437	rs6455695	T	C	C	0.366075	ADD	7213	0.0802695	0.0170684	4.7028	2.61387e-06	.
6	160609848	rs6937879	G	A	A	0.366006	ADD	7213	0.0804397	0.0170672	4.71313	2.48521e-06	.
6	160610140	rs9355813	T	C	C	0.366075	ADD	7213	0.0802695	0.0170684	4.7028	2.61387e-06	.
6	160610221	rs9355814	C	T	T	0.364411	ADD	7213	0.0864073	0.0170817	5.05848	4.33044e-07	.
6	160610545	rs76249505	G	A	A	0.133856	ADD	7213	0.0751945	0.0243612	3.08665	0.00203192	.
6	160610606	rs6919497	A	G	G	0.366075	ADD	7213	0.0802695	0.0170684	4.7028	2.61387e-06	.
6	160610686	rs6923917	A	T	T	0.366075	ADD	7213	0.0802695	0.0170684	4.7028	2.61387e-06	.
6	160610862	rs9355815	C	G	G	0.364204	ADD	7213	0.0860662	0.0170835	5.03797	4.81921e-07	.
6	160611057	rs6929299	T	C	C	0.367046	ADD	7213	0.0801217	0.0170599	4.6965	2.69549e-06	.
6	160611369	rs78893353	G	A	A	0.0103286	ADD	7213	0.0342504	0.0816519	0.419468	0.674886	.
6	160611449	rs7761377	A	G	G	0.37266	ADD	7213	0.0724062	0.0170219	4.25371	2.1292e-05	.
6	160611465	rs112092923	A	G	G	0.0155275	ADD	7213	0.111713	0.067233	1.66158	0.0966396	.
6	160611768	rs369686024	G	A	A	0.0158048	ADD	7213	0.0965935	0.066673	1.44877	0.147447	.
6	160623368	rs1233033435	G	C	C	0.366422	ADD	7213	0.0805243	0.0170591	4.72032	2.3992e-06	.
6	160646960	rs62442784	T	C	C	0.230695	ADD	7213	0.0639575	0.0194713	3.2847	0.00102579	.
6	160647032	rs6905422	G	C	C	0.36663	ADD	7213	0.0799585	0.017068	4.68472	2.85484e-06	.
6	160647076	rs117629249	A	G	G	0.0289755	ADD	7213	0.0473729	0.0486782	0.973184	0.330494	.
6	160647082	rs528413461	G	T	T	0.0144184	ADD	7213	0.00208976	0.0683433	0.0305773	0.975607	.
6	160647083	rs551073479	T	G	G	0.0144184	ADD	7213	0.00208976	0.0683433	0.0305773	0.975607	.
6	160647144	rs6933576	T	G	G	0.366144	ADD	7213	0.080825	0.0170642	4.73651	2.21585e-06	.
6	160647160	rs78822335	A	G	G	0.133994	ADD	7213	0.0768209	0.0243393	3.15625	0.00160469	.
6	160647203	rs117026595	A	T	T	0.0162207	ADD	7213	0.143288	0.0655593	2.18562	0.0288756	.
6	160647288	rs4708876	C	G	C	0.467905	ADD	7213	0.113503	0.0163612	6.9373	4.34347e-12	.
6	160647575	rs12526465	T	C	C	0.133994	ADD	7213	0.0753903	0.0243544	3.09556	0.00197198	.
6	160647859	rs9295130	G	A	A	0.366283	ADD	7213	0.0805463	0.0170667	4.71949	2.40897e-06	.
6	160648621	rs7770685	A	T	T	0.230279	ADD	7213	0.0630887	0.0194809	3.23849	0.00120707	.
6	160648909	rs10945682	G	A	A	0.366422	ADD	7213	0.0794335	0.0170798	4.65072	3.36668e-06	.
6	160648920	rs10945683	T	C	C	0.366214	ADD	7213	0.0797538	0.0170761	4.67049	3.05921e-06	.
6	160649423	rs41269878	C	T	T	0.133856	ADD	7213	0.07516	0.0243612	3.08523	0.00204163	.
6	160649621	rs41269876	C	A	A	0.0299459	ADD	7213	-0.279531	0.0477605	-5.85277	5.04645e-09	.
6	160649838	rs7760585	C	G	G	0.366283	ADD	7213	0.0802003	0.017072	4.69778	2.67883e-06	.
6	160649958	rs7759633	G	A	A	0.133925	ADD	7213	0.0766415	0.0243572	3.14657	0.00165873	.
6	160650180	rs1569933	T	A	T	0.366214	ADD	7213	0.0804322	0.0170707	4.71172	2.50235e-06	.
6	160650950	rs12212507	G	A	A	0.0571191	ADD	7213	-0.519718	0.0349975	-14.8501	3.67805e-49	.
6	160651299	rs2983236	G	A	G	0.366283	ADD	7213	0.0802003	0.017072	4.69778	2.67883e-06	.
6	160652432	rs74865159	T	C	C	0.133994	ADD	7213	0.0748945	0.0243546	3.07517	0.0021117	.
6	160653111	rs3011437	T	G	G	0.302163	ADD	7213	0.132892	0.0177539	7.48525	7.98854e-14	.
6	160653408	rs1406889	C	A	C	0.230279	ADD	7213	0.0630887	0.0194809	3.23849	0.00120707	.
6	160653514	rs1027938383	G	A	A	0.0119922	ADD	7213	-0.254042	0.0759858	-3.34328	0.000832151	.
6	160655215	rs2144726	A	G	A	0.370304	ADD	7213	0.0815968	0.0170497	4.78583	1.73671e-06	.
6	160655484	rs1950564	T	C	T	0.365937	ADD	7213	0.0807809	0.0170808	4.72934	2.29536e-06	.
6	160655495	rs1950563	C	T	C	0.370858	ADD	7213	0.0734466	0.0170545	4.30659	1.67987e-05	.
6	160656310	rs2092931	G	T	G	0.366144	ADD	7213	0.0807469	0.0170743	4.72915	2.29749e-06	.
6	160656989	rs2872764	G	T	G	0.365798	ADD	7213	0.0808165	0.0170835	4.73068	2.28028e-06	.
6	160657202	rs1830522	T	G	T	0.230487	ADD	7213	0.0644894	0.0194794	3.31065	0.000935366	.
6	160657722	rs41269866	G	A	A	0.014557	ADD	7213	0.0425059	0.0700164	0.607085	0.543814	.
6	160657862	rs79246098	T	C	C	0.0102593	ADD	7213	0.164928	0.083015	1.98672	0.0469911	.
6	160657971	rs77186616	T	A	A	0.13344	ADD	7213	0.076635	0.02441	3.1395	0.00169922	.
6	160659425	rs117857195	G	T	T	0.0257868	ADD	7213	0.055398	0.0524842	1.05552	0.291224	.
6	160660299	rs1740428	A	G	A	0.365659	ADD	7213	0.0818464	0.0170705	4.79462	1.66251e-06	.
6	160660810	rs1321196	C	T	C	0.365451	ADD	7213	0.0817364	0.0170671	4.78913	1.70847e-06	.
6	160661429	rs1652507	T	C	C	0.16193	ADD	7213	-0.346294	0.0222029	-15.5968	5.78843e-54	.
6	160661663	rs1367211	T	C	T	0.282545	ADD	7213	0.113275	0.0182453	6.20841	5.64905e-10	.
6	160661767	rs1367210	C	T	C	0.146333	ADD	7213	0.120284	0.0230814	5.21128	1.92743e-07	.
6	160661815	rs1367209	G	A	G	0.282892	ADD	7213	0.113073	0.0182291	6.20287	5.85072e-10	.
6	160661993	rs80106498	G	A	A	0.133925	ADD	7213	0.0761646	0.0243574	3.12696	0.00177327	.
6	160662240	rs9365200	T	C	T	0.444198	ADD	7213	-0.0947344	0.0165218	-5.73389	1.0212e-08	.
6	160662449	rs9365201	T	C	T	0.444198	ADD	7213	-0.0947344	0.0165218	-5.73389	1.0212e-08	.
6	160662499	rs9347437	C	G	C	0.444267	ADD	7213	-0.0943491	0.0165194	-5.71142	1.16494e-08	.
6	160662601	rs9347438	T	C	T	0.444198	ADD	7213	-0.0947344	0.0165218	-5.73389	1.0212e-08	.
6	160663124	rs1321195	A	G	A	0.143214	ADD	7213	0.123692	0.0232351	5.32351	1.04851e-07	.
6	160663610	rs9346833	C	T	C	0.444475	ADD	7213	-0.0948531	0.0165197	-5.74181	9.74767e-09	.
6	160663994	rs41269844	G	C	C	0.133717	ADD	7213	0.0765567	0.024411	3.13616	0.00171866	.
6	160664088	rs2315129	T	A	A	0.164633	ADD	7213	-0.356092	0.0220448	-16.1531	1.10203e-57	.
6	160664235	rs1800769	C	T	T	0.164564	ADD	7213	-0.357163	0.0220559	-16.1935	5.84918e-58	.
6	160664263	rs1853021	A	G	A	0.143214	ADD	7213	0.123692	0.0232351	5.32351	1.04851e-07	.
6	160665128	rs1800589	T	C	T	0.441564	ADD	7213	-0.09677	0.0165081	-5.86197	4.7759e-09	.
6	160665684	rs76735376	G	A	A	0.0124082	ADD	7213	0.0713578	0.0752374	0.948434	0.34294	.
6	160666620	rs77337569	T	G	G	0.011715	ADD	7213	-0.459413	0.0758102	-6.06005	1.42933e-09	.
6	160666831	rs41269133	T	C	C	0.0844309	ADD	7213	-0.0468634	0.0295498	-1.58592	0.112802	.
6	160666837	rs783148	A	T	A	0.143768	ADD	7213	0.116521	0.0231935	5.02388	5.18545e-07	.
6	160667367	rs17557261	G	T	T	0.13337	ADD	7213	0.0826632	0.0244399	3.38231	0.000722619	.
6	160667886	rs783149	C	A	A	0.163801	ADD	7213	-0.357648	0.0220882	-16.1918	6.00676e-58	.
6	160668275	rs56393506	C	T	T	0.163871	ADD	7213	-0.00972472	0.02261	-0.430106	0.667131	.
6	160668433	rs117830977	C	T	T	0.0185082	ADD	7213	0.156689	0.0611444	2.56261	0.0104089	.
6	160669538	rs1358753	C	G	G	0.134895	ADD	7213	0.06598	0.0243581	2.70875	0.00676969	.
6	160670136	rs75167652	A	G	G	0.132608	ADD	7213	0.0789093	0.0245237	3.21768	0.00129804	.
6	160670561	rs1406888	C	T	C	0.460003	ADD	7213	-0.0915524	0.0164887	-5.55242	2.91768e-08	.
6	160670920	rs12055389	C	T	T	0.0585055	ADD	7213	-0.0817952	0.0351755	-2.32535	0.0200809	.
6	160671406	rs11751347	C	T	T	0.101414	ADD	7213	-0.539672	0.0267928	-20.1425	7.89112e-88	.
6	160673237	rs79741405	G	T	T	0.141273	ADD	7213	0.0920017	0.023738	3.87571	0.000107258	.
6	160673764	rs4348293	C	T	T	0.141411	ADD	7213	0.0900737	0.0237332	3.79526	0.000148699	.
6	160674805	rs7757140	T	C	T	0.305698	ADD	7213	-0.157732	0.0177342	-8.89424	7.33518e-19	.
6	160674881	rs117030812	C	A	A	0.0114377	ADD	7213	-0.566833	0.0774927	-7.31466	2.85859e-13	.
6	160675414	rs1590184	T	C	T	0.116248	ADD	7213	0.113585	0.0256504	4.4282	9.64248e-06	.
6	160675446	rs2872819	C	G	C	0.305698	ADD	7213	-0.157773	0.0177342	-8.89658	7.1843e-19	.
6	160675451	rs1897106	C	A	C	0.453556	ADD	7213	-0.104139	0.0164357	-6.33614	2.49765e-10	.
6	160675726	rs1590183	T	C	T	0.453417	ADD	7213	-0.104034	0.0164322	-6.3311	2.58024e-10	.
6	160675770	rs140818695	A	T	T	0.141411	ADD	7213	0.0900737	0.0237332	3.79526	0.000148699	.
6	160676246	rs12523781	C	G	G	0.141619	ADD	7213	0.0571927	0.0236321	2.42012	0.0155397	.
6	160676558	rs12525588	A	T	T	0.144253	ADD	7213	0.0750473	0.0235052	3.19279	0.0014151	.
6	160676649	rs113950007	T	C	C	0.144115	ADD	7213	0.075388	0.0235106	3.20655	0.00134921	.
6	160676789	rs1998045	C	T	T	0.153265	ADD	7213	0.0846221	0.0229678	3.68437	0.000230947	.
6	160676833	rs1998044	G	A	A	0.147442	ADD	7213	0.0641707	0.0233093	2.753	0.00591988	.
6	160676839	rs1998043	A	G	G	0.159365	ADD	7213	0.0602639	0.0225933	2.66734	0.0076626	.
6	160676989	rs117881880	T	A	A	0.01324	ADD	7213	-0.0354928	0.0714222	-0.496943	0.619244	.
6	160678012	rs12174589	A	T	T	0.19964	ADD	7213	-0.272104	0.0205622	-13.2332	1.62563e-39	.
6	160678258	rs9457991	T	C	C	0.157008	ADD	7213	0.0704336	0.0227794	3.09199	0.00199581	.
6	160678471	rs5014650	G	A	A	0.157008	ADD	7213	0.0714723	0.0227789	3.13765	0.00170996	.
6	160678927	rs2115868	T	A	A	0.15687	ADD	7213	0.070971	0.0227836	3.11501	0.00184663	.
6	160678983	rs139065407	T	C	C	0.0108831	ADD	7213	0.158344	0.0806524	1.96329	0.0496506	.
6	160679306	rs60553356	C	T	C	0.457299	ADD	7213	-0.10092	0.0164259	-6.14396	8.47699e-10	.
6	160679480	rs62439764	C	T	C	0.457022	ADD	7213	-0.101193	0.0164227	-6.16175	7.58165e-10	.
6	160679526	rs60171130	C	T	C	0.457091	ADD	7213	-0.10133	0.0164245	-6.16948	7.22186e-10	.
6	160680814	rs371445781	G	T	T	0.0192708	ADD	7213	0.0141604	0.0607001	0.233284	0.815548	.
6	160681381	rs9347439	G	A	G	0.454527	ADD	7213	-0.0951605	0.016451	-5.78449	7.57756e-09	.
6	160681611	rs9457995	A	G	A	0.294884	ADD	7213	-0.161789	0.0179163	-9.03024	2.16545e-19	.
6	160681981	rs144647892	A	G	G	0.0257175	ADD	7213	0.0396305	0.0519798	0.762421	0.445834	.
6	160684121	rs528250029	A	G	G	0.159434	ADD	7213	0.0774055	0.022642	3.41867	0.000632754	.
6	160684228	rs10806735	G	C	G	0.295092	ADD	7213	-0.162167	0.0179174	-9.0508	1.7979e-19	.
6	160685698	rs142255303	G	T	T	0.0117843	ADD	7213	0.136544	0.0766643	1.78107	0.0749437	.
6	160685986	rs9457997	G	A	A	0.155691	ADD	7213	0.0888433	0.0228247	3.89241	0.000100147	.
6	160687112	rs2315065	C	A	A	0.0902537	ADD	7213	-0.196669	0.0286843	-6.85633	7.65005e-12	.
6	160687504	rs6935921	C	T	C	0.294954	ADD	7213	-0.173996	0.0178658	-9.73908	2.81668e-22	.
6	160687771	rs6455698	G	T	G	0.295993	ADD	7213	-0.173775	0.0178623	-9.72856	3.11939e-22	.
6	160688021	rs9457998	A	G	G	0.157285	ADD	7213	0.0903489	0.0227018	3.97981	6.96473e-05	.
6	160688820	rs76906290	C	T	T	0.0151116	ADD	7213	0.22961	0.0683843	3.35765	0.000790163	.
6	160688870	rs9457999	C	T	T	0.223139	ADD	7213	0.0450186	0.0199709	2.25422	0.0242125	.
6	160689833	rs9365205	C	G	G	0.0620408	ADD	7213	-0.0500363	0.0342882	-1.45929	0.14453	.
6	160690081	rs7767705	A	G	G	0.223693	ADD	7213	0.0451269	0.0199914	2.25731	0.0240183	.
6	160690374	rs7747378	G	C	C	0.223763	ADD	7213	0.0452288	0.019983	2.26337	0.0236425	.
6	160690654	rs59872631	A	C	C	0.223555	ADD	7213	0.0454985	0.0199921	2.27582	0.0228861	.
6	160690668	rs186696265	C	T	T	0.0137252	ADD	7213	0.0377567	0.0713088	0.529481	0.596488	.
6	160690724	rs151017646	C	T	T	0.0156662	ADD	7213	0.0343111	0.0675702	0.507784	0.61162	.
6	160691773	rs783187	A	G	A	0.0142798	ADD	7213	0.163398	0.0702977	2.32437	0.0201333	.
6	160691923	rs62439773	T	C	C	0.0619714	ADD	7213	-0.0496711	0.0343439	-1.44628	0.148141	.
6	160692178	rs783186	A	C	A	0.0944822	ADD	7213	0.0986196	0.0282379	3.49246	0.000481468	.
6	160694213	rs7772437	A	T	T	0.483155	ADD	7213	0.107947	0.0164076	6.57913	5.06334e-11	.
6	160694519	rs62439774	T	C	C	0.0621101	ADD	7213	-0.0486208	0.0343137	-1.41695	0.15654	.
6	160694967	rs9458001	G	A	A	0.218425	ADD	7213	0.0570344	0.0201116	2.83589	0.00458255	.
6	160695384	rs9458002	C	T	T	0.156592	ADD	7213	0.0949347	0.0227803	4.1674	3.11701e-05	.
6	160695433	rs9458003	C	T	T	0.156592	ADD	7213	0.0949347	0.0227803	4.1674	3.11701e-05	.
6	160695636	rs139317379	C	T	T	0.0196867	ADD	7213	0.180868	0.0594117	3.04431	0.00234057	.
6	160696418	rs9458004	G	A	A	0.156592	ADD	7213	0.0949347	0.0227803	4.1674	3.11701e-05	.
6	160696881	rs1009124	G	A	A	0.483155	ADD	7213	0.109112	0.016411	6.64875	3.17192e-11	.
6	160697545	rs9458005	A	G	G	0.21898	ADD	7213	0.0561336	0.0200998	2.79275	0.00523998	.
6	160698207	rs783144	C	T	T	0.279911	ADD	7213	-0.184693	0.0181682	-10.1658	4.09701e-24	.
6	160698399	rs117191825	C	T	T	0.1568	ADD	7213	0.094766	0.0227738	4.16119	3.20279e-05	.
6	160698455	rs9346834	G	A	A	0.0619714	ADD	7213	-0.0492626	0.034344	-1.43439	0.151505	.
6	160698462	rs148521956	G	A	A	0.019756	ADD	7213	0.182009	0.0593146	3.06854	0.00215905	.
6	160698546	rs9456575	T	C	C	0.15687	ADD	7213	0.0936022	0.0227722	4.11036	3.99417e-05	.
6	160698861	rs145284170	T	C	C	0.0179537	ADD	7213	0.183741	0.0620018	2.96348	0.00305172	.
6	160698869	rs113525646	G	A	A	0.480244	ADD	7213	0.115764	0.016416	7.05188	1.92901e-12	.
6	160699026	rs7452732	A	G	G	0.483433	ADD	7213	0.10751	0.0164118	6.55078	6.11766e-11	.
6	160699453	rs4310029	G	A	A	0.0619714	ADD	7213	-0.0480584	0.0343442	-1.39932	0.161761	.
6	160699531	rs9458009	G	A	A	0.1568	ADD	7213	0.0951096	0.0227855	4.17413	3.02642e-05	.
6	160699616	rs1965091	G	A	A	0.482878	ADD	7213	0.108877	0.0164163	6.63229	3.54415e-11	.
6	160700178	rs4252045	G	A	A	0.480105	ADD	7213	0.115551	0.0164031	7.04442	2.03445e-12	.
6	160700271	rs2163235	C	T	C	0.4155	ADD	7213	0.0874759	0.0168174	5.20151	2.03121e-07	.
6	160700358	rs2144723	C	T	T	0.481214	ADD	7213	0.114144	0.0164197	6.95168	3.92565e-12	.
6	160700683	rs4252049	A	G	A	0.41647	ADD	7213	0.0860873	0.016788	5.1279	3.00625e-07	.
6	160700926	rs4252050	G	A	G	0.191113	ADD	7213	0.0906206	0.0208962	4.33671	1.46601e-05	.
6	160701052	rs4110432	T	C	T	0.190975	ADD	7213	0.090732	0.0209075	4.3397	1.44627e-05	.
6	160701184	rs4252051	T	C	C	0.1568	ADD	7213	0.0936429	0.0227744	4.11175	3.97024e-05	.
6	160701189	rs4252052	C	T	T	0.156731	ADD	7213	0.0948069	0.022776	4.16258	3.18331e-05	.
6	160701242	rs4252053	A	G	G	0.158187	ADD	7213	0.0844905	0.0227003	3.722	0.000199153	.
6	160701494	rs4252055	G	A	A	0.0618328	ADD	7213	-0.0468077	0.034375	-1.36168	0.173342	.
6	160701675	rs1864450	G	A	G	0.415292	ADD	7213	0.0887111	0.0168213	5.27372	1.37569e-07	.
6	160701731	rs1864449	T	C	T	0.415223	ADD	7213	0.0898377	0.0168189	5.34146	9.50173e-08	.
6	160701755	rs2314852	G	A	G	0.191183	ADD	7213	0.0916974	0.0208944	4.3886	1.15706e-05	.
6	160701899	rs4063598	G	A	G	0.415361	ADD	7213	0.0888569	0.016818	5.28343	1.30495e-07	.
6	160701923	rs143868070	C	A	A	0.0179537	ADD	7213	0.183741	0.0620018	2.96348	0.00305172	.
6	160702126	rs1830521	G	T	G	0.4155	ADD	7213	0.0884086	0.0168119	5.25868	1.49265e-07	.
6	160702153	rs1950562	T	C	T	0.415084	ADD	7213	0.0901703	0.0168155	5.36233	8.47048e-08	.
6	160702381	rs2314851	G	T	T	0.480937	ADD	7213	0.113947	0.0164205	6.93931	4.28256e-12	.
6	160702419	rs4252185	T	C	C	0.0901844	ADD	7213	-0.204231	0.0286846	-7.11987	1.18454e-12	.
6	160702739	rs4252065	T	C	T	0.415015	ADD	7213	0.0900747	0.016814	5.35713	8.71688e-08	.
6	160703111	rs187158158	G	T	T	0.0275198	ADD	7213	0.139333	0.0509172	2.73646	0.00622569	.
6	160704387	rs9458010	T	C	C	0.446347	ADD	7213	0.092358	0.0165883	5.56765	2.67479e-08	.
6	160704422	rs12212146	T	C	C	0.0731318	ADD	7213	-0.538345	0.0312235	-17.2416	2.60349e-65	.
6	160704599	rs12529361	T	C	C	0.21898	ADD	7213	0.143194	0.0200072	7.15714	9.05046e-13	.
6	160705042	rs1819138	C	T	T	0.167683	ADD	7213	0.0457813	0.0221195	2.06973	0.0385133	.
6	160705291	rs9458011	C	T	T	0.0653681	ADD	7213	0.098831	0.0333109	2.96692	0.00301784	.
6	160706074	rs118127759	C	T	T	0.0143491	ADD	7213	-0.0380446	0.0684928	-0.555453	0.578602	.
6	160706093	rs4252066	G	A	A	0.295162	ADD	7213	0.0289721	0.0181345	1.59763	0.11017	.
6	160707232	rs4252072	A	T	T	0.301054	ADD	7213	0.023414	0.0179834	1.30198	0.192964	.
6	160707585	rs4252075	G	A	A	0.315125	ADD	7213	0.225322	0.0177686	12.6809	1.84523e-36	.
6	160707780	rs143079629	G	A	A	0.01324	ADD	7213	1.74776	0.0699631	24.9812	3.5876e-132	.
6	160707855	rs783143	A	G	G	0.0279357	ADD	7213	0.16988	0.0502975	3.37749	0.000735365	.
6	160707890	rs4252076	A	G	G	0.301054	ADD	7213	0.0232988	0.0179892	1.29516	0.195308	.
6	160707913	rs1740420	T	C	C	0.0279357	ADD	7213	0.16988	0.0502975	3.37749	0.000735365	.
6	160707915	rs1652508	G	A	A	0.180507	ADD	7213	0.0438817	0.0214762	2.04327	0.0410622	.
6	160707981	rs59614420	G	A	A	0.302093	ADD	7213	0.0210294	0.0179928	1.16877	0.242535	.
6	160708204	rs540899685	A	C	C	0.0474837	ADD	7213	0.586557	0.0386645	15.1704	3.40544e-51	.
6	160708970	rs34126283	T	A	A	0.310828	ADD	7213	0.0263241	0.0178094	1.4781	0.139424	.
6	160709386	rs117624300	C	A	A	0.0174685	ADD	7213	0.0034363	0.0623408	0.0551212	0.956043	.
6	160709898	rs9458012	T	C	C	0.309025	ADD	7213	0.0265457	0.0178884	1.48396	0.137863	.
6	160710484	rs57539649	G	A	A	0.302093	ADD	7213	0.0201946	0.0180163	1.12091	0.262364	.
6	160710786	rs4252078	C	T	T	0.307916	ADD	7213	0.0260207	0.0179122	1.45268	0.146356	.
6	160711114	rs4757	C	T	T	0.307916	ADD	7213	0.0258941	0.0179122	1.44561	0.14833	.
6	160711385	rs4252082	T	G	G	0.307986	ADD	7213	0.025555	0.017913	1.42662	0.153733	.
6	160711453	rs4252083	A	T	T	0.0153889	ADD	7213	0.052811	0.0678405	0.778458	0.436324	.
6	160711693	rs4252086	T	C	C	0.307778	ADD	7213	0.0249276	0.0179168	1.3913	0.164179	.
6	160711772	rs1853018	T	C	C	0.307708	ADD	7213	0.0244861	0.017922	1.36626	0.171901	.
6	160711798	rs1830519	G	A	G	0.258769	ADD	7213	-0.0851808	0.019049	-4.47168	7.8797e-06	.
6	160712014	rs1853017	C	T	T	0.307847	ADD	7213	0.0247542	0.0179175	1.38157	0.167148	.
6	160712093	rs1853016	G	C	C	0.307847	ADD	7213	0.0247542	0.0179175	1.38157	0.167148	.
6	160712212	rs4252087	G	A	A	0.307778	ADD	7213	0.0249276	0.0179168	1.3913	0.164179	.
6	160712303	rs3798903	T	C	C	0.401844	ADD	7213	0.102421	0.0169293	6.04995	1.52139e-09	.
6	160712512	rs4252090	A	T	T	0.300291	ADD	7213	0.0229983	0.0180471	1.27435	0.202582	.
6	160712619	rs4252092	G	A	A	0.401775	ADD	7213	0.101506	0.0169237	5.99789	2.09558e-09	.
6	160712653	rs4252093	A	G	G	0.300291	ADD	7213	0.0229983	0.0180471	1.27435	0.202582	.
6	160713241	rs4252096	C	G	G	0.2953	ADD	7213	0.0275652	0.0181478	1.51893	0.128824	.
6	160713700	rs35513104	A	G	G	0.307916	ADD	7213	0.0243012	0.0179183	1.35622	0.175071	.
6	160713773	rs62439804	T	C	C	0.295162	ADD	7213	0.0274073	0.0181527	1.50982	0.131134	.
6	160713908	rs62439805	G	A	A	0.307916	ADD	7213	0.0243012	0.0179183	1.35622	0.175071	.
6	160714079	rs3757019	C	T	T	0.401636	ADD	7213	0.102894	0.0169195	6.08138	1.25233e-09	.
6	160714170	rs3900809	C	T	T	0.119714	ADD	7213	0.0877203	0.0255935	3.42745	0.000612684	.
6	160714281	rs4252097	G	A	A	0.0125468	ADD	7213	-0.0270986	0.0740149	-0.366124	0.714284	.
6	160714714	rs139389770	T	G	G	0.011715	ADD	7213	-0.0298058	0.0778225	-0.382998	0.701733	.
6	160715026	rs4252105	T	A	A	0.401289	ADD	7213	0.103475	0.0169165	6.11678	1.00474e-09	.
6	160715262	rs9295131	G	A	G	0.302995	ADD	7213	-0.14304	0.0179883	-7.95182	2.11868e-15	.
6	160715453	rs1465620	G	A	G	0.302925	ADD	7213	-0.142728	0.017994	-7.932	2.48233e-15	.
6	160716226	rs4252106	A	G	G	0.0129627	ADD	7213	-0.0309947	0.0728861	-0.425248	0.670669	.
6	160716486	rs4252107	T	C	C	0.2953	ADD	7213	0.0270723	0.0181479	1.49176	0.135807	.
6	160716491	rs4252108	T	A	T	0.290448	ADD	7213	-0.1457	0.0182215	-7.99602	1.486e-15	.
6	160716631	rs4252109	T	G	G	0.295577	ADD	7213	0.0257133	0.0181265	1.41855	0.156074	.
6	160716747	rs14224	T	C	C	0.413975	ADD	7213	0.101105	0.0168489	6.00066	2.06022e-09	.
6	160716958	rs783147	G	A	A	0.453972	ADD	7213	0.0480145	0.016726	2.87066	0.00410809	.
6	160717149	rs1321201	G	C	C	0.401012	ADD	7213	0.102975	0.0169208	6.08572	1.21906e-09	.
6	160717816	rs783146	C	G	G	0.158672	ADD	7213	0.0455526	0.0225844	2.01699	0.0437333	.
6	160717885	rs3823055	A	G	A	0.290309	ADD	7213	-0.146284	0.0182261	-8.02608	1.16627e-15	.
6	160718026	rs3778217	C	T	T	0.414113	ADD	7213	0.101682	0.0168468	6.03569	1.66129e-09	.
6	160718448	rs1130656	C	T	T	0.40122	ADD	7213	0.104241	0.0169095	6.16461	7.44641e-10	.
6	160718470	rs2295368	G	A	A	0.40122	ADD	7213	0.104241	0.0169095	6.16461	7.44641e-10	.
6	160718825	rs13231	A	G	G	0.295508	ADD	7213	0.0261917	0.0181318	1.44452	0.148637	.
6	160720126	rs4709458	T	C	C	0.40122	ADD	7213	0.103716	0.0169295	6.12636	9.46398e-10	.
6	160720152	rs1594307	C	T	C	0.290171	ADD	7213	-0.144478	0.0182271	-7.92658	2.59209e-15	.
6	160722158	rs4252114	T	C	C	0.309164	ADD	7213	0.0226015	0.0178962	1.26292	0.20666	.
6	160722201	rs4252116	A	C	C	0.0123388	ADD	7213	-0.0146173	0.0746004	-0.195941	0.844662	.
6	160722344	rs4252117	A	G	G	0.296479	ADD	7213	0.0247186	0.0181338	1.36312	0.172887	.
6	160722576	rs4252120	T	C	C	0.296617	ADD	7213	0.0225709	0.0181174	1.24581	0.212874	.
6	160722602	rs4252121	A	G	G	0.0123388	ADD	7213	-0.0146173	0.0746004	-0.195941	0.844662	.
6	160723304	rs1321200	A	G	G	0.0123388	ADD	7213	-0.0146173	0.0746004	-0.195941	0.844662	.
6	160723697	rs1853025	G	A	A	0.0123388	ADD	7213	-0.0146173	0.0746004	-0.195941	0.844662	.
6	160723747	rs1321199	T	C	C	0.0123388	ADD	7213	-0.0146173	0.0746004	-0.195941	0.844662	.
6	160723768	rs9458016	A	G	G	0.296201	ADD	7213	0.0244623	0.0181496	1.34782	0.177759	.
6	160723916	rs1321198	C	T	T	0.0123388	ADD	7213	-0.0146173	0.0746004	-0.195941	0.844662	.
6	160724144	rs1321197	A	T	T	0.308956	ADD	7213	0.0212042	0.0179059	1.1842	0.236372	.
6	160724202	rs12662959	T	C	C	0.0472758	ADD	7213	0.582606	0.0387479	15.0358	2.46439e-50	.
6	160724214	rs9456577	A	C	C	0.0288368	ADD	7213	0.0337141	0.0497389	0.677821	0.497907	.
6	160724265	rs58184095	A	G	G	0.0123388	ADD	7213	-0.0146173	0.0746004	-0.195941	0.844662	.
6	160725144	rs139802421	G	C	C	0.0117843	ADD	7213	-0.40736	0.0760829	-5.35416	8.86067e-08	.
6	160725186	rs4709460	A	G	A	0.334327	ADD	7213	-0.130582	0.017601	-7.41904	1.31466e-13	.
6	160725602	rs1897109	A	G	G	0.0123388	ADD	7213	-0.0146173	0.0746004	-0.195941	0.844662	.
6	160725672	rs1897108	A	G	G	0.308956	ADD	7213	0.0212042	0.0179059	1.1842	0.236372	.
6	160725771	rs1897107	A	G	G	0.0123388	ADD	7213	-0.0146173	0.0746004	-0.195941	0.844662	.
6	160726336	rs9456578	A	T	T	0.296201	ADD	7213	0.0237638	0.0181377	1.31018	0.190175	.
6	160726408	rs73784939	G	C	C	0.0122002	ADD	7213	-0.0228017	0.0749983	-0.30403	0.761114	.
6	160726588	rs202129125	T	A	A	0.0239845	ADD	7213	0.131163	0.0537728	2.43921	0.0147432	.
6	160727115	rs73784941	T	C	C	0.0122002	ADD	7213	-0.0228017	0.0749983	-0.30403	0.761114	.
6	160727367	rs4709461	G	T	G	0.334258	ADD	7213	-0.130385	0.0176003	-7.40813	1.42647e-13	.
6	160727464	rs73784942	A	C	C	0.0122695	ADD	7213	-0.0171443	0.0747986	-0.229206	0.818716	.
6	160727730	rs73784943	T	C	C	0.0122002	ADD	7213	-0.0228017	0.0749983	-0.30403	0.761114	.
6	160728886	rs720886	A	G	G	0.0123388	ADD	7213	-0.0146173	0.0746004	-0.195941	0.844662	.
6	160729219	rs9458017	G	T	T	0.296617	ADD	7213	0.0225709	0.0181174	1.24581	0.212874	.
6	160731208	rs4252125	G	A	A	0.296548	ADD	7213	0.0224393	0.0181169	1.23858	0.215541	.
6	160731262	rs4252126	A	G	G	0.29634	ADD	7213	0.0237125	0.0181388	1.30728	0.191161	.
6	160731873	rs4252129	C	T	T	0.0160128	ADD	7213	-1.20775	0.0653298	-18.487	1.36353e-74	.
6	160732048	rs4252130	A	C	C	0.29634	ADD	7213	0.0237125	0.0181388	1.30728	0.191161	.
6	160732495	rs4252134	T	C	C	0.296271	ADD	7213	0.024024	0.0181382	1.32449	0.185381	.
6	160732529	rs9458019	T	C	C	0.296271	ADD	7213	0.024024	0.0181382	1.32449	0.185381	.
6	160732958	rs813641	G	A	A	0.158741	ADD	7213	0.0453812	0.0225593	2.01163	0.0442956	.
6	160733200	rs4252135	G	T	T	0.296479	ADD	7213	0.0248475	0.0181338	1.37023	0.170657	.
6	160733418	rs4252137	G	A	A	0.0334812	ADD	7213	-0.429126	0.0459051	-9.34809	1.16742e-20	.
6	160733713	rs4252192	G	A	A	0.0446416	ADD	7213	-0.519238	0.039733	-13.0682	1.37032e-38	.
6	160733754	rs71565774	G	T	T	0.0137252	ADD	7213	0.0485187	0.0716735	0.67694	0.498465	.
6	160733923	rs1317026	C	T	T	0.024539	ADD	7213	0.100465	0.0539995	1.86048	0.0628577	.
6	160734232	rs537579467	T	C	C	0.0135173	ADD	7213	1.7343	0.0692554	25.0421	8.80239e-133	.
6	160734759	rs783185	A	G	G	0.15888	ADD	7213	0.0463922	0.0225549	2.05686	0.0397358	.
6	160735264	rs9458020	C	T	T	0.295993	ADD	7213	0.0253567	0.0181358	1.39816	0.162108	.
6	160735635	rs56093624	G	A	A	0.295785	ADD	7213	0.0247535	0.0181462	1.36412	0.172574	.
6	160735897	rs1406892	T	A	T	0.334674	ADD	7213	-0.129089	0.0175906	-7.3385	2.39615e-13	.
6	160736278	rs4252193	C	T	T	0.0129627	ADD	7213	0.0279027	0.0736736	0.378734	0.704897	.
6	160737702	rs3757017	T	C	T	0.333079	ADD	7213	-0.133626	0.0176144	-7.58618	3.70807e-14	.
6	160737984	rs4252151	A	G	G	0.30854	ADD	7213	0.022052	0.0179132	1.23105	0.218345	.
6	160738334	rs4252152	T	G	G	0.0126161	ADD	7213	-0.0037893	0.0738237	-0.0513291	0.959065	.
6	160739051	rs2859879	G	A	G	0.333218	ADD	7213	-0.132448	0.0176064	-7.52275	6.01332e-14	.
6	160739473	rs4252155	T	C	C	0.0123388	ADD	7213	-0.0171028	0.0746004	-0.229258	0.818675	.
6	160739612	rs4252159	G	A	A	0.0842923	ADD	7213	-0.0349282	0.0299382	-1.16667	0.24338	.
6	160740527	rs4252165	C	A	A	0.295924	ADD	7213	0.0225494	0.0181357	1.24336	0.213774	.
6	160740872	rs4252166	G	C	C	0.175239	ADD	7213	0.0741976	0.0218937	3.38899	0.000705268	.
6	160741258	rs1835346	A	G	G	0.0242617	ADD	7213	0.0388392	0.0538231	0.721607	0.470559	.
6	160741374	rs4252170	T	C	C	0.0841536	ADD	7213	-0.03633	0.0299558	-1.21279	0.225251	.
6	160742042	rs783184	A	T	A	0.306253	ADD	7213	-0.0610739	0.0180535	-3.38294	0.000720961	.
6	160742217	rs783183	G	T	T	0.0286982	ADD	7213	0.152222	0.0495713	3.07077	0.00214301	.
6	160742745	rs1084659	A	G	G	0.39304	ADD	7213	0.036747	0.0167675	2.19156	0.0284428	.
6	160743258	rs144177163	C	A	A	0.0287675	ADD	7213	-0.415691	0.0495538	-8.38867	5.85919e-17	.
6	160743692	rs117515500	C	T	T	0.0345903	ADD	7213	0.0854523	0.0451322	1.89338	0.0583475	.
6	160745392	rs146703576	A	G	G	0.288853	ADD	7213	0.017557	0.0182714	0.960896	0.336637	.
6	160745470	rs7454268	C	T	T	0.337862	ADD	7213	0.0012835	0.017371	0.0738872	0.941102	.
6	160746420	rs13206066	A	G	G	0.337862	ADD	7213	0.0012835	0.017371	0.0738872	0.941102	.
6	160747365	rs59000538	A	T	T	0.12013	ADD	7213	0.219849	0.0253065	8.68747	4.53225e-18	.
6	160747516	rs783182	G	A	G	0.487107	ADD	7213	-0.128066	0.016409	-7.80457	6.81329e-15	.
6	160747727	rs783181	T	C	T	0.186053	ADD	7213	-0.243335	0.0212837	-11.4329	5.18663e-30	.
6	160747917	rs28402939	G	T	T	0.288853	ADD	7213	0.017557	0.0182714	0.960896	0.336637	.
6	160747929	rs783180	G	T	G	0.487107	ADD	7213	-0.128066	0.016409	-7.80457	6.81329e-15	.
6	160748707	rs783178	C	T	C	0.486899	ADD	7213	-0.127952	0.0164118	-7.79639	7.26585e-15	.
6	160748783	rs783177	C	T	C	0.486899	ADD	7213	-0.127952	0.0164118	-7.79639	7.26585e-15	.
6	160749803	rs783176	A	G	G	0.179606	ADD	7213	0.224786	0.0213872	10.5103	1.18635e-25	.
6	160749823	rs79570361	A	G	G	0.0698738	ADD	7213	0.072532	0.0325784	2.22638	0.0260193	.
6	160750632	rs783175	C	G	C	0.197491	ADD	7213	-0.231106	0.0208457	-11.0865	2.46956e-28	.
6	160750650	rs9458022	T	A	A	0.282407	ADD	7213	0.011658	0.0184352	0.632374	0.527163	.
6	160750825	rs117016680	T	C	C	0.0793013	ADD	7213	-0.033701	0.0308138	-1.0937	0.274125	.
6	160750887	rs783174	C	T	C	0.480383	ADD	7213	-0.13367	0.0164193	-8.14106	4.57929e-16	.
6	160751342	rs191592502	C	T	T	0.0155275	ADD	7213	0.0728097	0.0678573	1.07298	0.283315	.
6	160751910	rs783173	C	G	C	0.480105	ADD	7213	-0.132598	0.0164257	-8.07259	8.00224e-16	.
6	160752317	rs783172	C	T	T	0.0219049	ADD	7213	0.206066	0.0567175	3.63319	0.000281882	.
6	160752578	rs783171	A	G	A	0.480036	ADD	7213	-0.132844	0.0164234	-8.0887	7.02051e-16	.
6	160752696	rs4252198	C	G	G	0.0144877	ADD	7213	-0.313635	0.0694007	-4.51919	6.30662e-06	.
6	160752914	rs11060	T	G	T	0.469846	ADD	7213	-0.13301	0.0164679	-8.0769	7.72703e-16	.
6	160753547	rs783169	T	C	T	0.480383	ADD	7213	-0.133401	0.0164241	-8.12229	5.33908e-16	.
6	160753562	rs783168	A	G	A	0.480036	ADD	7213	-0.132506	0.0164283	-8.06572	8.46133e-16	.
6	160753626	rs783167	G	A	G	0.18633	ADD	7213	-0.240833	0.0212926	-11.3107	2.0535e-29	.
6	160753839	rs11902	C	G	C	0.480452	ADD	7213	-0.133234	0.0164264	-8.11101	5.85398e-16	.
6	160753901	rs4252199	C	T	T	0.0211424	ADD	7213	-0.0165012	0.0577121	-0.285923	0.774945	.
6	160753972	rs4252181	C	T	T	0.282268	ADD	7213	0.0118387	0.0184344	0.642208	0.520758	.
6	160754151	rs117849843	G	A	A	0.0110218	ADD	7213	0.190245	0.0791329	2.40412	0.0162365	.
6	160754689	rs4252200	A	G	G	0.0555247	ADD	7213	-0.466856	0.0358939	-13.0066	3.0168e-38	.
6	160755224	rs9458023	C	A	A	0.345834	ADD	7213	0.00042724	0.0172987	0.0246978	0.980297	.
6	160756205	rs783166	A	G	A	0.106544	ADD	7213	-0.354651	0.0266517	-13.3069	6.22726e-40	.
6	160756411	rs117534432	C	T	T	0.0349369	ADD	7213	0.0343939	0.0450359	0.7637	0.445071	.
6	160756810	rs783165	A	C	A	0.480175	ADD	7213	-0.133263	0.0164225	-8.11465	5.68245e-16	.
6	160757389	rs139422027	T	C	C	0.0211424	ADD	7213	-0.0165012	0.0577121	-0.285923	0.774945	.
6	160758572	rs185864730	T	C	C	0.0124775	ADD	7213	0.180234	0.075437	2.3892	0.0169106	.
6	160759445	rs1084658	G	A	G	0.480244	ADD	7213	-0.133617	0.0164197	-8.13763	4.70979e-16	.
6	160759543	rs117052245	G	A	A	0.0119229	ADD	7213	0.105564	0.077148	1.36833	0.171252	.
6	160760101	rs116480834	T	G	G	0.011299	ADD	7213	-0.018524	0.0782326	-0.236781	0.812833	.
6	160760239	rs1084657	A	G	A	0.106613	ADD	7213	-0.355729	0.026644	-13.3512	3.48749e-40	.
6	160760260	rs1084656	A	C	A	0.480244	ADD	7213	-0.133794	0.016424	-8.14625	4.38898e-16	.
6	160761068	rs1084654	G	A	G	0.481284	ADD	7213	-0.132234	0.016439	-8.0439	1.00978e-15	.
6	160761295	rs783164	T	A	T	0.18633	ADD	7213	-0.241427	0.0213016	-11.3337	1.58597e-29	.
6	160761922	rs783162	A	G	A	0.480175	ADD	7213	-0.132992	0.0164183	-8.10024	6.39099e-16	.
6	160762392	rs4440440	A	C	C	0.345626	ADD	7213	0.000373731	0.0173061	0.0215953	0.982771	.
6	160762423	rs56262039	G	A	A	0.282545	ADD	7213	0.0123291	0.0184297	0.668979	0.50353	.
6	160762494	rs73019984	G	A	A	0.113753	ADD	7213	0.110739	0.0260112	4.25737	2.09465e-05	.
6	160762633	rs783161	A	G	A	0.186261	ADD	7213	-0.241333	0.0213031	-11.3286	1.68078e-29	.
6	160762650	rs79845636	A	G	G	0.011299	ADD	7213	-0.018524	0.0782326	-0.236781	0.812833	.
6	160762690	rs783160	C	T	C	0.18633	ADD	7213	-0.241527	0.0213015	-11.3385	1.5029e-29	.
6	160763448	rs138299074	T	C	C	0.0361847	ADD	7213	0.055008	0.0443436	1.24049	0.214833	.
6	160764293	rs783159	G	A	G	0.480383	ADD	7213	-0.13244	0.0164252	-8.0632	8.63628e-16	.
6	160764348	rs9456580	C	T	T	0.282129	ADD	7213	0.0123599	0.0184336	0.670513	0.502553	.
6	160765270	rs78649488	A	G	G	0.0393734	ADD	7213	0.171181	0.0424567	4.03191	5.58961e-05	.
6	160765505	rs2465835	A	G	G	0.17413	ADD	7213	0.231312	0.0216193	10.6994	1.61902e-26	.
6	160765566	rs148850042	G	A	A	0.0100513	ADD	7213	0.367149	0.0837631	4.38318	1.18616e-05	.
6	160765609	rs1830524	A	G	A	0.186192	ADD	7213	-0.240469	0.0213057	-11.2866	2.6878e-29	.
6	160765857	rs7450979	G	T	T	0.345279	ADD	7213	-4.6177e-06	0.0173167	-0.000266661	0.999787	.
6	160765887	rs10945688	C	T	T	0.0112297	ADD	7213	-0.00428846	0.0784626	-0.0546561	0.956414	.
6	160766012	rs2465836	G	A	A	0.173298	ADD	7213	0.231622	0.0216589	10.6941	1.7125e-26	.
6	160766485	rs1247551	T	C	T	0.479828	ADD	7213	-0.133418	0.0164075	-8.13155	4.94977e-16	.
6	160766712	rs1247552	G	T	G	0.479759	ADD	7213	-0.132421	0.0164065	-8.07124	8.09047e-16	.
6	160767581	rs1247554	T	C	T	0.198946	ADD	7213	-0.23435	0.0206267	-11.3615	1.16109e-29	.
6	160767986	rs1247555	A	C	A	0.477749	ADD	7213	-0.128209	0.016428	-7.80432	6.82668e-15	.
6	160768039	rs11753588	G	A	A	0.115001	ADD	7213	0.11354	0.0258886	4.38571	1.1725e-05	.
6	160768563	rs1247556	G	C	G	0.478234	ADD	7213	-0.129403	0.0164366	-7.87285	3.97422e-15	.
6	160768638	rs1247557	A	G	A	0.478442	ADD	7213	-0.128853	0.0164343	-7.84045	5.13548e-15	.
6	160769167	rs1247558	A	G	A	0.478234	ADD	7213	-0.129403	0.0164366	-7.87285	3.97422e-15	.
6	160769484	rs116881261	G	A	A	0.0234299	ADD	7213	0.130855	0.0545076	2.40068	0.01639	.
6	160769819	rs1271391	T	G	G	0.17413	ADD	7213	0.224331	0.0216608	10.3565	5.84433e-25	.
6	160769913	rs62436699	G	C	C	0.127201	ADD	7213	0.21451	0.0246329	8.70825	3.78137e-18	.
6	160770613	rs1652498	T	G	G	0.173991	ADD	7213	0.225558	0.0216832	10.4024	3.63996e-25	.
6	160770662	rs1652499	T	C	T	0.198253	ADD	7213	-0.230863	0.0206597	-11.1745	9.35211e-29	.
6	160771029	rs34209387	T	C	C	0.0153196	ADD	7213	0.0564159	0.0679872	0.829802	0.406678	.
6	160771157	rs1652500	C	T	C	0.198253	ADD	7213	-0.230863	0.0206597	-11.1745	9.35211e-29	.
6	160772747	rs1740447	G	A	A	0.17517	ADD	7213	0.22397	0.0216064	10.3659	5.3078e-25	.
6	160772927	rs1652501	C	G	G	0.17517	ADD	7213	0.22397	0.0216064	10.3659	5.3078e-25	.
6	160773266	rs62436701	A	T	T	0.273326	ADD	7213	0.0138294	0.0186112	0.743071	0.457463	.
6	160773510	rs1652502	C	T	C	0.478788	ADD	7213	-0.130271	0.0164341	-7.92685	2.58655e-15	.
6	160773782	rs2144727	T	C	C	0.346042	ADD	7213	-0.000838849	0.0173069	-0.0484691	0.961344	.
6	160774768	rs12195630	T	A	A	0.126924	ADD	7213	-0.16078	0.0248898	-6.45968	1.11744e-10	.
6	160774769	rs12214168	C	T	T	0.346042	ADD	7213	-0.000838849	0.0173069	-0.0484691	0.961344	.
6	160774834	rs1782629	C	A	A	0.448496	ADD	7213	0.142519	0.0165263	8.62378	7.87713e-18	.
6	160774863	rs12194271	A	G	G	0.346042	ADD	7213	-0.000838849	0.0173069	-0.0484691	0.961344	.
6	160774900	rs12214254	C	A	A	0.345903	ADD	7213	-0.000997531	0.0173049	-0.0576445	0.954033	.
6	160775026	rs1611873	T	C	C	0.455289	ADD	7213	0.146445	0.0164919	8.87977	8.34325e-19	.
6	160775130	rs1740445	A	G	G	0.448357	ADD	7213	0.142928	0.0165267	8.64831	6.36961e-18	.
6	160775265	rs1782628	T	C	C	0.454735	ADD	7213	0.147307	0.0164804	8.93833	4.94851e-19	.
6	160775444	rs1740444	G	T	G	0.198392	ADD	7213	-0.230743	0.0206307	-11.1845	8.37725e-29	.
6	160775530	rs62436702	T	C	C	0.273257	ADD	7213	0.0149442	0.0186107	0.80299	0.422007	.
6	160775768	rs1782627	A	G	G	0.448981	ADD	7213	0.141549	0.0165402	8.55782	1.3905e-17	.
6	160776036	rs1620969	A	G	G	0.174754	ADD	7213	0.223344	0.0216375	10.3221	8.32915e-25	.
6	160776850	rs1652481	G	A	A	0.175308	ADD	7213	0.224666	0.0216336	10.3851	4.35427e-25	.
6	160776853	rs1652482	G	A	G	0.479204	ADD	7213	-0.127221	0.0164318	-7.74236	1.10915e-14	.
6	160777051	rs1652483	G	T	T	0.174615	ADD	7213	0.222905	0.0216413	10.3	1.04484e-24	.
6	160777258	rs1652484	T	C	C	0.174615	ADD	7213	0.222905	0.0216413	10.3	1.04484e-24	.
6	160777273	rs1740441	C	T	T	0.174615	ADD	7213	0.222905	0.0216413	10.3	1.04484e-24	.
6	160777347	rs62436703	C	T	T	0.274296	ADD	7213	0.0138959	0.0185897	0.747507	0.454782	.
6	160777358	rs1652485	C	T	C	0.198392	ADD	7213	-0.227971	0.0206441	-11.0429	3.98236e-28	.
6	160777436	rs1740440	C	T	T	0.174685	ADD	7213	0.222152	0.0216408	10.2654	1.48774e-24	.
6	160777456	rs1615455	C	T	T	0.174615	ADD	7213	0.222905	0.0216413	10.3	1.04484e-24	.
6	160777744	rs1782599	G	C	C	0.174477	ADD	7213	0.224126	0.0216636	10.3457	6.5328e-25	.
6	160777982	rs1782600	T	C	T	0.194094	ADD	7213	-0.228042	0.0207973	-10.965	9.32299e-28	.
6	160778168	rs1652486	C	A	A	0.174477	ADD	7213	0.224126	0.0216636	10.3457	6.5328e-25	.
6	160778181	rs1782601	G	T	T	0.174546	ADD	7213	0.223483	0.021663	10.3163	8.83374e-25	.
6	160778362	rs1652487	G	A	A	0.174407	ADD	7213	0.224761	0.0216748	10.3697	5.10364e-25	.
6	160778704	rs62436704	C	T	T	0.274435	ADD	7213	0.0133657	0.0185904	0.718958	0.47219	.
6	160778855	rs1782602	G	A	A	0.174615	ADD	7213	0.222905	0.0216413	10.3	1.04484e-24	.
6	160778868	rs1740438	T	C	C	0.174615	ADD	7213	0.222905	0.0216413	10.3	1.04484e-24	.
6	160778901	rs10945689	C	T	C	0.373284	ADD	7213	-0.0170076	0.0172039	-0.98859	0.322897	.
6	160779026	rs1740437	T	C	C	0.174615	ADD	7213	0.222905	0.0216413	10.3	1.04484e-24	.
6	160779123	rs1652488	G	T	T	0.455289	ADD	7213	0.145309	0.0164887	8.8126	1.51298e-18	.
6	160779159	rs1652489	G	A	A	0.174061	ADD	7213	0.225422	0.0216608	10.4069	3.47439e-25	.
6	160779362	rs78287513	T	C	C	0.0142105	ADD	7213	0.0894653	0.0701329	1.27565	0.202119	.
6	160779454	rs62436705	G	T	T	0.274366	ADD	7213	0.0134596	0.0185901	0.72402	0.469077	.
6	160779600	rs1652490	G	A	G	0.198669	ADD	7213	-0.227896	0.0206313	-11.0461	3.84635e-28	.
6	160779992	rs1652492	G	A	A	0.173922	ADD	7213	0.224882	0.0216648	10.3801	4.5859e-25	.
6	160780080	rs11758027	G	A	A	0.352558	ADD	7213	0.00533166	0.0172329	0.309388	0.757035	.
6	160780143	rs1620875	A	G	A	0.198669	ADD	7213	-0.22722	0.0206324	-11.0128	5.53533e-28	.
6	160780240	rs11753522	C	T	T	0.346111	ADD	7213	-0.000576755	0.0173027	-0.0333333	0.97341	.
6	160780324	rs11756434	T	C	C	0.352489	ADD	7213	0.00522718	0.017237	0.303253	0.761706	.
6	160780619	rs13206887	G	A	A	0.352904	ADD	7213	0.00508067	0.0172382	0.294733	0.768206	.
6	160780626	rs2749127	C	A	A	0.174407	ADD	7213	0.222331	0.0216573	10.2658	1.48145e-24	.
6	160780751	rs13196302	A	G	G	0.352419	ADD	7213	0.0051026	0.0172411	0.295956	0.767272	.
6	160780810	rs13196324	A	T	T	0.352419	ADD	7213	0.0051026	0.0172411	0.295956	0.767272	.
6	160780928	rs13199812	T	C	C	0.352419	ADD	7213	0.0051026	0.0172411	0.295956	0.767272	.
6	160781387	rs4709466	A	G	G	0.35235	ADD	7213	0.00472238	0.01724	0.273919	0.784154	.
6	160781994	rs4708878	A	G	G	0.35235	ADD	7213	0.00472238	0.01724	0.273919	0.784154	.
6	160782047	rs4709467	G	A	A	0.35235	ADD	7213	0.00472238	0.01724	0.273919	0.784154	.
6	160782104	rs1740436	C	T	C	0.198669	ADD	7213	-0.228543	0.0206213	-11.0829	2.56898e-28	.
6	160782116	rs4708880	G	C	C	0.352281	ADD	7213	0.00514615	0.017239	0.298519	0.765316	.
6	160782127	rs4708881	C	T	T	0.352281	ADD	7213	0.00514615	0.017239	0.298519	0.765316	.
6	160782150	rs4708882	C	T	T	0.35235	ADD	7213	0.00472238	0.01724	0.273919	0.784154	.
6	160782403	rs9458025	T	C	C	0.352281	ADD	7213	0.00492277	0.0172441	0.285476	0.775288	.
6	160782422	rs1367216	T	C	C	0.174061	ADD	7213	0.227268	0.0216686	10.4884	1.49132e-25	.
6	160782434	rs9458026	C	A	A	0.352142	ADD	7213	0.00508529	0.0172471	0.294848	0.768118	.
6	160782724	rs1247559	C	T	T	0.174615	ADD	7213	0.224745	0.0216491	10.3812	4.5303e-25	.
6	160782737	rs34797199	C	T	T	0.352211	ADD	7213	0.0050317	0.0172482	0.291723	0.770507	.
6	160783230	rs13216458	T	C	C	0.352281	ADD	7213	0.00492277	0.0172441	0.285476	0.775288	.
6	160783279	rs12526591	T	A	A	0.352281	ADD	7213	0.00492277	0.0172441	0.285476	0.775288	.
6	160783456	rs1991598	G	A	A	0.352489	ADD	7213	0.00432219	0.0172473	0.250601	0.80213	.
6	160783751	rs1549741	G	T	T	0.352558	ADD	7213	0.00432034	0.0172483	0.250479	0.802224	.
6	160783788	rs1247560	T	C	C	0.174615	ADD	7213	0.224745	0.0216491	10.3812	4.5303e-25	.
6	160783809	rs1344729	C	T	T	0.352489	ADD	7213	0.00420891	0.0172473	0.244033	0.807212	.
6	160783824	rs1247561	C	T	C	0.198392	ADD	7213	-0.227328	0.020636	-11.0161	5.33935e-28	.
6	160783857	rs1965092	C	T	T	0.352489	ADD	7213	0.00420891	0.0172473	0.244033	0.807212	.
6	160783963	rs1344730	G	A	A	0.346181	ADD	7213	-0.00149818	0.0173141	-0.0865298	0.931048	.
6	160784005	rs1344731	G	A	A	0.352419	ADD	7213	0.00415326	0.0172514	0.24075	0.809756	.
6	160784251	rs150683617	T	C	C	0.0264106	ADD	7213	1.00581	0.0506899	19.8423	2.35682e-85	.
6	160784424	rs1247562	C	T	C	0.198808	ADD	7213	-0.226712	0.020586	-11.0129	5.52987e-28	.
6	160784917	rs1247563	G	A	G	0.198392	ADD	7213	-0.227328	0.020636	-11.0161	5.33935e-28	.
6	160785036	rs4708883	G	A	A	0.014557	ADD	7213	0.0695297	0.0693365	1.00279	0.315997	.
6	160785181	rs4708884	C	T	T	0.352558	ADD	7213	0.00432034	0.0172483	0.250479	0.802224	.
6	160785317	rs4708885	A	G	G	0.352558	ADD	7213	0.00432034	0.0172483	0.250479	0.802224	.
6	160785355	rs4708887	A	G	G	0.352558	ADD	7213	0.00432034	0.0172483	0.250479	0.802224	.
6	160785452	rs4709469	G	T	T	0.352558	ADD	7213	0.00432034	0.0172483	0.250479	0.802224	.
6	160785458	rs4708888	A	C	C	0.352558	ADD	7213	0.00432034	0.0172483	0.250479	0.802224	.
6	160785618	rs1247564	C	A	A	0.174546	ADD	7213	0.225235	0.02165	10.4035	3.60074e-25	.
6	160785670	rs150998237	A	G	G	0.0136559	ADD	7213	0.0672595	0.0711152	0.945781	0.344292	.
6	160785873	rs79545658	G	A	A	0.352558	ADD	7213	0.00432034	0.0172483	0.250479	0.802224	.
6	160785878	rs1247565	G	A	A	0.174546	ADD	7213	0.225235	0.02165	10.4035	3.60074e-25	.
6	160786283	rs1247566	G	A	A	0.174546	ADD	7213	0.225235	0.02165	10.4035	3.60074e-25	.
6	160786611	rs9456586	G	A	A	0.352627	ADD	7213	0.0043309	0.017234	0.2513	0.80159	.
6	160786860	rs2115869	G	A	A	0.352627	ADD	7213	0.0043309	0.017234	0.2513	0.80159	.
6	160786960	rs2115870	A	G	G	0.352627	ADD	7213	0.0043309	0.017234	0.2513	0.80159	.
6	160786975	rs2115871	C	T	T	0.352627	ADD	7213	0.0043309	0.017234	0.2513	0.80159	.
6	160787265	rs1247567	T	C	C	0.174685	ADD	7213	0.224013	0.0216277	10.3577	5.77583e-25	.
6	160787354	rs1247568	C	T	C	0.198461	ADD	7213	-0.227155	0.0206262	-11.0129	5.52701e-28	.
6	160787548	rs10455783	G	A	A	0.35339	ADD	7213	0.0035566	0.0172252	0.206477	0.836424	.
6	160787552	rs10455784	C	T	T	0.35339	ADD	7213	0.0035566	0.0172252	0.206477	0.836424	.
6	160787733	rs13203571	A	G	G	0.352766	ADD	7213	0.00462501	0.017231	0.268413	0.788389	.
6	160787988	rs4708891	A	G	G	0.352697	ADD	7213	0.00465132	0.0172299	0.269956	0.787202	.
6	160788044	rs146083898	G	A	A	0.0275891	ADD	7213	0.16254	0.0505871	3.21307	0.00131901	.
6	160788069	rs4708892	T	C	C	0.352835	ADD	7213	0.00462563	0.0172269	0.268512	0.788313	.
6	160788213	rs4708893	A	C	C	0.352697	ADD	7213	0.00465132	0.0172299	0.269956	0.787202	.
6	160788684	rs9458028	C	T	T	0.352835	ADD	7213	0.00327881	0.0172167	0.190443	0.848967	.
6	160788685	rs9458029	A	G	G	0.352835	ADD	7213	0.00327881	0.0172167	0.190443	0.848967	.
6	160788953	rs9458030	G	A	A	0.352697	ADD	7213	0.003304	0.0172197	0.191873	0.847847	.
6	160789087	rs9458031	G	A	A	0.351865	ADD	7213	0.00560671	0.0172378	0.325257	0.744996	.
6	160789317	rs1652455	C	G	C	0.490434	ADD	7213	-0.123231	0.0163959	-7.51598	6.33026e-14	.
6	160789709	rs66496533	T	C	C	0.351726	ADD	7213	0.00501978	0.0172306	0.291329	0.770808	.
6	160790194	rs9456587	T	G	G	0.352211	ADD	7213	0.00654953	0.0172327	0.380063	0.70391	.
6	160790202	rs9458035	G	C	C	0.352211	ADD	7213	0.00654953	0.0172327	0.380063	0.70391	.
6	160790965	rs1740430	G	A	A	0.173922	ADD	7213	0.221146	0.0216597	10.21	2.61496e-24	.
6	160791025	rs142717575	G	A	A	0.0289755	ADD	7213	-0.404053	0.0492809	-8.19899	2.84576e-16	.
6	160791532	rs9456588	C	G	G	0.353251	ADD	7213	0.00246657	0.0172078	0.14334	0.886025	.
6	160791672	rs9456589	G	A	A	0.354083	ADD	7213	-0.00161291	0.0172052	-0.0937457	0.925314	.
6	160791964	rs62436730	A	G	G	0.0113684	ADD	7213	0.0195194	0.0784842	0.248705	0.803596	.
6	160792015	rs9458036	T	C	C	0.353112	ADD	7213	0.00245747	0.0172261	0.14266	0.886563	.
6	160792395	rs1358755	T	C	C	0.353528	ADD	7213	-0.000241154	0.0172222	-0.0140025	0.988828	.
6	160792604	rs1853022	T	C	C	0.352697	ADD	7213	0.00225972	0.0172249	0.131189	0.895629	.
6	160793763	rs144981713	G	C	C	0.0142798	ADD	7213	-1.16842	0.0693222	-16.855	1.50316e-62	.
6	160794019	rs1652456	A	T	T	0.176002	ADD	7213	0.212658	0.0215624	9.86245	8.43731e-23	.
6	160794538	rs113389682	C	T	T	0.0491474	ADD	7213	-0.487637	0.0379843	-12.8378	2.57326e-37	.
6	160794991	rs4709470	G	A	A	0.352419	ADD	7213	0.0013064	0.017236	0.0757947	0.939585	.
6	160795576	rs2064712	G	A	A	0.159642	ADD	7213	-0.126629	0.0227223	-5.57291	2.59568e-08	.
6	160796512	rs35509017	A	C	C	0.0133786	ADD	7213	0.0401687	0.0725615	0.553582	0.579882	.
6	160797619	rs1247571	A	G	A	0.166505	ADD	7213	-0.251587	0.0220571	-11.4062	7.0184e-30	.
6	160800348	rs139699952	G	C	C	0.0372245	ADD	7213	0.109992	0.0438655	2.50749	0.0121809	.
6	160800385	rs1853020	C	G	G	0.346596	ADD	7213	-0.0013723	0.0172993	-0.0793268	0.936775	.
6	160801458	rs1247572	A	G	G	0.1864	ADD	7213	0.20471	0.0211081	9.69817	4.18716e-22	.
6	160802741	rs1835344	A	G	G	0.346735	ADD	7213	-0.000593419	0.0173169	-0.0342682	0.972664	.
6	160803413	rs79261638	T	C	C	0.0343824	ADD	7213	0.0871909	0.0452513	1.92682	0.0540417	.
6	160803694	rs117743648	T	C	C	0.01324	ADD	7213	0.113725	0.0725303	1.56797	0.116932	.
6	160804221	rs74855749	A	G	G	0.0097047	ADD	7213	-0.00313033	0.0835233	-0.0374786	0.970104	.
6	160804271	rs1590185	T	C	C	0.346527	ADD	7213	-0.00109495	0.0173035	-0.063279	0.949546	.
6	160804698	rs9458039	C	T	T	0.346458	ADD	7213	-0.00117849	0.0173077	-0.0680904	0.945716	.
6	160804804	rs1740466	C	T	T	0.186261	ADD	7213	0.2068	0.0211174	9.79288	1.668e-22	.
6	160804869	rs34026567	T	A	A	0.186122	ADD	7213	0.206443	0.0211203	9.77463	1.99311e-22	.
6	160805907	rs783150	T	C	T	0.123735	ADD	7213	-0.459636	0.0247335	-18.5835	2.46066e-75	.
6	160806168	rs783151	T	C	C	0.0225981	ADD	7213	0.191111	0.0555608	3.43966	0.000585735	.
6	160806176	rs783152	G	T	T	0.0225981	ADD	7213	0.191111	0.0555608	3.43966	0.000585735	.
6	160806660	rs9885597	T	A	A	0.34625	ADD	7213	-0.00102859	0.0173307	-0.0593507	0.952674	.
6	160807362	rs145941871	C	T	T	0.0122002	ADD	7213	0.0966479	0.0749901	1.28881	0.197506	.
6	160808546	rs783153	T	G	T	0.486483	ADD	7213	-0.186696	0.0163614	-11.4108	6.6641e-30	.
6	160808748	rs783154	G	T	G	0.486275	ADD	7213	-0.186242	0.0163557	-11.387	8.71034e-30	.
6	160808765	rs783155	G	A	G	0.184805	ADD	7213	-0.346093	0.0210384	-16.4505	1.00852e-59	.
6	160809338	rs1740448	T	C	T	0.486136	ADD	7213	-0.186253	0.0163559	-11.3875	8.6637e-30	.
6	160809769	rs3846778	T	C	C	0.291072	ADD	7213	0.0230373	0.0182132	1.26487	0.20596	.
6	160810145	rs783156	T	C	T	0.486275	ADD	7213	-0.187811	0.0163623	-11.4783	3.10004e-30	.
6	160810560	rs9456592	C	T	T	0.342368	ADD	7213	0.00170502	0.01738	0.0981022	0.921854	.
6	160811192	rs9458040	T	C	C	0.347636	ADD	7213	-0.00327656	0.0173092	-0.189296	0.849866	.
6	160811739	rs783157	T	C	C	0.166089	ADD	7213	0.344434	0.0219501	15.6917	1.36974e-54	.
6	160812149	rs13202192	C	T	T	0.347636	ADD	7213	-0.00327656	0.0173092	-0.189296	0.849866	.
6	160812386	rs2024839	G	C	C	0.347636	ADD	7213	-0.00327656	0.0173092	-0.189296	0.849866	.
6	160813015	rs813021	C	T	T	0.16602	ADD	7213	0.343608	0.0219538	15.6514	2.52721e-54	.
6	160813146	rs783158	G	C	C	0.173229	ADD	7213	0.341196	0.0215438	15.8373	1.47508e-55	.
6	160813894	rs12191929	A	G	G	0.347706	ADD	7213	-0.00311351	0.017305	-0.179919	0.857221	.
6	160814110	rs2565722	G	T	T	0.167614	ADD	7213	0.343149	0.0218556	15.7008	1.1922e-54	.
6	160814498	rs1652461	A	T	T	0.163178	ADD	7213	0.341144	0.0220962	15.4391	6.24337e-53	.
6	160814501	rs73027814	T	C	C	0.115971	ADD	7213	0.113477	0.0257886	4.4003	1.0966e-05	.
6	160814628	rs1652462	A	C	C	0.16498	ADD	7213	0.33707	0.022008	15.3158	3.94214e-52	.
6	160814678	rs9458041	C	T	T	0.349439	ADD	7213	0.00219096	0.0172685	0.126876	0.899042	.
6	160815353	rs16891865	T	C	C	0.0188548	ADD	7213	0.118273	0.0608577	1.94343	0.052003	.
6	160816360	rs117059305	T	C	C	0.0381256	ADD	7213	0.0156929	0.0431007	0.364098	0.715795	.
6	160816519	rs10945698	A	C	C	0.388257	ADD	7213	0.00480039	0.0168422	0.285021	0.775636	.
6	160816966	rs45485198	A	C	C	0.266255	ADD	7213	0.0188948	0.0186882	1.01106	0.312024	.
6	160817183	rs2802356	G	A	G	0.456121	ADD	7213	-0.188854	0.0164042	-11.5125	2.10103e-30	.
6	160818001	rs2565723	C	T	T	0.135589	ADD	7213	0.371327	0.0237528	15.633	3.3436e-54	.
6	160819298	rs1835345	A	T	T	0.388188	ADD	7213	0.00679126	0.0168313	0.403491	0.686599	.
6	160819809	rs12527129	A	C	C	0.0188548	ADD	7213	0.118273	0.0608577	1.94343	0.052003	.
6	160820491	rs1972747	T	C	C	0.135658	ADD	7213	0.3726	0.0237468	15.6905	1.39353e-54	.
6	160820832	rs6925542	G	A	A	0.388604	ADD	7213	0.00590596	0.0168249	0.351024	0.72558	.
6	160822003	rs79691108	A	T	T	0.0107445	ADD	7213	0.299199	0.0790429	3.78527	0.000154785	.
6	160822338	rs4708894	T	C	C	0.388604	ADD	7213	0.00590596	0.0168249	0.351024	0.72558	.
6	160823327	rs2565725	A	G	A	0.456121	ADD	7213	-0.188728	0.0163998	-11.5079	2.2145e-30	.
6	160823534	rs2802353	G	A	A	0.135727	ADD	7213	0.371517	0.0237459	15.6455	2.76339e-54	.
6	160823806	rs62436736	A	C	C	0.261334	ADD	7213	0.0225064	0.0188467	1.19419	0.232445	.
6	160823942	rs141907610	G	T	T	0.0133786	ADD	7213	-0.117076	0.0717972	-1.63065	0.103009	.
6	160825672	rs79684526	A	G	G	0.0222515	ADD	7213	0.0781427	0.0568944	1.37347	0.169649	.
6	160825864	rs1624660	G	T	T	0.135796	ADD	7213	0.373765	0.0237377	15.7456	6.00959e-55	.
6	160826617	rs9346838	G	C	C	0.40836	ADD	7213	0.0127805	0.0166816	0.766145	0.443615	.
6	160826862	rs1652464	T	C	C	0.135173	ADD	7213	0.375158	0.0237642	15.7867	3.20791e-55	.
6	160826864	rs1782635	C	T	T	0.135173	ADD	7213	0.375158	0.0237642	15.7867	3.20791e-55	.
6	160827105	rs1782634	T	C	C	0.135381	ADD	7213	0.374685	0.0237554	15.7727	3.9758e-55	.
6	160827175	rs13212550	G	A	A	0.0159434	ADD	7213	0.0580244	0.0664031	0.87382	0.382245	.
6	160827520	rs1652465	T	A	T	0.45626	ADD	7213	-0.188454	0.016404	-11.4883	2.76957e-30	.
6	160828294	rs1782633	G	A	A	0.135173	ADD	7213	0.375158	0.0237642	15.7867	3.20791e-55	.
6	160828380	rs1782632	A	G	A	0.456329	ADD	7213	-0.187938	0.0164022	-11.4581	3.89873e-30	.
6	160828467	rs1782631	G	A	A	0.135381	ADD	7213	0.374685	0.0237554	15.7727	3.9758e-55	.
6	160828537	rs1652466	T	G	T	0.45626	ADD	7213	-0.188454	0.016404	-11.4883	2.76957e-30	.
6	160829227	rs9355839	G	A	A	0.106682	ADD	7213	0.402657	0.0264464	15.2254	1.51046e-51	.
6	160830318	rs9355840	G	C	C	0.387633	ADD	7213	0.00473094	0.0168735	0.280377	0.779196	.
6	160830741	rs1247536	T	G	G	0.0279357	ADD	7213	0.223557	0.0498894	4.48105	7.54232e-06	.
6	160830756	rs1247537	T	C	C	0.135173	ADD	7213	0.375158	0.0237642	15.7867	3.20791e-55	.
6	160830908	rs138491411	A	G	G	0.0126161	ADD	7213	0.00623533	0.0746421	0.0835364	0.933427	.
6	160831420	rs1247538	G	A	A	0.135173	ADD	7213	0.375158	0.0237642	15.7867	3.20791e-55	.
6	160831653	rs765351	C	A	A	0.408083	ADD	7213	0.0125175	0.016685	0.750223	0.453145	.
6	160831738	rs12211977	G	A	A	0.102523	ADD	7213	-0.526233	0.0269	-19.5626	4.46509e-83	.
6	160831763	rs1247539	T	C	T	0.128379	ADD	7213	-0.438871	0.0243553	-18.0195	4.86709e-71	.
6	160831984	rs1247540	G	A	A	0.135173	ADD	7213	0.375158	0.0237642	15.7867	3.20791e-55	.
6	160832960	rs192056523	T	C	C	0.013032	ADD	7213	0.106699	0.0730808	1.46002	0.144329	.
6	160834014	rs9346839	C	T	C	0.456675	ADD	7213	-0.189006	0.0164053	-11.521	1.90842e-30	.
6	160834991	rs143307625	C	T	T	0.0109524	ADD	7213	0.0198683	0.0799082	0.248639	0.803647	.
6	160835359	rs2489928	A	G	G	0.135242	ADD	7213	0.374043	0.023749	15.7499	5.63498e-55	.
6	160835497	rs12191307	G	A	A	0.102523	ADD	7213	-0.526233	0.0269	-19.5626	4.46509e-83	.
6	160836386	rs9347445	A	G	G	0.387564	ADD	7213	0.00516025	0.0168721	0.305844	0.759732	.
6	160836725	rs11757476	C	T	T	0.0335505	ADD	7213	0.189432	0.0459878	4.11917	3.84486e-05	.
6	160836921	rs34371670	C	T	T	0.0159434	ADD	7213	0.0580244	0.0664031	0.87382	0.382245	.
6	160838227	rs75108267	C	T	T	0.0202412	ADD	7213	0.10432	0.0588815	1.77169	0.0764876	.
6	160839498	rs2489952	A	G	G	0.172813	ADD	7213	0.307445	0.0216562	14.1966	3.88341e-45	.
6	160839749	rs117536381	G	A	A	0.0347983	ADD	7213	0.192494	0.0452447	4.25451	2.12158e-05	.
6	160842464	rs72501802	G	C	C	0.172674	ADD	7213	0.30623	0.0216404	14.1508	7.32744e-45	.
6	160842689	rs12191314	T	C	T	0.444822	ADD	7213	-0.18741	0.0164555	-11.3889	8.5272e-30	.
6	160842758	rs12195948	G	A	A	0.382712	ADD	7213	0.0121113	0.0168817	0.717421	0.473137	.
6	160842943	rs117408898	C	T	T	0.0230833	ADD	7213	0.0511064	0.0547328	0.933742	0.350468	.
6	160843169	rs12190057	A	G	G	0.382712	ADD	7213	0.0121113	0.0168817	0.717421	0.473137	.
6	160843652	rs139517815	G	C	C	0.0107445	ADD	7213	0.30903	0.0790377	3.90991	9.31779e-05	.
6	160843908	rs56055227	C	G	G	0.382642	ADD	7213	0.0121341	0.0168804	0.71883	0.472269	.
6	160844324	rs36162229	G	A	A	0.382712	ADD	7213	0.0121113	0.0168817	0.717421	0.473137	.
6	160845455	rs79245262	G	A	A	0.0255095	ADD	7213	0.0344205	0.052457	0.656166	0.511738	.
6	160846251	rs13218423	G	T	T	0.382712	ADD	7213	0.0121113	0.0168817	0.717421	0.473137	.
6	160846457	rs62435283	C	T	T	0.166436	ADD	7213	0.310308	0.0219774	14.1194	1.13146e-44	.
6	160846524	rs9365214	G	C	C	0.382712	ADD	7213	0.0121113	0.0168817	0.717421	0.473137	.
6	160847379	rs73029749	T	C	T	0.264037	ADD	7213	0.0183457	0.018695	0.981315	0.32647	.
6	160847670	rs28515783	C	T	T	0.414807	ADD	7213	0.0180783	0.0166073	1.08857	0.276379	.
6	160847751	rs74196484	G	A	A	0.143768	ADD	7213	0.327521	0.0232762	14.0711	2.20292e-44	.
6	160848447	rs115279925	G	A	A	0.0255095	ADD	7213	0.0344205	0.052457	0.656166	0.511738	.
6	160849473	rs66746245	A	G	G	0.382712	ADD	7213	0.0121113	0.0168817	0.717421	0.473137	.
6	160849749	rs2489929	C	T	T	0.140649	ADD	7213	0.348261	0.0234604	14.8447	3.98241e-49	.
6	160851414	rs76312164	G	A	A	0.024747	ADD	7213	0.0219446	0.0533386	0.411422	0.680776	.
6	160851723	rs76838390	A	G	G	0.172605	ADD	7213	0.30633	0.0216419	14.1545	6.96516e-45	.
6	160852753	rs2465864	G	A	G	0.445654	ADD	7213	-0.187093	0.0164684	-11.3607	1.1709e-29	.
6	160852859	rs12153973	T	G	T	0.445376	ADD	7213	-0.188723	0.0164632	-11.4633	3.67543e-30	.
6	160852955	rs12153845	C	T	C	0.444683	ADD	7213	-0.186897	0.0164527	-11.3597	1.18513e-29	.
6	160853884	rs79080777	G	A	A	0.0255095	ADD	7213	0.0344205	0.052457	0.656166	0.511738	.
6	160853930	rs7383363	A	G	A	0.444614	ADD	7213	-0.187077	0.0164552	-11.3689	1.06851e-29	.
6	160854703	rs13219777	A	G	G	0.382781	ADD	7213	0.0119406	0.016883	0.707258	0.479429	.
6	160855402	rs7382435	C	T	C	0.444614	ADD	7213	-0.187077	0.0164552	-11.3689	1.06851e-29	.
6	160855815	rs9355847	A	G	G	0.366144	ADD	7213	0.00713183	0.0170309	0.418757	0.675406	.
6	160855918	rs78851647	C	T	T	0.147234	ADD	7213	0.337092	0.0230279	14.6384	7.72471e-48	.
6	160856818	rs9458050	T	C	T	0.444683	ADD	7213	-0.187039	0.0164525	-11.3684	1.07375e-29	.
6	160857360	rs114713068	T	A	A	0.0255095	ADD	7213	0.0344205	0.052457	0.656166	0.511738	.
6	160857737	rs12208269	A	G	G	0.177319	ADD	7213	-0.108139	0.0216313	-4.99921	5.89238e-07	.
6	160858653	rs9365225	A	G	G	0.172744	ADD	7213	0.307217	0.0216261	14.2058	3.41768e-45	.
6	160859213	rs2489935	T	C	C	0.136143	ADD	7213	0.351999	0.0238969	14.7299	2.08186e-48	.
6	160859293	rs2489936	G	A	G	0.455289	ADD	7213	-0.17773	0.0164263	-10.8199	4.47123e-27	.
6	160859347	rs1247513	C	T	T	0.177249	ADD	7213	-0.340326	0.0213797	-15.9182	4.24576e-56	.
6	160859734	rs2243944	C	G	C	0.455289	ADD	7213	-0.176676	0.0164279	-10.7546	8.98728e-27	.
6	160859900	rs1806449	G	T	G	0.45522	ADD	7213	-0.17633	0.0164265	-10.7345	1.11447e-26	.
6	160860143	rs2465850	T	C	T	0.455358	ADD	7213	-0.177187	0.0164244	-10.7881	6.28832e-27	.
6	160860174	rs79187722	T	G	G	0.0255095	ADD	7213	0.0197992	0.0524581	0.377429	0.705866	.
6	160860326	rs1892347	A	G	A	0.455081	ADD	7213	-0.177019	0.0164263	-10.7765	7.11242e-27	.
6	160860358	rs1892348	T	A	T	0.455081	ADD	7213	-0.177019	0.0164263	-10.7765	7.11242e-27	.
6	160861002	rs61200572	G	A	A	0.0255095	ADD	7213	0.0197992	0.0524581	0.377429	0.705866	.
6	160861070	rs1317216	T	C	C	0.136628	ADD	7213	0.348429	0.0238523	14.6078	1.19558e-47	.
6	160861468	rs2465857	C	T	C	0.454735	ADD	7213	-0.175281	0.0164287	-10.6692	2.22984e-26	.
6	160861649	rs75991907	T	A	A	0.0142105	ADD	7213	0.00990736	0.0708415	0.139852	0.88878	.
6	160861681	rs2465859	C	T	C	0.454804	ADD	7213	-0.1754	0.0164304	-10.6754	2.0885e-26	.
6	160861877	rs2997092	T	C	C	0.137807	ADD	7213	0.345367	0.0237465	14.5439	2.96612e-47	.
6	160862019	rs5013438	A	G	A	0.454804	ADD	7213	-0.17541	0.0164258	-10.679	2.01084e-26	.
6	160862028	rs5013439	G	C	G	0.454735	ADD	7213	-0.175281	0.0164287	-10.6692	2.22984e-26	.
6	160862032	rs5013440	A	G	A	0.454735	ADD	7213	-0.175281	0.0164287	-10.6692	2.22984e-26	.
6	160862039	rs5013441	A	T	A	0.454735	ADD	7213	-0.175281	0.0164287	-10.6692	2.22984e-26	.
6	160862101	rs2997093	T	A	T	0.455289	ADD	7213	-0.176584	0.0164326	-10.7459	9.86266e-27	.
6	160862103	rs2997094	T	G	T	0.455289	ADD	7213	-0.176584	0.0164326	-10.7459	9.86266e-27	.
6	160862146	rs2953494	G	T	G	0.455289	ADD	7213	-0.176584	0.0164326	-10.7459	9.86266e-27	.
6	160862151	rs2953495	C	A	C	0.455289	ADD	7213	-0.176584	0.0164326	-10.7459	9.86266e-27	.
6	160862172	rs2997095	A	G	A	0.455289	ADD	7213	-0.176584	0.0164326	-10.7459	9.86266e-27	.
6	160862179	rs34052962	C	G	G	0.382157	ADD	7213	0.0125686	0.0168618	0.745388	0.456062	.
6	160862554	rs1247514	C	G	C	0.266602	ADD	7213	0.0268294	0.0186553	1.43816	0.150431	.
6	160862568	rs62435345	T	C	T	0.45522	ADD	7213	-0.175605	0.0164459	-10.6777	2.0373e-26	.
6	160862797	rs2489939	T	C	C	0.135796	ADD	7213	0.346442	0.0238813	14.5069	5.01431e-47	.
6	160862897	rs2489940	G	T	T	0.00921946	ADD	7213	0.0794811	0.0868347	0.915314	0.360057	.
6	160863441	rs2255792	C	G	C	0.332386	ADD	7213	0.00833943	0.0175657	0.474758	0.634974	.
6	160863747	rs1937487	T	C	T	0.331346	ADD	7213	0.00846904	0.0175632	0.482205	0.629675	.
6	160863813	rs1937486	G	C	G	0.332109	ADD	7213	0.00829615	0.0175675	0.472244	0.636767	.
6	160863863	rs1937485	A	G	A	0.326702	ADD	7213	0.00109296	0.0176311	0.0619902	0.950572	.
6	160864096	rs74375150	G	C	C	0.0225981	ADD	7213	0.0753817	0.0559466	1.34739	0.177898	.
6	160864431	rs2465867	G	A	A	0.153126	ADD	7213	0.29794	0.022849	13.0396	1.97809e-38	.
6	160864485	rs2489941	C	T	T	0.153889	ADD	7213	0.298988	0.0227957	13.116	7.40831e-39	.
6	160864728	rs4709474	A	G	G	0.490434	ADD	7213	-0.163173	0.0162804	-10.0226	1.7268e-23	.
6	160865270	rs75514545	T	G	G	0.0226674	ADD	7213	0.0802554	0.0558661	1.43657	0.150885	.
6	160865418	rs2186129	G	T	T	0.489533	ADD	7213	-0.158413	0.016277	-9.73228	3.00883e-22	.
6	160865602	rs140458070	A	G	G	0.027797	ADD	7213	0.0421914	0.0503206	0.838451	0.401805	.
6	160865918	rs1937484	T	C	T	0.332039	ADD	7213	0.00726414	0.0175558	0.413773	0.679052	.
6	160866301	rs2465868	C	T	C	0.332594	ADD	7213	0.00714629	0.0175467	0.407271	0.683821	.
6	160867608	rs2489943	C	T	C	0.33197	ADD	7213	0.00705386	0.017555	0.401815	0.687832	.
6	160868900	rs9347465	T	C	C	0.489463	ADD	7213	-0.158387	0.016275	-9.73192	3.01922e-22	.
6	160869563	rs1782624	G	T	G	0.332109	ADD	7213	0.00639854	0.017546	0.364673	0.715366	.
6	160869780	rs1782625	T	C	T	0.331901	ADD	7213	0.00674962	0.0175541	0.384504	0.700616	.
6	160869828	rs143368848	A	G	G	0.0165673	ADD	7213	0.0626827	0.0652031	0.961346	0.336411	.
6	160869894	rs10945704	C	T	T	0.154235	ADD	7213	0.296863	0.0227752	13.0345	2.11064e-38	.
6	160870404	rs2465840	A	G	A	0.0361153	ADD	7213	0.0758137	0.0442028	1.71514	0.0863634	.
6	160870511	rs138815404	T	A	A	0.0180923	ADD	7213	0.137577	0.0617978	2.22624	0.0260287	.
6	160870512	rs148594833	G	T	T	0.0180923	ADD	7213	0.137577	0.0617978	2.22624	0.0260287	.
6	160870585	rs2953493	C	G	C	0.331831	ADD	7213	0.00710096	0.0175586	0.404415	0.68592	.
6	160871009	rs183680837	T	G	G	0.0131013	ADD	7213	0.0856974	0.0729002	1.17554	0.239816	.
6	160871043	rs142048933	A	G	G	0.0280743	ADD	7213	0.0399023	0.0500959	0.796518	0.425757	.
6	160871881	rs2489944	C	T	T	0.154166	ADD	7213	0.296882	0.0227776	13.034	2.12426e-38	.
6	160872019	rs77631243	T	A	A	0.0225981	ADD	7213	0.0798629	0.0559457	1.42751	0.153477	.
6	160872119	rs1781518	A	G	G	0.490365	ADD	7213	-0.163629	0.0162866	-10.0469	1.35478e-23	.
6	160872251	rs116927664	G	A	A	0.0278664	ADD	7213	0.043001	0.050264	0.855503	0.392301	.
6	160874122	rs2465841	C	T	T	0.182032	ADD	7213	0.261579	0.0213105	12.2746	2.72129e-34	.
6	160874566	rs1937483	G	A	A	0.182032	ADD	7213	0.261579	0.0213105	12.2746	2.72129e-34	.
6	160875380	rs57314213	G	A	A	0.0309857	ADD	7213	0.0311729	0.0476993	0.65353	0.513435	.
6	160875448	rs60015872	T	C	C	0.0309164	ADD	7213	0.0320521	0.0477468	0.671293	0.502056	.
6	160875509	rs2465842	T	C	C	0.182032	ADD	7213	0.261579	0.0213105	12.2746	2.72129e-34	.
6	160875628	rs2465843	A	G	G	0.182032	ADD	7213	0.261579	0.0213105	12.2746	2.72129e-34	.
6	160875994	rs77352912	G	C	C	0.0341744	ADD	7213	-0.0945758	0.045558	-2.07594	0.0379347	.
6	160876340	rs2465844	G	C	C	0.151116	ADD	7213	0.295784	0.0229241	12.9027	1.13194e-37	.
6	160876381	rs1937482	C	T	T	0.0340358	ADD	7213	0.115726	0.045825	2.52539	0.0115784	.
6	160876692	rs2489945	G	A	A	0.182032	ADD	7213	0.261579	0.0213105	12.2746	2.72129e-34	.
6	160876893	rs9365227	G	T	T	0.151116	ADD	7213	0.295784	0.0229241	12.9027	1.13194e-37	.
6	160876894	rs9347466	A	T	T	0.151116	ADD	7213	0.295784	0.0229241	12.9027	1.13194e-37	.
6	160877231	rs2997096	T	C	T	0.356024	ADD	7213	-0.0538272	0.0173166	-3.10842	0.00188823	.
6	160877372	rs2465875	A	T	T	0.182032	ADD	7213	0.261579	0.0213105	12.2746	2.72129e-34	.
6	160877560	rs2465874	G	T	T	0.182032	ADD	7213	0.261579	0.0213105	12.2746	2.72129e-34	.
6	160878082	rs77006206	T	C	C	0.0341051	ADD	7213	0.118935	0.0457822	2.59784	0.00940026	.
6	160878404	rs9458057	T	C	C	0.0180923	ADD	7213	0.0192332	0.0622968	0.308734	0.757533	.
6	160878779	rs145872194	A	G	G	0.0211424	ADD	7213	0.0196052	0.0575206	0.340839	0.733235	.
6	160878940	rs2465873	A	G	G	0.151116	ADD	7213	0.295784	0.0229241	12.9027	1.13194e-37	.
6	160879056	rs2465872	T	C	C	0.182171	ADD	7213	0.261883	0.0212971	12.2966	2.08464e-34	.
6	160879210	rs114577453	G	T	T	0.0341051	ADD	7213	0.118935	0.0457822	2.59784	0.00940026	.
6	160879735	rs149386004	G	A	A	0.0304312	ADD	7213	0.0449346	0.048195	0.93235	0.351187	.
6	160879818	rs112801126	C	T	T	0.0309857	ADD	7213	0.034228	0.047699	0.717584	0.473037	.
6	160880002	rs2489946	C	T	T	0.151116	ADD	7213	0.295784	0.0229241	12.9027	1.13194e-37	.
6	160880071	rs1247516	A	G	G	0.428255	ADD	7213	-0.123037	0.0166127	-7.40622	1.44707e-13	.
6	160880081	rs2489947	A	G	G	0.151116	ADD	7213	0.295784	0.0229241	12.9027	1.13194e-37	.
6	160880836	rs2465834	T	C	C	0.151116	ADD	7213	0.295784	0.0229241	12.9027	1.13194e-37	.
6	160880933	rs57300662	A	G	G	0.151116	ADD	7213	0.295784	0.0229241	12.9027	1.13194e-37	.
6	160881235	rs1247515	A	T	A	0.399348	ADD	7213	-0.0355319	0.0169385	-2.0977	0.0359666	.
6	160881279	rs57196352	T	A	A	0.122418	ADD	7213	0.304209	0.0251436	12.0988	2.25191e-33	.
6	160881684	rs12523732	C	T	T	0.0303618	ADD	7213	0.0427351	0.0482446	0.885801	0.375754	.
6	160881851	rs2465833	G	A	G	0.399834	ADD	7213	-0.0353029	0.0169293	-2.08531	0.0370762	.
6	160882688	rs1247519	A	T	A	0.364897	ADD	7213	-0.0526509	0.0172255	-3.05657	0.00224704	.
6	160883040	rs74985118	C	G	G	0.0324414	ADD	7213	0.0476524	0.0467319	1.0197	0.307907	.
6	160883210	rs62435349	A	T	T	0.107376	ADD	7213	-0.0774898	0.0269138	-2.87918	0.00399882	.
6	160883291	rs1937480	C	T	T	0.151116	ADD	7213	0.295784	0.0229241	12.9027	1.13194e-37	.
6	160884019	rs1247518	A	T	T	0.448773	ADD	7213	-0.11482	0.0165039	-6.95713	3.77779e-12	.
6	160884683	rs1247517	G	A	A	0.416401	ADD	7213	-0.11848	0.016613	-7.13177	1.08715e-12	.
6	160884755	rs111565833	T	C	C	0.0140718	ADD	7213	-0.0199986	0.0708211	-0.282382	0.777659	.
6	160886153	rs148605145	T	C	C	0.0183696	ADD	7213	0.0214411	0.061853	0.346646	0.728867	.
6	160886225	rs80063860	T	C	C	0.0341051	ADD	7213	0.116227	0.0457832	2.53863	0.0111495	.
6	160887176	rs60712071	C	T	T	0.0341051	ADD	7213	0.116227	0.0457832	2.53863	0.0111495	.
6	160888063	rs528126680	T	C	C	0.0106059	ADD	7213	-0.506766	0.0804077	-6.30246	3.10211e-10	.
6	160888123	rs4708895	T	C	T	0.400458	ADD	7213	-0.0364607	0.0169227	-2.15455	0.0312304	.
6	160888142	rs9365229	G	C	C	0.181409	ADD	7213	0.265902	0.021356	12.4509	3.17796e-35	.
6	160888385	rs148917677	C	T	T	0.0304312	ADD	7213	0.0420209	0.0481954	0.871886	0.3833	.
6	160889611	rs61293192	G	A	A	0.0342437	ADD	7213	0.113078	0.0457015	2.47427	0.0133739	.
6	160889878	rs2465854	G	A	A	0.151047	ADD	7213	0.29831	0.0229347	13.0069	3.00402e-38	.
6	160890817	rs1261931	T	C	T	0.365867	ADD	7213	-0.0505907	0.0172122	-2.93924	0.00330065	.
6	160890851	rs112839059	C	G	G	0.0294607	ADD	7213	-0.518974	0.0486383	-10.6701	2.20909e-26	.
6	160891312	rs1247520	T	A	T	0.366075	ADD	7213	-0.0511766	0.0172053	-2.97448	0.00294463	.
6	160891623	rs76031264	T	C	C	0.0674477	ADD	7213	-0.420374	0.0328492	-12.7971	4.30149e-37	.
6	160892587	rs74625856	A	T	T	0.0323721	ADD	7213	0.0441854	0.0467769	0.944599	0.344895	.
6	160892784	rs79085151	T	C	C	0.0436018	ADD	7213	-0.0912573	0.0403286	-2.26284	0.0236751	.
6	160892978	rs79182122	G	A	A	0.0237072	ADD	7213	-0.101581	0.0545469	-1.86227	0.0626053	.
6	160893350	rs56952844	A	G	G	0.0368085	ADD	7213	0.0562195	0.0440118	1.27737	0.201511	.
6	160893417	rs147676830	G	A	A	0.029738	ADD	7213	0.0467886	0.0486952	0.960846	0.336662	.
6	160893427	rs60723766	C	T	T	0.036254	ADD	7213	0.0564543	0.0443934	1.27168	0.203527	.
6	160893901	rs146349001	C	G	G	0.0210037	ADD	7213	0.0553278	0.0576925	0.959012	0.337585	.
6	160893943	rs143292133	G	C	C	0.0205185	ADD	7213	0.107294	0.0587104	1.82752	0.0676633	.
6	160893952	rs142352123	T	C	C	0.0123388	ADD	7213	-0.333729	0.075343	-4.42946	9.58622e-06	.
6	160894098	rs9346841	T	C	C	0.122972	ADD	7213	0.248406	0.0252444	9.84004	1.05138e-22	.
6	160894184	rs2489955	A	C	C	0.161098	ADD	7213	0.131717	0.0224993	5.85428	5.00105e-09	.
6	160894289	rs117798791	G	A	A	0.0103286	ADD	7213	0.207068	0.0821669	2.52009	0.011754	.
6	160894315	rs2489956	C	T	T	0.412727	ADD	7213	0.0055872	0.0168578	0.331432	0.740328	.
6	160894368	rs2465876	T	G	G	0.152087	ADD	7213	0.132984	0.0230256	5.77549	7.99201e-09	.
6	160894645	rs1937476	C	A	A	0.405518	ADD	7213	0.00914753	0.0168907	0.541571	0.588131	.
6	160894646	rs62656960	A	G	G	0.405587	ADD	7213	0.00922865	0.0168874	0.546481	0.584752	.
6	160894692	rs1937475	A	G	A	0.306183	ADD	7213	-0.162879	0.0177723	-9.16478	6.36503e-20	.
6	160894725	rs73017757	C	A	A	0.252322	ADD	7213	-0.0874582	0.0190822	-4.58324	4.65533e-06	.
6	160894763	rs62436886	G	A	A	0.252253	ADD	7213	-0.0878041	0.0190819	-4.60143	4.26783e-06	.
6	160894863	rs1937474	C	T	T	0.153196	ADD	7213	0.140577	0.0229443	6.12689	9.43252e-10	.
6	160895031	rs60897688	G	A	A	0.252253	ADD	7213	-0.0877297	0.019075	-4.5992	4.31353e-06	.
6	160895096	rs2489957	A	G	A	0.306183	ADD	7213	-0.163621	0.0177656	-9.20999	4.20197e-20	.
6	160895291	rs2465877	C	T	T	0.15271	ADD	7213	0.146721	0.0229434	6.39491	1.70666e-10	.
6	160895343	rs62436888	G	C	C	0.252392	ADD	7213	-0.0879703	0.0190749	-4.61183	4.06018e-06	.
6	160895446	rs6917099	G	A	A	0.252114	ADD	7213	-0.087741	0.0190819	-4.59812	4.33582e-06	.
6	160895887	rs6902594	A	G	G	0.252461	ADD	7213	-0.087387	0.0190753	-4.58116	4.70175e-06	.
[truncated: 992 more rows]
