# Supplementary material for: Multi-omics analysis indicates an association between TAPBP and prostate cancer
Source: PLoS One. 2025 Nov 21;20(11):e0336438. doi: 10.1371/journal.pone.0336438 (PMC12637951; doi:10.1371/journal.pone.0336438)
Supplement: S1 File — (ZIP) [file pone.0336438.s001.zip › TAPBP OR.xls]

## Sheet: Sheet1
	id.exposure	id.outcome	outcome	exposure	method	nsnp	b	se	pval	lo_ci	up_ci	or	or_lci95	or_uci95
1	rpCsY0	5ikCWz	PA	TAPBP	MR Egger	24	-0.102115	0.0326139	0.00485896	-0.166039	-0.0381921	0.902925	0.847014	0.962528
2	rpCsY0	5ikCWz	PA	TAPBP	Weighted median	24	-0.145671	0.0279729	1.9132e-07	-0.200498	-0.0908444	0.864442	0.818323	0.91316
3	rpCsY0	5ikCWz	PA	TAPBP	Inverse variance weighted	24	-0.111795	0.0187202	2.34519e-09	-0.148486	-0.0751033	0.894228	0.862012	0.927648
4	rpCsY0	5ikCWz	PA	TAPBP	Simple mode	24	-0.117824	0.0505086	0.0287712	-0.216821	-0.0188275	0.888852	0.805074	0.981349
5	rpCsY0	5ikCWz	PA	TAPBP	Weighted mode	24	-0.13036	0.0276834	9.61471e-05	-0.184619	-0.0761006	0.877779	0.831421	0.926723
