# Supplementary material for: Multi-omics analysis indicates an association between TAPBP and prostate cancer
Source: PLoS One. 2025 Nov 21;20(11):e0336438. doi: 10.1371/journal.pone.0336438 (PMC12637951; doi:10.1371/journal.pone.0336438)
Supplement: S1 File — (ZIP) [file pone.0336438.s001.zip › TAPBP.csv]

SNP	A1	A2	EAF	BETA	SE	P
rs17213728	G	A	0.0281436	-0.0676509	0.0509375	0.184182
rs5875416	C	A	0.175794	-0.0347444	0.022022	0.114676
rs7383287	G	A	0.208859	0.00161918	0.0206133	0.937393
rs2071468	G	A	0.0823513	-0.0811441	0.0305445	0.00791093
rs17429444	G	A	0.105365	-0.0798006	0.0268998	0.00302112
rs9368743	G	A	0.0232913	-0.141766	0.055318	0.0104047
rs2621323	G	A	0.32178	0.00682864	0.0177554	0.700548
rs59670661	C	A	0.0631499	0.00351554	0.0340934	0.917874
rs62397685	G	A	0.0307778	0.143279	0.0481467	0.00293112
rs151027268	G	A	0.0274504	-0.0521395	0.0511322	0.307905
rs2621321	G	A	0.25863	0.00679569	0.0190958	0.721946
rs73410779	T	A	0.0579509	0.000274004	0.0355457	0.99385
rs16870911	T	A	0.0229447	-0.0457531	0.0557294	0.411681
rs73410785	C	A	0.0350062	0.0307645	0.0453661	0.497706
rs73738910	C	A	0.0229447	-0.0457531	0.0557294	0.411681
rs241454	G	A	0.262235	0.0082147	0.0189721	0.665037
rs115360810	G	A	0.0237765	-0.100377	0.0541529	0.0638403
rs241448	G	A	0.262443	0.0116091	0.0189724	0.540626
rs241437	G	A	0.388604	0.0446999	0.0170903	0.00892808
rs241436	G	A	0.463191	-0.00782142	0.0167941	0.641427
rs9380327	C	A	0.124428	-0.0104521	0.0251495	0.677716
rs56294406	T	A	0.0242617	-0.0459227	0.053979	0.394936
rs28724897	G	A	0.0334812	0.0907254	0.0464687	0.0509295
rs34085630	C	A	0.0153889	0.0203047	0.0672266	0.762635
rs55869430	G	A	0.0471371	-0.0398843	0.0387993	0.304001
rs9378275	T	A	0.0207265	-0.0340888	0.058247	0.558402
rs112647257	T	A	0.0623874	-0.0222573	0.0345833	0.519865
rs56145201	G	A	0.0380563	-0.0933202	0.0432016	0.0307971
rs2071552	G	A	0.472064	0.00015669	0.0166758	0.992503
rs150636480	G	A	0.021489	-0.0976211	0.057079	0.0872569
rs3763365	G	A	0.497574	-0.0108	0.016656	0.516738
rs3763364	T	A	0.42971	0.0165273	0.0168228	0.325921
rs56410936	G	A	0.0211424	-0.092903	0.0577021	0.107432
rs56077117	G	A	0.0203106	-0.105765	0.0589919	0.0730358
rs72854938	T	A	0.0381256	-0.111357	0.0431615	0.00989947
rs6924102	G	A	0.429849	0.0160787	0.0168263	0.339323
rs114777049	G	A	0.0211424	-0.092903	0.0577021	0.107432
rs4713599	C	A	0.0664079	-0.0990069	0.0329993	0.00270663
rs2071542	G	A	0.0454735	-0.105752	0.0394897	0.00742368
rs2071541	G	A	0.131568	-0.0775081	0.0244439	0.00152624
rs1132988	T	A	0.0931651	-0.0565019	0.028458	0.047132
rs4711312	G	A	0.152017	-0.0565165	0.0231583	0.014693
rs12529313	G	A	0.174407	-0.0590714	0.0219615	0.00716656
rs2127680	G	A	0.0364619	-0.0999766	0.0440981	0.023411
rs55960995	T	A	0.0364619	-0.0999766	0.0440981	0.023411
rs72860334	G	A	0.0364619	-0.0999766	0.0440981	0.023411
rs72860338	G	A	0.0363233	-0.102732	0.0441708	0.0200579
rs72860339	G	A	0.0364619	-0.0999766	0.0440981	0.023411
rs55702652	G	A	0.0368085	-0.099025	0.0439162	0.0241718
rs1351383	C	A	0.420699	-0.029572	0.0170511	0.0829044
rs56157202	G	A	0.0212117	-0.100828	0.0576124	0.0801429
rs2071476	G	A	0.442049	-0.0380823	0.0169392	0.0245955
rs20547	G	A	0.0335505	-0.0184115	0.0463371	0.691129
rs28724899	T	A	0.132746	0.03301	0.0245313	0.178464
rs9276823	G	A	0.442118	-0.0377673	0.0169363	0.0257808
rs9276824	G	A	0.44198	-0.0375902	0.0169375	0.0264942
rs7766900	G	A	0.442118	-0.0377673	0.0169363	0.0257808
rs9276826	G	A	0.101969	0.0312412	0.0274428	0.254986
rs150014887	G	A	0.0213503	-0.102502	0.0574376	0.0743725
rs6938130	T	A	0.420629	-0.029575	0.0170444	0.082753
rs189824532	G	A	0.0258561	-0.0278737	0.0527132	0.596974
rs9276830	G	A	0.442118	-0.0377673	0.0169363	0.0257808
rs9276831	G	A	0.130805	-0.0281596	0.0248579	0.257328
rs116481206	T	A	0.0333426	-0.115714	0.0459534	0.0118213
rs1133896	G	A	0.420629	-0.029575	0.0170444	0.082753
rs1383269	G	A	0.442118	-0.0377673	0.0169363	0.0257808
rs1871667	G	A	0.420837	-0.0293814	0.0170496	0.0848781
rs17430018	T	A	0.0579509	-0.0555251	0.0355397	0.118252
rs1580345	C	A	0.362956	-0.0171712	0.0174474	0.325067
rs6905477	G	A	0.363025	-0.0176026	0.0174433	0.312943
rs9276841	G	A	0.363025	-0.0176026	0.0174433	0.312943
rs9276843	G	A	0.363025	-0.0176026	0.0174433	0.312943
rs9276844	G	A	0.363025	-0.0176026	0.0174433	0.312943
rs9276845	G	A	0.363025	-0.0176026	0.0174433	0.312943
rs9276846	G	A	0.363164	-0.0173976	0.0174457	0.31868
rs9276850	G	A	0.363164	-0.0173976	0.0174457	0.31868
rs9276860	G	A	0.363094	-0.0176439	0.0174445	0.311844
rs7765121	G	A	0.363164	-0.0173976	0.0174457	0.31868
rs7765145	G	A	0.363025	-0.0178698	0.0174432	0.305655
rs9276863	G	A	0.363164	-0.0173976	0.0174457	0.31868
rs115591082	G	A	0.0844309	0.0999959	0.0300897	0.000894137
rs7757767	G	A	0.363025	-0.017246	0.0174486	0.322995
rs9276892	G	A	0.362886	-0.0176188	0.0174462	0.31258
rs9276900	C	A	0.355816	-0.0152119	0.0175305	0.385565
rs9276902	C	A	0.0291141	0.0690916	0.0500109	0.167158
rs9276904	G	A	0.362956	-0.0171765	0.0174368	0.324622
rs2170185	G	A	0.363025	-0.0173347	0.017438	0.320218
rs2127675	G	A	0.363025	-0.0173347	0.017438	0.320218
rs9276910	T	A	0.355816	-0.0152119	0.0175305	0.385565
rs7766964	T	A	0.0854707	-0.0553101	0.0296529	0.0621866
rs75008053	C	A	0.0209344	-0.0600989	0.0581701	0.301565
rs2621418	C	A	0.021281	0.189905	0.057304	0.0009243
rs10046115	G	A	0.100236	-0.0690624	0.02778	0.0129394
rs7740137	G	A	0.100374	-0.0680417	0.0277674	0.0142929
rs7740473	G	A	0.100236	-0.0690624	0.02778	0.0129394
rs6457688	G	A	0.100236	-0.0690624	0.02778	0.0129394
rs1963772	G	A	0.100374	-0.0680417	0.0277674	0.0142929
rs10214510	G	A	0.0201026	-0.0216348	0.0590825	0.714242
rs10214513	C	A	0.100374	-0.0680417	0.0277674	0.0142929
rs9296052	T	A	0.100374	-0.0680417	0.0277674	0.0142929
rs115962222	G	A	0.0255095	-0.0274407	0.053045	0.604956
rs9501231	G	A	0.0998198	-0.0701784	0.0277538	0.0114729
rs241413	G	A	0.427145	-0.00440925	0.0168134	0.793139
rs9461817	T	A	0.100582	-0.0682672	0.0276417	0.013545
rs17213966	G	A	0.101345	-0.0660989	0.0275523	0.0164638
rs241409	G	A	0.0960072	0.0107643	0.0284714	0.705385
rs16871100	C	A	0.101553	-0.0664133	0.0275336	0.0158864
rs12195238	T	A	0.0221129	0.0196767	0.0567017	0.728585
rs17213980	G	A	0.080757	-0.0748816	0.0305395	0.0142316
rs11963774	G	A	0.080757	-0.0748816	0.0305395	0.0142316
rs7765366	C	A	0.0213503	-0.115509	0.0576249	0.0450542
rs114981749	G	A	0.0369472	-0.0465836	0.0437719	0.287258
rs75502439	G	A	0.05906	-0.0548917	0.0351801	0.118732
rs9461818	G	A	0.080757	-0.0748816	0.0305395	0.0142316
rs9500924	G	A	0.0806876	-0.0766245	0.0305772	0.0122346
rs10080898	C	A	0.0806876	-0.0766245	0.0305772	0.0122346
rs9296057	G	A	0.0806876	-0.0766245	0.0305772	0.0122346
rs17508359	G	A	0.0806876	-0.0766245	0.0305772	0.0122346
rs3784	G	A	0.0808263	-0.0755624	0.0305582	0.0134312
rs1591	C	A	0.0806183	-0.0769171	0.0305868	0.0119344
rs112018077	G	A	0.0806183	-0.0769171	0.0305868	0.0119344
rs116352852	G	A	0.0117843	0.0161122	0.077136	0.834548
rs116777872	G	A	0.0368779	-0.0908622	0.0439674	0.0388091
rs9469302	G	A	0.0806183	-0.0769171	0.0305868	0.0119344
rs9469303	G	A	0.0806183	-0.0769171	0.0305868	0.0119344
rs9469307	G	A	0.0798558	-0.0794144	0.0307517	0.00983007
rs74486463	T	A	0.0798558	-0.0794144	0.0307517	0.00983007
rs111477962	T	A	0.0220435	-0.0651191	0.0567803	0.251477
rs150023381	G	A	0.0207958	-0.132566	0.0583349	0.023086
rs76517317	T	A	0.0798558	-0.0794144	0.0307517	0.00983007
rs149028231	G	A	0.0255095	-0.0241037	0.0530453	0.649556
rs116519115	C	A	0.0255788	-0.0210037	0.0529785	0.69178
rs9469310	G	A	0.0806183	-0.0769171	0.0305868	0.0119344
rs77471213	T	A	0.0806183	-0.0769171	0.0305868	0.0119344
rs9501234	G	A	0.0798558	-0.0794144	0.0307517	0.00983007
rs9500925	C	A	0.0806183	-0.0769171	0.0305868	0.0119344
rs1978030	G	A	0.0804104	-0.0782785	0.0306155	0.0105835
rs154987	G	A	0.0804797	-0.0775492	0.030606	0.0113047
rs56098412	G	A	0.0836684	0.102003	0.030189	0.000731867
rs9469311	G	A	0.0215583	-0.121588	0.057174	0.0334848
rs554962964	T	A	0.0207958	-0.132566	0.0583349	0.023086
rs9276920	T	A	0.125468	-0.0207949	0.0251845	0.408999
rs9276921	G	A	0.125745	-0.0214288	0.0251208	0.393671
rs154980	T	A	0.0796479	-0.0796618	0.0307814	0.0096734
rs2170186	G	A	0.0804797	-0.0766198	0.0306064	0.0123227
rs425405	G	A	0.0797172	-0.0781225	0.030772	0.0111457
rs12197929	G	A	0.0225288	0.0233626	0.0562097	0.677691
rs151724	G	A	0.0314016	0.0528693	0.0479566	0.270307
rs9296059	C	A	0.0788853	-0.0757241	0.0308343	0.0140789
rs28744291	C	A	0.264314	0.00569198	0.0190327	0.7649
rs151723	G	A	0.0314016	0.0528693	0.0479566	0.270307
rs9501239	G	A	0.0427007	-0.0830501	0.0410308	0.0429975
rs9501240	G	A	0.0426314	-0.0843625	0.0410592	0.039948
rs111619725	G	A	0.0420075	-0.0869641	0.0413201	0.0353567
rs117557295	C	A	0.0117843	-0.0737808	0.0771314	0.338822
rs11756897	G	A	0.236171	-0.0539844	0.0196434	0.00600702
rs154972	G	A	0.382088	-0.048256	0.0171269	0.00485232
rs1965747	G	A	0.139262	-0.0729124	0.0237656	0.00216309
rs11540148	G	A	0.0105365	-0.0398918	0.0819597	0.626468
rs78985557	G	A	0.0234992	-0.0349545	0.0549458	0.52469
rs714289	G	A	0.0617635	0.0340067	0.0347648	0.328011
rs72860391	T	A	0.0363233	-0.0529434	0.0443566	0.232679
rs6941206	G	A	0.0366699	-0.0548861	0.044171	0.214062
rs6902982	G	A	0.0366006	-0.0534819	0.0442081	0.226404
rs55988888	G	A	0.0366699	-0.0548861	0.044171	0.214062
rs55707492	C	A	0.0366699	-0.0548861	0.044171	0.214062
rs56312646	G	A	0.0366699	-0.0548861	0.044171	0.214062
rs55735515	G	A	0.0366699	-0.0548861	0.044171	0.214062
rs12206377	G	A	0.0190628	0.0259254	0.0605625	0.668608
rs72865826	T	A	0.0365313	-0.0572826	0.0444188	0.19723
rs72865827	T	A	0.0365313	-0.0572826	0.0444188	0.19723
rs16871226	G	A	0.0250243	0.12603	0.0533488	0.0181848
rs114253801	C	A	0.0617635	0.0361066	0.0347645	0.299022
rs115217631	G	A	0.0617635	0.0361066	0.0347645	0.299022
rs146313106	G	A	0.019548	-0.0746107	0.0600673	0.214233
rs209474	G	A	0.414599	-0.0401399	0.0170754	0.018763
rs13191067	G	A	0.0105365	-0.0658237	0.0808774	0.415746
rs6905777	G	A	0.0200333	-0.011151	0.0595971	0.851583
rs9276931	G	A	0.0925412	0.105619	0.0286447	0.000228403
rs116131925	T	A	0.0724387	0.135511	0.0321011	2.46E-05
rs72865849	C	A	0.037779	-0.0618094	0.043677	0.157068
rs114099396	G	A	0.0153889	0.0990134	0.0672169	0.140783
rs116249263	G	A	0.037779	-0.0618094	0.043677	0.157068
rs116501463	T	A	0.0631499	0.0336222	0.0344536	0.329163
rs147983336	G	A	0.019548	-0.0746107	0.0600673	0.214233
rs206786	C	A	0.415777	-0.039454	0.0170887	0.0209843
rs11964188	G	A	0.0404131	0.116445	0.0419319	0.00550056
rs17584088	C	A	0.0376404	-0.0614793	0.0437481	0.159974
rs10484568	G	A	0.037779	-0.0618094	0.043677	0.157068
rs111684563	G	A	0.037779	-0.0618094	0.043677	0.157068
rs114383918	C	A	0.0629419	0.038719	0.0344989	0.261762
rs115061042	T	A	0.037779	-0.0618094	0.043677	0.157068
rs3135330	G	A	0.0819354	-0.105615	0.0304208	0.000520001
rs16871259	T	A	0.037779	-0.0635932	0.0436767	0.145436
rs72865884	T	A	0.037779	-0.0618094	0.043677	0.157068
rs114830895	G	A	0.0153889	0.0990134	0.0672169	0.140783
rs73409626	T	A	0.0729932	0.132014	0.0319435	3.63E-05
rs3918154	G	A	0.0189242	0.0293193	0.0607687	0.629484
rs73409631	G	A	0.0727159	0.134275	0.0319887	2.73E-05
rs41315407	T	A	0.0332039	0.123954	0.0465319	0.00774247
rs144607208	G	A	0.0237765	-0.0103981	0.0548131	0.849548
rs111855514	G	A	0.0317482	0.172869	0.047038	0.000239491
rs6939214	T	A	0.0108831	0.0567329	0.0806712	0.481916
rs76640924	G	A	0.0109524	0.0711327	0.0804196	0.376445
rs16871297	G	A	0.0250243	0.12603	0.0533488	0.0181848
rs9391645	G	A	0.0971856	0.0244111	0.0278618	0.380979
rs16871300	G	A	0.0250243	0.12603	0.0533488	0.0181848
rs72865899	C	A	0.0265493	-0.0882152	0.0515038	0.0867945
rs72865900	C	A	0.0273118	-0.0744028	0.0508484	0.143449
rs9276942	G	A	0.00956606	-0.0305558	0.08469	0.718262
rs206775	C	A	0.388604	-0.069546	0.0172723	5.72E-05
rs3097646	C	A	0.0822127	-0.104952	0.0304115	0.000561603
rs188245	G	A	0.471025	-0.0276488	0.0167255	0.0983563
rs172276	T	A	0.38798	-0.0683437	0.0172704	7.65E-05
rs9276960	G	A	0.0340358	0.0433104	0.0460364	0.346847
rs206768	G	A	0.38798	-0.0680311	0.0172242	7.90E-05
rs111876947	G	A	0.0300846	0.174797	0.0479531	0.0002691
rs486691	G	A	0.387703	-0.0679389	0.0172186	8.03E-05
rs76084681	G	A	0.0249549	0.119995	0.0534193	0.0247161
rs206765	T	A	0.38493	-0.0295046	0.0173064	0.088267
rs9276964	G	A	0.241647	-0.110234	0.0193223	1.21E-08
rs3128947	G	A	0.173368	-0.103731	0.0217837	1.96E-06
rs9276966	G	A	0.0207958	0.149505	0.0585291	0.0106587
rs206764	G	A	0.335921	0.0425561	0.0177048	0.0162573
rs35520555	G	A	0.108901	0.0782091	0.0265263	0.0032049
rs12204338	G	A	0.134479	0.0782126	0.0243877	0.00134688
rs116669695	G	A	0.0769444	-0.107647	0.0314149	0.000614578
rs17214099	T	A	0.0768751	-0.109315	0.0314249	0.000507019
rs17214113	T	A	0.0769444	-0.107647	0.0314149	0.000614578
rs364950	G	A	0.0231526	0.207598	0.0551045	0.000166304
rs404557	G	A	0.0231526	0.207598	0.0551045	0.000166304
rs403414	G	A	0.176002	0.0578223	0.0217791	0.00794951
rs4711313	G	A	0.451546	0.0405724	0.0166255	0.0146963
rs447088	C	A	0.238528	-0.142993	0.0194992	2.49E-13
rs4486068	G	A	0.451477	0.0410269	0.0166281	0.0136359
rs6457695	G	A	0.451477	0.0410269	0.0166281	0.0136359
rs9276989	G	A	0.451477	0.0410269	0.0166281	0.0136359
rs9276991	G	A	0.0469292	-0.00824942	0.0392309	0.833456
rs413887	C	A	0.0228754	0.195391	0.0554184	0.000424917
rs1476419	G	A	0.45217	0.040559	0.0166147	0.0146642
rs1476418	C	A	0.45217	0.040559	0.0166147	0.0146642
rs2116264	G	A	0.115555	0.0706993	0.0259419	0.00644003
rs2395305	T	A	0.454665	0.0391122	0.0165997	0.0184899
rs1346932	G	A	0.454665	0.0391122	0.0165997	0.0184899
rs6457701	G	A	0.361153	0.0318379	0.0172366	0.0647724
rs6906405	C	A	0.492999	0.0313693	0.016568	0.0583497
rs71565363	G	A	0.0844309	0.0396824	0.0296812	0.18128
rs445704	G	A	0.0300153	0.198314	0.0485545	4.47E-05
rs17214290	G	A	0.0485928	0.166618	0.038265	1.35E-05
rs13203715	G	A	0.122071	0.00558153	0.0253042	0.825428
rs9276997	C	A	0.467697	0.000142094	0.0166034	0.993172
rs56042736	G	A	0.119091	0.011136	0.0255695	0.663201
rs56410405	G	A	0.034521	-0.0621982	0.0459342	0.175756
rs6930052	T	A	0.0345903	-0.0604889	0.0458927	0.187529
rs6930399	G	A	0.034521	-0.0621982	0.0459342	0.175756
rs6930608	G	A	0.034521	-0.0621982	0.0459342	0.175756
rs9277005	T	A	0.348399	-0.0045089	0.0172892	0.79426
rs3097648	T	A	0.111951	0.0795399	0.02619	0.00239774
rs13216530	T	A	0.0848468	0.0380546	0.0295778	0.198277
rs9277009	T	A	0.0201026	0.126566	0.0590643	0.0321578
rs77388871	T	A	0.0128934	0.112593	0.0734529	0.125355
rs115342543	G	A	0.0316096	-0.0805648	0.0478072	0.0919926
rs397576	C	A	0.0155968	0.229163	0.0676628	0.000710806
rs114969922	G	A	0.034521	-0.069323	0.0459327	0.131284
rs115770408	C	A	0.0345903	-0.0676007	0.0458913	0.140779
rs55937150	G	A	0.034521	-0.069323	0.0459327	0.131284
rs13210472	C	A	0.0401359	-0.111317	0.0427461	0.00922916
rs443623	T	A	0.248024	-0.154671	0.0192804	1.20E-15
rs9277027	G	A	0.271593	0.0405421	0.0185985	0.0293004
rs66498418	T	A	0.0372938	-0.126284	0.044165	0.00425708
rs3097681	G	A	0.0573964	0.0179154	0.0358213	0.616998
rs6914671	G	A	0.0537224	0.00251596	0.0368091	0.945508
rs493835	G	A	0.254263	0.0965524	0.0189664	3.66E-07
rs9277035	G	A	0.274088	0.0358227	0.0185526	0.0535386
rs35988070	T	A	0.0833911	0.0360532	0.029893	0.227828
rs427809	T	A	0.254332	0.0968104	0.0189594	3.37E-07
rs380468	G	A	0.254263	0.0965524	0.0189664	3.66E-07
rs116136354	C	A	0.0237072	0.0321711	0.0548866	0.557801
rs379057	G	A	0.0483155	0.167352	0.0386426	1.51E-05
rs3128944	G	A	0.254263	0.0965524	0.0189664	3.66E-07
rs452156	G	A	0.254263	0.0965524	0.0189664	3.66E-07
rs383295	G	A	0.254263	0.0965524	0.0189664	3.66E-07
rs441576	G	A	0.44607	0.0532878	0.0166835	0.00140901
rs13196172	G	A	0.0833218	0.0354605	0.0299288	0.236124
rs2395306	T	A	0.277901	-0.137565	0.0185697	1.43E-13
rs419121	T	A	0.0254402	0.0905913	0.0532531	0.0889583
rs9277073	G	A	0.314432	0.0122725	0.0179402	0.493949
rs398762	G	A	0.397962	0.0233635	0.0169759	0.168781
rs377572	G	A	0.0255095	0.0840368	0.0531868	0.114144
rs383887	G	A	0.323444	0.00792794	0.0177692	0.655495
rs6918087	G	A	0.0832525	0.0353746	0.0299378	0.237402
rs2105929	G	A	0.286289	0.0302258	0.018295	0.0985498
rs13199339	C	A	0.0370858	-0.116516	0.0442794	0.00852187
rs3130590	G	A	0.0192014	0.26603	0.0598418	8.90E-06
rs115232036	T	A	0.0163594	-0.0681837	0.0655945	0.29862
rs3097669	C	A	0.251837	0.0367524	0.0189599	0.0526094
rs449635	G	A	0.08859	-0.0377564	0.029181	0.195753
rs3135402	C	A	0.270345	-0.0606149	0.0187229	0.00121135
rs73737975	T	A	0.0885207	0.199815	0.0291979	8.36E-12
rs58083473	G	A	0.131499	0.317523	0.0242215	8.09E-39
rs55752341	G	A	0.131568	0.318099	0.0242169	5.77E-39
rs56064519	G	A	0.131568	0.318099	0.0242169	5.77E-39
rs2116262	G	A	0.0334812	0.0267536	0.0458885	0.559903
rs6457709	G	A	0.300083	0.129249	0.0179949	7.53E-13
rs422544	C	A	0.283239	-0.0792283	0.0184422	1.76E-05
rs2395309	G	A	0.165119	0.269974	0.0220422	3.75E-34
rs35593095	G	A	0.165119	0.269974	0.0220422	3.75E-34
rs199618686	G	A	0.0256481	0.0947116	0.0510729	0.0637168
rs66780929	G	A	0.165188	0.269158	0.0220417	5.85E-34
rs67214734	G	A	0.131637	0.318737	0.0242123	3.97E-39
rs114788682	T	A	0.131707	0.318128	0.0242098	5.41E-39
rs116916694	G	A	0.165188	0.269158	0.0220417	5.85E-34
rs6457710	G	A	0.303133	0.129703	0.0179505	5.50E-13
rs72873932	G	A	0.165188	0.269158	0.0220417	5.85E-34
rs112752977	G	A	0.165188	0.269158	0.0220417	5.85E-34
rs72873934	G	A	0.165188	0.269158	0.0220417	5.85E-34
rs116108798	G	A	0.165188	0.269158	0.0220417	5.85E-34
rs114620642	G	A	0.165188	0.269158	0.0220417	5.85E-34
rs80087810	G	A	0.165188	0.269158	0.0220417	5.85E-34
rs9277334	C	A	0.138361	-0.0797796	0.0240909	0.000932174
rs72873939	G	A	0.165188	0.269158	0.0220417	5.85E-34
rs72873942	T	A	0.165119	0.268875	0.0220329	6.44E-34
rs73740455	G	A	0.165119	0.268875	0.0220329	6.44E-34
rs67510472	G	A	0.165049	0.269528	0.0220337	4.53E-34
rs79786719	C	A	0.0334119	0.0294066	0.0459303	0.522033
rs66882283	C	A	0.165049	0.268864	0.0220348	6.56E-34
rs17220913	C	A	0.165119	0.268875	0.0220329	6.44E-34
rs17214512	G	A	0.165119	0.268875	0.0220329	6.44E-34
rs17214540	G	A	0.165119	0.268875	0.0220329	6.44E-34
rs17220934	T	A	0.165119	0.268875	0.0220329	6.44E-34
rs17214555	C	A	0.165119	0.268875	0.0220329	6.44E-34
rs17214562	C	A	0.165119	0.268875	0.0220329	6.44E-34
rs17214567	G	A	0.165119	0.268875	0.0220329	6.44E-34
rs2071366	G	A	0.179676	0.248087	0.0214007	8.43E-31
rs17220961	G	A	0.165119	0.268875	0.0220329	6.44E-34
rs17214573	G	A	0.165119	0.268875	0.0220329	6.44E-34
rs1042901	C	A	0.165119	0.268875	0.0220329	6.44E-34
rs3077	G	A	0.165119	0.268875	0.0220329	6.44E-34
rs1042688	T	A	0.165119	0.268875	0.0220329	6.44E-34
rs67476218	C	A	0.165119	0.268875	0.0220329	6.44E-34
rs67786321	T	A	0.165049	0.268924	0.0220347	6.34E-34
rs66518139	C	A	0.165119	0.268875	0.0220329	6.44E-34
rs68141899	G	A	0.165119	0.268875	0.0220329	6.44E-34
rs116683794	G	A	0.0146957	-0.0593888	0.0690258	0.389605
rs77527547	G	A	0.165119	0.268875	0.0220329	6.44E-34
rs6919972	G	A	0.165604	0.268134	0.022021	8.91E-34
rs72867694	C	A	0.165119	0.268875	0.0220329	6.44E-34
rs115704968	G	A	0.165119	0.268875	0.0220329	6.44E-34
rs35835875	G	A	0.165119	0.268875	0.0220329	6.44E-34
rs34489465	G	A	0.165119	0.268875	0.0220329	6.44E-34
rs73739631	G	A	0.131707	0.316932	0.0241971	9.35E-39
rs67106216	G	A	0.165119	0.268875	0.0220329	6.44E-34
rs36050357	T	A	0.165119	0.268875	0.0220329	6.44E-34
rs34763441	G	A	0.165119	0.268875	0.0220329	6.44E-34
rs72867701	G	A	0.165119	0.268875	0.0220329	6.44E-34
rs116487412	G	A	0.165119	0.268875	0.0220329	6.44E-34
rs72870105	G	A	0.165119	0.268875	0.0220329	6.44E-34
rs73400034	G	A	0.165119	0.268875	0.0220329	6.44E-34
rs66468505	G	A	0.165119	0.268875	0.0220329	6.44E-34
rs72870108	T	A	0.131707	0.316932	0.0241971	9.35E-39
rs1054030	G	A	0.165049	0.270516	0.022032	2.60E-34
rs9469341	G	A	0.165604	0.268134	0.022021	8.91E-34
rs1062658	T	A	0.165119	0.268875	0.0220329	6.44E-34
rs3179779	G	A	0.165534	0.268324	0.0220226	8.11E-34
rs3179778	G	A	0.165119	0.268875	0.0220329	6.44E-34
rs72870111	G	A	0.165119	0.268875	0.0220329	6.44E-34
rs3180554	G	A	0.165604	0.268134	0.022021	8.91E-34
rs67516795	G	A	0.165119	0.268875	0.0220329	6.44E-34
rs72879609	G	A	0.165119	0.268875	0.0220329	6.44E-34
rs73739663	C	A	0.165188	0.26809	0.0220324	9.84E-34
rs77981473	G	A	0.165119	0.268875	0.0220329	6.44E-34
rs1042308	C	A	0.165119	0.268875	0.0220329	6.44E-34
rs2308930	G	A	0.165049	0.268984	0.0220346	6.13E-34
rs34140193	G	A	0.165119	0.268875	0.0220329	6.44E-34
rs67201607	G	A	0.165119	0.268875	0.0220329	6.44E-34
rs34562515	G	A	0.165119	0.268875	0.0220329	6.44E-34
rs2308912	T	A	0.164148	0.261998	0.0221047	4.14E-32
rs73739675	G	A	0.163247	0.252587	0.0221903	9.14E-30
rs72879617	T	A	0.129073	0.305981	0.0244743	1.69E-35
rs58510921	T	A	0.166089	0.26001	0.0219882	5.71E-32
rs73739700	G	A	0.166158	0.259029	0.0219879	9.60E-32
rs72879618	G	A	0.166158	0.259029	0.0219879	9.60E-32
rs78103064	G	A	0.0370165	0.0529509	0.0438192	0.226935
rs116103898	G	A	0.0393734	0.520365	0.042454	3.36E-34
rs57389774	G	A	0.16602	0.259404	0.021991	8.03E-32
rs2301221	G	A	0.16602	0.259404	0.021991	8.03E-32
rs67542233	G	A	0.128726	0.305124	0.0245251	3.58E-35
rs28414332	G	A	0.165742	0.25908	0.0220212	1.15E-31
rs60438747	T	A	0.0370165	0.0529509	0.0438192	0.226935
rs66977180	T	A	0.128726	0.305124	0.0245251	3.58E-35
rs13196639	G	A	0.165604	0.259287	0.0220246	1.05E-31
rs13196651	G	A	0.0370165	0.0529509	0.0438192	0.226935
rs28986425	T	A	0.12221	-0.103809	0.0251059	3.59E-05
rs72879627	G	A	0.128726	0.305124	0.0245251	3.58E-35
rs34780193	G	A	0.165742	0.25908	0.0220212	1.15E-31
rs34507584	G	A	0.165742	0.25908	0.0220212	1.15E-31
rs72879690	G	A	0.165742	0.25908	0.0220212	1.15E-31
rs72500561	G	A	0.0286982	0.124587	0.0492196	0.0113869
rs72500562	G	A	0.165812	0.258515	0.0220202	1.54E-31
rs58129983	G	A	0.128726	0.305124	0.0245251	3.58E-35
rs4640928	G	A	0.165742	0.25908	0.0220212	1.15E-31
rs6914348	G	A	0.128657	0.304314	0.0245302	5.53E-35
rs9380337	G	A	0.165742	0.25908	0.0220212	1.15E-31
rs9348904	G	A	0.165812	0.258964	0.0220195	1.21E-31
rs1431399	G	A	0.165742	0.25908	0.0220212	1.15E-31
rs9357156	C	A	0.126577	0.149387	0.0248102	1.82E-09
rs9380340	G	A	0.0287675	0.127868	0.0491656	0.0093206
rs9469344	G	A	0.128934	0.305399	0.0245134	2.90E-35
rs9296074	G	A	0.0287675	0.127868	0.0491656	0.0093206
rs987870	G	A	0.128934	0.305399	0.0245134	2.90E-35
rs2071351	G	A	0.166089	0.25912	0.0220118	1.06E-31
rs6415133	G	A	0.431443	0.0924587	0.0167508	3.51E-08
rs2213307	T	A	0.360391	-0.0153674	0.0173149	0.374826
rs2073520	G	A	0.131499	0.255021	0.0243535	1.77E-25
rs114364259	G	A	0.0645363	0.294522	0.0337015	2.89E-18
rs58309024	G	A	0.019548	-0.0753545	0.0598514	0.208062
rs2856822	C	A	0.296201	0.0726582	0.0180958	6.00E-05
rs114762475	G	A	0.0153196	-0.0917572	0.0673615	0.17319
rs7765682	T	A	0.0515042	0.208861	0.0373227	2.27E-08
rs1042140	G	A	0.224456	0.0664477	0.0198675	0.000828385
rs12722027	G	A	0.023222	0.243701	0.0551761	1.02E-05
rs1042151	G	A	0.193124	0.0936181	0.0210488	8.81E-06
rs7770370	G	A	0.130598	0.1657	0.0245062	1.47E-11
rs112946437	G	A	0.0255095	-0.0108442	0.0526035	0.83668
rs75044777	G	A	0.0185082	0.0902886	0.0613933	0.141427
rs56276901	G	A	0.0185082	0.0902886	0.0613933	0.141427
rs55946092	G	A	0.0255095	-0.0108442	0.0526035	0.83668
rs58467645	G	A	0.0122002	0.025581	0.0754238	0.734496
rs2856827	T	A	0.0394427	0.202417	0.0424823	1.93E-06
rs73741630	G	A	0.0192708	-0.0860733	0.0602492	0.153156
rs9378176	G	A	0.0205185	0.116547	0.0575285	0.042812
rs9378177	G	A	0.0205185	0.116547	0.0575285	0.042812
rs9501251	G	A	0.0190628	-0.0902508	0.0605539	0.136157
rs7771721	T	A	0.0845695	0.214207	0.0296656	5.70E-13
rs9277357	G	A	0.284625	0.0791819	0.0183382	1.60E-05
rs9277378	G	A	0.284278	0.0801624	0.0183417	1.26E-05
rs9277379	C	A	0.172397	-0.030645	0.022157	0.166683
rs116050038	G	A	0.0140718	-0.000628454	0.0704688	0.992885
rs9277385	G	A	0.283862	0.079528	0.0183457	1.48E-05
rs9277386	G	A	0.284209	0.0796821	0.0183353	1.41E-05
rs3097673	C	A	0.283308	0.0817412	0.0183535	8.57E-06
rs3097674	G	A	0.278317	0.0785412	0.0184719	2.15E-05
rs9277393	G	A	0.290309	0.0712122	0.0182087	9.28E-05
rs9277394	T	A	0.290171	0.071859	0.0182134	8.04E-05
rs9277395	G	A	0.29024	0.0714345	0.0182081	8.82E-05
rs9277397	G	A	0.29024	0.0714345	0.0182081	8.82E-05
rs9277399	G	A	0.290171	0.0718006	0.0182074	8.11E-05
rs9277403	G	A	0.29024	0.0714345	0.0182081	8.82E-05
rs9277405	G	A	0.29024	0.0714345	0.0182081	8.82E-05
rs9277424	C	A	0.290378	0.0706722	0.0182095	0.000104926
rs9277427	T	A	0.290378	0.0706722	0.0182095	0.000104926
rs9277432	T	A	0.290378	0.0706722	0.0182095	0.000104926
rs9277434	G	A	0.290378	0.0706722	0.0182095	0.000104926
rs9277437	G	A	0.290378	0.0706722	0.0182095	0.000104926
rs9277443	G	A	0.290378	0.0706722	0.0182095	0.000104926
rs9277444	G	A	0.290378	0.0706722	0.0182095	0.000104926
rs9277458	C	A	0.290309	0.0700638	0.0182093	0.000120264
rs9277459	G	A	0.290378	0.0706722	0.0182095	0.000104926
rs9277465	G	A	0.238874	0.0232288	0.0194427	0.232232
rs9277479	G	A	0.290378	0.0706722	0.0182095	0.000104926
rs9277480	G	A	0.238874	0.0232288	0.0194427	0.232232
rs9277482	G	A	0.290378	0.0706722	0.0182095	0.000104926
rs9277483	G	A	0.290378	0.0706722	0.0182095	0.000104926
rs9277485	G	A	0.290378	0.0706722	0.0182095	0.000104926
rs9277487	G	A	0.290378	0.0706722	0.0182095	0.000104926
rs1042544	G	A	0.290171	0.0711193	0.018226	9.62E-05
rs932	G	A	0.290378	0.0706722	0.0182095	0.000104926
rs930	C	A	0.290378	0.0706722	0.0182095	0.000104926
rs934	G	A	0.257244	0.0434586	0.018997	0.0221864
rs9277530	G	A	0.290309	0.070931	0.0182088	9.89E-05
rs9277534	G	A	0.290378	0.0706722	0.0182095	0.000104926
rs9277535	G	A	0.238874	0.0232288	0.0194427	0.232232
rs9277538	G	A	0.284001	0.0790792	0.0183159	1.60E-05
rs9277539	G	A	0.250797	0.0528017	0.0191555	0.00585741
rs9277540	G	A	0.290378	0.0706722	0.0182095	0.000104926
rs9277541	G	A	0.290378	0.0706722	0.0182095	0.000104926
rs9501257	G	A	0.0846388	0.215811	0.0296552	3.76E-13
rs9501258	G	A	0.0329267	0.186042	0.046276	5.87E-05
rs9277549	G	A	0.289824	0.0704922	0.0182117	0.000109482
rs3128964	G	A	0.290448	0.0710796	0.0182097	9.57E-05
rs58649023	G	A	0.0444337	0.207763	0.0400764	2.23E-07
rs9277567	C	A	0.205809	-0.0126406	0.0206282	0.540039
rs9501265	G	A	0.0535838	0.209626	0.036616	1.08E-08
rs9378178	G	A	0.0204492	0.116649	0.0576162	0.0429461
rs9501267	G	A	0.0535838	0.209626	0.036616	1.08E-08
rs2395313	C	A	0.257452	0.043235	0.0189905	0.0228354
rs2281389	G	A	0.172189	-0.0281452	0.0221626	0.204146
rs115991849	C	A	0.04277	0.187491	0.0409544	4.77E-06
rs61205164	G	A	0.0535838	0.209626	0.036616	1.08E-08
rs3117220	G	A	0.257244	0.0433026	0.018997	0.02267
rs2144016	G	A	0.257937	0.0427165	0.0189572	0.0242691
rs3117216	G	A	0.290309	0.0699601	0.0182154	0.000123733
rs116743020	G	A	0.0354222	0.529312	0.0447893	6.21E-32
rs6914651	G	A	0.258006	0.0424232	0.0189574	0.0252632
rs3130198	G	A	0.258006	0.0424232	0.0189574	0.0252632
rs7757520	G	A	0.258561	0.041005	0.0189519	0.030525
rs2395316	G	A	0.258492	0.0410458	0.0189518	0.0303588
rs2144013	G	A	0.206433	-0.0149801	0.0206122	0.4674
rs60018191	G	A	0.0443643	0.207167	0.0401035	2.46E-07
rs61581061	C	A	0.0522667	0.205808	0.0370471	2.87E-08
rs2894316	G	A	0.474629	0.0252823	0.0166988	0.130065
rs2179912	G	A	0.183627	-0.0516373	0.0211621	0.0147077
rs114383060	C	A	0.0472064	0.089287	0.0387642	0.0212881
rs2395321	G	A	0.2587	0.0409649	0.0189453	0.0306304
rs3130207	G	A	0.258561	0.0414875	0.0189449	0.0285634
rs2092702	T	A	0.25863	0.0412307	0.0189451	0.0295635
rs2395330	G	A	0.25863	0.0408872	0.018952	0.0310073
rs9501270	C	A	0.0522667	0.205808	0.0370471	2.87E-08
rs3117242	G	A	0.25863	0.0408872	0.018952	0.0310073
rs9394131	G	A	0.0204492	0.116649	0.0576162	0.0429461
rs114369354	G	A	0.0171219	0.243209	0.0636091	0.000132685
rs3117241	G	A	0.224802	0.0340642	0.0199163	0.0872404
rs114976842	G	A	0.0320255	0.203312	0.0471529	1.64E-05
rs3128924	G	A	0.373146	-0.0282974	0.0171335	0.0986633
rs3117239	G	A	0.224802	0.0340642	0.0199163	0.0872404
rs16868789	G	A	0.0139332	0.00486146	0.0708016	0.94526
rs9277619	G	A	0.0535145	-0.211498	0.0371407	1.29E-08
rs3117236	G	A	0.230903	0.0410622	0.019705	0.0372093
rs2064476	G	A	0.290656	0.0690117	0.0182063	0.00015154
rs3117235	C	A	0.258353	0.0413144	0.0189583	0.0293472
rs3117234	G	A	0.230903	0.0410622	0.019705	0.0372093
rs3117232	G	A	0.230903	0.0410622	0.019705	0.0372093
rs3117231	G	A	0.25149	0.0528025	0.0191486	0.00583896
rs3117230	G	A	0.224802	0.0340642	0.0199163	0.0872404
rs6924377	G	A	0.0543463	0.202891	0.0363608	2.49E-08
rs6937034	G	A	0.0275891	0.13962	0.0499595	0.00520925
rs6937061	G	A	0.0358381	0.534432	0.0445424	7.44E-33
rs11751659	G	A	0.140787	-0.08769	0.0237071	0.000218156
rs35375326	G	A	0.12727	-0.11796	0.0246136	1.68E-06
rs9368753	G	A	0.0289061	0.158136	0.0491671	0.00130432
rs9277626	G	A	0.30244	-0.0520204	0.0180457	0.00395453
rs9277628	C	A	0.163455	-0.106286	0.0223479	2.01E-06
rs733210	G	A	0.165049	-0.12244	0.0222922	4.10E-08
rs9277636	G	A	0.158187	-0.112981	0.0226362	6.14E-07
rs9277638	C	A	0.203106	-0.0825568	0.0206018	6.20E-05
rs766932	T	A	0.285457	0.0556861	0.0183802	0.00245688
rs2894325	G	A	0.202828	-0.0845846	0.0206128	4.11E-05
rs2395348	T	A	0.202828	-0.0845846	0.0206128	4.11E-05
rs9277640	G	A	0.202828	-0.0845846	0.0206128	4.11E-05
rs6457715	G	A	0.219534	0.0325391	0.0198633	0.101434
rs9277644	G	A	0.202759	-0.0816305	0.0206153	7.58E-05
rs9277645	T	A	0.202898	-0.0840527	0.0206123	4.60E-05
rs9277653	G	A	0.202898	-0.0840527	0.0206123	4.60E-05
rs9277658	G	A	0.203383	-0.082913	0.0205721	5.63E-05
rs3129294	C	A	0.346666	0.0694521	0.0174815	7.17E-05
rs9277662	G	A	0.203106	-0.0849352	0.0205829	3.72E-05
rs59968964	G	A	0.0444337	0.209441	0.0401402	1.86E-07
rs9277671	G	A	0.203106	-0.0849352	0.0205829	3.72E-05
rs3129291	G	A	0.218009	-0.0643352	0.0202686	0.00150916
rs6916248	G	A	0.0318869	0.155316	0.046852	0.000920834
rs3130221	G	A	0.262373	-0.0479606	0.0189507	0.0114008
rs3130222	G	A	0.218217	-0.0621583	0.0202512	0.00215317
rs4713606	T	A	0.37682	-0.11036	0.0171496	1.31E-10
rs4711316	G	A	0.37682	-0.11036	0.0171496	1.31E-10
rs3130223	G	A	0.283377	0.0519684	0.0184818	0.00493875
rs72874664	G	A	0.0651601	0.348717	0.0336559	5.57E-25
rs9277717	G	A	0.21794	-0.0641919	0.0202775	0.00155371
rs9277725	T	A	0.268543	0.038441	0.0187838	0.0407434
rs17214944	G	A	0.0962152	0.144015	0.0281717	3.27E-07
rs9277736	T	A	0.268543	0.038441	0.0187838	0.0407434
rs9277741	G	A	0.268543	0.038441	0.0187838	0.0407434
rs6913744	G	A	0.268543	0.038441	0.0187838	0.0407434
rs6913896	T	A	0.268543	0.038441	0.0187838	0.0407434
rs9277748	G	A	0.268543	0.038441	0.0187838	0.0407434
rs17215007	C	A	0.0964924	0.147104	0.0281194	1.73E-07
rs3130230	C	A	0.486621	-0.013155	0.0166258	0.428828
rs3117018	G	A	0.121586	-0.221235	0.0255156	5.25E-18
rs9277760	G	A	0.268266	0.0368625	0.0187899	0.049821
rs3117013	G	A	0.389852	-0.0675379	0.0170451	7.49E-05
rs3117012	G	A	0.390129	-0.0661452	0.0170365	0.000104283
rs61159550	T	A	0.0650908	0.347593	0.033672	8.26E-25
rs3130234	C	A	0.486344	-0.0128803	0.0166217	0.438419
rs28361078	G	A	0.0964924	0.147104	0.0281194	1.73E-07
rs3117005	G	A	0.486344	-0.0128803	0.0166217	0.438419
rs3117004	G	A	0.324692	-0.168987	0.0176558	1.42E-21
rs3117002	G	A	0.165742	-0.160204	0.0223526	8.42E-13
rs3117001	G	A	0.165742	-0.160204	0.0223526	8.42E-13
rs3117000	T	A	0.165742	-0.160204	0.0223526	8.42E-13
rs3130236	G	A	0.165742	-0.160204	0.0223526	8.42E-13
rs28361084	G	A	0.0964924	0.147104	0.0281194	1.73E-07
rs6901221	C	A	0.165742	-0.160204	0.0223526	8.42E-13
rs116561628	G	A	0.0440871	0.0292271	0.0404811	0.470322
rs72878136	G	A	0.0650215	0.351724	0.0336806	2.39E-25
rs9391752	G	A	0.249134	0.076673	0.0190533	5.78E-05
rs9391753	G	A	0.232982	-0.025788	0.0194969	0.185986
rs2294472	G	A	0.396784	-0.0542554	0.0169319	0.00135964
rs9378180	T	A	0.184043	-0.0404477	0.021196	0.0563956
rs2092305	G	A	0.131499	-0.140408	0.0247839	1.52E-08
rs2395352	G	A	0.387495	-0.0838413	0.0170031	8.37E-07
rs2395354	G	A	0.387495	-0.0838413	0.0170031	8.37E-07
rs2395355	G	A	0.387495	-0.0838413	0.0170031	8.37E-07
rs2395356	C	A	0.387495	-0.0838413	0.0170031	8.37E-07
rs4639320	C	A	0.387495	-0.0838413	0.0170031	8.37E-07
rs7756467	C	A	0.387495	-0.0838413	0.0170031	8.37E-07
rs3129264	G	A	0.227575	-0.0186875	0.0199516	0.348973
rs9277814	G	A	0.387841	-0.0834985	0.0170102	9.37E-07
rs9277816	G	A	0.387495	-0.0838413	0.0170031	8.37E-07
rs9277820	G	A	0.387495	-0.0838413	0.0170031	8.37E-07
rs9277822	G	A	0.387495	-0.0838413	0.0170031	8.37E-07
rs9277824	G	A	0.387495	-0.0838413	0.0170031	8.37E-07
rs3129262	G	A	0.120824	-0.220076	0.0255823	9.45E-18
rs9378182	G	A	0.228268	-0.0269263	0.0196137	0.169848
rs34559118	G	A	0.184043	-0.0404477	0.021196	0.0563956
rs13437058	G	A	0.228268	-0.0269263	0.0196137	0.169848
rs6457718	G	A	0.45626	-0.0321137	0.0167057	0.0546041
rs9277836	G	A	0.159226	-0.112083	0.0225817	7.08E-07
rs9394135	T	A	0.18432	-0.0410641	0.0211908	0.0526834
rs3116983	G	A	0.227991	-0.0177405	0.0199416	0.373698
rs9277859	G	A	0.41245	-0.0386319	0.0169568	0.0227402
rs9277860	G	A	0.41245	-0.0386319	0.0169568	0.0227402
rs9469371	G	A	0.18432	-0.0407836	0.0211814	0.0542126
rs9277862	G	A	0.227922	-0.0161135	0.0199581	0.419481
rs9277866	G	A	0.41245	-0.0386319	0.0169568	0.0227402
rs3116979	G	A	0.22806	-0.0169111	0.0199414	0.396444
rs3116978	G	A	0.227991	-0.0169813	0.0199417	0.394494
rs6457719	G	A	0.184459	-0.0410911	0.0211788	0.0523938
rs6457720	G	A	0.184459	-0.0410911	0.0211788	0.0523938
rs2015610	G	A	0.227991	-0.0169813	0.0199417	0.394494
rs3129254	G	A	0.41245	-0.0386319	0.0169568	0.0227402
rs3129253	G	A	0.228892	-0.0173681	0.0199056	0.382952
rs9277884	G	A	0.158949	-0.111065	0.022614	9.25E-07
rs3129248	G	A	0.412311	-0.0390742	0.0169583	0.0212438
rs3129247	G	A	0.41238	-0.0391873	0.0169599	0.0208838
rs3129246	G	A	0.41238	-0.0391873	0.0169599	0.0208838
rs3129244	G	A	0.41238	-0.0391873	0.0169599	0.0208838
rs9296085	G	A	0.184389	-0.0419385	0.0211798	0.0477282
rs9296086	G	A	0.184389	-0.0419385	0.0211798	0.0477282
rs9296087	G	A	0.184389	-0.0419385	0.0211798	0.0477282
rs3129238	C	A	0.22806	-0.017765	0.0199413	0.373031
rs7754200	G	A	0.227991	-0.0169813	0.0199417	0.394494
rs7754362	C	A	0.41245	-0.0385077	0.0169617	0.0232203
rs7754499	G	A	0.227991	-0.0169813	0.0199417	0.394494
rs9277889	G	A	0.227783	-0.0168065	0.0199428	0.399403
rs3129231	G	A	0.227852	-0.0167792	0.0199425	0.400161
rs3116975	G	A	0.386663	-0.0752749	0.0170619	1.04E-05
rs115687289	G	A	0.0372938	0.0872038	0.0437525	0.0462864
rs3116974	G	A	0.120616	-0.217724	0.0255983	2.18E-17
rs75972603	G	A	0.0701511	0.333252	0.0325127	1.74E-24
rs4711320	G	A	0.15881	-0.110717	0.0226185	1.00E-06
rs3116972	G	A	0.407875	-0.0406562	0.016975	0.0166426
rs3116970	T	A	0.408152	-0.0410283	0.0169762	0.0156813
rs3116969	G	A	0.407875	-0.0416122	0.0169747	0.0142525
rs3116968	G	A	0.407875	-0.0416122	0.0169747	0.0142525
rs3116967	G	A	0.407875	-0.0410007	0.0169749	0.0157438
rs9277895	G	A	0.339249	-0.0959205	0.0174754	4.18E-08
rs2395363	G	A	0.407944	-0.040898	0.0169765	0.0160167
rs2395365	C	A	0.407944	-0.040898	0.0169765	0.0160167
rs3903051	G	A	0.408013	-0.0407677	0.0169731	0.0163355
rs9277898	G	A	0.159018	-0.110063	0.0226126	1.16E-06
rs760901	G	A	0.407944	-0.040898	0.0169765	0.0160167
rs56882858	G	A	0.0702898	0.334195	0.0324859	1.19E-24
rs62407809	G	A	0.134479	-0.12579	0.0240177	1.67E-07
rs3116962	T	A	0.227645	-0.0165389	0.0199674	0.407531
rs9277904	T	A	0.425274	-0.023536	0.0169094	0.164
rs756441	G	A	0.407667	-0.0396698	0.0169903	0.0195786
rs756440	G	A	0.227575	-0.0170728	0.0199677	0.392567
rs9277909	G	A	0.15992	-0.107466	0.0225523	1.92E-06
rs721845	G	A	0.159989	-0.108238	0.0225381	1.60E-06
rs721847	G	A	0.197144	-0.0734071	0.0207898	0.00041671
rs3130160	G	A	0.291141	-0.14634	0.0182258	1.14E-15
rs9277917	G	A	0.32691	0.0874517	0.01762	7.09E-07
rs9296088	G	A	0.0453348	0.189432	0.0394351	1.59E-06
rs9277921	G	A	0.327048	0.0881431	0.0176158	5.76E-07
rs3130161	C	A	0.131083	-0.138759	0.0248226	2.35E-08
rs74292051	T	A	0.109039	0.104707	0.0267497	9.15E-05
rs9277927	C	A	0.164495	-0.117475	0.0222665	1.36E-07
rs2855438	T	A	0.14252	-0.204677	0.0238467	1.12E-17
rs73741526	C	A	0.0261334	0.0677694	0.0524474	0.196351
rs2071025	G	A	0.237072	0.0437418	0.0194646	0.0246539
rs2281160	C	A	0.167337	-0.0883394	0.021992	5.96E-05
rs114128868	G	A	0.167337	-0.0894001	0.0219807	4.81E-05
rs1799907	T	A	0.304936	0.0324023	0.0178657	0.0697723
rs115879584	C	A	0.127825	-0.133654	0.0246031	5.74E-08
rs139969885	G	A	0.0157355	0.225706	0.0656053	0.000584228
rs3129200	G	A	0.141619	-0.207603	0.0238821	4.33E-18
rs72881290	G	A	0.0164287	0.142222	0.0660154	0.0312435
rs55678527	T	A	0.037779	0.0746312	0.0435911	0.0869255
rs5030979	T	A	0.129766	-0.135179	0.0244415	3.30E-08
rs2076310	G	A	0.237627	0.0454124	0.0194331	0.0194734
rs421446	G	A	0.274158	0.0556364	0.0186299	0.00283231
rs114938492	G	A	0.0105365	0.124029	0.0819481	0.130195
rs213210	G	A	0.0689034	0.467186	0.0318462	4.91E-48
rs376894525	C	A	0.0325107	-0.235543	0.0469175	5.28E-07
rs74564669	G	A	0.0201026	0.0656758	0.0594951	0.26968
rs1047194	C	A	0.0210731	0.038299	0.0579931	0.509015
rs1704996	C	A	0.0384722	-0.152371	0.0429745	0.000394164
rs150614888	G	A	0.0359074	0.0922187	0.0445736	0.0385904
rs439121	C	A	0.264106	0.0585597	0.0188696	0.00192064
rs213197	G	A	0.242479	0.0493798	0.0193849	0.0108754
rs1912507	G	A	0.0543463	0.0134305	0.036585	0.713553
rs62405745	G	A	0.0106059	-0.109053	0.0816885	0.181924
rs1704997	G	A	0.134687	-0.229438	0.0242303	3.75E-21
rs112674057	G	A	0.0100513	0.261182	0.0832336	0.00170828
rs146722661	G	A	0.0438791	0.108683	0.0408146	0.00776567
rs111900850	G	A	0.0101899	-0.218291	0.0827013	0.00832034
rs1704999	G	A	0.160682	-0.239742	0.0225635	3.55E-26
rs1004001	G	A	0.0167059	-0.113325	0.0649362	0.0809972
rs213216	C	A	0.358935	0.338478	0.0167262	1.30E-88
rs147018673	G	A	0.00984334	-0.293674	0.0834745	0.000437271
rs79720727	G	A	0.01629	-0.137365	0.0657119	0.0366159
rs112931721	G	A	0.01629	-0.137365	0.0657119	0.0366159
rs415748	G	A	0.148621	-0.21644	0.0232786	1.87E-20
rs463749	T	A	0.148621	-0.21644	0.0232786	1.87E-20
rs17221611	T	A	0.0169832	-0.150514	0.064154	0.0189958
rs465658	G	A	0.148621	-0.21644	0.0232786	1.87E-20
rs464921	G	A	0.148621	-0.21644	0.0232786	1.87E-20
rs113875080	G	A	0.0169832	-0.150514	0.064154	0.0189958
rs7771360	C	A	0.0169832	-0.147148	0.064155	0.0218401
rs72654477	T	A	0.0169832	-0.147148	0.064155	0.0218401
rs78759852	G	A	0.0118536	-0.215095	0.0764252	0.00489932
rs6906691	G	A	0.013032	0.142904	0.0738665	0.0530754
rs14398	G	A	0.136906	-0.231191	0.0239935	7.66E-22
rs28724910	G	A	0.0192708	-0.286437	0.0601633	1.96E-06
rs2239842	G	A	0.355816	-0.36071	0.0166844	1.73E-100
rs15604	G	A	0.0118536	-0.127982	0.0764523	0.0941725
rs9277972	T	A	0.182448	-0.212086	0.0211413	1.58E-23
rs2239840	T	A	0.316027	-0.362216	0.0172678	7.02E-95
rs1059231	G	A	0.315541	-0.362553	0.0172788	6.23E-95
rs28892581	T	A	0.0192014	-0.285284	0.060487	2.45E-06
rs3130014	G	A	0.311798	0.337949	0.0172396	2.10E-83
rs17221716	G	A	0.0131707	0.34738	0.0733924	2.25E-06
rs11760148	T	A	0.0142798	0.150469	0.0706523	0.033229
rs583129	G	A	0.434909	-0.312601	0.0162971	5.09E-80
rs211475	G	A	0.295993	0.297137	0.017731	7.24E-62
rs9278012	G	A	0.0371551	-0.143589	0.0436358	0.00100441
rs3106192	G	A	0.450922	-0.302898	0.0161909	2.67E-76
rs211452	G	A	0.359213	0.234297	0.0169969	1.09E-42
rs77342790	G	A	0.0101206	-0.0160876	0.0830142	0.846344
rs3130275	G	A	0.376889	-0.292198	0.0167698	1.24E-66
rs33954365	G	A	0.35942	0.234609	0.0169842	7.41E-43
rs9278026	T	A	0.147234	-0.121743	0.0232599	1.71E-07
rs9278029	C	A	0.302371	-0.290331	0.0177229	3.01E-59
rs118109745	G	A	0.0137252	-0.280619	0.0719712	9.74E-05
rs9278034	T	A	0.130459	-0.1102	0.0244236	6.52E-06
rs114972028	T	A	0.0532372	-0.106414	0.0374414	0.00449376
rs465506	G	A	0.384167	-0.268637	0.0168315	2.21E-56
rs465474	G	A	0.377028	-0.272904	0.0168739	8.05E-58
rs144394879	C	A	0.0101899	-0.304781	0.0821019	0.00020699
rs114542428	G	A	0.0677943	0.201204	0.0329958	1.13E-09
rs9278044	T	A	0.130459	-0.109129	0.0244243	8.01E-06
rs376006	C	A	0.377166	-0.272892	0.0168714	7.84E-58
rs75589364	G	A	0.0646749	0.242422	0.0338869	9.27E-13
rs2235982	G	A	0.129766	-0.110475	0.0244882	6.54E-06
rs761583	G	A	0.0417995	-0.143972	0.0413865	0.000506797
rs139202558	C	A	0.0171912	-0.181611	0.0635177	0.00425907
rs76139322	G	A	0.00991266	0.143491	0.0844302	0.089265
rs151115589	G	A	0.0153889	-0.161664	0.066306	0.0147864
rs1705003	G	A	0.151463	-0.0967543	0.0229865	2.59E-05
rs58438033	G	A	0.00991266	0.144058	0.0844301	0.0880065
rs56067409	G	A	0.0772217	-0.0390015	0.0311797	0.211025
rs7759963	G	A	0.0187162	0.0312338	0.0620154	0.614525
rs13211714	C	A	0.0668238	-0.191334	0.033081	7.61E-09
rs113487504	G	A	0.021489	0.13523	0.056883	0.0174641
rs41270541	T	A	0.0244697	0.15007	0.053586	0.00511506
rs11759285	C	A	0.147373	-0.076304	0.0232688	0.00104582
rs11753355	G	A	0.133024	-0.109313	0.0241965	6.35E-06
rs186223775	T	A	0.0141411	0.012397	0.0710098	0.861413
rs2772373	G	A	0.386039	-0.266554	0.0167867	7.78E-56
rs113196564	G	A	0.0585748	-0.174645	0.0351993	7.15E-07
rs4711325	G	A	0.342576	0.221294	0.0172185	2.15E-37
rs2772390	G	A	0.384445	-0.266669	0.0167853	6.87E-56
rs3130034	G	A	0.387356	-0.263926	0.016733	3.97E-55
rs3130031	C	A	0.387356	-0.263926	0.016733	3.97E-55
rs3119023	C	A	0.387148	-0.266913	0.0167524	3.39E-56
rs11757081	T	A	0.232774	-0.0588141	0.01937	0.00240318
rs79984539	G	A	0.0521974	-0.0356647	0.0371955	0.33767
rs80193650	G	A	0.160821	-0.0838215	0.02238	0.000181531
rs186384986	T	A	0.0634965	-0.133344	0.0338657	8.31E-05
rs11759461	G	A	0.247678	-0.06508	0.0189769	0.00060823
rs55683509	G	A	0.247747	-0.065531	0.0189766	0.000557071
rs141706335	G	A	0.0172605	-0.211057	0.0636428	0.000916759
rs86715	G	A	0.120685	0.100588	0.0254594	7.86E-05
rs210192	G	A	0.332941	0.0155271	0.0174274	0.372979
rs210176	G	A	0.074033	0.246103	0.031742	1.02E-14
rs210177	G	A	0.317205	0.0143547	0.0176649	0.416468
rs210183	G	A	0.33197	0.014232	0.0174577	0.414969
rs210184	G	A	0.331831	0.0143698	0.017456	0.41042
rs210185	G	A	0.330584	0.00902618	0.0174516	0.605023
rs11757035	G	A	0.24338	-0.072553	0.0190808	0.000144472
rs372469	C	A	0.333772	0.0114224	0.0173856	0.5112
rs372846	G	A	0.332594	0.00700921	0.0173816	0.686772
rs113029976	G	A	0.0214197	-0.195749	0.0580886	0.000756091
rs62405924	G	A	0.0797172	-0.0225759	0.030611	0.460836
rs62405926	G	A	0.243657	-0.0722472	0.0190527	0.000150679
rs6908548	T	A	0.0109524	0.0873252	0.0799019	0.274472
rs4616984	T	A	0.0114377	-0.0171471	0.0777794	0.825521
rs380163	G	A	0.323305	0.0105775	0.0175363	0.54641
rs3916269	G	A	0.323374	0.0107391	0.0175371	0.540314
rs62405927	G	A	0.325315	0.016803	0.0175427	0.338178
rs210196	G	A	0.313531	0.00968869	0.0176547	0.583167
rs62405929	G	A	0.0806876	-0.0231839	0.0304189	0.445992
rs79705984	G	A	0.245252	-0.0697753	0.0190107	0.000243995
rs526726	G	A	0.352281	-0.0147726	0.0171115	0.387993
rs210151	C	A	0.352211	-0.0150682	0.0171154	0.378678
rs9461878	G	A	0.255372	-0.0718916	0.0187599	0.000128087
rs115770720	T	A	0.255372	-0.0718916	0.0187599	0.000128087
rs62405943	G	A	0.255303	-0.0717416	0.0187666	0.000133032
rs56205713	G	A	0.255372	-0.0718916	0.0187599	0.000128087
rs186545531	T	A	0.0291834	-0.245178	0.0490262	5.84E-07
rs12197724	G	A	0.0316789	-0.221467	0.0472667	2.84E-06
rs75501442	G	A	0.255372	-0.0718916	0.0187599	0.000128087
rs9469489	G	A	0.254402	-0.0715649	0.0187858	0.000140388
rs9296094	G	A	0.254956	-0.0717913	0.0187662	0.000131573
rs9461882	C	A	0.254956	-0.0717913	0.0187662	0.000131573
rs9461884	T	A	0.255372	-0.0718916	0.0187599	0.000128087
rs113111213	G	A	0.255372	-0.0718916	0.0187599	0.000128087
rs4376348	G	A	0.254956	-0.0717913	0.0187662	0.000131573
rs3912039	G	A	0.255303	-0.0718387	0.0187599	0.000129554
rs9469492	G	A	0.254956	-0.0717913	0.0187662	0.000131573
rs9469493	G	A	0.255372	-0.0718916	0.0187599	0.000128087
rs9469494	G	A	0.281922	-0.0923465	0.0181729	3.84E-07
rs9469495	G	A	0.255372	-0.0718916	0.0187599	0.000128087
rs9469497	G	A	0.255372	-0.0718916	0.0187599	0.000128087
rs62405948	C	A	0.255372	-0.0718916	0.0187599	0.000128087
rs111797038	G	A	0.255026	-0.0724966	0.0187659	0.000112887
rs7765263	G	A	0.258561	-0.0722403	0.0186718	0.000110263
rs7765393	T	A	0.258561	-0.0722403	0.0186718	0.000110263
rs9469499	G	A	0.258561	-0.0722403	0.0186718	0.000110263
rs72880067	G	A	0.0431859	-0.219635	0.0406255	6.64E-08
rs9469505	G	A	0.258561	-0.0725201	0.0186781	0.00010426
rs210173	G	A	0.0714682	0.230284	0.0321598	8.82E-13
rs9469506	G	A	0.258422	-0.0724666	0.0186845	0.000106065
rs2395457	G	A	0.258353	-0.0726453	0.0186843	0.000101963
rs210174	G	A	0.0714682	0.227885	0.0321622	1.52E-12
rs141079110	G	A	0.255788	-0.0737741	0.0187395	8.33E-05
rs9469513	G	A	0.256273	-0.0723207	0.018721	0.000112949
rs62407565	G	A	0.256481	-0.0724735	0.0187278	0.000109868
rs139497824	G	A	0.256273	-0.0723207	0.018721	0.000112949
rs62407567	G	A	0.248302	-0.069964	0.0189264	0.000220097
rs62407569	G	A	0.257383	-0.0751985	0.0187275	5.99E-05
rs513349	G	A	0.404617	0.00848627	0.0169683	0.617002
rs210136	T	A	0.0146264	0.296147	0.0690968	1.84E-05
rs210138	G	A	0.191599	0.157581	0.0209073	5.39E-14
rs210139	C	A	0.39616	0.0117075	0.0170384	0.492027
rs5745587	G	A	0.202898	-0.139343	0.0205883	1.41E-11
rs210146	G	A	0.404686	0.00842668	0.0169894	0.619912
rs210148	G	A	0.384653	-0.00182424	0.0171307	0.915197
rs530878	G	A	0.21593	0.160995	0.019963	8.53E-16
rs549888	G	A	0.418203	0.0174729	0.0168717	0.300408
rs75080135	C	A	0.20061	-0.147184	0.0206535	1.13E-12
rs563751	G	A	0.216623	0.160551	0.0199257	9.05E-16
rs407710	G	A	0.217663	0.159498	0.0200081	1.81E-15
rs210162	G	A	0.221406	0.132081	0.0198725	3.22E-11
rs62407572	C	A	0.247054	0.0713528	0.0191409	0.000194667
rs7759859	T	A	0.0479689	0.040172	0.0387491	0.299901
rs6929022	G	A	0.248302	0.0755946	0.019124	7.80E-05
rs6929819	G	A	0.459795	-0.0259399	0.0166802	0.119959
rs12206050	T	A	0.209414	-0.133236	0.0203915	6.85E-11
rs6909440	G	A	0.250936	0.0832176	0.0190356	1.25E-05
rs59932271	G	A	0.250866	0.0836755	0.0190353	1.12E-05
rs55844831	G	A	0.0440871	-0.213401	0.0403381	1.26E-07
rs487762	G	A	0.48773	-0.0304385	0.0166762	0.0680017
rs549119	G	A	0.487245	-0.0289906	0.0166797	0.082239
rs12213869	G	A	0.234646	-0.131254	0.0196283	2.45E-11
rs1980772	G	A	0.234715	-0.131396	0.0196279	2.33E-11
rs495659	G	A	0.230625	-0.130676	0.0196983	3.51E-11
rs502235	G	A	0.230556	-0.129282	0.0196921	5.56E-11
rs523852	G	A	0.230487	-0.129368	0.0196923	5.40E-11
rs523892	G	A	0.230625	-0.129572	0.0196915	5.03E-11
rs210120	G	A	0.432344	0.0295546	0.0168718	0.0798661
rs210121	G	A	0.432275	0.0299686	0.01687	0.0757017
rs210122	G	A	0.432136	0.028036	0.0168718	0.0966138
rs3916279	C	A	0.239013	0.121394	0.0193549	3.77E-10
rs114318327	T	A	0.0108138	-0.18843	0.0793501	0.0175908
rs75468179	T	A	0.0313323	-0.210463	0.0474001	9.12E-06
rs407415	G	A	0.245737	0.124433	0.0191823	9.34E-11
rs475982	G	A	0.11001	-0.076319	0.0263328	0.0037638
rs13219845	G	A	0.0998198	0.115332	0.0277329	3.24E-05
rs12208234	T	A	0.0488008	-0.291783	0.0384923	3.88E-14
rs77770551	G	A	0.0149036	-0.421994	0.0680682	5.97E-10
rs9348922	G	A	0.240399	0.123768	0.0193792	1.80E-10
rs71565397	C	A	0.0487315	-0.29159	0.0385159	4.18E-14
rs9469531	G	A	0.0325801	-0.196276	0.0464881	2.45E-05
rs12190817	C	A	0.226397	-0.096808	0.0198788	1.14E-06
rs116758471	G	A	0.0223208	0.126867	0.0562556	0.0241509
rs62407634	G	A	0.12422	0.0866317	0.0253021	0.000620763
rs11752199	G	A	0.123596	0.0848706	0.02534	0.000814379
rs12153870	G	A	0.174061	-0.132635	0.0218613	1.37E-09
rs143656189	G	A	0.0153196	-0.0919286	0.0682985	0.178351
rs9394159	T	A	0.476085	-0.00214069	0.0167693	0.898425
rs4259245	G	A	0.376542	-0.0470451	0.0171643	0.00614288
rs999943	G	A	0.283308	-0.0400235	0.0185045	0.0305812
rs116222894	T	A	0.0463053	0.181731	0.0392734	3.77E-06
rs10080540	G	A	0.0605851	-0.0646939	0.0347764	0.0628864
rs41271249	G	A	0.0483155	0.0611907	0.0388612	0.115394
rs12204421	G	A	0.250936	-0.0319551	0.0192541	0.0970288
rs16868575	G	A	0.223208	-0.0318252	0.0199501	0.110702
rs73746703	T	A	0.0263413	-0.010145	0.0518374	0.844844
rs6901411	G	A	0.29634	0.0638064	0.0181915	0.000455141
rs10947426	C	A	0.175794	-0.100447	0.0218038	4.16E-06
rs57642896	G	A	0.0483155	-0.0152958	0.0389264	0.694374
rs9469554	G	A	0.180369	-0.0848798	0.0217044	9.29E-05
rs2296329	G	A	0.198669	0.00909532	0.0206799	0.660084
rs2296740	G	A	0.490781	0.00673342	0.0165244	0.683666
rs3818525	G	A	0.480937	0.0112665	0.0165695	0.496554
rs2281919	C	A	0.192361	-0.0919039	0.0210522	1.29E-05
rs4711339	G	A	0.45924	0.00526816	0.0165709	0.750558
rs4713659	G	A	0.456329	0.00339708	0.0165735	0.837601
rs942643	G	A	0.459725	0.00473008	0.0165752	0.775368
rs597386	C	A	0.202274	0.0360754	0.0208175	0.0831495
rs4713660	G	A	0.45924	0.00526816	0.0165709	0.750558
rs74828884	G	A	0.0125468	-0.0379652	0.0748391	0.611967
rs626156	G	A	0.394773	-0.0357482	0.0170149	0.0356757
rs575310625	G	A	0.0114377	-0.126346	0.0782406	0.106388
rs77500476	G	A	0.0217663	0.0613508	0.056208	0.275091
rs77599905	T	A	0.0212117	0.0613967	0.0568692	0.280351
rs6457739	G	A	0.456537	0.0037116	0.0165746	0.822815
rs4713662	G	A	0.459171	0.00504105	0.016569	0.76095
rs4713664	G	A	0.456537	0.0037116	0.0165746	0.822815
rs139424473	G	A	0.0113684	-0.0323614	0.0780043	0.678251
rs2281829	G	A	0.456675	0.00427106	0.0165783	0.7967
rs542441	C	A	0.394704	-0.0350819	0.0170136	0.0392447
rs1014933	G	A	0.45924	0.00526816	0.0165709	0.750558
rs1555965	G	A	0.45924	0.00526816	0.0165709	0.750558
rs7753953	G	A	0.0213503	0.0668526	0.0567007	0.23842
rs4713666	G	A	0.4582	0.00460445	0.0165561	0.780935
rs2274458	C	A	0.45924	0.00369499	0.0165847	0.823701
rs3818532	G	A	0.190697	-0.0932859	0.021125	1.02E-05
rs2147657	G	A	0.45931	0.00463908	0.0165865	0.779724
rs114076304	G	A	0.0194094	0.0728377	0.0592021	0.218616
rs77528762	T	A	0.0563566	0.0236941	0.0360434	0.510959
rs73743309	G	A	0.0560793	0.0182263	0.0361639	0.614283
rs663169	G	A	0.0585748	0.138018	0.0354434	9.95E-05
rs9469573	G	A	0.0323721	0.216316	0.0463054	3.04E-06
rs71565402	G	A	0.10079	-0.127771	0.0274883	3.41E-06
rs73743310	G	A	0.0574657	0.0305875	0.0357566	0.392339
rs145330264	G	A	0.0318176	0.202546	0.0466664	1.44E-05
rs4711341	G	A	0.459379	0.00737597	0.0165883	0.656587
rs12203688	C	A	0.190767	-0.0941125	0.0211234	8.50E-06
rs9368776	G	A	0.456052	0.00420552	0.016607	0.800092
rs73410154	T	A	0.0153889	0.329704	0.0674214	1.03E-06
rs75254945	T	A	0.0316789	0.198899	0.046965	2.31E-05
rs35698850	G	A	0.190281	-0.0980123	0.0211384	3.60E-06
rs9348924	G	A	0.467697	-0.0120771	0.0165617	0.465891
rs72878702	G	A	0.0244697	0.25361	0.054321	3.09E-06
rs4713674	G	A	0.469569	-0.0103856	0.0165883	0.531282
rs16869464	G	A	0.0750728	0.0324153	0.0313884	0.301772
rs16869466	G	A	0.0752114	0.0337507	0.0313666	0.28196
rs11759971	T	A	0.19756	-0.0100034	0.0207928	0.63046
rs76667873	G	A	0.0187855	0.119143	0.0600743	0.0473757
rs9469582	G	A	0.0752807	0.0336663	0.0313558	0.283
rs28607030	G	A	0.324969	-0.0392332	0.0175121	0.0250986
rs72880506	G	A	0.0808956	-0.0142023	0.0305041	0.641524
rs148793909	G	A	0.0160128	1.07591	0.0647527	7.19E-61
rs115978340	G	A	0.00998198	0.0779253	0.0835642	0.351099
rs144353470	G	A	0.0207958	0.160125	0.0571672	0.00510815
rs12203746	G	A	0.0116456	-0.16912	0.0775521	0.029236
rs76561625	G	A	0.0133786	0.294107	0.0721007	4.57E-05
rs943467	T	A	0.434077	-0.00254624	0.0166685	0.878594
rs35797388	G	A	0.169486	-0.0685712	0.02224	0.00205534
rs6925273	G	A	0.382296	-0.0267727	0.0169981	0.11529
rs113053113	G	A	0.037779	0.188476	0.0433783	1.41E-05
rs6930201	C	A	0.236725	0.0237357	0.0193677	0.220416
rs529484504	G	A	0.0248856	-0.00805858	0.0533542	0.879949
rs6904716	G	A	0.435256	-0.0109988	0.0167112	0.51045
rs111352628	G	A	0.230556	0.0213621	0.0195369	0.274244
rs117209009	G	A	0.027797	0.113226	0.0499271	0.0233687
rs34472165	G	A	0.169971	-0.0719272	0.0222151	0.00121018
rs114889417	G	A	0.0405518	-0.0031872	0.0421899	0.939784
rs7755323	G	A	0.236379	0.0212029	0.0193691	0.273696
rs11758463	G	A	0.2291	0.0215022	0.0195656	0.271815
rs2013365	C	A	0.380771	-0.0257682	0.0170339	0.130383
rs11757524	G	A	0.230279	0.024089	0.0195451	0.217808
rs34884883	T	A	0.170387	-0.0741238	0.0221926	0.000841981
rs73412155	G	A	0.0338971	0.107751	0.0458146	0.0187044
rs112813062	T	A	0.0901151	-0.0523713	0.0288823	0.0698319
rs2281816	G	A	0.295231	-0.00585778	0.0182102	0.747707
rs3763253	G	A	0.236309	0.0198417	0.0194721	0.308248
rs9366829	G	A	0.481977	-0.0373489	0.0164871	0.0235211
rs3763258	G	A	0.295092	-0.00610665	0.0182211	0.737529
rs1547669	G	A	0.487523	-4.90E-05	0.0166043	0.997644
rs2856997	A	C	0.424719	-0.0172843	0.0167681	0.302675
rs16870880	T	C	0.0846388	-0.0537666	0.0302993	0.0760202
rs11575907	T	C	0.0333426	0.0918325	0.0464549	0.0481013
rs2071474	T	C	0.296756	-0.0139807	0.018301	0.444933
rs2071473	T	C	0.359767	-0.0112193	0.0171972	0.514172
rs41316241	A	C	0.044503	-0.0591578	0.0405119	0.144263
rs60601161	T	C	0.0263413	-0.134668	0.0520944	0.00975542
rs1383258	T	C	0.0433939	0.0666125	0.0409564	0.103903
rs17501287	G	C	0.0562873	-0.0478093	0.0363913	0.18897
rs55875672	T	C	0.0298766	0.139395	0.0488005	0.00429662
rs2071472	T	C	0.296479	-0.0159638	0.0182985	0.383012
rs2071554	T	C	0.0436711	0.0684874	0.0408428	0.0936145
rs2071469	T	C	0.378969	-0.0380448	0.0171925	0.0269381
rs2857107	T	C	0.105019	0.0715348	0.0273317	0.00888176
rs73410764	T	C	0.0434632	0.0649815	0.0409284	0.112401
rs78042421	T	C	0.0563566	-0.0462083	0.0363248	0.203383
rs1894408	G	C	0.378899	-0.00896514	0.0171714	0.601618
rs1894407	A	C	0.37883	-0.00949138	0.01717	0.580426
rs1894406	T	C	0.340288	-0.0214117	0.0176059	0.223964
rs3763350	T	C	0.0259254	-0.142968	0.0526217	0.00660526
rs17220136	T	C	0.0562873	-0.0482232	0.0363431	0.184588
rs17213756	T	C	0.0446416	-0.0595985	0.0404572	0.140761
rs76497753	G	C	0.0564259	-0.0468476	0.0363061	0.196971
rs61299548	G	C	0.0630112	0.00466307	0.034123	0.891308
rs9784876	A	C	0.0631499	0.00351554	0.0340934	0.917874
rs60772434	A	C	0.0578816	0.00253325	0.035563	0.943214
rs16870907	T	C	0.0579509	0.000274004	0.0355457	0.99385
rs73410776	T	C	0.0579509	0.000274004	0.0355457	0.99385
rs2857104	G	C	0.25863	0.00679569	0.0190958	0.721946
rs73410782	T	C	0.0580896	-0.00265422	0.0355112	0.940421
rs58027204	T	C	0.0579509	0.000274004	0.0355457	0.99385
rs2857103	A	C	0.316443	0.00609379	0.0178705	0.733116
rs60155930	A	C	0.0229447	-0.0457531	0.0557294	0.411681
rs114577774	A	C	0.0192708	-0.133756	0.060905	0.0281135
rs58075577	G	C	0.0229447	-0.0457531	0.0557294	0.411681
rs78184001	T	C	0.0229447	-0.0457531	0.0557294	0.411681
rs73410787	G	C	0.0579509	0.000274004	0.0355457	0.99385
rs73738914	T	C	0.0229447	-0.0457531	0.0557294	0.411681
rs73738916	A	C	0.0229447	-0.0457531	0.0557294	0.411681
rs73738921	G	C	0.0229447	-0.0457531	0.0557294	0.411681
rs6925336	T	C	0.0229447	-0.0457531	0.0557294	0.411681
rs55738762	T	C	0.0187855	-0.133998	0.0616502	0.0297737
rs241455	A	C	0.262096	0.00776653	0.0189787	0.682387
rs2071545	T	C	0.262096	0.00776653	0.0189787	0.682387
rs17034	T	C	0.258977	0.00932144	0.0190754	0.625096
rs241449	A	C	0.26168	0.0100164	0.0189776	0.597653
rs241445	T	C	0.261542	0.0102385	0.0189772	0.589548
rs41316548	T	C	0.0445723	-0.059278	0.0404845	0.143179
rs241440	T	C	0.261195	0.0111427	0.0189901	0.557381
rs241438	T	C	0.351587	0.034806	0.0174908	0.0466333
rs2228396	T	C	0.0908083	-0.0930369	0.0290831	0.00138499
rs9368744	T	C	0.0177457	-0.0420828	0.0621316	0.498227
rs1015166	T	C	0.327256	0.0119868	0.0176318	0.496628
rs241434	T	C	0.239706	-0.0265791	0.0194329	0.171437
rs2856992	T	C	0.0224594	0.176953	0.0557246	0.00150211
rs2228397	A	C	0.240122	-0.0247116	0.0194471	0.203872
rs1800454	T	C	0.141065	-0.0312171	0.0241825	0.19678
rs13208583	T	C	0.0733398	-0.0530216	0.0317559	0.0950302
rs138082244	T	C	0.0207958	-0.134457	0.0583343	0.0211982
rs62397687	T	C	0.175101	0.0318667	0.0218065	0.143967
rs78738489	T	C	0.0243311	-0.0407682	0.0539087	0.449527
rs79595056	A	C	0.0244697	-0.0414504	0.0537677	0.440782
rs41317090	A	C	0.0411757	-0.068124	0.0419022	0.104039
rs4148872	T	C	0.151116	-0.00653046	0.0230634	0.777068
rs62397690	T	C	0.0155968	-0.156442	0.0670784	0.019716
rs2071467	T	C	0.0452655	-0.0902111	0.039571	0.0226531
rs2071466	T	C	0.291834	0.0131798	0.0184987	0.476197
rs2071465	G	C	0.423472	0.0174795	0.0168428	0.299397
rs4148870	T	C	0.438722	0.0121407	0.0168038	0.470014
rs4148869	T	C	0.431582	0.0145606	0.0168124	0.386486
rs9391747	T	C	0.430473	0.0138949	0.0168135	0.408597
rs56033885	T	C	0.0380563	-0.102963	0.0431986	0.017176
rs3763366	G	C	0.497574	-0.0108	0.016656	0.516738
rs114595701	T	C	0.0856786	0.0922205	0.0298784	0.00203279
rs2071627	A	C	0.418342	0.00966922	0.016871	0.566577
rs114772012	T	C	0.0211424	-0.092903	0.0577021	0.107432
rs2071463	T	C	0.165673	-0.067271	0.02242	0.00270462
rs114311872	T	C	0.0355608	-0.0555035	0.0446838	0.214225
rs1057373	A	C	0.0931651	-0.0565019	0.028458	0.047132
rs13215	A	C	0.0588521	-0.045728	0.0353199	0.195471
rs11257	A	C	0.0588521	-0.045728	0.0353199	0.195471
rs59989068	T	C	0.0588521	-0.045728	0.0353199	0.195471
rs41551515	T	C	0.0363233	-0.102732	0.0441708	0.0200579
rs1057149	T	C	0.0225288	0.0498206	0.0558552	0.372445
rs17213812	T	C	0.0605851	-0.0406422	0.0349085	0.244361
rs17213826	T	C	0.0225288	0.0498206	0.0558552	0.372445
rs61681247	T	C	0.0364619	-0.0999766	0.0440981	0.023411
rs17220220	T	C	0.0225288	0.0498206	0.0558552	0.372445
rs72854954	T	C	0.0364619	-0.0999766	0.0440981	0.023411
rs41561219	T	C	0.0363233	-0.102732	0.0441708	0.0200579
rs2071482	A	C	0.146818	-0.0623798	0.0234103	0.00772448
rs41550019	A	C	0.0225288	0.0498206	0.0558552	0.372445
rs56020058	T	C	0.0225288	0.0498206	0.0558552	0.372445
rs56318279	T	C	0.0277277	-0.0192797	0.0510314	0.70559
rs76545695	T	C	0.0277277	-0.0192797	0.0510314	0.70559
rs4623282	T	C	0.138015	-0.0411923	0.0241764	0.0884576
rs2071539	G	C	0.0350062	-0.0316597	0.0452729	0.484382
rs4148881	A	C	0.0354222	-0.0511193	0.0447613	0.253475
rs56093404	T	C	0.0364619	-0.0999766	0.0440981	0.023411
rs16871037	G	C	0.0210037	0.00964865	0.0578892	0.867631
rs72860340	T	C	0.0364619	-0.0999766	0.0440981	0.023411
rs72860342	T	C	0.0363233	-0.102732	0.0441708	0.0200579
rs115079513	A	C	0.0334812	-0.107217	0.0459693	0.0197095
rs55967815	A	C	0.0363233	-0.10114	0.0441713	0.0220658
rs2071536	T	C	0.117496	0.0280485	0.0259449	0.279699
rs2071480	A	C	0.421045	-0.0308442	0.0170444	0.0703926
rs56376659	A	C	0.0153196	0.0374266	0.0683057	0.583758
rs1351382	G	C	0.420699	-0.029572	0.0170511	0.0829044
rs3763348	T	C	0.441772	-0.0382567	0.0169366	0.0239244
rs241420	T	C	0.0214197	0.182186	0.0571355	0.00143544
rs73412927	A	C	0.0201719	-0.0180421	0.0589881	0.75972
rs2071534	T	C	0.442049	-0.0380823	0.0169392	0.0245955
rs9276815	T	C	0.335575	-0.0143913	0.0177958	0.418721
rs9276816	T	C	0.420699	-0.0300873	0.017046	0.0775952
rs143633171	T	C	0.0213503	-0.102502	0.0574376	0.0743725
rs9276817	T	C	0.355469	-0.0153792	0.0175355	0.3805
rs71565350	A	C	0.0204492	0.00208204	0.0588172	0.971763
rs114113679	T	C	0.0213503	-0.102502	0.0574376	0.0743725
rs56672687	T	C	0.0201719	-0.0180421	0.0589881	0.75972
rs7767680	T	C	0.272633	0.00530676	0.0188722	0.778569
rs114912314	T	C	0.0364619	-0.0527274	0.0441094	0.231979
rs6938690	T	C	0.420629	-0.029575	0.0170444	0.082753
rs4959116	T	C	0.158603	0.0233878	0.0228137	0.30532
rs2857223	A	C	0.0318176	0.0703794	0.0477755	0.14076
rs9276832	T	C	0.335367	-0.0138683	0.0177987	0.4359
rs114588428	T	C	0.0213503	-0.102502	0.0574376	0.0743725
rs117535069	T	C	0.0166366	-0.130206	0.0653377	0.0463188
rs1383266	T	C	0.258977	-0.0248361	0.0190804	0.193076
rs6931062	A	C	0.362886	-0.017975	0.0174408	0.302748
rs9276834	T	C	0.363094	-0.0183079	0.0174391	0.293834
rs73412964	T	C	0.0201026	-0.0221105	0.0590825	0.708243
rs6906376	A	C	0.362956	-0.017778	0.017442	0.308112
rs9276847	T	C	0.363164	-0.0173976	0.0174457	0.31868
rs9276849	T	C	0.363164	-0.0173976	0.0174457	0.31868
rs9276852	G	C	0.363164	-0.0173976	0.0174457	0.31868
rs9276856	T	C	0.273049	0.00549893	0.0188673	0.770713
rs9276858	A	C	0.363164	-0.0173976	0.0174457	0.31868
rs111980964	T	C	0.057743	-0.0557342	0.0355916	0.117407
rs7765772	T	C	0.363164	-0.0173976	0.0174457	0.31868
rs6903433	T	C	0.132469	0.032546	0.0245601	0.18516
rs28724900	T	C	0.0332039	0.0836011	0.0464437	0.0718942
rs9276889	A	C	0.362886	-0.0176188	0.0174462	0.31258
rs146835838	T	C	0.021281	-0.100475	0.0575251	0.0807432
rs112789728	T	C	0.0578123	-0.0571242	0.0355739	0.108364
rs9276893	T	C	0.362886	-0.0176188	0.0174462	0.31258
rs2621426	T	C	0.362886	-0.0176188	0.0174462	0.31258
rs2621425	T	C	0.362956	-0.0172171	0.0174421	0.323628
rs9276897	G	C	0.363025	-0.0173347	0.017438	0.320218
rs9276899	T	C	0.363025	-0.0173347	0.017438	0.320218
rs9276903	T	C	0.363094	-0.0174719	0.0174339	0.316288
rs115423206	T	C	0.036254	-0.10996	0.0442053	0.0128871
rs116039340	T	C	0.0363233	-0.0525766	0.044183	0.234096
rs9276909	T	C	0.27291	0.00505105	0.0188734	0.788993
rs9276911	A	C	0.363164	-0.0169623	0.0174404	0.330794
rs4947259	T	C	0.363164	-0.0169623	0.0174404	0.330794
rs4947354	T	C	0.0273118	-0.0357915	0.0508542	0.481576
rs1002985	T	C	0.054485	0.0235492	0.0367927	0.522159
rs28724901	T	C	0.0331346	0.0839337	0.0465881	0.0716485
rs7767277	A	C	0.0861639	-0.0526035	0.0295423	0.0750175
rs112805625	T	C	0.0210037	-0.0604656	0.05808	0.297876
rs10046277	T	C	0.100166	-0.0682311	0.0277867	0.014091
rs2857218	G	C	0.389921	0.0085567	0.0170399	0.615573
rs7740317	T	C	0.100374	-0.0680417	0.0277674	0.0142929
rs6457689	T	C	0.100236	-0.0690624	0.02778	0.0129394
rs9276914	T	C	0.0323028	0.0648416	0.047447	0.17179
rs7761950	T	C	0.0997505	-0.0709412	0.02776	0.0106233
rs241410	G	C	0.490573	-0.0176088	0.0167376	0.292811
rs58009426	T	C	0.100721	-0.0675251	0.0276293	0.0145506
rs188967582	G	C	0.0210037	-0.128704	0.0578695	0.0261767
rs3749981	T	C	0.0825593	0.00424874	0.0303893	0.888814
rs241407	T	C	0.0964231	0.009166	0.0284289	0.747145
rs72860374	G	C	0.0849161	0.104919	0.0299971	0.00047221
rs115205718	G	C	0.0141411	-0.210342	0.070611	0.00290259
rs62407966	T	C	0.0101899	-0.0283489	0.0827406	0.731891
rs17430286	G	C	0.080757	-0.0748816	0.0305395	0.0142316
rs113070918	A	C	0.080757	-0.0748816	0.0305395	0.0142316
rs79197014	T	C	0.0799945	-0.0773485	0.0307036	0.0117836
rs111383877	A	C	0.080757	-0.0748816	0.0305395	0.0142316
rs115751886	A	C	0.0220435	-0.0651191	0.0567803	0.251477
rs75910838	A	C	0.0806183	-0.0789611	0.0305861	0.00985379
rs9469301	T	C	0.0806876	-0.0766245	0.0305772	0.0122346
rs17508373	T	C	0.0806876	-0.0766245	0.0305772	0.0122346
rs79012731	T	C	0.0806183	-0.0769171	0.0305868	0.0119344
rs111234161	T	C	0.0798558	-0.0794144	0.0307517	0.00983007
rs79046827	A	C	0.0797865	-0.0789791	0.0307618	0.0102652
rs241398	T	C	0.42569	-0.0048028	0.01684	0.775498
rs17220402	T	C	0.0806183	-0.0769171	0.0305868	0.0119344
rs154985	G	C	0.0212117	0.19069	0.0573902	0.000895955
rs154982	G	C	0.0797172	-0.080057	0.0307714	0.00929601
rs115644045	T	C	0.0207958	-0.132566	0.0583349	0.023086
rs138597301	T	C	0.0255095	-0.0241037	0.0530453	0.649556
rs154979	A	C	0.0212117	0.192827	0.0573892	0.00078349
rs194679	T	C	0.0429086	-0.0967893	0.0411487	0.0186904
rs114848104	A	C	0.0209344	-0.130395	0.0581541	0.0249763
rs368659397	T	C	0.0122002	-0.0864579	0.0758505	0.254388
rs28744290	T	C	0.389644	0.00822181	0.0170841	0.630349
rs194677	A	C	0.0429086	-0.0967893	0.0411487	0.0186904
rs9501236	G	C	0.0417302	-0.0898821	0.0415088	0.0303919
rs116312631	A	C	0.0341744	-0.125255	0.0455478	0.00597484
rs115564468	A	C	0.0108138	-0.0140675	0.0804012	0.861111
rs6924224	G	C	0.0427007	-0.0830501	0.0410308	0.0429975
rs9296061	T	C	0.0427007	-0.0830501	0.0410308	0.0429975
rs151722	A	C	0.0314016	0.0528693	0.0479566	0.270307
rs116318254	T	C	0.0173991	-0.0327442	0.063451	0.605831
rs154973	T	C	0.0900458	0.0613173	0.0289846	0.0344207
rs3129299	T	C	0.157632	-0.0109985	0.0227038	0.628093
rs1965748	G	C	0.137252	-0.0720067	0.0238947	0.00259144
rs1465651	T	C	0.131776	-0.0851415	0.0244153	0.000490987
rs187764	T	C	0.0587134	0.140816	0.0353188	6.76E-05
rs23544	T	C	0.460003	-0.082617	0.0165361	5.99E-07
rs68600	T	C	0.468252	-0.0815705	0.0165595	8.58E-07
rs75301392	T	C	0.0771524	0.107416	0.0311375	0.000564368
rs80263925	T	C	0.031263	0.0871159	0.0475006	0.0666957
rs72860388	T	C	0.0363233	-0.0528175	0.0444442	0.234715
rs6929298	T	C	0.036254	-0.0536094	0.0444817	0.228165
rs6934645	A	C	0.0189242	0.0322477	0.0607684	0.595667
rs17617321	T	C	0.0366699	-0.0548861	0.044171	0.214062
rs117546566	T	C	0.0366699	-0.0548861	0.044171	0.214062
rs6940843	A	C	0.0366699	-0.0548861	0.044171	0.214062
rs72860398	T	C	0.0366699	-0.0548861	0.044171	0.214062
rs28365995	T	C	0.0366699	-0.0548861	0.044171	0.214062
rs16871165	G	C	0.0616248	0.0334997	0.0347966	0.335715
rs115998593	T	C	0.0365313	-0.0572826	0.0444188	0.19723
rs113210966	A	C	0.0262027	-0.0656268	0.0518171	0.205372
rs3101944	T	C	0.0829752	-0.0980912	0.0302277	0.00117955
rs114830413	G	C	0.0365313	-0.0572826	0.0444188	0.19723
rs116448256	T	C	0.0365313	-0.0572826	0.0444188	0.19723
rs144581282	T	C	0.0136559	-0.240554	0.0707058	0.000672127
rs55656805	A	C	0.0365313	-0.0572826	0.0444188	0.19723
rs17220451	G	C	0.0366006	-0.0610798	0.0442934	0.167943
rs1480380	T	C	0.0836684	0.113774	0.0300188	0.000151829
rs72865824	T	C	0.0363926	-0.0545329	0.0445828	0.221301
rs189865	T	C	0.342021	-0.0513188	0.017546	0.00345736
rs194682	T	C	0.342091	-0.051149	0.0175471	0.00356831
rs72865829	A	C	0.0365313	-0.0572826	0.0444188	0.19723
rs72865831	T	C	0.0365313	-0.0572826	0.0444188	0.19723
rs73396802	T	C	0.0724387	0.135281	0.032068	2.49E-05
rs129654	T	C	0.21898	-0.0137404	0.019997	0.492026
rs145946216	A	C	0.0194787	-0.0713118	0.0601681	0.235974
rs41555121	T	C	0.0365313	-0.0572826	0.0444188	0.19723
rs6926628	G	C	0.0365313	-0.0572826	0.0444188	0.19723
rs1063478	T	C	0.124082	0.0380548	0.0252138	0.131271
rs114512139	T	C	0.0153889	0.0990134	0.0672169	0.140783
rs112425266	T	C	0.0220435	0.0566941	0.0567816	0.31809
rs111369841	T	C	0.0224594	-0.0324126	0.0557622	0.56108
rs79098096	T	C	0.0250243	0.12603	0.0533488	0.0181848
rs28724903	T	C	0.097047	0.0250137	0.0279184	0.370307
rs3129298	T	C	0.0818661	-0.105343	0.0304305	0.000539736
rs146974816	T	C	0.0616942	0.0355177	0.0347804	0.307195
rs206783	A	C	0.415638	-0.0392286	0.0170855	0.0217032
rs206784	T	C	0.352003	-0.0506041	0.0174227	0.00368967
rs114186473	T	C	0.0624567	0.029299	0.0346084	0.397254
rs72865862	T	C	0.037779	-0.0618094	0.043677	0.157068
rs72865865	T	C	0.037779	-0.0618094	0.043677	0.157068
rs59576053	T	C	0.072508	0.135586	0.0320561	2.37E-05
rs3918148	G	C	0.037779	-0.0618094	0.043677	0.157068
rs3918150	G	C	0.037779	-0.0618094	0.043677	0.157068
rs143892329	T	C	0.0194094	-0.0777745	0.0602677	0.196924
rs115460679	T	C	0.0239152	-0.0107407	0.0546646	0.844237
rs73409610	A	C	0.0250243	0.12603	0.0533488	0.0181848
rs72865868	T	C	0.037779	-0.0618094	0.043677	0.157068
rs116409526	T	C	0.0153889	0.0990134	0.0672169	0.140783
rs79643712	T	C	0.0902537	-0.0901154	0.0290241	0.00191118
rs16871262	G	C	0.037779	-0.0618094	0.043677	0.157068
rs11555940	T	C	0.0153889	0.0990134	0.0672169	0.140783
rs2071571	T	C	0.02953	0.167795	0.04858	0.00055553
rs17220479	T	C	0.0250243	0.12603	0.0533488	0.0181848
rs12196597	A	C	0.115971	0.0257378	0.025908	0.320533
rs116485583	T	C	0.0354222	-0.218471	0.0449635	1.21E-06
rs72865885	T	C	0.037779	-0.0618094	0.043677	0.157068
rs3918144	G	C	0.0194094	-0.0781722	0.0602677	0.194644
rs56088723	G	C	0.037779	-0.0618094	0.043677	0.157068
rs3918143	T	C	0.0377097	-0.0658854	0.0437116	0.131784
rs2066754	T	C	0.0106059	-0.0670981	0.080625	0.40531
rs537914163	A	C	0.0155275	0.109735	0.0669312	0.101149
rs72865894	T	C	0.0142798	-0.143551	0.0699582	0.0402106
rs145364886	T	C	0.0250243	0.12603	0.0533488	0.0181848
rs2071876	T	C	0.0841536	-0.0908245	0.0300753	0.00253739
rs72865897	T	C	0.0375017	-0.0655346	0.0438186	0.134805
rs78300601	G	C	0.0529599	-0.0129873	0.0371799	0.726867
rs73409643	T	C	0.0726466	0.135746	0.0319995	2.24E-05
rs9276941	T	C	0.0184389	-0.0154311	0.0619808	0.803394
rs6939350	T	C	0.0112297	0.060495	0.0794442	0.446397
rs111234931	T	C	0.0726466	0.135746	0.0319995	2.24E-05
rs113070636	A	C	0.0726466	0.135746	0.0319995	2.24E-05
rs17220500	G	C	0.0375711	-0.0604573	0.0437839	0.16738
rs11967576	T	C	0.0155275	0.109735	0.0669312	0.101149
rs112545256	G	C	0.0377097	-0.0613861	0.0437125	0.160268
rs55646060	T	C	0.0277277	-0.0778574	0.0504999	0.123182
rs72868712	G	C	0.0357688	-0.0629228	0.0447463	0.159704
rs58300362	A	C	0.14668	0.154462	0.0236188	6.58E-11
rs72868715	T	C	0.0357688	-0.0629228	0.0447463	0.159704
rs115375264	T	C	0.0192708	-0.0868376	0.0604692	0.151028
rs72868717	T	C	0.0357688	-0.0629228	0.0447463	0.159704
rs189984	T	C	0.388535	-0.0671565	0.017267	0.00010144
rs206769	T	C	0.209414	-0.0103308	0.0203664	0.611997
rs113913737	T	C	0.0723	0.132775	0.0319282	3.24E-05
rs115550006	T	C	0.0275198	-0.0769671	0.050673	0.128832
rs206766	T	C	0.223624	-0.0149033	0.0198478	0.452748
rs148347131	T	C	0.0207265	-0.179157	0.0584091	0.00216821
rs4713602	A	C	0.202898	0.0421546	0.0207812	0.0425464
rs115697023	G	C	0.0330653	-0.146096	0.0468154	0.00181145
rs9276969	A	C	0.01629	0.144239	0.0657099	0.0281894
rs2395301	T	C	0.323513	0.0497951	0.0178913	0.00539646
rs62407976	T	C	0.0135866	-0.0392968	0.0720251	0.585358
rs12192933	A	C	0.247886	0.0896517	0.0193012	3.46E-06
rs172274	T	C	0.339872	0.0586441	0.0176047	0.000869195
rs116173871	T	C	0.0753501	-0.0850917	0.0317082	0.00730039
rs12193085	T	C	0.134618	0.0794447	0.0243804	0.00112503
rs13206015	T	C	0.0539304	0.00584981	0.0364561	0.872522
rs3130602	T	C	0.0163594	0.144305	0.0655774	0.0278005
rs1044429	T	C	0.136282	0.0797229	0.0242433	0.00101225
rs3097647	T	C	0.0201719	0.181397	0.0591563	0.0021745
rs9276975	T	C	0.156176	-0.0624027	0.0229655	0.0065987
rs9276976	T	C	0.157147	-0.0590907	0.0229351	0.0100021
rs417812	T	C	0.439692	-0.128668	0.0167949	2.08E-14
rs3129302	T	C	0.0329267	0.196985	0.0465715	2.37E-05
rs6913008	T	C	0.15881	-0.0570575	0.0228826	0.0126715
rs365066	T	C	0.435672	-0.13034	0.0167654	8.64E-15
rs6920363	A	C	0.0161514	0.0805913	0.0657066	0.220038
rs743771	A	C	0.481284	-0.0176016	0.0166297	0.289889
rs114209907	G	C	0.0163594	0.0801569	0.065312	0.219753
rs71565361	A	C	0.0596839	0.0211643	0.0346973	0.541901
rs429916	A	C	0.0732705	0.186215	0.0318271	5.11E-09
rs3763342	T	C	0.141481	0.0729465	0.0236717	0.00206669
rs4559123	T	C	0.0899764	0.0279804	0.0288542	0.33222
rs441126	T	C	0.0228754	0.195391	0.0554184	0.000424917
rs6457696	T	C	0.451477	0.0410269	0.0166281	0.0136359
rs6457699	T	C	0.451546	0.0405724	0.0166255	0.0146963
rs4435981	T	C	0.451477	0.0410269	0.0166281	0.0136359
rs71565362	T	C	0.0847082	0.0349402	0.0296214	0.238214
rs34570277	T	C	0.0847082	0.0349402	0.0296214	0.238214
rs17220575	T	C	0.0842229	0.0376593	0.0297076	0.204959
rs17220582	T	C	0.0110911	-0.190902	0.0798994	0.016907
rs2163472	T	C	0.454735	0.0394673	0.0166015	0.0174641
rs2567271	T	C	0.0302232	0.194775	0.0482918	5.56E-05
rs13212786	T	C	0.0842229	0.0376593	0.0297076	0.204959
rs9276993	T	C	0.454596	0.0389694	0.0166071	0.0189748
rs369601	T	C	0.0302925	0.194856	0.0482421	5.42E-05
rs11964504	T	C	0.060793	-0.0272588	0.034862	0.434296
rs11964507	T	C	0.0606544	-0.0255336	0.0348944	0.464352
rs11965001	G	C	0.039512	-0.0451915	0.0427459	0.29045
rs368902	T	C	0.0302232	0.194775	0.0482918	5.56E-05
rs13216195	T	C	0.0842229	0.0376593	0.0297076	0.204959
rs6935846	T	C	0.454665	0.0391122	0.0165997	0.0184899
rs1367731	T	C	0.164911	-0.0643693	0.0224991	0.00423564
rs11755748	G	C	0.092264	0.0281579	0.0285586	0.324182
rs72858180	T	C	0.0395813	-0.0459459	0.0427129	0.282101
rs423639	T	C	0.0697352	0.060853	0.032572	0.0617664
rs17220695	T	C	0.0396506	-0.0497052	0.0426796	0.244214
rs9296067	T	C	0.122972	-0.0158543	0.0252339	0.529833
rs9276998	A	C	0.34826	-0.00460652	0.0172976	0.790008
rs9277000	T	C	0.12013	-0.0493724	0.0257508	0.0552376
rs3130609	T	C	0.0271038	0.186416	0.0507214	0.000239313
rs375824	A	C	0.0155275	0.226856	0.0678101	0.000825632
rs55666945	A	C	0.034521	-0.0621982	0.0459342	0.175756
rs112148579	A	C	0.0844309	0.0417624	0.0296547	0.159088
rs9277003	T	C	0.348191	-0.0044885	0.0173017	0.795315
rs1594470	T	C	0.0694579	0.127325	0.0324916	8.98E-05
rs62407979	T	C	0.0555941	-0.0661068	0.0364784	0.0699942
rs3128939	A	C	0.0271038	0.186416	0.0507214	0.000239313
rs116351417	A	C	0.034521	-0.069323	0.0459327	0.131284
rs9277019	G	C	0.348953	-0.00221771	0.017282	0.897895
rs6933319	T	C	0.0421461	-0.0938522	0.0418341	0.0248987
rs3128941	T	C	0.492652	0.020197	0.0166096	0.22403
rs6933546	T	C	0.343754	0.0077322	0.0173941	0.656673
rs17214345	G	C	0.082282	0.0333654	0.0300919	0.267561
rs9277023	T	C	0.380909	-0.0117697	0.0170833	0.490872
rs1431396	T	C	0.387633	-0.0475543	0.0171301	0.00551633
rs9277029	T	C	0.26986	0.0317282	0.0186719	0.0893165
rs3097680	T	C	0.0201026	0.272582	0.0587903	3.61E-06
rs493158	T	C	0.170872	0.110595	0.022029	5.28E-07
rs409443	T	C	0.0205878	0.0838044	0.0588257	0.15431
rs451923	T	C	0.0483155	0.167352	0.0386426	1.51E-05
rs449676	T	C	0.0482462	0.168949	0.0386651	1.26E-05
rs73737915	G	C	0.0103979	0.194972	0.0819058	0.0173178
rs6914052	T	C	0.0687647	0.11978	0.032621	0.000242517
rs448733	A	C	0.0482462	0.168949	0.0386651	1.26E-05
rs3097656	T	C	0.022806	0.249216	0.0554663	7.13E-06
rs444821	T	C	0.254263	0.0965524	0.0189664	3.66E-07
rs439852	T	C	0.254194	0.0964151	0.0189665	3.80E-07
rs13209944	T	C	0.0833218	0.0354605	0.0299288	0.236124
rs426523	T	C	0.254332	0.0953326	0.0189673	5.12E-07
rs36121920	T	C	0.0372245	-0.126931	0.0442015	0.00409538
rs34381517	T	C	0.0833218	0.039904	0.029928	0.182465
rs434610	T	C	0.0254402	0.0905913	0.0532531	0.0889583
rs434075	T	C	0.253015	0.0997179	0.0189908	1.56E-07
rs3135199	G	C	0.022806	0.249216	0.0554663	7.13E-06
rs7774158	A	C	0.36053	0.0423198	0.0171876	0.0138308
rs9277057	T	C	0.314432	0.0122725	0.0179402	0.493949
rs366454	T	C	0.397823	0.0226109	0.0169732	0.182851
rs655072	T	C	0.397962	0.0233635	0.0169759	0.168781
rs62407980	T	C	0.0436018	-0.226253	0.0405208	2.44E-08
rs149974480	T	C	0.0833911	0.0360532	0.029893	0.227828
rs116000067	A	C	0.0377097	-0.123866	0.0439473	0.00483766
rs35085781	T	C	0.0833218	0.0354605	0.0299288	0.236124
rs71565366	A	C	0.0832525	0.0376275	0.0299106	0.208433
rs9277097	T	C	0.052544	0.0128612	0.0371988	0.729546
rs2567274	T	C	0.323513	0.00838049	0.01777	0.637221
rs112393700	T	C	0.0318176	-0.0781151	0.0473431	0.0989907
rs446853	T	C	0.45827	-0.0476867	0.0167428	0.0044093
rs9296069	T	C	0.260571	-0.157458	0.0189399	1.10E-16
rs449769	T	C	0.285803	0.030367	0.0183041	0.097154
rs11965964	T	C	0.0206571	0.016912	0.0585386	0.772663
rs113119046	A	C	0.0621794	0.07745	0.0342912	0.023938
rs139905205	T	C	0.0384722	0.10089	0.0427586	0.0183242
rs9378130	T	C	0.259531	-0.165262	0.0189633	3.57E-18
rs12206810	T	C	0.0207958	0.01744	0.0583554	0.765057
rs3130592	T	C	0.180715	-0.00465738	0.021568	0.829041
rs9277194	T	C	0.464924	-0.0801152	0.0166258	1.47E-06
rs6934244	A	C	0.0318869	0.00901582	0.0474119	0.84919
rs3130593	T	C	0.0930265	0.0378063	0.0284537	0.18399
rs114968474	T	C	0.0203106	0.134177	0.0587794	0.022476
rs376877	G	C	0.193193	0.0514662	0.0210118	0.0143334
rs73415216	T	C	0.0885207	0.199815	0.0291979	8.36E-12
rs9380335	G	C	0.165188	0.269498	0.0220411	4.84E-34
rs4604307	G	C	0.165119	0.269974	0.0220422	3.75E-34
rs4551215	T	C	0.0334812	0.0267536	0.0458885	0.559903
rs7775838	T	C	0.131637	0.319151	0.0242115	3.17E-39
rs5025825	A	C	0.300083	0.129249	0.0179949	7.53E-13
rs73415233	A	C	0.0334812	0.0267536	0.0458885	0.559903
rs116724935	T	C	0.165119	0.269974	0.0220422	3.75E-34
rs7741912	G	C	0.165119	0.269974	0.0220422	3.75E-34
rs2894314	T	C	0.165188	0.270283	0.0220398	3.12E-34
rs2395310	T	C	0.165119	0.269974	0.0220422	3.75E-34
rs34889247	A	C	0.131637	0.319151	0.0242115	3.17E-39
rs73415237	T	C	0.165119	0.269974	0.0220422	3.75E-34
rs67632751	T	C	0.165326	0.269513	0.0220373	4.68E-34
rs34687999	T	C	0.165119	0.269974	0.0220422	3.75E-34
rs115971401	T	C	0.0250936	0.104657	0.0524003	0.0458337
rs67047708	T	C	0.165188	0.269158	0.0220417	5.85E-34
rs566687684	T	C	0.0110911	0.218115	0.0788866	0.0057083
rs73415247	T	C	0.165188	0.269158	0.0220417	5.85E-34
rs74377428	T	C	0.165188	0.269158	0.0220417	5.85E-34
rs114390018	T	C	0.165188	0.269158	0.0220417	5.85E-34
rs60461436	A	C	0.165188	0.269158	0.0220417	5.85E-34
rs59423236	T	C	0.165188	0.269158	0.0220417	5.85E-34
rs73738027	T	C	0.165188	0.269158	0.0220417	5.85E-34
rs55763051	T	C	0.165188	0.269158	0.0220417	5.85E-34
rs55814661	T	C	0.165188	0.269158	0.0220417	5.85E-34
rs55920303	T	C	0.165188	0.269158	0.0220417	5.85E-34
rs9277335	G	C	0.30348	0.131255	0.0179521	2.93E-13
rs9469325	A	C	0.165673	0.268416	0.0220298	8.10E-34
rs67396419	G	C	0.165188	0.269158	0.0220417	5.85E-34
rs67012664	T	C	0.165188	0.269158	0.0220417	5.85E-34
rs72873941	T	C	0.165188	0.269158	0.0220417	5.85E-34
rs35449774	T	C	0.131707	0.316932	0.0241971	9.35E-39
rs66636430	T	C	0.165119	0.268875	0.0220329	6.44E-34
rs72873946	T	C	0.165119	0.268875	0.0220329	6.44E-34
rs17214533	T	C	0.165119	0.268875	0.0220329	6.44E-34
rs73397922	T	C	0.0334119	0.0294066	0.0459303	0.522033
rs17214580	T	C	0.165119	0.268875	0.0220329	6.44E-34
rs17214594	T	C	0.165119	0.268875	0.0220329	6.44E-34
rs2071365	A	C	0.165396	0.268331	0.0220152	7.70E-34
rs1042914	T	C	0.13337	0.311509	0.0240942	8.13E-38
rs73739611	T	C	0.165119	0.268875	0.0220329	6.44E-34
rs34320499	T	C	0.165119	0.268875	0.0220329	6.44E-34
rs72500558	G	C	0.165119	0.268875	0.0220329	6.44E-34
rs67640541	T	C	0.165119	0.268875	0.0220329	6.44E-34
rs72500559	G	C	0.165119	0.268875	0.0220329	6.44E-34
rs73739618	T	C	0.165119	0.268875	0.0220329	6.44E-34
rs67733930	T	C	0.165119	0.268875	0.0220329	6.44E-34
rs112774344	A	C	0.165119	0.268875	0.0220329	6.44E-34
rs11967655	T	C	0.165604	0.268134	0.022021	8.91E-34
rs68085274	T	C	0.165119	0.268875	0.0220329	6.44E-34
rs116664945	T	C	0.140025	0.288344	0.0236548	7.59E-34
rs111789468	T	C	0.140025	0.288344	0.0236548	7.59E-34
rs116812875	T	C	0.140025	0.288344	0.0236548	7.59E-34
rs68076625	T	C	0.165119	0.268875	0.0220329	6.44E-34
rs67530640	G	C	0.165188	0.26886	0.0220199	5.95E-34
rs68172213	T	C	0.165119	0.268875	0.0220329	6.44E-34
rs76589166	T	C	0.165119	0.268875	0.0220329	6.44E-34
rs73400019	A	C	0.0334119	0.0294066	0.0459303	0.522033
rs67646359	T	C	0.165119	0.268875	0.0220329	6.44E-34
rs114721295	T	C	0.165119	0.268875	0.0220329	6.44E-34
rs116106585	T	C	0.165119	0.268875	0.0220329	6.44E-34
rs6920457	A	C	0.165604	0.268134	0.022021	8.91E-34
rs34018094	T	C	0.165119	0.268875	0.0220329	6.44E-34
rs34596699	T	C	0.165119	0.268875	0.0220329	6.44E-34
rs35030344	A	C	0.164911	0.270069	0.0220478	3.70E-34
rs35877170	G	C	0.165119	0.268875	0.0220329	6.44E-34
rs73400033	A	C	0.165119	0.268875	0.0220329	6.44E-34
rs1054031	G	C	0.165049	0.270516	0.022032	2.60E-34
rs56308040	T	C	0.165119	0.268875	0.0220329	6.44E-34
rs67818943	G	C	0.165119	0.268875	0.0220329	6.44E-34
rs68071176	T	C	0.165119	0.268875	0.0220329	6.44E-34
rs34370305	T	C	0.165119	0.268875	0.0220329	6.44E-34
rs77350016	T	C	0.165119	0.268875	0.0220329	6.44E-34
rs35947638	G	C	0.165119	0.268875	0.0220329	6.44E-34
rs2308928	T	C	0.165119	0.268875	0.0220329	6.44E-34
rs34950776	T	C	0.165119	0.268875	0.0220329	6.44E-34
rs3830066	G	C	0.167198	0.263915	0.0219744	6.47E-33
rs36081724	A	C	0.165119	0.268875	0.0220329	6.44E-34
rs116509985	A	C	0.165119	0.268875	0.0220329	6.44E-34
rs1042177	T	C	0.130736	0.309265	0.0243054	1.07E-36
rs1062481	T	C	0.0334119	0.0294066	0.0459303	0.522033
rs1042174	G	C	0.121586	0.267288	0.0250881	2.62E-26
rs1126533	T	C	0.0339664	0.0264332	0.0455986	0.56214
rs10214910	A	C	0.164633	0.260249	0.0220941	9.76E-32
rs66799959	T	C	0.164148	0.261998	0.0221047	4.14E-32
rs73739674	T	C	0.163247	0.252587	0.0221903	9.14E-30
rs72879614	T	C	0.163247	0.252587	0.0221903	9.14E-30
rs67325643	G	C	0.166228	0.259024	0.0219861	9.52E-32
rs9277340	G	C	0.14058	-0.0429054	0.0238816	0.0724435
rs111956837	T	C	0.166089	0.26001	0.0219882	5.71E-32
rs73739681	T	C	0.16602	0.260153	0.0220009	5.74E-32
rs73739682	T	C	0.16602	0.260153	0.0220009	5.74E-32
rs73739684	T	C	0.129073	0.305981	0.0244743	1.69E-35
rs67408707	T	C	0.166158	0.259677	0.0219869	6.77E-32
rs56772034	A	C	0.166089	0.26001	0.0219882	5.71E-32
rs2301224	A	C	0.166089	0.26001	0.0219882	5.71E-32
rs2301223	T	C	0.0370165	0.0529509	0.0438192	0.226935
rs2301220	T	C	0.165742	0.25908	0.0220212	1.15E-31
rs28438582	T	C	0.165742	0.25908	0.0220212	1.15E-31
rs57896011	T	C	0.165742	0.25908	0.0220212	1.15E-31
rs59977910	T	C	0.165742	0.25908	0.0220212	1.15E-31
rs34624643	T	C	0.165742	0.25908	0.0220212	1.15E-31
rs35039691	G	C	0.165742	0.25908	0.0220212	1.15E-31
rs34197320	T	C	0.165742	0.25908	0.0220212	1.15E-31
rs35521473	T	C	0.165742	0.25908	0.0220212	1.15E-31
rs35979982	T	C	0.128726	0.305124	0.0245251	3.58E-35
rs9277342	T	C	0.206779	0.0340485	0.0205878	0.0982081
rs4345439	T	C	0.0370165	0.0529509	0.0438192	0.226935
rs58063871	A	C	0.115278	0.312286	0.0257125	1.29E-33
rs3135020	A	C	0.114654	-0.202023	0.0261409	1.24E-14
rs1431400	T	C	0.165742	0.25908	0.0220212	1.15E-31
rs4247257	T	C	0.165812	0.258127	0.0220208	1.90E-31
rs9469345	G	C	0.128934	0.305399	0.0245134	2.90E-35
rs9296073	T	C	0.0287675	0.127868	0.0491656	0.0093206
rs2071349	G	C	0.140441	-0.0390653	0.0239708	0.103208
rs2071350	T	C	0.0390961	0.519351	0.0425908	7.20E-34
rs113711225	T	C	0.0383336	-0.148922	0.0432047	0.000570306
rs6457711	A	C	0.25565	0.095704	0.0190029	4.86E-07
rs115244420	T	C	0.0148343	-0.0865493	0.0683918	0.205736
rs2856819	T	C	0.260848	-0.0781341	0.0188992	3.60E-05
rs2856820	T	C	0.260848	-0.0781341	0.0188992	3.60E-05
rs73741626	T	C	0.032788	0.186565	0.0463625	5.78E-05
rs7760936	G	C	0.0300153	0.206324	0.0485498	2.17E-05
rs2567281	A	C	0.0768751	0.143111	0.0311597	4.45E-06
rs12662112	G	C	0.0203106	0.108211	0.0577953	0.0612039
rs3130169	T	C	0.115001	-0.200082	0.0261185	2.09E-14
rs41270518	T	C	0.0385415	-0.146366	0.0431036	0.000688249
rs17214664	T	C	0.0171219	0.243209	0.0636091	0.000132685
rs118134198	G	C	0.0205185	0.116547	0.0575285	0.042812
rs7770501	G	C	0.105088	0.200936	0.026776	6.91E-14
rs928976	T	C	0.296756	0.0779476	0.0181151	1.71E-05
rs9501248	T	C	0.0123388	0.0163277	0.0750192	0.827711
rs2567289	G	C	0.110148	0.166174	0.026469	3.63E-10
rs9500928	T	C	0.0190628	-0.0902508	0.0605539	0.136157
rs78857802	T	C	0.0204492	0.116649	0.0576162	0.0429461
rs9277358	T	C	0.284625	0.0791819	0.0183382	1.60E-05
rs9277359	A	C	0.284348	0.0811983	0.0183353	9.63E-06
rs28986428	T	C	0.0176071	-0.0693518	0.0625965	0.267934
rs9277380	G	C	0.283793	0.0792186	0.0183455	1.59E-05
rs3097672	A	C	0.283793	0.0792186	0.0183455	1.59E-05
rs9277384	G	C	0.172258	-0.0308034	0.0221604	0.164565
rs9277389	T	C	0.283862	0.079528	0.0183457	1.48E-05
rs9277401	T	C	0.29024	0.0714345	0.0182081	8.82E-05
rs9277402	T	C	0.290448	0.0719786	0.0182032	7.75E-05
rs9277409	G	C	0.290101	0.0718791	0.0182069	7.96E-05
rs9277411	T	C	0.29024	0.0714345	0.0182081	8.82E-05
rs9277412	T	C	0.290171	0.0710953	0.0182078	9.52E-05
rs9277426	A	C	0.290448	0.0707466	0.0182099	0.000103222
rs9277431	T	C	0.290378	0.0706722	0.0182095	0.000104926
rs9277433	T	C	0.290378	0.0706722	0.0182095	0.000104926
rs9277436	T	C	0.290378	0.0706722	0.0182095	0.000104926
rs9277438	T	C	0.290378	0.0706722	0.0182095	0.000104926
rs9277439	A	C	0.290378	0.0706722	0.0182095	0.000104926
rs9277440	T	C	0.290378	0.0706722	0.0182095	0.000104926
rs9277441	A	C	0.290378	0.0706722	0.0182095	0.000104926
rs1042335	T	C	0.290448	0.0703497	0.0182101	0.000112885
rs14362	A	C	0.121655	-0.108778	0.0251676	1.57E-05
rs75656943	T	C	0.0273811	0.0199182	0.0501537	0.691273
rs80315764	T	C	0.0204492	0.116649	0.0576162	0.0429461
rs9277463	T	C	0.290378	0.0706722	0.0182095	0.000104926
rs9277464	T	C	0.238874	0.0232288	0.0194427	0.232232
rs9277468	T	C	0.290378	0.0706722	0.0182095	0.000104926
rs9277473	T	C	0.290378	0.0706722	0.0182095	0.000104926
rs9277496	T	C	0.20567	-0.0134769	0.0206384	0.513778
rs9277497	T	C	0.290309	0.0704764	0.0182152	0.000110197
rs114068468	T	C	0.0140718	-0.0804474	0.0708152	0.255986
rs928	G	C	0.290378	0.0706722	0.0182095	0.000104926
rs935	T	C	0.290378	0.0706722	0.0182095	0.000104926
rs933	T	C	0.290378	0.0706722	0.0182095	0.000104926
rs9277529	G	C	0.290378	0.0706722	0.0182095	0.000104926
rs9277533	T	C	0.290378	0.0706722	0.0182095	0.000104926
rs9277536	T	C	0.290378	0.0706722	0.0182095	0.000104926
rs9277537	A	C	0.290378	0.0706722	0.0182095	0.000104926
rs9501255	T	C	0.0331346	0.197118	0.0461406	1.96E-05
rs9277544	T	C	0.290378	0.0706722	0.0182095	0.000104926
rs9277545	T	C	0.257244	0.0434586	0.018997	0.0221864
rs9277547	A	C	0.290378	0.0706722	0.0182095	0.000104926
rs9277548	T	C	0.290378	0.0706722	0.0182095	0.000104926
rs9277552	T	C	0.205185	0.0144332	0.0205825	0.483178
rs9277554	T	C	0.290378	0.0706722	0.0182095	0.000104926
rs3128963	T	C	0.290448	0.0710796	0.0182097	9.57E-05
rs3130186	T	C	0.238944	0.0236876	0.0194425	0.223134
rs3130187	T	C	0.238944	0.0236876	0.0194425	0.223134
rs9277558	T	C	0.238944	0.0236876	0.0194425	0.223134
rs9277560	G	C	0.205809	-0.0126406	0.0206282	0.540039
rs9277565	T	C	0.205809	-0.0126406	0.0206282	0.540039
rs3097649	T	C	0.0337585	0.0595084	0.0456225	0.19215
rs9501262	T	C	0.0331346	0.197118	0.0461406	1.96E-05
rs73743107	T	C	0.0331346	0.197118	0.0461406	1.96E-05
rs3091283	T	C	0.257313	0.0438976	0.0189969	0.0208735
rs3097650	T	C	0.283447	0.0809821	0.0183485	1.03E-05
rs9500933	T	C	0.0331346	0.197118	0.0461406	1.96E-05
rs3097651	T	C	0.250451	0.0534679	0.0191905	0.00534755
rs3097652	T	C	0.290517	0.0708623	0.0182104	0.000100599
rs1367730	T	C	0.257383	0.0436577	0.0189971	0.0215832
rs9277569	T	C	0.122764	-0.0676805	0.0253153	0.00752317
rs2395312	A	C	0.257383	0.0436577	0.0189971	0.0215832
rs2179920	T	C	0.223555	0.0371242	0.0199785	0.0631806
rs9500935	T	C	0.0515735	0.213811	0.037298	1.03E-08
rs114305335	T	C	0.0140025	0.00268899	0.0706346	0.969634
rs7763822	T	C	0.0330653	0.19355	0.0461856	2.81E-05
rs2295121	T	C	0.0274504	0.0229219	0.0500974	0.647292
rs7764491	G	C	0.0330653	0.19355	0.0461856	2.81E-05
rs2295118	T	C	0.290032	0.0685291	0.0182264	0.000171336
rs3117222	T	C	0.257244	0.0433026	0.018997	0.02267
rs9461835	T	C	0.0330653	0.19355	0.0461856	2.81E-05
rs3130192	T	C	0.104118	-0.117803	0.0270228	1.32E-05
rs3117221	T	C	0.20366	-0.0152719	0.0206703	0.460031
rs2144015	A	C	0.258006	0.0424232	0.0189574	0.0252632
rs6914616	A	C	0.0521974	0.210137	0.037064	1.49E-08
rs9469351	G	C	0.0321641	0.196112	0.0469611	3.00E-05
rs114581973	T	C	0.0320948	0.194989	0.0470071	3.39E-05
rs3117211	A	C	0.172466	-0.0310323	0.0221662	0.161561
rs2179915	A	C	0.0522667	0.205808	0.0370471	2.87E-08
rs114284000	A	C	0.0173298	1.11472	0.0616821	1.96E-71
rs2395319	T	C	0.2587	0.0409649	0.0189453	0.0306304
rs151044181	T	C	0.0141411	-0.0776536	0.0706485	0.271738
rs2395322	T	C	0.2587	0.0409649	0.0189453	0.0306304
rs3130206	T	C	0.258838	0.0409579	0.0189456	0.030661
rs115544840	T	C	0.0354915	0.531214	0.0447461	3.31E-32
rs145187462	G	C	0.0139332	0.00486146	0.0708016	0.94526
rs3117245	A	C	0.122418	-0.110344	0.0250898	1.11E-05
rs141268310	T	C	0.0164287	-0.19127	0.06515	0.003337
rs6914329	T	C	0.0522667	0.205808	0.0370471	2.87E-08
rs3128921	A	C	0.252322	0.0344917	0.0191196	0.0712738
rs3128922	T	C	0.252322	0.0344917	0.0191196	0.0712738
rs3128923	G	C	0.258353	0.0410847	0.0189583	0.0302595
rs61569031	T	C	0.0274504	0.0229219	0.0500974	0.647292
rs3128925	A	C	0.224802	0.0340642	0.0199163	0.0872404
rs61074882	T	C	0.0275198	0.0212042	0.0500416	0.671775
rs3128926	A	C	0.224802	0.0340642	0.0199163	0.0872404
rs61705355	A	C	0.0204492	0.116649	0.0576162	0.0429461
rs6925184	G	C	0.054277	0.203585	0.0363793	2.27E-08
rs2064479	T	C	0.252322	0.0344917	0.0191196	0.0712738
rs2064478	T	C	0.224802	0.0340642	0.0199163	0.0872404
rs4412248	G	C	0.0204492	0.116649	0.0576162	0.0429461
rs3128927	T	C	0.263275	0.0706497	0.018788	0.000171007
rs9501271	T	C	0.0522667	0.205808	0.0370471	2.87E-08
rs3128928	A	C	0.230903	0.0410622	0.019705	0.0372093
rs9469357	T	C	0.0322335	0.207505	0.0470132	1.03E-05
rs3128929	T	C	0.231041	0.0410796	0.0197044	0.0371235
rs6911848	T	C	0.0522667	0.205808	0.0370471	2.87E-08
rs910320	T	C	0.216761	0.049277	0.0201517	0.014497
rs3128930	T	C	0.249134	0.0789822	0.0191149	3.64E-05
rs116257527	T	C	0.0212117	0.0999455	0.0563173	0.0759919
rs9296080	T	C	0.0285595	0.0225146	0.0489901	0.645835
rs9296081	G	C	0.0284902	0.0241633	0.0490421	0.622236
rs9501272	G	C	0.0523361	0.205227	0.0370272	3.09E-08
rs6924545	T	C	0.0522667	0.20382	0.0370486	3.90E-08
rs6457713	T	C	0.0584362	0.210381	0.0352059	2.40E-09
rs3128932	T	C	0.193054	-0.00833352	0.021116	0.69311
rs9277625	T	C	0.123042	-0.0594209	0.0252531	0.0186485
rs9380343	T	C	0.0345903	0.0604238	0.0449548	0.178958
rs9394133	A	C	0.0701511	0.303909	0.0322046	5.08E-21
rs116429954	T	C	0.0358381	0.534432	0.0445424	7.44E-33
rs9380344	T	C	0.0345903	0.0604238	0.0449548	0.178958
rs114287598	T	C	0.0282129	0.0133719	0.0492533	0.786021
rs9380345	T	C	0.0281436	0.00942587	0.0493066	0.848399
rs77234366	T	C	0.0281436	0.00942587	0.0493066	0.848399
rs34823653	T	C	0.12727	-0.118188	0.0246135	1.60E-06
rs7744381	T	C	0.0677943	0.226501	0.0327928	5.37E-12
rs9348907	A	C	0.0289061	0.158136	0.0491671	0.00130432
rs9277629	T	C	0.0956606	0.13706	0.0283692	1.38E-06
rs9277630	A	C	0.16498	-0.122958	0.0223049	3.66E-08
rs9277637	T	C	0.202967	-0.0858386	0.0206016	3.13E-05
rs909800	T	C	0.285803	0.0570219	0.0183632	0.00190874
rs72873009	T	C	0.0824899	0.325665	0.0298215	1.51E-27
rs9277643	T	C	0.203036	-0.081692	0.0206031	7.41E-05
rs9277646	G	C	0.202759	-0.0835085	0.0206142	5.15E-05
rs9277647	T	C	0.202135	-0.0824874	0.02064	6.49E-05
rs139394070	T	C	0.0269652	0.231905	0.0519028	8.01E-06
rs9277668	A	C	0.203106	-0.0849352	0.0205829	3.72E-05
rs3117039	T	C	0.421461	-0.100062	0.0168028	2.72E-09
rs3117038	T	C	0.21794	-0.0640036	0.0202692	0.00159691
rs3117036	T	C	0.421392	-0.0998108	0.0168013	2.97E-09
rs3117035	T	C	0.421392	-0.0998108	0.0168013	2.97E-09
rs9277677	T	C	0.203106	-0.0849352	0.0205829	3.72E-05
rs9277683	G	C	0.203106	-0.0849352	0.0205829	3.72E-05
rs9380346	T	C	0.0318869	0.155316	0.046852	0.000920834
rs115311892	T	C	0.0375711	0.0915222	0.0436093	0.0358795
rs59165031	T	C	0.0825593	0.3281	0.0298086	5.91E-28
rs3117032	T	C	0.21794	-0.0641919	0.0202775	0.00155371
rs111917460	G	C	0.0654374	0.35273	0.0335922	1.32E-25
rs72874661	A	C	0.0651601	0.348717	0.0336559	5.57E-25
rs3117029	T	C	0.21794	-0.0641919	0.0202775	0.00155371
rs3117028	T	C	0.327256	0.0521958	0.0177549	0.00329465
rs12528890	T	C	0.134687	-0.127782	0.0239788	1.02E-07
rs3117027	A	C	0.327256	0.0521958	0.0177549	0.00329465
rs3117026	G	C	0.283377	0.0519684	0.0184818	0.00493875
rs3130224	G	C	0.21794	-0.0641919	0.0202775	0.00155371
rs3130225	T	C	0.327534	0.0535463	0.017741	0.00255144
rs56041236	T	C	0.0651601	0.348717	0.0336559	5.57E-25
rs3117024	T	C	0.217871	-0.0643577	0.020278	0.00151103
rs9277724	T	C	0.268266	0.0396293	0.0187891	0.0349649
rs9277728	G	C	0.268612	0.0388597	0.0187773	0.0385341
rs9277730	G	C	0.158949	-0.111078	0.0225908	8.98E-07
rs28361068	A	C	0.0962152	0.144015	0.0281717	3.27E-07
rs9277732	T	C	0.224109	0.0341697	0.0198808	0.0857078
rs62407985	G	C	0.0483849	-0.208689	0.0380799	4.39E-08
rs17214936	T	C	0.132053	-0.126421	0.0242034	1.81E-07
rs9277735	A	C	0.268543	0.038441	0.0187838	0.0407434
rs9277740	A	C	0.158949	-0.111078	0.0225908	8.98E-07
rs17214965	A	C	0.0962152	0.144015	0.0281717	3.27E-07
rs9277742	T	C	0.268543	0.038441	0.0187838	0.0407434
rs9277743	A	C	0.268543	0.038441	0.0187838	0.0407434
rs9277744	T	C	0.268474	0.0380399	0.0187903	0.0429611
rs9277747	G	C	0.268543	0.038441	0.0187838	0.0407434
rs9277749	T	C	0.364481	0.084904	0.0172263	8.46E-07
rs3129275	T	C	0.442188	-0.0180159	0.0167045	0.280843
rs9277753	T	C	0.224179	0.0339759	0.0198726	0.0873678
rs9277755	T	C	0.224109	0.0341697	0.0198808	0.0857078
rs143945727	T	C	0.0441564	0.0293564	0.0404538	0.46806
rs9277763	G	C	0.389852	-0.0675379	0.0170451	7.49E-05
rs3129273	T	C	0.389852	-0.0675379	0.0170451	7.49E-05
rs28361072	T	C	0.0969777	0.156384	0.0280422	2.54E-08
rs59539697	A	C	0.0651601	0.348717	0.0336559	5.57E-25
rs3129272	T	C	0.324692	-0.168987	0.0176558	1.42E-21
rs9277766	T	C	0.158949	-0.111078	0.0225908	8.98E-07
rs3129271	G	C	0.121655	-0.221092	0.0255114	5.44E-18
rs56217718	T	C	0.0654374	0.35273	0.0335922	1.32E-25
rs3116998	T	C	0.486275	-0.0131866	0.0166195	0.427547
rs9277767	G	C	0.324692	-0.168987	0.0176558	1.42E-21
rs3129270	T	C	0.121655	-0.221092	0.0255114	5.44E-18
rs3129269	A	C	0.327395	0.0536947	0.0177448	0.00248728
rs6901536	A	C	0.165742	-0.160204	0.0223526	8.42E-13
rs114552638	T	C	0.0440871	0.0292271	0.0404811	0.470322
rs9277768	T	C	0.280397	-0.190323	0.0183956	6.50E-25
rs2294478	A	C	0.482809	-0.0287518	0.0166933	0.0850478
rs143857232	A	C	0.0443643	0.0359021	0.0403058	0.373097
rs9277771	A	C	0.159157	-0.112104	0.0225837	7.07E-07
rs9277783	G	C	0.387495	-0.0836168	0.0170033	8.95E-07
rs4947358	A	C	0.387425	-0.0833215	0.017007	9.83E-07
rs2395350	T	C	0.387425	-0.0831888	0.0170022	1.02E-06
rs141377447	T	C	0.0960765	0.14379	0.0281632	3.38E-07
rs2395353	G	C	0.387495	-0.0838413	0.0170031	8.37E-07
rs4571551	T	C	0.159226	-0.112083	0.0225817	7.08E-07
rs9277807	T	C	0.387495	-0.0838413	0.0170031	8.37E-07
rs4582368	A	C	0.387495	-0.0838413	0.0170031	8.37E-07
rs34588178	T	C	0.0442257	0.0327038	0.0404262	0.418556
rs9461843	T	C	0.228268	-0.0269263	0.0196137	0.169848
rs9277821	T	C	0.387495	-0.0838413	0.0170031	8.37E-07
rs9277823	T	C	0.387495	-0.0838413	0.0170031	8.37E-07
rs7750000	A	C	0.228268	-0.0269263	0.0196137	0.169848
rs7750460	T	C	0.228199	-0.0266039	0.0196141	0.175025
rs7451226	T	C	0.227991	-0.0179115	0.0199416	0.369112
rs115489670	T	C	0.0442257	0.0327038	0.0404262	0.418556
rs9277837	T	C	0.41238	-0.0392759	0.0169599	0.0205962
rs9277839	T	C	0.227922	-0.0177994	0.019942	0.372122
rs9277851	T	C	0.227922	-0.0177994	0.019942	0.372122
rs3129261	T	C	0.227922	-0.0177994	0.019942	0.372122
rs13437471	T	C	0.184181	-0.0406988	0.0211839	0.054744
rs3129260	A	C	0.227922	-0.0177994	0.019942	0.372122
rs4713609	A	C	0.15888	-0.112049	0.0226155	7.42E-07
rs9277865	T	C	0.41245	-0.0386319	0.0169568	0.0227402
rs9277867	T	C	0.22806	-0.0169111	0.0199414	0.396444
rs7771578	T	C	0.184459	-0.0410911	0.0211788	0.0523938
rs9277878	T	C	0.15881	-0.111595	0.0226296	8.35E-07
rs7771769	T	C	0.184459	-0.0410911	0.0211788	0.0523938
rs75257908	T	C	0.093789	0.141694	0.0285373	7.02E-07
rs141847756	G	C	0.0134479	0.121376	0.0723687	0.0935485
rs926421	G	C	0.227852	-0.0177998	0.0199423	0.37212
rs3129249	T	C	0.22813	-0.0174758	0.019941	0.380855
rs3129245	T	C	0.412311	-0.039247	0.0169583	0.0206778
rs9391754	A	C	0.184389	-0.0419385	0.0211798	0.0477282
rs9296084	T	C	0.184251	-0.04152	0.0211824	0.0500203
rs3129242	A	C	0.227991	-0.0169813	0.0199417	0.394494
rs9394138	T	C	0.184459	-0.0419062	0.0211786	0.0478866
rs3129237	T	C	0.227991	-0.0169813	0.0199417	0.394494
rs115281090	T	C	0.0372938	0.0872038	0.0437525	0.0462864
rs79249189	G	C	0.0495633	0.180366	0.0378882	1.97E-06
rs7754341	G	C	0.227991	-0.0169813	0.0199417	0.394494
rs112394499	T	C	0.0700818	0.332183	0.0325269	2.55E-24
rs9394139	T	C	0.180092	-0.0452883	0.0213659	0.0340695
rs3129235	G	C	0.227991	-0.0169813	0.0199417	0.394494
rs3129234	T	C	0.227991	-0.0169813	0.0199417	0.394494
rs3130148	T	C	0.227852	-0.0167792	0.0199425	0.400161
rs139082775	G	C	0.0372938	0.0872038	0.0437525	0.0462864
rs3129229	T	C	0.217385	-0.0611783	0.0202831	0.00256846
rs114238230	G	C	0.0372938	0.0872038	0.0437525	0.0462864
rs3129226	T	C	0.227852	-0.0167792	0.0199425	0.400161
rs3129223	T	C	0.227852	-0.0167792	0.0199425	0.400161
rs9277893	G	C	0.158741	-0.110645	0.0226207	1.02E-06
rs114103902	T	C	0.0937197	0.141362	0.0285449	7.50E-07
rs3116971	T	C	0.407944	-0.041144	0.0169764	0.0153919
rs4713613	G	C	0.159157	-0.108739	0.0225744	1.49E-06
rs116359828	A	C	0.0372938	0.0872038	0.0437525	0.0462864
rs9391756	A	C	0.18023	-0.0443799	0.0213537	0.0377149
rs2894326	T	C	0.227783	-0.0175591	0.0199427	0.37863
rs3129214	T	C	0.227783	-0.0175591	0.0199427	0.37863
rs721394	T	C	0.180022	-0.045073	0.0213673	0.0349416
rs9277900	G	C	0.15888	-0.110459	0.0226282	1.08E-06
rs72881217	T	C	0.107722	0.262251	0.0267826	1.69E-22
rs147908143	T	C	0.0201026	0.0809651	0.0594925	0.173578
rs141518501	T	C	0.0371551	0.0855355	0.0438245	0.0510039
rs3116966	T	C	0.407736	-0.0391079	0.016992	0.0213893
rs3116965	T	C	0.120269	-0.216347	0.0256393	3.86E-17
rs3116964	T	C	0.311174	-0.102296	0.0178604	1.06E-08
rs3116963	T	C	0.407667	-0.0396698	0.0169903	0.0195786
rs114752498	T	C	0.0371551	0.0855355	0.0438245	0.0510039
rs9277908	T	C	0.160058	-0.109132	0.0225355	1.31E-06
rs721844	T	C	0.160058	-0.109132	0.0225355	1.31E-06
rs3116961	T	C	0.120408	-0.217207	0.0256294	2.82E-17
rs3116960	T	C	0.227506	-0.0172285	0.019976	0.388464
rs3116959	T	C	0.227506	-0.0172285	0.019976	0.388464
rs56253088	A	C	0.0702204	0.330956	0.0325032	3.47E-24
rs79768834	A	C	0.0937197	0.139293	0.0285698	1.11E-06
rs114204815	T	C	0.0370858	0.0837908	0.0438609	0.0561247
rs9277916	G	C	0.32691	0.0874517	0.01762	7.09E-07
rs9277919	T	C	0.32691	0.0874517	0.01762	7.09E-07
rs9380350	T	C	0.180022	-0.0445838	0.0213773	0.0370525
rs141888579	G	C	0.0177457	1.14504	0.0611502	1.97E-76
rs9277925	A	C	0.364065	0.0976478	0.0171535	1.30E-08
rs9461846	T	C	0.175447	-0.0349379	0.0216138	0.106039
rs3129203	T	C	0.126924	-0.185964	0.025071	1.33E-13
rs115161131	A	C	0.10897	0.104721	0.0267551	9.16E-05
rs9277926	T	C	0.368501	0.0903705	0.0171027	1.30E-07
rs55928678	G	C	0.0370858	0.0842315	0.0438608	0.0548434
rs734181	G	C	0.220574	0.0468622	0.0199709	0.0189766
rs3130165	G	C	0.273187	-0.0360177	0.0186583	0.0535978
rs9405002	T	C	0.211008	-0.00657551	0.0202093	0.74491
rs986522	G	C	0.449536	0.0173173	0.0167164	0.300259
rs73741509	T	C	0.0268959	0.0740296	0.0517504	0.152613
rs78244274	T	C	0.0689727	0.469137	0.0317957	1.46E-48
rs9277929	T	C	0.10384	0.163809	0.0272142	1.84E-09
rs45596935	G	C	0.00984334	0.0722549	0.0847337	0.393838
rs1799910	T	C	0.452863	-0.0623828	0.0165098	0.000159021
rs2076312	A	C	0.165534	-0.170664	0.0224734	3.49E-14
rs2254287	G	C	0.410162	-0.0113199	0.0168099	0.500711
rs41317098	A	C	0.0440177	0.224403	0.040291	2.65E-08
rs2076311	A	C	0.304797	0.0320647	0.0178703	0.0728069
rs2855422	G	C	0.138847	-0.217274	0.0240786	2.30E-19
rs2744507	T	C	0.138916	-0.217015	0.0240758	2.51E-19
rs2855416	G	C	0.139054	-0.218452	0.0240392	1.29E-19
rs115375106	T	C	0.0173991	-0.223754	0.0633974	0.000419132
rs41317102	A	C	0.0438098	0.219727	0.0403764	5.44E-08
rs2744505	G	C	0.138847	-0.216573	0.0240795	3.00E-19
rs9277934	T	C	0.304728	0.032223	0.0178639	0.0713035
rs2744539	T	C	0.138708	-0.215554	0.0240871	4.50E-19
rs114894582	T	C	0.129696	-0.134091	0.0244458	4.27E-08
rs2269346	T	C	0.068834	0.468883	0.0318209	1.93E-48
rs144092339	T	C	0.0346596	-0.0571228	0.0453768	0.208123
rs74648076	G	C	0.0191321	0.247882	0.0603903	4.09E-05
rs13437546	T	C	0.037779	0.0703388	0.0435094	0.106001
rs9469379	T	C	0.0375711	0.0750866	0.043697	0.085776
rs148140531	T	C	0.0377097	0.0774466	0.0436256	0.0758981
rs41266701	A	C	0.104256	-0.15111	0.0269092	2.03E-08
rs1547387	G	C	0.103355	0.165137	0.0272754	1.48E-09
rs150495100	T	C	0.0375017	0.0777376	0.0437319	0.0755126
rs107822	T	C	0.23728	0.0473328	0.0194481	0.0149651
rs213209	T	C	0.273742	0.0552799	0.0186347	0.00302191
rs61736933	T	C	0.0144184	-0.130694	0.0696407	0.0606006
rs2854028	T	C	0.233883	-0.0162831	0.0195248	0.404326
rs116380152	A	C	0.0106059	0.415701	0.0815518	3.53E-07
rs143739597	G	C	0.0375017	0.0748814	0.0437326	0.0868922
rs17221583	T	C	0.127963	-0.138586	0.024592	1.81E-08
rs114306681	T	C	0.0171219	-0.233808	0.0638741	0.00025358
rs116046217	T	C	0.12928	-0.142293	0.0244756	6.37E-09
rs1977090	T	C	0.127894	-0.137592	0.0245964	2.30E-08
rs213211	T	C	0.266117	0.0612378	0.0188407	0.00115819
rs9277939	A	C	0.0990573	0.168657	0.0278971	1.56E-09
rs146306986	T	C	0.0159434	1.35668	0.0641562	2.39E-96
rs116156214	T	C	0.019756	0.0731905	0.0599848	0.222448
rs9277946	T	C	0.137668	-0.217212	0.0241476	2.97E-19
rs111787211	T	C	0.0257175	0.14012	0.0523827	0.00749138
rs34859217	A	C	0.0427007	0.234667	0.0409493	1.04E-08
rs213196	T	C	0.0893526	0.387907	0.0284167	6.62E-42
rs9277947	T	C	0.101275	0.130957	0.0277388	2.39E-06
rs12665857	T	C	0.023222	-0.239935	0.0545147	1.09E-05
rs66944316	T	C	0.0668238	-0.196784	0.0331499	3.05E-09
rs150198359	T	C	0.0123388	-0.281371	0.0753727	0.000190616
rs115699620	T	C	0.0438791	0.108683	0.0408146	0.00776567
rs1704998	A	C	0.124705	-0.22771	0.025103	1.50E-19
rs213224	T	C	0.354014	0.344036	0.0168528	4.24E-90
rs74459818	T	C	0.01629	-0.135691	0.0657124	0.038966
rs113759298	T	C	0.0161514	-0.138705	0.0659789	0.0355645
rs116196901	A	C	0.0126161	-0.0229847	0.0738232	0.755545
rs41266709	T	C	0.0428393	0.11514	0.0412413	0.00525435
rs107861	G	C	0.148551	-0.216503	0.0232812	1.84E-20
rs13217072	T	C	0.0665465	-0.210017	0.0332298	2.77E-10
rs113520399	T	C	0.0162207	-0.140272	0.0658443	0.0331764
rs113105559	A	C	0.0161514	-0.139451	0.0659787	0.0345858
rs9277962	T	C	0.353251	0.359842	0.0168108	1.32E-98
rs112099591	A	C	0.0161514	-0.139451	0.0659787	0.0345858
rs12191464	T	C	0.0137945	-0.214494	0.0710946	0.00256155
rs112341095	T	C	0.01629	-0.137365	0.0657119	0.0366159
rs460568	T	C	0.167337	-0.205423	0.0221791	2.60E-20
rs114433860	T	C	0.0126854	-0.0301139	0.0736325	0.68257
rs213201	T	C	0.35332	0.35907	0.0168088	3.17E-98
rs74625834	T	C	0.01629	-0.137365	0.0657119	0.0366159
rs79390011	T	C	0.01629	-0.137365	0.0657119	0.0366159
rs116709492	G	C	0.0101899	0.13444	0.0827261	0.104181
rs17221618	G	C	0.0169832	-0.150514	0.064154	0.0189958
rs17215231	T	C	0.0737557	0.228272	0.0319709	1.02E-12
rs28362657	T	C	0.0169832	-0.150514	0.064154	0.0189958
rs75783624	T	C	0.0169832	-0.150514	0.064154	0.0189958
rs213204	A	C	0.352627	0.35901	0.0167979	2.58E-98
rs213206	G	C	0.352627	0.35901	0.0167979	2.58E-98
rs458679	G	C	0.14869	-0.217739	0.0232743	1.09E-20
rs458434	A	C	0.148413	-0.217911	0.0232846	1.06E-20
rs464367	T	C	0.496534	0.200913	0.0163793	3.01E-34
rs114674755	T	C	0.0140025	-0.31417	0.0701872	7.72E-06
rs79356638	T	C	0.0116456	-0.227512	0.0770682	0.00316653
rs59473078	T	C	0.0156662	0.46417	0.06735	5.97E-12
rs111270492	A	C	0.0117843	-0.212855	0.0766402	0.005495
rs6907034	T	C	0.0128241	0.120159	0.074453	0.106596
rs465151	T	C	0.136906	-0.231191	0.0239935	7.66E-22
rs35273540	T	C	0.0150423	-0.0666199	0.067636	0.324668
rs115102978	T	C	0.0111604	-0.0952517	0.0786865	0.226118
rs2282850	T	C	0.190975	-0.214952	0.0208555	9.75E-25
rs41266729	T	C	0.0134479	0.0577247	0.0720032	0.422755
rs9469397	T	C	0.0198253	0.251019	0.059393	2.40E-05
rs3180816	A	C	0.0118536	-0.127982	0.0764523	0.0941725
rs140219082	G	C	0.00963538	0.253199	0.0825977	0.0021815
rs1800837	T	C	0.197144	-0.211389	0.0206221	1.73E-24
rs12664430	T	C	0.0764592	-0.287061	0.0308722	1.86E-20
rs35433260	T	C	0.0128934	0.120004	0.0742579	0.106127
rs2282851	T	C	0.316373	-0.36422	0.0172426	3.79E-96
rs3106191	A	C	0.316027	-0.362216	0.0172678	7.02E-95
rs73741556	T	C	0.0129627	0.101577	0.0736647	0.167964
rs2239839	A	C	0.315403	-0.361941	0.0172849	1.45E-94
rs9277979	T	C	0.17212	-0.21501	0.0216578	4.44E-23
rs115575025	T	C	0.0110218	-0.0948523	0.0791567	0.230845
rs139483731	A	C	0.0129627	-0.170545	0.0728593	0.0192726
rs116362778	T	C	0.0415223	0.143133	0.0417961	0.000619231
rs6907978	G	C	0.0124082	0.00766545	0.0752421	0.918857
rs187208364	A	C	0.016498	-0.192106	0.0650206	0.00314139
rs9277997	T	C	0.129419	-0.115248	0.0245475	2.72E-06
rs3106188	T	C	0.447664	-0.31224	0.0162003	9.36E-81
rs2136778	T	C	0.44198	-0.31019	0.016258	3.28E-79
rs3130010	T	C	0.448426	-0.308808	0.0162158	6.27E-79
rs9278001	T	C	0.129696	-0.112793	0.0245051	4.24E-06
rs112609628	T	C	0.0284902	-0.14574	0.0497371	0.00339804
rs9278006	T	C	0.129974	-0.109978	0.0244926	7.22E-06
rs211468	T	C	0.234715	0.274237	0.0191939	1.09E-45
rs9278015	T	C	0.129974	-0.109928	0.0244926	7.29E-06
rs9278019	T	C	0.130112	-0.109548	0.0244858	7.80E-06
rs62407874	T	C	0.0286289	-0.211841	0.0495952	1.97E-05
rs35283694	T	C	0.0384029	0.227594	0.0427242	1.03E-07
rs211450	T	C	0.359975	0.237456	0.0169568	5.56E-44
rs3940219	T	C	0.0420768	-0.13822	0.0412713	0.000815055
rs147365298	T	C	0.0221129	0.0885992	0.0563312	0.115803
rs3130276	T	C	0.376196	-0.291471	0.0167739	2.75E-66
rs67136908	T	C	0.0808263	0.192317	0.0306315	3.62E-10
rs115552552	T	C	0.0420768	0.279867	0.0416758	2.02E-11
rs2747479	A	C	0.366214	0.240245	0.0169842	7.91E-45
rs61687548	T	C	0.0093581	-0.0939725	0.0868571	0.279324
rs149497400	T	C	0.0116456	-0.0807592	0.0775718	0.297869
rs4713621	T	C	0.364897	0.237329	0.0169827	8.25E-44
rs3117320	T	C	0.372591	-0.293719	0.016867	1.47E-66
rs6942045	T	C	0.301192	-0.29189	0.0177388	9.40E-60
rs189376915	G	C	0.0110911	-0.206958	0.0798939	0.00960546
rs115337486	T	C	0.0263413	-0.141446	0.0515342	0.00607141
rs465877	T	C	0.37266	-0.292986	0.0168701	3.21E-66
rs9368760	T	C	0.301123	-0.291973	0.017744	9.42E-60
rs139677422	T	C	0.031055	0.130215	0.0477372	0.00639236
rs45521935	G	C	0.0119922	-0.0453309	0.0760428	0.551112
rs169817	T	C	0.364689	0.238229	0.0169722	3.55E-44
rs62407901	T	C	0.0419382	-0.142333	0.0413282	0.000576515
rs211465	T	C	0.364966	0.237746	0.0169624	4.69E-44
rs9278043	T	C	0.130528	-0.109261	0.0244207	7.79E-06
rs391500	A	C	0.302024	-0.292205	0.0177095	4.59E-60
rs371005	T	C	0.386108	-0.272181	0.0167654	3.07E-58
rs146143269	T	C	0.0155275	-0.171943	0.06603	0.00923302
rs142097672	T	C	0.0311244	0.130732	0.0476893	0.0061342
rs142313923	A	C	0.0177457	1.41885	0.0608646	6.03E-116
rs9278048	T	C	0.0298073	-0.112837	0.0482873	0.0194772
rs111461772	A	C	0.0372245	-0.140796	0.0434362	0.0011947
rs113133874	T	C	0.129766	-0.110475	0.0244882	6.54E-06
rs41267649	T	C	0.0261334	-0.144523	0.0517182	0.0052128
rs114993678	G	C	0.068834	-0.122772	0.0329248	0.000193813
rs76030742	G	C	0.1324	-0.108659	0.0242701	7.68E-06
rs7752202	T	C	0.142174	-0.092903	0.0235017	7.79E-05
rs2076775	G	C	0.393526	0.249986	0.0167078	7.22E-50
rs1106606	T	C	0.132123	-0.110251	0.0242827	5.71E-06
rs76766085	T	C	0.105504	-0.18758	0.0266976	2.32E-12
rs139673206	T	C	0.0123388	-0.0638243	0.0750157	0.394902
rs9394145	T	C	0.299459	-0.291009	0.0177197	1.56E-59
rs58922452	A	C	0.0438791	-0.27749	0.0407037	1.00E-11
rs381847	G	C	0.393318	0.249181	0.0167101	1.50E-49
rs74802407	T	C	0.131429	-0.111653	0.0243015	4.41E-06
rs116323349	A	C	0.0375711	0.236095	0.0431237	4.53E-08
rs55768702	T	C	0.0113684	0.0222571	0.0789722	0.778079
rs453590	T	C	0.392832	0.244744	0.0167242	8.21E-48
rs79547452	T	C	0.132192	-0.111313	0.0242642	4.56E-06
rs45520731	T	C	0.0449189	-0.262187	0.0399109	5.41E-11
rs45473295	T	C	0.0128241	-0.225028	0.0736061	0.00224239
rs78441724	T	C	0.132677	-0.109021	0.0242277	6.91E-06
rs61421477	T	C	0.0113684	0.0222571	0.0789722	0.778079
rs12204193	G	C	0.374185	-0.271296	0.0168863	4.28E-57
rs146698673	T	C	0.0124082	-0.0626488	0.0752385	0.405059
rs2772376	T	C	0.392486	0.248978	0.0167383	2.57E-49
rs1755044	T	C	0.0113684	0.0222571	0.0789722	0.778079
rs2274730	G	C	0.374532	-0.271769	0.0168761	2.38E-57
rs76022011	T	C	0.132816	-0.10788	0.0241932	8.36E-06
rs142697827	A	C	0.0261334	-0.144523	0.0517182	0.0052128
rs113105639	T	C	0.132053	-0.108205	0.0242299	8.10E-06
rs4713624	T	C	0.0300846	0.0129194	0.0484457	0.789725
rs1755049	T	C	0.401497	0.248203	0.0166519	1.65E-49
rs2772391	T	C	0.401497	0.248283	0.0166517	1.54E-49
rs9283903	T	C	0.401567	0.248244	0.0166533	1.62E-49
rs62407927	T	C	0.0689727	-0.0172085	0.0326827	0.598535
rs116257022	T	C	0.0106059	0.131822	0.0816838	0.106612
rs3130028	T	C	0.387356	-0.263926	0.016733	3.97E-55
rs147254588	G	C	0.0317482	-0.257341	0.047625	6.74E-08
rs2480487	A	C	0.387772	-0.26397	0.0167462	4.61E-55
rs75507056	T	C	0.0127547	-0.230509	0.0737942	0.00179314
rs35796955	T	C	0.0788853	0.214718	0.0306554	2.71E-12
rs75950189	T	C	0.0759046	-0.0117149	0.0315091	0.710056
rs11752508	T	C	0.232982	-0.059009	0.0193546	0.00230566
rs62405861	A	C	0.223416	-0.0606421	0.0196289	0.00201302
rs62405865	T	C	0.230903	-0.0574645	0.0193997	0.00306504
rs35144104	T	C	0.308748	-0.287291	0.0176478	1.52E-58
rs62405887	T	C	0.244489	-0.0593093	0.019044	0.00185088
[truncated: 3,413 more rows]
